# Supplementary material for: A functionally conserved STORR gene fusion in Papaver species that diverged 16.8 million years ago
Source: Nat Commun. 2022 Jun 7;13:3150. doi: 10.1038/s41467-022-30856-w (PMC9174169; doi:10.1038/s41467-022-30856-w)
Supplement: Supplementary file 4 — Supplementary Data 1 [file 41467_2022_30856_MOESM4_ESM.xlsx]

## Sheet: capsule and latex data
Supplementary Data 1. Metabolite analysis results for promorphinan and morphinan compounds. Source data are provided as a Source Data file.
		Reticuline				Salutaridine				Salutaridinol				Salutaridinol 7-O- acetate				Thebaine				Oripavine				Codeine				Morphine
		M330.1715				M328.1561				M330.1718				M372.1823				M312.1609				M298.1453				M300.1608				M286.1454
		Latex	fold change to LOD	Capsule	fold change to LOD	Latex	fold change to LOD	Capsule	fold change to LOD	Latex	fold change to LOD	Capsule	fold change to LOD	Latex	fold change to LOD	Capsule	fold change to LOD	Latex	fold change to LOD	Capsule	fold change to LOD	Latex	fold change to LOD	Capsule	fold change to LOD	Latex	fold change to LOD	Capsule	fold change to LOD	Latex	fold change to LOD	Capsule	fold change to LOD
Papaver setigerum	Average	53090.4	0.88356	ND		ND		ND		ND		ND		ND		ND		67191.8	2.72065	ND		ND		ND		1.09272e+06	142.522	1000373.827 (0.028)	130.478	1.21314e+06		1542782.921 (0.124)	226.247
	Stdev	32205.8		-		-		-		-		-		-		-		35884		-		-		-		805565		137397		609754		242961
Papaver rhoeas	Average			ND				ND				ND				ND				ND				ND				ND				ND
	Stdev			-				-				-				-				-				-				-				-
Papaver dubium	Average	ND		ND		ND		ND		ND		ND		ND		ND		ND		ND		ND		ND		ND		ND		ND		ND
	Stdev	-		-		-		-		-		-		-		-		-		-		-		-		-		-		-		-
Papaver armeniacum	Average	114724	1.9093	ND		2.57394e+07	1140.98	304586.494 (0.008)	13.5018	ND		ND		ND		ND		ND		ND		ND		ND		ND		ND		ND		ND
	Stdev	75243.5		-		1.10632e+07		-		-		-		-		-		-		-		-		-		-		-		-		-
Papaver triniifolium	Average	63263.3	1.05286	ND		2.7856e+06	123.481	114548.644 (0.01)	5.07774	ND		ND		ND		ND		ND		ND		ND		ND		ND		ND		ND		ND
	Stdev	109575		-		1.53811e+06		ND		-		-		-		-		-		-		-		-		-		-		-		-
Papaver bracteatum	Average	23541.8	0.391795	ND		32855.4	1.45642	ND		ND		ND		ND		ND		1.05603e+08	4275.94	53717158.446 (1.467)	2175.05	ND		ND		ND		ND		ND		ND
	Stdev	20585.5		-		31757				-		-		-		-		5.26954e+07		1.10122e+07		-		-		-		-		-		-
Papaver orientale	Average	45386.8	0.755351	ND		563102	24.9613	ND		ND		ND		ND		ND		1.32153e+07	535.099	4158308.100 (0.114)	168.373	9.28734e+06	360.926	3133696.628 (0.373)	121.782	ND		ND		ND		ND
	Stdev	78612.2		-		807292				-		-		-		-		4.17672e+06		1.08516e+06		9.1964e+06		1.26439e+06		-		-		-		-
								-
papver atlanticum	Average	83092	1.38286	ND		ND		ND		ND		ND		ND		ND		ND		ND		ND		ND		ND		ND		ND		ND
	Stdev	28512.6		-		-		-		-		-		-		-		-		-		-		-		-		-		-		-
Papaver californicum	Average	ND		583481.377 (0.016)	9.71061	ND		ND		ND		ND		ND		ND		ND		ND		ND		ND		ND		ND		ND		ND
	Stdev	-		121682.235 (0.004)		-		-		-		-		-		-		-		-		-		-		-		-		-		-
Papaver nudicaule	Average	ND		ND		ND		ND		ND		ND		ND		ND		ND		ND		ND		ND		ND		ND		ND		ND
	Stdev	-		-		-		-		-		-		-		-		-		-		-		-		-		-		-		-
Papaver pavoninum	Average	ND		ND		ND		ND		ND		ND		ND		ND		ND		ND		ND		ND		ND		ND		ND		ND
	Stdev	-		-		-		-		-		-		-		-		-		-		-		-		-		-		-		-
ND= not determined value falls below the limit of detection
Latex = peak area
Capsule = Peak area (Alkaloid content µg/mg DW)
Limit of detection (LOD) quantification for promorphinan and morphinan standards
				calculated LOD levels
Compound	slope (S)	Se(y)	r2	peak area	ng on column
Reticuline	378823	8731.94	0.99	60087	0.08
Salutaridine	722391	8027.05	0.99	22559	0.04
Salutaridinol	305272	3402.27	0.99	22216	0.04
Thebaine	454668	9552.08	0.99	24697	0.07
Oripavine	345440	6158.33	0.99	25732	0.06
Codeine	282029	3835.34	0.99	7667	0.04
Morphine	269031	2893.41	0.99	6819	0.04
	LOD is equal to 3.3(SeY/S)
