# Supplementary material for: A functionally conserved STORR gene fusion in Papaver species that diverged 16.8 million years ago
Source: Nat Commun. 2022 Jun 7;13:3150. doi: 10.1038/s41467-022-30856-w (PMC9174169; doi:10.1038/s41467-022-30856-w)
Supplement: Supplementary file 5 — Supplementary Data 2 [file 41467_2022_30856_MOESM5_ESM.xlsx]

## Sheet: BIA_genes_in_Papaver_species
Supplementary Data 2. Presence of selected orthologous BIA biosynthetic genes in transcriptomic datasets and genome assemblies of Papaver species. Source data are provided as a Source Data file.
	P. pavoninum	P. nudicaule	P. nudicaule (Genome)	P. californicum	P. californicum (Genome)	P. altanticum	P. atlanticum (Genome)	P. orientale	P. bracteatum	P. bracteatum (Genome)	P. triniifolium	P. armeniacum	P. armeniacum (Genome)	P. somniferum (HN1, genome)	P. setigerum (genome; Yang et al, 2021)	P. rhoeas (genome; Yang et al, 2021)	P. dubium
NCS		Pnu_c45079_g2_i1	+	Pca_TRINITY_DN18392_c0_g1_i1	+	Pat_c33181_g1_i3	+	Por_c43817_g1_i1	Pbr_c28236_g2_i2	+	Ptr_c34808_g1_i1	Par_c27622_g3_i1	+	+	+	+	Pdu_c29677_g2_i2
6OMT		Pnu_c50693_g1_i1	+	Pca_TRINITY_DN182_c1_g2_i4	+	Pat_c19346_g1_i2	+	Por_c35702_g1_i1	Pbr_c21065_g1_i2	+	Ptr_c35419_g2_i1	Par_c22934_g1_i1	+	+	+	+	Pdu_c32757_g1_i1
CNMT		Pnu_c49398_g1_i1	+	Pca_TRINITY_DN14532_c0_g1_i3	+	Pat_c23107_g1_i2	+	Por_c52699_g1_i2	Pbr_c28136_g1_i1	+	Ptr_c5952_g1_i1	Par_c37271_g1_i1	+	+	+	+
CYP80B1		Pnu_c53666_g2_i4	+	Pca_TRINITY_DN36732_c0_g1_i2	+	Pat_c45070_g1_i1	+	Por_c44144_g2_i1	Pbr_c33168_g1_i1	+	Ptr_c32430_g1_i1	Par_c39418_g2_i1	+	+	+	+	Pdu_c48941_g1_i1
4OMT	Ppa_c27690_g1_i1	Pnu_c54622_g1_i7	+	Pca_TRINITY_DN20440_c0_g4_i1	+	Pat_c12815_g1_i1	+	Por_c50376_g1_i1	Pbr_c7980_g1_i1	+	Ptr_c32723_g1_i2	Par_c27586_g1_i1	+	+	+	+
BBE		Pnu_c55138_g2_i5	+	Pca_TRINITY_DN70634_c0_g1_i1	+	Pat_c18536_g1_i1	+	Por_c50342_g1_i1	Pbr_c45010_g1_i3	+	Ptr_c36782_g1_i2	Par_c39416_g1_i2	+	+	+	+
CFS		Pnu_c45817_g1_i1	+		+	Pat_c27072_g1_i1	+	Por_c46926_g2_i1		+	Ptr_c13501_g1_i2		+	+	+	+
SPS		Pnu_c48423_g1_i8	+		+	Pat_c34412_g1_i3	+	Por_c43303_g1_i2	Pbr_c120288_g1_i1	+			+	+	+	+
TNMT		Pnu_c51404_g1_i2	+	Pca_TRINITY_DN69128_c0_g1_i1	+	Pat_c35024_g5_i1	+	Por_c52629_g3_i2	Pbr_c32804_g1_i1	+	Ptr_c36888_g1_i1	Par_c34579_g1_i3	+	+	+	+
MSH		Pnu_c51942_g1_i3	+		+	Pat_c23964_g1_i1	+	Por_c49980_g2_i3	Pbr_c38445_g1_i2	+	Ptr_c39855_g1_i3	Par_c19507_g1_i1	+	+	+	+	Pdu_c96614_g1_i1
P6H		Pnu_c19781_g1_i2	+		+		+	Por_c35030_g1_i3		+			+	+	+	+
9OMT		Pnu_c50372_g1_i3	+	Pca_TRINITY_DN29873_c0_g1_i1	+		-		Pbr_c36525_g1_i1	-	Ptr_c36508_g1_i1	Par_c33130_g1_i1	+	+	-	+	Pdu_c13499_g1_i2
CYP719A21		Pnu_c51429_g1_i3	+		-		-		Pbr_c51795_g1_i1	-	Ptr_c40355_g1_i2	Par_c31271_g1_i1	+	+	-	+	Pdu_c36265_g1_i5
PSMT3			-		-		-			-	Ptr_c98941_g1_i1	Par_c19997_g1_i1	+	+	-	-
CYP82Y1		Pnu_c52195_g1_i5	+		-		+			+	Ptr_c34673_g1_i1	Par_c34116_g1_i1	+	+	-	-
PSMT2			-		-		-			-	Ptr_c2782_g1_i1	Par_c30871_g1_i2	-	+	-	-
PSAT1			-		-		-			-	Ptr_c37012_g1_i4	Par_c36454_g1_i5	+	+	-	-
CYP82X2		Pnu_c54954_g2_i2	+		-		-			-	Ptr_c41184_g1_i2	Par_c28721_g1_i2	+	+	-	-
CYP82X1		Pnu_c37280_g1_i2	+		+		-			-	Ptr_c36328_g1_i1	Par_c39178_g1_i2	+	+	-	-
PSCXE1			-		-		-			-	Ptr_c37813_g1_i3	Par_c36757_g1_i4	+	+	-	-
PSSDR1		Pnu_c36761_g1_i3(??)	+??		+??		-			+??	Ptr_c32559_g1_i2	Par_c91731_g1_i1	+	+	-	-
STORR			-	Pca_TRINITY_DN1111_c0_g1_i3	+		-	Por_c53289_g1_i4	Pbr_c40038_g1_i1	+		Par_c33669_g1_i1	+	+	+	-
SALSYN (CYP719B1)			-		-		-	Por_c54856_g1_i3	Pbr_c34114_g1_i1	+	Ptr_c34457_g1_i1	Par_c33168_g1_i1	+	+	+	-
SALR			-		-		-	Por_c56693_g3_i1	Pbr_c20565_g1_i1	+			-	+	+	-
SALAT			-		-		-		Pbr_c40153_g1_i3	+			-	+	+	-
THS2			-		-		-	Por_c42204_g1_i1	Pbr_c30828_g1_i1	+			-	+	+	-
