# Supplementary material for: A functionally conserved STORR gene fusion in Papaver species that diverged 16.8 million years ago
Source: Nat Commun. 2022 Jun 7;13:3150. doi: 10.1038/s41467-022-30856-w (PMC9174169; doi:10.1038/s41467-022-30856-w)
Supplement: Supplementary file 6 — Supplementary Data 3 [file 41467_2022_30856_MOESM6_ESM.xlsx]

## Sheet: list of COS genes
Supplementary Data 3. List of eight conserved ortholog sets (COS) genes from the RNAseq assemblies of nine Papaver species as well as annotated genome assembles of six other Ranunculales species, A. coerulea, E. californica, M. cordata, P. rhoeas, P.setigerum and P. somniferum. Source data are provided as a Source Data file.
	P. pavoninum	P. nudicaule	P. californicum	P. atlanticum	P. orientale	P. bracteatum	P. triniifolium	P. armeniacum	P. somniferum	P. setigerum	P. rhoeas	P. dubium	A. coerulea	E. californica	M. cordata
Agt1	Ppa_c14011_g1_i1	Pnu_c42321_g1_i1	Pca_TRINITY_DN805_c0_g1_i13	Pat_c8785_g1_i1	Por_c44419_g1_i1	Pbr_c5449_g1_i1	Ptr_c4523_g1_i1	Par_c18822_g1_i1	PS0919200.1	Pse14G20710.0	Prh02G39330.0	Pdu_c37367_g1_i1	PIA48213.1	Eca_sc002690.1_g1690.1	OVA09444.1
AroB	Ppa_c29084_g1_i1	Pnu_c44458_g1_i1	Pca_TRINITY_DN2121_c0_g1_i1	Pat_c23141_g1_i1	Por_c48498_g1_i2	Pbr_c21965_g1_i1	Ptr_c26222_g1_i1	Par_c5571_g1_i1	PS0624870.1	Pse06G14320.0	Prh05G14580.0	Pdu_c34912_g2_i1	PIA31892.1	Eca_sc001139.1_g2710.1	OVA19598.1
At103	Ppa_c18053_g1_i1	Pnu_c41539_g1_i1	Pca_TRINITY_DN3782_c0_g2_i3	Pat_c12751_g1_i1	Por_c49245_g1_i1	Pbr_c49641_g1_i1	Ptr_c20176_g1_i1	Par_c28985_g3_i1	PS0934400.1	Pse21G24760.0	Prh02G43520.0	Pdu_c33183_g1_i1	PIA48687.1	Eca_sc194615.1_g1740.1	OVA13800.1
ChlP	Ppa_c17955_g1_i1	Pnu_c53611_g1_i1	Pca_TRINITY_DN882_c0_g3_i2	Pat_c64005_g1_i1	Por_c54793_g1_i1	Pbr_c20508_g1_i1	Ptr_c23889_g1_i1	Par_c33794_g1_i1	PSUN36800.1	Pse03G27310.0	Prh01G20830.0	Pdu_c39955_g1_i1	PIA62715.1	Eca_sc002150.1_g1300.1	OVA09813.1
Eif3E	Ppa_c36589_g1_i1	Pnu_c51577_g1_i2	Pca_TRINITY_DN17491_c0_g1_i2	Pat_c8804_g1_i1	Por_c50471_g1_i2	Pbr_c12083_g1_i1	Ptr_c28012_g1_i1	Par_c31839_g1_i1	PS0149380.1	Pse04G13480.0	PrhUNG36650.0	Pdu_c36930_g2_i1	PIA48328.1	Eca_sc194760.1_g2160.1	OVA12941.1
GbssI	Ppa_c19393_g1_i1	Pnu_c46969_g1_i1	Pca_TRINITY_DN3397_c0_g1_i11	Pat_c12579_g1_i1	Por_c59766_g2_i1	Pbr_c52348_g1_i1	Ptr_c19836_g1_i2	Par_c91557_g1_i1	PS0814490.1	Pse08G19070.0	Prh03G19450.0	Pdu_c27554_g1_i1	PIA34528.1	Eca_sc002013.1_g0590.1	OVA04705.1
Hmgs	Ppa_c31681_g1_i1	Pnu_c48920_g2_i1	Pca_TRINITY_DN5888_c0_g1_i2	Pat_c1543_g1_i1	Por_c52524_g1_i1	Pbr_c37327_g1_i1	Ptr_c14855_g1_i1	Par_c21336_g1_i1	PS0403850.1	Pse16G20800.0	Prh03G36740.0	Pdu_c38849_g1_i1	PIA49717.1	Eca_sc194483.1_g1080.1	OVA12377.1
Nia	Ppa_c36353_g1_i3	Pnu_c54090_g1_i2	Pca_TRINITY_DN1830_c0_g1_i1	Pat_c18416_g1_i1	Por_c55953_g1_i1	Pbr_c39067_g2_i1	Ptr_c26044_g1_i1	Par_c14618_g1_i1	PS0312620.1	Pse02G30890.0	Prh03G27800.0	Pdu_c45852_g1_i1	PIA47304.1	Eca_sc194756.1_g0980.1	OVA08942.1
