# Supplementary material for: A functionally conserved STORR gene fusion in Papaver species that diverged 16.8 million years ago
Source: Nat Commun. 2022 Jun 7;13:3150. doi: 10.1038/s41467-022-30856-w (PMC9174169; doi:10.1038/s41467-022-30856-w)
Supplement: Supplementary file 7 — Supplementary Data 4 [file 41467_2022_30856_MOESM7_ESM.xlsx]

## Sheet: % ID matrix between STORR...
Supplementary Data 4. Percentage identity matrix between pairs of homologs of STORR, SALSYN, SALAT, SALR and THS in Papaver species. Source data are provided as a Source Data file.
Nucleotides (EMBOSS Matcher)
	Pca_STORR	Pbr_STORR	Por_STORR	Par_STORR	Pso_STORR_PS1126560	Pse_STORR_Pse15G00630.0	Pse_STORR_Pse08G45740.0
Pca_STORR	100
Pbr_STORR	90.1	100
Por_STORR	90.1	99.7	100
Par_STORR	90.8	96	96	100
Pso_STORR_PS1126560	90.5	96	96	96.1	100
Pse_STORR_Pse15G00630.0	90.5	96	96	96.1	99.9	100
Pse_STORR_Pse08G45740.0	89.4	94.7	94.7	94.9	96.6	96.5	100
	Pbr_SalSyn_c2915_fh_106	Par_SalSyn_c11585_fh_054	Par_SalSyn_c40428_fh_021	Pso_SalSyn_PS1126580.1	Pso_SalSyn_PSUN63120.1	Pse_SalSyn_Pse15G00640.0	Pse_SalSyn_Pse08G45720.0
Pbr_SalSyn_c2915_fh_106	100
Par_SalSyn_c11585_fh_054	98.5	100
Par_SalSyn_c40428_fh_021	98.2	99.6	100
Pso_SalSyn_PS1126580.1	97.1	97.4	97.2	100
Pso_SalSyn_PSUN63120.1	97	97.4	97.2	98	100
Pse_SalSyn_Pse15G00640.0	97.1	97.4	97.2	99.3	98.2	100
Pse_SalSyn_Pse08G45720.0	97	97.4	97.2	98	99.7	98.3	100
	Pbr_SalAT_c2915_fh_151	Pso_SalAT_PS1126610.1	Pso_SalAT_PSUN63110.1	Pse_SalAT_Pse15G00660.0	Pse_SalAT_Pse08G45690.0_Pse08G45700.0
Pbr_SalAT_c2915_fh_151	100
Pso_SalAT_PS1126610.1	96.2	100
Pso_SalAT_PSUN63110.1	95.9	97.5	100
Pse_SalAT_Pse15G00660.0	96.4	99.6	97.6	100
Pse_SalAT_Pse08G45690.0_Pse08G45700.0	95.3	96.8	98.8	96.9	100
	Pbr_SalR_c2915_fh_153	Pbr_SalR_c2915_fh_126	Pso_SalR_PS1126620.1	Pso_SalR_PSUN63100.1	Pse_SalR_Pse15G00670.0	Pse_SalR_Pse08G45680.0
Pbr_SalR_c2915_fh_153	100
Pbr_SalR_c2915_fh_126	97.6	100
Pso_SalR_PS1126620.1	97.4	96.3	100
Pso_SalR_PSUN63100.1	97.1	96.4	97.1	100
Pse_SalR_Pse15G00670.0	97.4	96.3	99.6	97.1	100
Pse_SalR_Pse08G45680.0	97.3	96.6	97.3	99.8	97.3	100
	Pbr_THS1_c2915_fh_156	Pso_THS2_PS1126625.1	Pso_THS1_PSUN63090.1	Pse_THS2_Pse15G00680.0	Pse_THS1_Pse08G45670.0
Pbr_THS1_c2915_fh_156	100
Pso_THS2_PS1126625.1	94.1	100
Pso_THS1_PSUN63090.1	95.4	95.6	100
Pse_THS2_Pse15G00680.0	94.3	99.8	95.8	100
Pse_THS1_Pse08G45670.0	95.6	95.6	99.4	95.8	100
Amino acids (EMBOSS Matcher)
	Pca_STORR	Pbr_STORR	Por_STORR	Par_STORR	Pso_STORR_PS1126560	Pse_STORR_Pse15G00630.0	Pse_STORR_Pse08G45740.0
Pca_STORR	100
Pbr_STORR	87.7	100
Por_STORR	87.9	99.4	100
Par_STORR	88	95	95.1	100
Pso_STORR_PS1126560	88.1	94.8	94.9	94.5	100
Pse_STORR_Pse15G00630.0	88	94.7	94.8	94.4	99.9	100
Pse_STORR_Pse08G45740.0	86	92.6	92.7	92	93.9	93.8	100
	Pbr_SalSyn_c2915_fh_106	Par_SalSyn_c11585_fh_054	Par_SalSyn_c40428_fh_021	Pso_SalSyn_PS1126580.1	Pso_SalSyn_PSUN63120.1	Pse_SalSyn_Pse15G00640.0	Pse_SalSyn_Pse08G45720.0
Pbr_SalSyn_c2915_fh_106	100
Par_SalSyn_c11585_fh_054	97.4	100
Par_SalSyn_c40428_fh_021	97	99.2	100
Pso_SalSyn_PS1126580.1	95.8	96.4	96	100
Pso_SalSyn_PSUN63120.1	95.8	96.8	96.4	97.4	100
Pse_SalSyn_Pse15G00640.0	95.6	96.2	95.8	99	97.2	100
Pse_SalSyn_Pse08G45720.0	95.7	96.6	96.2	97.2	99.4	97	100
	Pbr_SalAT_c2915_fh_151	Pso_SalAT_PS1126610.1	Pso_SalAT_PSUN63110.1	Pse_SalAT_Pse15G00660.0	Pse_SalAT_Pse08G45690.0_Pse08G45700.0
Pbr_SalAT_c2915_fh_151	100
Pso_SalAT_PS1126610.1	94.5	100
Pso_SalAT_PSUN63110.1	94.9	96.2	100
Pse_SalAT_Pse15G00660.0	95.1	98.9	96.8	100
Pse_SalAT_Pse08G45690.0_Pse08G45700.0	93.2	94.5	97.5	95.2	100
	Pbr_SalR_c2915_fh_153	Pbr_SalR_c2915_fh_126	Pso_SalR_PS1126620.1	Pso_SalR_PSUN63100.1	Pse_SalR_Pse15G00670.0	Pse_SalR_Pse08G45680.0
Pbr_SalR_c2915_fh_153	100
Pbr_SalR_c2915_fh_126	95.2	100
Pso_SalR_PS1126620.1	94.9	91	100
Pso_SalR_PSUN63100.1	94.9	92.3	94.6	100
Pse_SalR_Pse15G00670.0	95.2	91.3	99	94.6	100
Pse_SalR_Pse08G45680.0	95.5	92.9	95.2	99.4	95.2	100
	Pbr_THS1_c2915_fh_156	Pso_THS2_PS1126625.1	Pso_THS1_PSUN63090.1	Pse_THS2_Pse15G00680.0	Pse_THS1_Pse08G45670.0
Pbr_THS1_c2915_fh_156	100
Pso_THS2_PS1126625.1	90.5	100
Pso_THS1_PSUN63090.1	94.9	95.6	100
Pse_THS2_Pse15G00680.0	90.5	100	95.6	100
Pse_THS1_Pse08G45670.0	95.4	94.9	99.4	94.9	100
