# Supplementary material for: A functionally conserved STORR gene fusion in Papaver species that diverged 16.8 million years ago
Source: Nat Commun. 2022 Jun 7;13:3150. doi: 10.1038/s41467-022-30856-w (PMC9174169; doi:10.1038/s41467-022-30856-w)
Supplement: Supplementary file 8 — Supplementary Data 5 [file 41467_2022_30856_MOESM8_ESM.xlsx]

## Sheet: Synteny analysis
Supplemenary Data 5. Synteny analysis of STORR-containing contigs/scaffolds between opium poppy and other Papaver species. Source data are provided as a Source Data file.
Genes corresponding to members of the BIA gene cluster or surrounding regions are in bold, and members in the BIA gene clusters highlighted in colour
annotation_id	swissprot_tophit_id	swissprot_tophit	swissprot_E_value	PSv6_tophit_id	PSv6_E_value	contig_pos_start	contig_pos_end	CDS_length	query_genome_orientation	PSv6(orientation)	PSv6(Gene ID)	Gene name
Pbr_flye_v1-2_c2915_fh_014	sp|P05522|GUN1_PERAE	Endoglucanase 1 OS=Persea americana GN=CEL1...	0	PS1126220.1	0	59383	62707	1740	-	-	PS1126220.1
Pbr_flye_v1-2_c2915_fh_016	sp|P82403|RR6_SPIOL	30S ribosomal protein S6 alpha, chloroplasti...	3e-57	PS1126240.1/PSUN63170.1	0	64306	65676	615	-	-	PS1126240.1
Pbr_flye_v1-2_c2915_fh_017	sp|Q9YD25|RL31_AERPE	50S ribosomal protein L31e OS=Aeropyrum per...	0.37	PS0620820.1	0	66013	66516	504	+
Pbr_flye_v1-2_c2915_fh_026	sp|Q9LQL5|FB30_ARATH	Putative F-box protein At1g32420 OS=Arabido...	4e-11	PSUN86480.1	1e-133	91871	93859	1365	-
Pbr_flye_v1-2_c2915_fh_058	sp|Q9LV12|FB299_ARATH	Putative F-box protein At5g62660 OS=Arabid...	8e-18	PSUN86480.1	1e-131	275467	279136	1974	-
Pbr_flye_v1-2_c2915_fh_062	sp|Q9XED8|ARFI_ARATH	Auxin response factor 9 OS=Arabidopsis thal...	0	PS1126260.1/PSUN63140.1	0	297260	302936	2361	-	-	PS1126260.1
Pbr_flye_v1-2_c2915_fh_065	sp|Q9ZPY7|XPO2_ARATH	Exportin-2 OS=Arabidopsis thaliana GN=CAS P...	0	PS1126270.1/PSUN63130.1	0	324079	327039	2961	-	-	PS1126270.1
Pbr_flye_v1-2_c2915_fh_066	sp|P52410|KASC1_ARATH	3-oxoacyl-[acyl-carrier-protein] synthase ...	1e-175	PS1126290.1	0	328925	331266	1431	-	-	PS1126290.1
Pbr_flye_v1-2_c2915_fh_078	sp|C3SBU4|TNMT2_PAPBR	Probable (S)-tetrahydroprotoberberine N-me...	1e-159	PS1126300.1/PS1126320.1	0	372388	374870	1086	-	-	PS1126300.1
Pbr_flye_v1-2_c2915_fh_087	sp|Q9SQ67|COR14_PAPSO	NADPH-dependent codeinone reductase 1-4 OS...	1e-128	PS1126560.1	0	420795	424064	2778	+	+	PS1126560.1	STORR
Pbr_flye_v1-2_c2915_fh_098	sp|Q9LEL6|6OMT_COPJA	(RS)-norcoclaurine 6-O-methyltransferase OS...	1e-56	PS1126590.1	0	473439	477723	2229	+	+	PS1126590.1
Pbr_flye_v1-2_c2915_fh_106	sp|B1NF18|C719B_PAPSO	Salutaridine synthase OS=Papaver somniferu...	0	PS1126580.1/PSUN63120.1	0	511417	512928	1512	+	+	PS1126580.1	SALSYN (CYP719B1)
Pbr_flye_v1-2_c2915_fh_126	sp|A4UHT7|SALR_PAPBR	Salutaridine reductase OS=Papaver bracteatu...	1e-167	PS1126620.1/PSUN63100.1	0	582049	583466	936	-	-	PS1126620.1	SALR
Pbr_flye_v1-2_c2915_fh_140	sp|O49396|C82C3_ARATH	Cytochrome P450 82C3 OS=Arabidopsis thalia...	5e-59	PSUN09520.1	0	643935	645131	966	-
Pbr_flye_v1-2_c2915_fh_151	sp|Q94FT4|SALAT_PAPSO	Salutaridinol 7-O-acetyltransferase OS=Pap...	0	PS1126610.1/PSUN63110.1	0	696210	697634	1425	-	-	PS1126610.1	SALAT
Pbr_flye_v1-2_c2915_fh_153	sp|A4UHT7|SALR_PAPBR	Salutaridine reductase OS=Papaver bracteatu...	1e-176	PS1126620.1/PSUN63100.1	0	709214	710624	936	+	+	PS1126620.1	SALR
Pbr_flye_v1-2_c2915_fh_156	sp|Q06395|ML149_PAPSO	Major latex protein 149 OS=Papaver somnife...	4e-44	PS1126625.1/PSUN63090.1	0	724149	726627	750	+	+	PS1126625.1	THS
Pbr_flye_v1-2_c2915_fh_168	sp|Q9FZ95|PUP3_ARATH	Purine permease 3 OS=Arabidopsis thaliana G...	1e-84	PS1126490.1	0	769337	770619	1143	-	-	PS1126490.1
Pbr_flye_v1-2_c2915_fh_173	sp|A6QP05|DHR12_BOVIN	Dehydrogenase/reductase SDR family member ...	6e-39	PS1126640.1/PSUN63070.1	0	787097	788793	1032	-	-	PS1126640.1
Pbr_flye_v1-2_c2915_fh_174	sp|Q9SZ46|C82C4_ARATH	Cytochrome P450 82C4 OS=Arabidopsis thalia...	1e-119	PS1126650.1	0	789225	790880	1566	+	+	PS1126650.1
Pbr_flye_v1-2_c2915_fh_177	sp|Q9SZ46|C82C4_ARATH	Cytochrome P450 82C4 OS=Arabidopsis thalia...	1e-129	PS1126660.1/PSUN63040.1	0	807535	809264	1575	+	+	PS1126660.1	MSH
Pbr_flye_v1-2_c2915_fh_179	sp|Q9LYT3|TT12_ARATH	Protein TRANSPARENT TESTA 12 OS=Arabidopsis...	2e-77	PS1126680.1/PSUN83630.1	0	810825	812992	1503	-	-	PS1126680.1
Pbr_flye_v1-2_c2915_fh_181	sp|P19775|TRA6_STAAU	Transposase for insertion sequence element ...	6e-05	PSUN92700.1	0	815214	817385	2007	+
Pbr_flye_v1-2_c2915_fh_182	sp|O59773|EAF_SCHPO	Chromatin modification-related protein vid21...	0.0006	PS0308450.1	0	818185	822534	2433	-
Pbr_flye_v1-2_c2915_fh_194	sp|P37707|B2_DAUCA	B2 protein OS=Daucus carota PE=2 SV=1	4e-79	PS1126690.1/PSUN63030.1	0	872101	873356	1014	+	+	PS1126690.1
Pbr_flye_v1-2_c2915_fh_195	sp|Q9FNF2|SSY1_ARATH	Starch synthase 1, chloroplastic/amyloplast...	0	PS1126700.1/PSUN63020.1	0	873761	878074	1938	-	-	PS1126700.1
Pbr_flye_v1-2_c2915_fh_198	sp|Q9SF32|IQD1_ARATH	Protein IQ-DOMAIN 1 OS=Arabidopsis thaliana...	6e-16	PS1126710.1/PSUN63010.1	0	887335	889765	1428	-	-	PS1126710.1
Pbr_flye_v1-2_c2915_fh_200	sp|Q03460|GLSN_MEDSA	Glutamate synthase [NADH], amyloplastic OS=...	0.72	PS1126720.1	0	910291	920620	4431	+	+	PS1126720.1
Pbr_flye_v1-2_c2915_fh_201	sp|Q7XA40|RGA3_SOLBU	Putative disease resistance protein RGA3 OS...	1e-104	PS1126730.1	0	926160	930314	3405	+	+	PS1126730.1
Pbr_flye_v1-2_c2915_fh_222	sp|Q96MB7|HARB1_HUMAN	Putative nuclease HARBI1 OS=Homo sapiens G...	1e-07	PS0932640.1	0	1021849	1024986	1974	-
Pbr_flye_v1-2_c2915_fh_225	sp|Q7XA40|RGA3_SOLBU	Putative disease resistance protein RGA3 OS...	1e-105	PS1126730.1	0	1042575	1049395	4203	+	+	PS1126730.1
Pbr_flye_v1-2_c2915_fh_236	sp|Q93YV9|SKIP8_ARATH	F-box protein SKIP8 OS=Arabidopsis thalian...	3e-20	PS1126740.1/PSUN62990.1/PSUN62980.1	1e-122	1094420	1095897	630	-	-	PS1126740.1
Pbr_flye_v1-2_c2915_fh_253	sp|Q93YV9|SKIP8_ARATH	F-box protein SKIP8 OS=Arabidopsis thalian...	4e-75	PS1126740.1/PSUN62980.1	0	1141904	1145339	1008	-	-	PS1126740.1
Pbr_flye_v1-2_c2915_fh_254	sp|P28769|TCPA_ARATH	T-complex protein 1 subunit alpha OS=Arabid...	1e-14	PS0109470.1	1e-135	1146668	1151072	1239	+
Par_flye_v1-0_c11585_fh_007	sp|Q9XED8|ARFI_ARATH	Auxin response factor 9 OS=Arabidopsis thal...	0	PS1126260.1/PSUN63140.1	0	46878	52138	2508	-	-	PS1126260.1
Par_flye_v1-0_c11585_fh_008	sp|Q9ZPY7|XPO2_ARATH	Exportin-2 OS=Arabidopsis thaliana GN=CAS P...	0	PS1126270.1/PSUN63130.1	0	65632	68593	2859	-	-	PS1126270.1
Par_flye_v1-0_c11585_fh_012	sp|P52410|KASC1_ARATH	3-oxoacyl-[acyl-carrier-protein] synthase ...	1e-176	PS1126290.1	0	93775	96200	1431	-	-	PS1126290.1
Par_flye_v1-0_c11585_fh_015	sp|Q8P3N0|RSMG_XANCP	Ribosomal RNA small subunit methyltransfera...	2.3	PSUN20000.1	1e-172	106075	110866	1878	-
Par_flye_v1-0_c11585_fh_022	sp|C3SBU4|TNMT2_PAPBR	Probable (S)-tetrahydroprotoberberine N-me...	0	PS1126300.1/PS1126320.1	0	139172	144373	2238	-	-	PS1126300.1
Par_flye_v1-0_c11585_fh_038	sp|Q9SQ67|COR14_PAPSO	NADPH-dependent codeinone reductase 1-4 OS...	1e-132	PS1126560.1	0	216738	221769	2814	+	+	PS1126560.1	STORR
Par_flye_v1-0_c11585_fh_054	sp|B1NF18|C719B_PAPSO	Salutaridine synthase OS=Papaver somniferu...	0	PS1126580.1/PSUN63120.1	0	271794	273305	1512	+	+	PS1126580.1	SALSYN (CYP719B1)
Par_flye_v1-0_c40428_fh_002	sp|Q9SQ67|COR14_PAPSO	NADPH-dependent codeinone reductase 1-4 OS...	1e-132	PS1126560.1	0	11272	14501	2646	+	+	PS1126560.1	STORR
Par_flye_v1-0_c40428_fh_021	sp|B1NF18|C719B_PAPSO	Salutaridine synthase OS=Papaver somniferu...	0	PS1126580.1/PSUN63120.1	0	80011	81521	1434	+	+	PS1126580.1	SALSYN (CYP719B1)
Pca_10x_v1-0_sc141675_fh_007	sp|Q9SQ67|COR14_PAPSO	NADPH-dependent codeinone reductase 1-4 OS...	1e-132	PS1126560.1	0	35674	38734	2454	+	+	PS1126560.1	STORR
Pse15G00410.0	P05522.1	RecName: Full=Endoglucanase 1; AltName: Full=Abscission ...	0	PS1126220.1	0	1101168	1103251	1479	-	-	PS1126220.1
Pse15G00420.0	Q8VY91.1	RecName: Full=30S ribosomal protein S6 alpha, chloroplas...	8.98e-88	PS1126240.1/PSUN63170.1	0	1105984	1108982	630	-	-	PS1126240.1
Pse15G00430.0	Q84TF5.1	RecName: Full=Probable E3 ubiquitin-protein ligase RHA4A...	4.44e-42	PS1126250.1/PSUN63150.1	0	1117340	1120592	534	+	+	PS1126250.1
Pse15G00440.0	Q9XED8.1	RecName: Full=Auxin response factor 9 [Arabidopsis thali...	0	PS1126260.1/PSUN63140.1	0	1120914	1125643	2088	-	-	PS1126260.1
Pse15G00450.0	Q9ZPY7.1	RecName: Full=Exportin-2; Short=Exp2; AltName: Full=Cell...	0	PS1126270.1/PSUN63130.1	0	1138950	1143890	2955	-	-	PS1126270.1
Pse15G00460.0	P52410.2	RecName: Full=3-oxoacyl-[acyl-carrier-protein] synthase ...	4.03e-78	PS1126280.1	0	1145186	1146755	606	-	-	PS1126280.1
Pse15G00470.0	P52410.2	RecName: Full=3-oxoacyl-[acyl-carrier-protein] synthase ...	0	PS1126290.1	0	1156779	1159687	1431	-	-	PS1126290.1
Pse15G00490.0	I3V6B7.1	RecName: Full=(13S,14R)-13-O-acetyl-1-hydroxy-N-methylca...	2.77e-66	PSUN09520.1	2.79e-137	1216403	1216828	426	-
Pse15G00500.0	I3V6B7.1	RecName: Full=(13S,14R)-13-O-acetyl-1-hydroxy-N-methylca...	9.87e-95	PSUN09520.1	0	1228278	1229638	711	-
Pse15G00570.0	Q9FZ95.1	RecName: Full=Purine permease 3; Short=AtPUP3 [Arabidops...	6.54e-111	PS1126490.1	0	1308768	1310477	1104	-	-	PS1126490.1
Pse15G00590.0	I3PLR1.1	RecName: Full=(S)-N-methylcanadine 1-hydroxylase CYP82Y1...	0	PS1126530.1	0	1402423	1404857	1686	+	+	PS1126530.1
Pse15G00600.0	Q0WUG6.1	RecName: Full=Subtilisin-like protease SBT6.1; AltName: ...	2.74e-06	PS1126500.1	0	1446139	1450450	534	-	-	PS1126500.1
Pse15G00610.0	I3PLR1.1	RecName: Full=(S)-N-methylcanadine 1-hydroxylase CYP82Y1...	0	PS1126530.1	0	1465471	1467900	1449	+	+	PS1126530.1
Pse15G00630.0	P0DKI7.1	RecName: Full=Bifunctional protein STORR; AltName: Full=...	0	PS1126560.1	0	1533301	1537160	2703	+	+	PS1126560.1	STORR
Pse15G00640.0	B1NF18.1	RecName: Full=Salutaridine synthase; AltName: Full=Cytoc...	0	PS1126580.1/PSUN63120.1	0	1582427	1583944	1518	+	+	PS1126580.1	SALSYN (CYP719B1)
Pse15G00650.0	I3PLQ6.1	I3PLQ6.1 RecName: Full=Scoulerine-9-O-methyltransferase 2; Short=...	2.37e-124	PS1126590.1	0	1619725	1621318	1092	+	+	PS1126590.1
Pse15G00660.0	Q94FT4.1	RecName: Full=Salutaridinol 7-O-acetyltransferase; Short...	0	PS1126610.1/PSUN63110.1	0	1644044	1645468	1425	-	-	PS1126610.1	SALAT
Pse15G00670.0	Q071N0.1	RecName: Full=Salutaridine reductase [Papaver somniferum]	0	PS1126620.1/PSUN63100.1	0	1663542	1665714	939	+	+	PS1126620.1	SALR
Pse15G00680.0	A0A2U9GGW3.1	RecName: Full=Thebaine synthase 2 [Papaver somniferum]	2.22e-118	PS1126625.1/PSUN63090.1	0	1674453	1675789	483	+	+	PS1126625.1	THS
Pse15G00700.0	A0PJE2.2	RecName: Full=Dehydrogenase/reductase SDR family member ...	2.96e-26	PS1126640.1/PSUN63070.1	6.03e-180	1716488	1719265	576	-	-	PS1126640.1
Pse15G00710.0	L7X3S1.1	RecName: Full=Methyltetrahydroprotoberberine 14-monooxyg...	0	PS1126650.1	0	1719779	1721570	1566	+	+	PS1126650.1
Pse15G00720.0	L7X3S1.1	RecName: Full=Methyltetrahydroprotoberberine 14-monooxyg...	0	PS1126660.1/PSUN63040.1	0	1734770	1737187	1548	+	+	PS1126660.1	MSH
Pse15G00730.0	I3PLR1.1	RecName: Full=(S)-N-methylcanadine 1-hydroxylase CYP82Y1...	0	PS1126670.1	0	1764624	1766742	1650	-	-	PS1126670.1
Pse15G00740.0	Q9FKQ1.1	RecName: Full=Protein DETOXIFICATION 27; Short=AtDTX27; ...	0	PS1126680.1	0	1778502	1780719	1479	-	-	PS1126680.1
Pse15G00750.0	P37707.1	RecName: Full=B2 protein [Daucus carota]	2.09e-104	PS1126690.1/PSUN63030.1	0	1793847	1795703	1014	+	+	PS1126690.1
Pse15G00760.0	Q9FNF2.1	RecName: Full=Starch synthase 1, chloroplastic/amyloplas...	0	PS1126700.1/PSUN63020.1	0	1793962	1800224	1911	-	-	PS1126700.1
Pse15G00770.0	Q9SF32.1	RecName: Full=Protein IQ-DOMAIN 1 [Arabidopsis thaliana]	1.25e-22	PS1126710.1/PSUN63010.1	0	1815260	1818289	1419	-	-	PS1126710.1
Pse15G00780.0	Q7XA40.2	RecName: Full=Putative disease resistance protein RGA3; ...	1.53e-97	PS1126730.1	0	1882512	1890191	4449	+	+	PS1126730.1
Pse15G00790.0	O65155.1	RecName: Full=RNA polymerase II transcriptional coactiva...	2.55e-51	PSUN63000.1	0	1890678	1893230	561	-
Pse15G00800.0	Q93YV9.1	RecName: Full=F-box protein SKIP8; AltName: Full=SKP1-in...	2.87e-104	PS1126740.1/PSUN62980.1	0	1933191	1937248	852	-	-	PS1126740.1
Pse08G45570.0	Q93YV9.1	RecName: Full=F-box protein SKIP8; AltName: Full=SKP1-in...	7.25e-105	PSUN62980.1/PS1126740.1	0	211313374	211316820	876	+	-	PS1126740.1
Pse08G45580.0	Q93YV9.1	RecName: Full=F-box protein SKIP8; AltName: Full=SKP1-in...	9.17e-37	PSUN62980.1/PS1126740.1	9.94e-146	211330018	211331135	336	+	-	PS1126740.1
Pse08G45590.0	O65155.1	RecName: Full=RNA polymerase II transcriptional coactiva...	2.8e-53	PSUN63000.1	0	211335763	211337828	540	+
Pse08G45600.0	Q9SF32.1	RecName: Full=Protein IQ-DOMAIN 1 [Arabidopsis thaliana]	1.52e-23	PSUN63010.1/PS1126710.1	0	211412646	211415474	1431	+	-	PS1126710.1
Pse08G45610.0	Q9FNF2.1	RecName: Full=Starch synthase 1, chloroplastic/amyloplas...	0	PSUN63020.1/PS1126700.1	0	211435753	211441749	1911	+	-	PS1126700.1
Pse08G45620.0	P37707.1	RecName: Full=B2 protein [Daucus carota]	4.03e-104	PSUN63030.1/PS1126690.1	0	211440189	211442049	984	-	+	PS1126690.1
Pse08G45630.0	L7X3S1.1	RecName: Full=Methyltetrahydroprotoberberine 14-monooxyg...	0	PSUN63040.1/PS1126660.1	0	211468872	211470959	1215	-	+	PS1126660.1	MSH
Pse08G45640.0	P08770.2	RecName: Full=Putative AC transposase; AltName: Full=ORF...	3.56e-28	PS0511970.1	0	211477307	211479421	1083	+
Pse08G45650.0	A6QP05.1	RecName: Full=Dehydrogenase/reductase SDR family member ...	4.16e-68	PSUN63070.1/PS1126640.1	0	211499569	211501667	1038	+	-	PS1126640.1
Pse08G45670.0	A0A2U9GHG9.1	RecName: Full=Thebaine synthase 1 [Papaver somniferum]	1.27e-132	PSUN63090.1/PS1126625.1	0	211540881	211541976	543	-	+	PS1126625.1	THS
Pse08G45680.0	A4UHT7.1	RecName: Full=Salutaridine reductase [Papaver bracteatum]	0	PSUN63100.1/PS1126620.1	0	211544500	211546227	936	-	+	PS1126620.1	SALR
Pse08G45690.0	Q94FT4.1	RecName: Full=Salutaridinol 7-O-acetyltransferase; Short...	8.33e-123	PSUN63110.1/PS1126610.1	1.35e-166	211551432	211552102	585	+	-	PS1126610.1	SALAT
Pse08G45700.0	Q94FT4.1	RecName: Full=Salutaridinol 7-O-acetyltransferase; Short...	3.76e-145	PSUN63110.1/PS1126610.1	0	211552214	211552849	636	+	-	PS1126610.1	SALAT
Pse08G45710.0	I3PLQ6.1	RecName: Full=Scoulerine-9-O-methyltransferase 2; Short=...	6.11e-50	PS1126590.1	0	211616726	211617839	774	-	+	PS1126590.1
Pse08G45720.0	B1NF18.1	RecName: Full=Salutaridine synthase; AltName: Full=Cytoc...	0	PSUN63120.1/PS1126580.1	0	211626376	211627815	1440	-	+	PS1126580.1	SALSYN (CYP719B1)
Pse08G45730.0	Q94JQ3.2	RecName: Full=Serine hydroxymethyltransferase 3, chlorop...	1.35e-159	PS0725200.1	0	211634476	211637233	1071	-
Pse08G45740.0	P0DKI7.1	RecName: Full=Bifunctional protein STORR; AltName: Full=...	0	PS1126560.1	0	211641708	211645590	2682	-	+	PS1126560.1	STORR
Pse08G45750.0	C3SBU4.1	RecName: Full=Probable (S)-tetrahydroprotoberberine N-me...	0	PS1126300.1	0	211668565	211670901	1077	+	-	PS1126300.1
Pse08G45760.0	Q9SND9.1	RecName: Full=Uncharacterized acetyltransferase At3g5028...	1.64e-31	PS0112260.1	1.47e-122	211671752	211672594	768	+
Pse08G45780.0	Q9FH97.1	RecName: Full=Protein ENHANCED PSEUDOMONAS SUSCEPTIBILIT...	1.98e-74	PSUN62900.1/PS1126840.1	0	211698057	211699511	1455	+
Pse08G45790.0	P52410.2	RecName: Full=3-oxoacyl-[acyl-carrier-protein] synthase ...	0	PS1126290.1	0	211714249	211717112	1425	+	-	PS1126290.1
Pse08G45810.0	Q9ZPY7.1	RecName: Full=Exportin-2; Short=Exp2; AltName: Full=Cell...	0	PSUN63130.1	0	211736438	211741580	2955	+	-	PS1126270.1
Pse08G45820.0	Q9XED8.1	RecName: Full=Auxin response factor 9 [Arabidopsis thali...	8.59e-107	PSUN63140.1/PS1126260.1	0	211750180	211754746	1845	+	-	PS1126260.1
Pse08G45830.0	Q84TF5.1	RecName: Full=Probable E3 ubiquitin-protein ligase RHA4A...	1.22e-42	PSUN63150.1/PS1126250.1	0	211755073	211757984	534	-	+	PS1126250.1
Pse08G45840.0	Q6I5Q6.1	RecName: Full=Receptor-like cytoplasmic kinase 185; Shor...	6.2e-31	PS0135390.1	0	211766153	211767965	552	-
Pse08G45850.0	Q8VY91.1	RecName: Full=30S ribosomal protein S6 alpha, chloroplas...	4.78e-89	PSUN63170.1/PS1126240.1	0	211784425	211786896	624	+	-	PS1126240.1
Pse08G45880.0	P05522.1	RecName: Full=Endoglucanase 1; AltName: Full=Abscission ...	0	PS1126220.1	0	211791638	211794003	1422	+	-	PS1126220.1
