# Supplementary material for: A functionally conserved STORR gene fusion in Papaver species that diverged 16.8 million years ago
Source: Nat Commun. 2022 Jun 7;13:3150. doi: 10.1038/s41467-022-30856-w (PMC9174169; doi:10.1038/s41467-022-30856-w)
Supplement: Supplementary file 9 — Supplementary Data 6 [file 41467_2022_30856_MOESM9_ESM.txt]

Supplementary Data 6. Nucleotide sequences of yeast codon optimised full length STORR cDNAs from Papaver species
>Pca_STORR_yeast_coden_optimised  Papaver californicum
ATGGAATTGCAATACTTTTCTTACTTCCAGCCAACCTCCTCTTTGTTCGTTTTGGTTTCCATTTTGTTGATCTCCGCCGTTGTTTTGAGAAAGATCTTCTTGAACAACTACTCTTCATCTCCAGCCTCTTCTACTGAAACTGCTTTGTTGTCTCATCAGAGAAGATCATCTTGTGCCTTGCCAATTATTGGTTTGTTGCACGTTTTCATGAACAAGAACGGTTTGATCCATGTTACCTTGGGTAATATGGCTGATAAGTACGGTCCAATTTTCTCTTTTCCAACCGGTTCTCATATGACCTTGGTTGTTTCTTCTTGGGAAATGGCTAAAGAATGTTTCACCGGTAACAACGATATTGCCTTTTCTAACAGACCAATTCCTCTGGTTTTCAAGACCATTTTCTATGCCTGTAGAGGTATCGACTCTTACGGTTTATCTTCTGTTCCATACGGTAAATACTGGCGTGAATTGAGAAAGGTTTGCGTTCATAACTTGTTGTCTAACCAGCAGTTGTTGAACTTCAGACACTTGATCATCTCTCAAGTTGACACCTCTTTCAACAAGTTGTACGAATTGTGTAAGAACTCCGCCGATAATCAAGGTAACTACACTACTACAACTACTGCTGCTGGTATGGTTAGAATGGATGATTGGTTGGCTCAATTGTCCTTCAACGTTATTGGTAGAATTGTCTGCGGTTTCCAATCTGATACAGAAACTTCTGCTTCTTCCTCTGCTGAACAATTGACTGAAGCTATTAACGATGCCTCCTACTTCATGTCTACTTCTCCAGTTTCTGATAACGTTCCATGGTTAGGTTGGGTTGATCAATTGACAGGTTTGACCAGAAACATGAAGCAATGTGGTAAGAAGTTGGACTTGGTCTTGGAATCCATTATCGAAGATCACAGACAGAAGAGAAGATTCTCCAGATCTAAACAAGGTGACGAGAACTTCATCAACGAAGATGAACAGGATGATTTCATCGACATCTGCTTGTCCATTATGGAACAACCACAATTGCCAGGTAACAACAACCCATGTCAAATTCCAATCAAGTCCATCGTTTTGGATATGATTGGTGGTGGTACTGATACCACTAAGTTGACTACTATTTGGACCCTGTCCTTGTTATTGAACAACCCACATGTTTTGGACAAGGCTAAACAAGAAGTTGACGCTCATTTTGGTACTAAGAGAAATGATGCTGGTGGTGTTGTTGTCGATTTTGATGATACACGTAACTTGGTTTACATCCAGGCCATCATCAAAGAATCTATGAGATTATATCCAGCCTCGCCATTGGTTGAAAGATTGTCTGGTGAAGATTGTGTTGTTGGTGGTTTTCATGTTCCAGCTGGTACTAGATTGTGGGCTAATGTTTGGAAAATGCACAGAGATCCAAAGGTTTGGGATGATCCATTGGTTTTTAGACCAGAAAGATTCTTGTTGGACGACCAAAAGATGGTTGATGTCAGAGGTCAAAATTACGAGTTGTTGCCATTTGGTGCTGGTAGAAGAATTTGTCCAGGTGTTTCTTTCTCCTTGGATTTGATGCAATTGGTCTTGACCAGATTGATCTTGGAATTCGAAATGAAGTCTCCATCCGGTAAGTTAGATATGACTGCTACTCCAGGTTTGATGTCCTACAAAGTTGTTCCTTTGGATATCCTGTTGACCTCTAGAAGAATGAAGTGGTGTGTTCAATTGGCTTCTGAAAGGGATAAGAAGATGGAATCTTCAGTTGTCCCAGTTATCACCTTGTCCTCTTGTAAAGTTATGCCAGTTTTAGGTATGGGCACCTTTGAAAAAGTTGGTAAGGGTTCTGAAAGAGAGAGATTGGCTATTTTGAAGGCCATTGAAGTTGGTTACAGATACTTTGATACAGCTGCTGCTTACGAAACTGAAGAGGTTTTGGGTGAAGCCATTGCTGAAGCTTTACAATTGGGTTTGATTAAGTCCAGGGATGAGTTGTTCATCTCTTCTATGTTATGGTGTACCGATGCCTACCATGATAGAGTTTTGCCAGCATTGCAAAACAGCTTGAGAAACTTGAAATTGGAGTACCTGGACTTGTACATGCTACCATTTCCAGTTTCATTGAAACCAGGTGGTAAGATCTCTATGGATATTCCAGAAGATGAGATTTTCACCATGGATTACAGATCAGTTTGGGCTGCTATGGAAGAATGTCAAAACTTGGGTCTGACTAAGTCTATCGGTGTTTCTAACTTCTCCTGCAAAAAGTTGCAAGAATTGATGGCTACTGCTAACATTCCACCAGCTGTTAATCAAGTTGAAATGTCTCCAGCTTTCCAGCAGAAGAACTTAAGAGAATACTGTAACGCCAACAACATCTTGATTTCCGCTGTTTCTATTTTGGGTTCTAATGGTACTCCATGGGGTTCAAATGCTGTTTTGGGTAACGAAGTTTTGAACCAGATTGCTATGGCTAGAGGTAAATCTGTTGCTCAAGTTAGTATGAGATGGGTCTATGAACAAGGTGCTTCTTTGGTTGTTAAGTCCTTCAGTGAAGAAAGGTTGAGGGAAAACTTGAACATCTTCGATTGGGAATTGACCAAAGAGGATTTGGAAAAAATGGGTGAAATCCCACAATGCAGAATTTTGACTGCTGACTTTATGGTTTCTGCCAATGGTCCATTCAAATCCCAAGAGGAATTATGGGATGATAAGGCCTAG
>Pbr_STORR_yeast_coden_optimised Papaver bracteatum
ATGGAATTGCAATACTTTTCTTACTTCCAGCCAACCTCTTCTGTTGTTGCTTTGTTGTTGGCATTGGTGTCCATTTTGTTTTCCGTTGTTGTTCTGAGAAAGACCTTCTCCAACAATTATTCTTCTCCAGCTTCTTCTACTGAAACCGCTGTTTTGTGTCATCAAAGACAACAATCTTGCGCCTTGCCAATTTCTGGTTTGTTGCATGTTTTCATGAACAAGAACGGTTTGATCCATGTTACCTTGGGTAATATGGCTGATAAGTACGGTCCAATTTTCTCTTTTCCAACCGGTTCTCATAGAACCTTGGTTGTTTCTTCTTGGGAAATGGTCAAAGAATGTTTCACCGGTAACAACGATACTGCCTTTTCTAATAGACCAATTCCTTTGGCTTTCCAGACCATTTTTTACGCTTGTGGTGGTATTGACTCTTACGGTTTATCTTCTGTTCCATACGGTAAATACTGGCGTGAATTGAGAAAGGTTTGCGTTCATAACTTGTTGTCTAACCAGCAGTTGTTGAAGTTCAGACACTTGATCATCTCTCAAGTTGACACCTCTTTCAACAAGTTGTACGAATTGTGCAAGAACTCCGAGGATAATCAAGGTATGGTTAGAATGGATGATTGGTTGGCTCAATTGTCCTTCAACGTTATTGGTAGAATCGTTTGCGGTTTCCAATCTGATCCAAAAACTGGTGCTCCATCTAGAGTCGAACAATTCAAAGAAGTTATCAACGAGGCCTCCTACTTCATGTCTACATCTCCAGTTTCTGATAACGTCCCAATGTTAGGTTGGATCGATCAATTGACTGGTTTGACCAAGAATATGAAGCACTGTGGTAAGAAGTTGGATTTGGTTGTCGAATCCATCATCAAGGATCACAGACAAAAGAGAAGATTCTCTAGGACAAAAGGTGGTGACGAAAAGGATGACGAACAAGATGATTTCATCGACATCTGCTTGTCCATTATGGAACAACCACAATTGCCAGGTAACAATTCTCCACCACAAATTCCAATCAAGTCCATCGTTTTGGATATGATTGGTGGTGGTACTGATACCACTAAGTTGACTACTATTTGGACCCTGTCCTTGTTGTTGAACAATCCACATGTTTTGGACAAGGCTAAGCAAGAAGTTGACGCTCATTTTAGAAAGAAAAGAAGATCTACTGACGACGCTGCTGCAGCTGTTGTTGATTTTGATGATATTCGTAACCTGGTCTACATCCAGGCCATTATCAAAGAATCCATGAGATTATACCCAGCCTCTCCAGTTGTAGAAAGATTGTCTGGTGAAGATTGTGTTGTTGGTGGTTTTCATGTTCCAGCTGGTACTAGATTGTGGGCTAATGTTTGGAAGATTCAGAGAGATCCAAAGGTTTGGGATGATCCATTGGTTTTTAGACCAGAAAGATTCTTGTCCGACGAACAAAAGATGGTTGATGTCAGAGGTCAAAATTACGAGTTGTTGCCATTTGGTGCAGGTAGAAGAATTTGTCCAGGTGTTTCTTTCTCCTTGGATTTGATGCAATTGGTCTTGACCAGATTGATCTTGGAATTCGAAATGAAGTCTCCATCCGGTAAGGTTGATATGACTGCTACTCCAGGTTTGATGTCTTACAAAGTTGTCCCATTGGATATCTTGTTGACCCATAGAAGAATCAAGTCTTGCGTTCAATTGGCCTCTTCTGAAAGAGATATGGAATCTTCTGGTGTCCCAGTTATTACTTTGTCCTCTGGTAAAGTTATGCCAGTCTTAGGTATGGGTACTTTCGAAAAAGTTGGTAAGGGTTCCGAAAGAGAGAGATTGGCTATTTTGAAGGCTATCGAAGTTGGTTACAGATACTTTGATACTGCTGCTGCTTACGAAACTGAAGAAGTTTTGGGAGAAGCTATTGCTGAAGCCTTGCAAATTGGTTTGATCAAGTCTAGAGATGAGCTGTTCATCTCTTCTATGTTGTGGTGTACAGATGCTCATCCAGATAGAGTTTTGTTGGCTCTGCAAAACTCTTTGAGGAACTTGAAGTTGGAATACCTGGACTTGTACATGTTGCCTTTTCCAGCTTCATTGAAGCCAGGTAAGATTACCATGGATATTCCAGAAGAGGATATCTGCAGAATGGATTACAGATCAGTTTGGTCTGCTATGGAAGAATGTCAAAATTTGGGTTTCACCAAGTCTATCGGTGTCTCTAATTTCTCCTGCAAAAAGTTGCAAGAATTGATGGCTACTGCTAACATTCCACCAGCTGTTAATCAAGTTGAAATGTCCCCAGCTTTCCAGCAGAAAAAATTGAGAGAATACTGCAACGCTAACAACATCTTGGTTTCCGCTGTTTCTATTTTGGGTTCTAATGGTACTCCATGGGGTTCAAATGCTGTTTTAGGTTCTGAAGTCTTGAAGCAAATTGCTATGGCTAAGGGTAAATCCGTTGCTCAAGTTTCAATGAGATGGGTTTATGAACAAGGTGCTTCTTTGGTCGTTAAGTCCTTTAGCGAAGAAAGGTTGAGAGAGAACTTGAACATTTTCGATTGGGAGTTGACCAAAGAGGACAACGAAAAGATTGGTGAAATTCCACAATGCAGAATCTTGACCGCTTACTTTTTGGTTTCTCCAAATGGTCCATTCAAGTCCCAAGAGGAATTGTGGGATGATAAGGCTTAG
>Par_STORR_yeast_coden_optimised Papaver armeniacum
ATGGAATTGCAATACTTTTCTTACTTCCAGCCAACCTCTTCTGTTGTTGCTTTGTTGTTGGCATTGGTGTCTATCTTGTTCTCATTCGTTGTTCTGAGAAAGACCTTCTCCAACAATTATTCTTCTCCAGCTTCTTCTACTGAAACCGCTGTTTTGTGTCATCAAAGACAACAATCTTGCGCCTTGCCAATTTCTGGTTTGTTGCATGTTTTCATGAACAAGAACGGTTTGATCCATGTTACCTTGGGTAATATGGCTGATATCTACGGTCCAATTTTCTCTTTTCCAACCGGTTCTCATAGAACCTTGGTTGTTTCTTCTTGGGAAATGGTCAAAGAATGTTTCACCGGTAACAACGATACTGCCTTTTCTAATAGACCAATTCCTTTGGCTTTCAAGACCATTTTTTACGCTTGTGGTGGTATCGACTCTTACGGTTTATCTTCTGTTCCATACGGTAAATACTGGCGTGAATTGAGAAAGGTTTGCGTTCATAACTTGTTGTCTAACCAGCAGTTGTTGAAGTTCAGACACTTGATCATCTCTCAAGTTGACACCTCTTTCAACAAGTTGTACGAATTGTGCAAGAACTCCGAAGATAATCAAGGTAACCATACCACTACTACTGCTGCTGGTATGGTAAGAATGGATGATTGGTTGGCTCAATTGTCCTTCAACGTTATTGGTAGAATCGTTTGCGGTTTCCAATCTGATCCAAAAACTGGTGCTCCATCTAGAGTCGAACAATTCAAAGAAGCTATTAACGAAGCCAGCCATTTCATGTCTACATCTCCAGTTTCTGATAACGTCCCAATGTTAGGTTGGATCGATCAATTGACTGGTTTGACCAGAAATATGAAGCACTGTGGTAAGAAGTTGGATTTGGTTGTCGAATCCATCATCCAAGATCACAGAAGAAAGAGAAGATTCTCTAGGACAAAAGGTGGTGACGAAAAGGATGATGAACAGGATGATTTCATCGACATCTGCTTGTCCATTATGGAACAACCACAATTGCCAGATAACAACAACCCACCACATATTCCAATCAAGTCCATCGTTTTGGATATGATTGGTGGTGGTACTGATACCACTAAGTTGACTACTATTTGGACCCTGTCCTTGTTGTTGAACAATCCACATGTTTTGGACAAGGCTAAGCAAGAAGTTGACGCTCATTTTGGTACAAAAAGAAGATCTACAAACGACGCCGTTGTTGATTTCGATGACATTAGAAACTTGGTCTACATCCAGGCCATTATCAAAGAATCTATGAGATTATACCCAGCCTCTCCAGTTGTAGAAAGATTGTCTGGTCAAGATTGTGTTGTTGGTGGTTTTCATGTTCCAGCTGGTACTAGATTGTGGGCTAATGTTTGGAAAATGCAGAGAGATCCAAAGGTTTGGGATGATCCATTGGTTTTTAGACCAGAAAGATTCTTGTCCGACGAACAAAAGATGGTTGATGTCAGAGGTCAAAATTACGAGTTGTTGCCATTTGGTGCAGGTAGAAGAATTTGTCCAGGTGTTTCTTTCTCCTTGGATTTGATGCAATTGGTTTTGACCAGGCTGATTTTGGAATTCGAAATGAAGTCTCCATCCGGTAAGGTTGATATGACTGCTACTCCAGGTTTGATGTCTTACAAAGTTGTCCCATTGGATATCTTGTTGACCCATAGAGGTACTAAGTCTTGTGTTCAATCTGCTGCTTCTGAAACTTCTGGTGTTCCAGTTATTACTCTGTCCTCTGGTAAAGTTATGCCAGTTTTAGGTATGGGTACTTTCGAAAAAGTTGGTAAGGGTTCCGAAAGAGAACGTTTGGCTATTTTGAAGGCTATCGAAGTTGGTTACAGATACTTTGATACAGCTGCTGCTTACGAAACCGAAGAAGTTTTGGGCGAAGCTATTGCTGAAGCTTTACAATTGGGTTTGATCAAGTCTAGGGATGAGTTGTTCATCTCTTCTATGTTGTGGTGTACAGATGCTCATCCAGATAGAGTTTTGTTGGCCTTGCAAAACTCTTTGAGGAACTTGAAGTTGGAGTACTTGGACTTGTACATGTTGCCTTTTCCAGCTTCATTGAAGCCAGGTAAGATTACCATGGATATTCCAGAAGAGGATATCTGCAGAATGGATTACAGATCAGTTTGGTCTGCTATGGAAGAATGTCAAAATTTGGGTTTCACCAAGTCAATCGGTGTCTCTAATTTCTCCTGCAAAAAGTTGCAAGAGTTGATGGAAACTGCTAACATTCCACCAGCTGTTAATCAAGTTGAAATGTCCCCAGCTTTCCAGCAGAAAAAATTGAGAGAATACTGCAACGCTAACAACATCTTGGTTTCCGCTGTTTCTATTTTGGGTTCTAATGGTACTCCATGGGGTTCAAATGCTGTTATGGGTTCTGAAGTCTTGAAAAAGATTGCTATGGCCAAGGGTAAATCCGTTGCTTTGGTTTCAATGAGATGGGTTTATGAACAAGGTGCTTCTTTGGTCGTTAAGTCCTTTAGCGAAGAAAGGTTGAGAGAGAACTTGAACATTTTCGATTGGGAGTTGACCAAAGAGGACAACGAAAAGATTGGTGAAATTCCACAATGCAGAATCTTGACTGCTTACTTCTTAGTTTCTCCAAACGGTCCATTCAAGTCTCAAGAGGAATTGTGGGATGATAAGGCTTAG
