# Supplementary material for: A functionally conserved STORR gene fusion in Papaver species that diverged 16.8 million years ago
Source: Nat Commun. 2022 Jun 7;13:3150. doi: 10.1038/s41467-022-30856-w (PMC9174169; doi:10.1038/s41467-022-30856-w)
Supplement: Supplementary file 11 — Source Data [file 41467_2022_30856_MOESM11_ESM.zip]

Archive with 18 entries (18 files):
- Figure 1b, Supplementary Data 2.txt
- Figure 1b, Supplementary Data 3.txt
- Figure 2a, Supplementary Figure 1, Supplementary Data 4.txt
- Figure 2b.xlsx
- Figure 3a.txt
- Figure 3b.txt
- Figure 3c.txt
- Figure 4a, Supplementary Data 5.txt
- Figure 4b, Supplementary Data 4.txt
- Supplementary Data 1, Table 1.xlsx
- Supplementary Figure 2 - Glaucine-CD-UV_RawData/Glaucine_Cayman_0p125_CD.txt
- Supplementary Figure 2 - Glaucine-CD-UV_RawData/Glaucine_Cayman_0p125_UV.txt
- Supplementary Figure 2 - Glaucine-CD-UV_RawData/Glaucine_Gflav_0p125C_CD.txt
- Supplementary Figure 2 - Glaucine-CD-UV_RawData/Glaucine_Gflav_0p125C_UV.txt
- Supplementary Figure 2 - Glaucine-CD-UV_RawData/Glaucine_Pcali_0p125C_CD.txt
- Supplementary Figure 2 - Glaucine-CD-UV_RawData/Glaucine_Pcali_0p125C_UV.txt
- Supplementary Figure 3.xlsx
- Supplementary Figure 4.xlsx
