# Supplementary material for: A functionally conserved STORR gene fusion in Papaver species that diverged 16.8 million years ago
Source: Nat Commun. 2022 Jun 7;13:3150. doi: 10.1038/s41467-022-30856-w (PMC9174169; doi:10.1038/s41467-022-30856-w)
Supplement: Supplementary file 11 — Source Data [file 41467_2022_30856_MOESM11_ESM.zip › Figure 1b, Supplementary Data 2.txt]

Source data - Figure 1b, Supplementary data 2. BIA genes identified from the transcriptomic dataset of nine Papaver species. 
>Pca_TRINITY_STORR Pca_TRINITY_DN1111_c0_g1_i3 len=3286 
TTTGGATCAAAAGATTTTTCTATTATTTTGGAAAGGCTTATCAGTAGTACTAGTGCTTGCAAAAAGTAAGGATTAAAGATCTGTAGCTGGCTAGCTATATATACATGTGATGTGCAGGGTTCACCATGCATATCATTAAAATCCATTATCTATCCTACCTACTGGGTTGAATCATGGAGCTCCAGTACTTTTCTTATTTTCAGCCAACTTCCTCCCTTTTTGTTCTTGTATCCATATTACTGATCAGTGCTGTTGTTTTGAGGAAGATATTTTTAAATAACTACTCTTCATCACCTGCATCATCAACAGAAACAGCGCTGCTTTCTCATCAGCGGCGGTCGTCATGTGCATTGCCAATCATCGGTCTTCTTCATGTTTTCATGAATAAAAACGGCTTAATTCATGTAACTCTTGGAAATATGGCTGATAAATACGGACCGATTTTCAGTTTCCCAACAGGCAGCCATATGACTCTAGTTGTGAGCAGTTGGGAGATGGCAAAAGAGTGTTTTACAGGCAACAATGACATTGCTTTCTCAAACCGTCCTATCCCGTTAGTTTTTAAGACTATATTCTATGCATGCCGTGGTATTGACTCATACGGTCTTTCAAGTGTACCTTATGGAAAATATTGGAGGGAGTTACGAAAGGTGTGTGTGCATAACCTCCTCTCTAATCAACAACTACTCAACTTCAGACACTTGATAATTTCTCAAGTTGATACCTCTTTCAATAAGCTTTATGAGTTATGCAAAAACTCTGCAGACAACCAGGGAAACTACACTACTACTACTACCGCAGCTGGCATGGTGAGGATGGATGATTGGCTAGCGCAATTATCGTTCAACGTGATAGGAAGAATAGTCTGTGGATTCCAATCAGACACCGAGACAAGTGCTTCAAGCAGTGCGGAACAACTTACAGAAGCAATTAATGACGCATCGTATTTTATGTCGACATCTCCGGTGTCAGATAACGTTCCATGGTTAGGGTGGGTTGATCAACTAACTGGTCTTACTAGAAATATGAAGCAATGCGGAAAGAAATTAGACTTGGTGCTCGAGAGCATAATTGAAGATCATCGTCAAAAGAGACGGTTTTCTAGAAGTAAACAAGGAGATGAGAATTTTATCAACGAGGATGAACAAGATGACTTCATCGACATTTGCCTGTCAATTATGGAGCAACCACAGCTTCCTGGCAACAATAACCCTTGTCAAATACCTATCAAATCTATTGTCCTGGACATGATAGGTGGGGGGACCGACACCACAAAACTGACCACCATCTGGACCCTTTCATTGCTACTGAACAACCCCCATGTGTTGGACAAGGCAAAACAAGAAGTGGATGCACACTTCGGGACGAAAAGGAACGATGCAGGAGGAGTCGTGGTGGATTTTGATGATACTCGTAACCTTGTCTACATCCAGGCAATTATCAAAGAATCAATGCGGTTGTATCCAGCCAGCCCCTTGGTGGAGCGACTGAGCGGCGAAGATTGTGTGGTCGGTGGGTTTCATGTACCAGCAGGGACGCGGTTATGGGCTAACGTGTGGAAGATGCATCGAGACCCAAAAGTATGGGATGATCCATTGGTGTTTCGACCAGAGAGATTTTTGCTCGATGACCAGAAGATGGTTGATGTTAGGGGTCAAAACTATGAGCTGTTACCATTCGGAGCCGGTCGACGGATATGTCCAGGTGTATCGTTCTCTTTGGATCTAATGCAACTGGTACTGACTCGTCTTATTCTTGAGTTTGAAATGAAGTCTCCTAGCGGGAAACTAGACATGACAGCGACACCAGGTTTAATGAGTTACAAGGTAGTCCCCCTTGACATTCTGCTCACCAGTCGTCGCATGAAGTGGTGTGTGCAGTTAGCCTCTGAGAGAGATAAAAAGATGGAGAGTAGTGTTGTACCTGTAATCACTCTGAGCTCGTGCAAGGTGATGCCTGTTTTAGGCATGGGAACATTTGAAAAAGTTGGTAAAGGGTCTGAAAGAGAGAGGTTGGCGATTTTAAAAGCGATAGAGGTAGGTTACAGATACTTCGATACAGCTGCTGCATACGAAACTGAAGAGGTTCTTGGTGAAGCTATTGCTGAAGCACTTCAACTTGGCCTAATCAAATCTCGAGATGAACTCTTCATCAGTTCCATGCTCTGGTGCACTGATGCCTACCATGATCGAGTCCTCCCCGCTCTTCAGAATTCTCTGAGGAATCTTAAATTGGAGTATCTGGATCTATACATGTTACCCTTCCCGGTAAGCTTGAAGCCAGGAGGGAAGATAAGTATGGACATACCAGAGGATGAAATTTTTACGATGGACTATAGGTCTGTATGGGCAGCCATGGAAGAATGTCAGAACCTTGGCTTGACAAAATCAATCGGTGTCAGCAATTTCTCCTGCAAAAAGCTTCAGGAATTGATGGCGACCGCCAACATCCCTCCAGCTGTGAATCAAGTGGAGATGAGCCCGGCTTTCCAACAAAAGAATTTGAGAGAGTATTGCAATGCCAATAATATATTAATCAGTGCAGTTTCTATTTTGGGATCAAACGGAACCCCATGGGGCTCCAATGCAGTTCTGGGTAATGAGGTGCTAAACCAGATTGCTATGGCCAGAGGAAAATCTGTTGCTCAGGTTAGTATGAGGTGGGTTTACGAGCAAGGTGCGAGTCTTGTGGTAAAAAGTTTTAGTGAAGAGAGATTGAGGGAAAACTTGAACATATTCGACTGGGAACTCACTAAGGAAGACTTGGAAAAGATGGGTGAGATTCCACAATGCAGAATCTTGACTGCTGATTTTATGGTATCAGCTAATGGACCTTTCAAATCTCAAGAAGAGTTGTGGGATGACAAAGCTTGAAACATCGATCTTTAACTCTAGACGTTTATAAGAGAAGCTTCCCGGCAGTCACAGATCTCATTTCCCTTCCTATTGGTTTTGTACTCGCCTCTCTTGTTTTCTAAATAGAATCTGGTTTAGTTCCATCGTCTATAGTAAAGAAATAAATTTAGTACACTAAGCTTGTTTAATTTCTGTTGGATTGTAATTTGTAATGTCCAGAATTCTCTAGAGTAGTCTACATGTGTCTAGTGTGAACTCTAGATAGTAAAGTCGGCCAAAACAAACTACATAGCTAAGTTTTTTATACCAACTATAAGATTAGTCCTATGTCGAGAATTGTCTAGATAGTCTGTTGTAAAGGCTATAAATGGCCAAGAGTCAAGTATCATTTGTAAGTATCTATATCTATAATAACAAGGTAAGTTTACAAG
>Por_TRINITY_STORR Por_c53289_g1_i8 len=3106 
TGTGCTCTTCCGATCTCCTACATACTGTAGTGGGTTGAATCATGGAGGTCCAATATTTTTCTTATTTTCAACCAACTTCCTCCGTTGTTGCTCTTCTACTTGCTCTTGTATCCATCTTATTCAGTGTCGTTGTTTTGAGGAAGACATTTTCGAATAACTACTCATCACCTGCATCATCAACAGAAACAGCGGTACTTTGTCATCAGTCGTGTGCATTGCCAATTTCCGGTCTTCTTCATGTTTTCATGAATAAAAACGGCTTAATTCATGTAACTCTTGGAAATATGGCGGATAAATACGGACCAATTTTCAGTTTCCCAACAGGTAGCCATAGAACTCTGGTTGTGAGCAGTTGGGAGATGGTAAAAGAGTGTTTTACAGGCAACAATGACACTGCTTTCTCAAACCGTCCTATCCCGTTAGCTTTTCAGACTATATTCTATGCATGCGGTGGCATAGACTCATACGGTCTTTCGAGTGTACCTTATGGAAAATATTGGAGGGAGCTACGAAAGGTCTGTGTGCATAACCTCCTCTCTAATCAACAACTACTCAAGTTCAGACACTTGATAATTTCTCAAGTCGATACGTCTTTCAATAAGCTGTATGAGTTATGCAAAAACTCTGAAGACAACCAGGGAATGGTGAGAATGGATGATTGGCTCGCCCAATTATCGTTCAATGTGATAGGAAGAATAGTCTGCGGATTCCAATCAGACCCAAAGACAGGTGCTCCTAGCAGGGTGGAACAATTTAAAGAAGTAATTAATGAAGCATCTTATTTTATGTCGACATCTCCAGTGTCAGATAACGTTCCAATGCTAGGGTGGATTGACCAATTGACTGGTCTTACGAGAAATATGAAGCACTGCGGAAAGAAATTAGACTTGGTGGTAGAGAGCATAATTAAAGATCATCGTCAAAAGAGACGATTCTCTAGAACTAAAGGAGGAGATGAGAAGGACGATGAACAAGATGACTTCATCGACATTTGCTTGTCAATTATGGAGCAACCACAGCTTCCTGGCAACAATAGCCCTCCTCAGATACCTATCAAATCTATTGTCCTGGACATGATAGGTGGGGGCACTGACACCACAAAACTGACCACCATCTGGACCCTTTCCTTGCTGCTGAACAACCCCCATGTGTTGGACAAGGCAAAACAAGAAGTGGATGCACACTTTCGAAAGAAAAGGAGATCAACAGATGATGCAGCAGCAGCCGTGGTGGATTTTGATGATATTCGTAACCTTGTCTACATCCAGGCAATCATCAAAGAATCAATGCGGTTGTATCCAGCCAGCCCCGTGGTGGAGCGACTGAGCGGCGAGGATTGTGTGGTCGGTGGGTTTCATGTACCAGCAGGGACGAGATTATGGGCTAACGTATGGAAGATGCAACGAGACCCTAAAGTATGGGATGATCCATTGGTGTTTCGACCAGAGAGATTTTTGAGCGATGAACGGAAGATGGTCGATGTAAGGGGTCAAAATTATGAGCTGTTACCATTTGGAGCCGGTCGACGTATATGTCCAGGTGTATCCTTCTCTTTGGATCTAATGCAACTGGTACTGACTCGTCTTATTCTTGAGTTTGAAATGAAGTCCCCTAGCGGGAAAGTGGACATGACAGCAACACCAGGATTAATGAGTTACAAGGTGGTCCCTCTTGACATTCTGCTCACCCATCGGCGCATAAAGTCGTGTGTGCAGTTAGCATCCTCTGAGAGAGACATGGAGAGTAGTGGTGTACCAGTAATCACTCTGAGCTCGGGCAAGGTGATGCCTGTTTTAGGCATGGGAACATTTGAGAAAGTTGGTAAAGGGTCTGAAAGAGAGAGGTTGGCGATTTTAAAAGCCATAGAGGTGGGTTACAGATACTTCGACACAGCTGCTGCATACGAAACTGAAGAGGTTCTTGGAGAAGCTATTGCTGAAGCACTTCAACTTGGCCTAATCGAATCTCGAGATGAACTTTTCATCAGTTCCATGCTCTGGTGCACTGATGCTCACCCTGATCGTGTCCTCCTCGCTCTTCAGAATTCTCTGAGGAATCTTAAATTGGAGTATCTGGATCTATATATGTTACCCTTCCCGGCAAGCTTGAAGCCAGGGAAGATAACGATGGACATACCAGAGGAAGATATTTGTCGAATGGACTACAGGTCTGTATGGTCAGCCATGGAAGAGTGTCAGAACCTTGGCTTCACTAAATCAATCGGTGTTAGCAATTTCTCCTGCAAAAAGCTTCAGGAATTGATGGCGACCGCCAACATCCCTCCAGCCGTGAATCAAGTGGAGATGAGCCCGGCTTTCCAACAAAAGAAGCTGAGAGAGTATTGCAACGCAAATAATATATTAGTCAGTGCAGTCTCTATACTGGGATCAAACGGAACCCCATGGGGCTCCAATGCAGTTTTGGGTTCTGAGGTGCTTAAGCAAATTGCTATGGCCAAAGGAAAATCTGTTGCTCAGGTTAGTATGAGATGGGTTTACGAGCAAGGCGCGAGTCTTGTGGTAAAAAGTTTCAGTGAAGAGAGATTGAGGGAAAACTTGAACATATTCGACTGGGAACTCACTAAGGAAGACAATGAAAAGATCGGTGAGATTCCACAGTGCAGAATCTTGACTGCTTATTTTTTAGTCTCGCCTAATGGACCTTTCAAATCTCAAGAAGAGTTGTGGGATGACAAAGCTTGAATATCGATCATTTAACTCTCTACATGTGCATTTATAAGAGAAGCTTCCCCTGCAGTGTGCTCAATCTTGATTTATTTTATCAAATTACATCTTACTATATGGGAGTCACAGATCTCTTTCCCTTCCTATATGTTTGAATACATTTGTATTGAGTGATGTAGCTAAAGAAATAAATGTAGTAAGTTTCTTTCCTAAGCTTGTTTTCCTTTACAAAAACTAGATGAGAGTCGGAGGTAAATAATGGTGAGCTCGTGTTCATCAGCAACAATAGTGCCATTAGGCACAATGTATATACCTTAGCAGAAAACACTAATCCAGACACAAAGAAATGTACGAATGCGTAAAGAGTATTCTGCCATGTATATACAACAGCTGATGCGAAAAAAAAAACAATACAAAACCTT
>Por_TRINITY_SALSYN Por_c54856_g1_i3 len=1864 
TGTGCTCTTCCGATCTTTTTGATTCAATCTCTATTAATTAATAGTCAAATTCAATAGAGTAATTTCCTAATCTTTGCAAACTATCTTATATATTTCTGTAATTCATGGCTCCGATTAATATAGAGGGGAATGATTGTTGGATGATAGCATGCACTGTAATAATAGTATTTGCATTGGTGAAGTTCATGTTTTCTTTTTATCAATCTGCAAATACAACGGAATGGCCAGAAGGTCCAAAAACACTACCCATAATTGGAAACCTTCATCAGTTGGGAGGAGGTGTGCCCTTACAGGTTGCTTTGGCAAACTTAGCCAAAGTTTATGGAGGTGCGTTTACAATTTGGATTGGAAGCTGGGTTCCAATGATCGTCATAAGCGATATCGACAACGCTCGGGAAGTTCTTGTTAATAAATCTGCTGATTATTCCGCTAGAGATGTACCTGATATTCTTAAAATCATCACAGCAAATGGGAAGAATATTGCCGATTGTGATTCTGGTCCATTTTGGCATCATTTAAAGAAAGGTCTTCAAAGTTGTATAAATCCATCAAATGTTATGTCTCTATCTCGTTCACAGGAAAAAGACATGCAAAATGTCATCAAATCCATGCAAGAAAGAGCGTCAGCGCAGAATGGAATTTTAAAACCTCTTGATCATGCCAAAGAAGCGTCTATTCGATTACTGAGTAGAGTTATATTTGGTCAAGACTTTTCAAACGAGGATCTCGTTATTGGTGTGAAAGACGCCCTCGATGAGATGGTACGCATAAGTGGGTTGGCAAGTTTAGCTGATGCTTTTAAAATTGCTAAATATTTACCAAGCCAGAGAAAAAATATTCGGGATATGTACGCCACAAGAGACAGAGTATATAATTTGATTCAGCCACATATCGTCTCCAATCTTCCTGCAAATTCTTTCTTACATTTTCTTACGTCTCAAGATTACAGTGATGAAATTATTTACTCAATGGTACTTGAAATTTTTGGTTTGGGAGTAGATAGTACTGCAGCAACGGCAGTTTGGGCACTCTCCTTTTTAGTCGGCGAGCAGGAAATTCAAGAAAAACTTTACCGCGAAATCAACAACCTGACGGGTGGGCAAAGACCAGTGAAAGTTGTAGATTTGAAAGAGCTGCCATATCTACAAGCCGTGATGAAAGAAACATTGAGGATGAAACCCATCGCACCACTAGCGGTCCCTCATGTAGCAGCAAAAGATACTACATTCAAGGGGCGGAGAATCGTTAAAGGTACAAAAGTAATGGTGAATCTGTATGCTATTCATCACGACCCTAACGTTTTCCCTGCACCGTATAAATTCATGCCAGAGAGATTCTTAAAGGATGTTAACAGTGATGGACGTTATGGTGATATCAACACAATGGAAAGTTCATTGATACCATTTGGTGCTGGTATGAGAATTTGTGGAGGTGTAGAATTAGCCAAGCAGATGGTAGGTTTTGCTCTTGCAAGTATGGTCAACGAATTCAAATGGGATTGTGTTTCTGAGGGGAATTTGCCTGATCTTAGTGAAGCTATTAGCTTCATTCTCTACATGAAAAACCCACTTGAAGCCAAAGTTACCCCTCGTACAAAACCGTTCGACAGTAGATAAAATCTTATTTTTATCGAACTGCTAGTGTATGTTTATGTAAAATCAAGGGTGAAGATGCTTGATCGTAGTACACCAAAATGGTGGTGGCTATGTAGGAGTTAGATTAGCTCTTGATTTAGTAAATGTTTTTCTTTGCTAGAGACTGTCTCAAGTGTGTGTGTTTTAAGCGTGTGTTGTGTGTGTAATTACTTCCACCTGACAATTAAAGTGTACTTTAGTCGTCGGCTGTATCTGTCAGATCGGAAGAG
>Por_TRINITY_SALR Por_c56693_g3_i1 len=897 
TGATATCTTGGTAAACAATGCTGGGGTTGCAGGTTTTTCAGTTGATGCTGATCGTTTTAAGGCAATGATAAGTGACATTGGAGAGGATTCAGAGGAGGTCGTGAAGATCTACGAAAAACCAGAAGCCCAAGAATTAATGTCAGAGACATATGAATTAGCAGAAGAATGTCTCAAAATAAATTACTACGGTGTTAAATCAGTAACCGAAGTTCTACTTCCTTTACTTCAACTATCTGATTCACCAAGAATTGTTAATGTTTCATCATCCACTGGAAGCCTCAAGTATGTATCCAATGAAACAGCTCTAGAGATACTTGGAGATGGTGATGCATTAACAGAAGAGAGAATTGACATGGTAGTGAATATGCTTCTTAAGGATTTTAAGGAAAATTTGATCGAAACAAATGGGTGGCCTAGTTTCGGAGCTGCATACACAACATCAAAAGCATGTTTGAATGCTTACACAAGGGTGTTAGCAAAGAAAATTCCCAAATTTCAGGTGAATTGTGTTTGTCCTGGTTTGGTTAAAACAGAAATGAACTACGGCATTGGAAATTATACTGCCGACGAAGGTGCTAAACATGTAGTCAGAATAGCTCTTTTCCCCGACGATGGACCTTCTGGTTTTTTCTATGATTGTTCTGAACTATCTGCATTTTGAGTTATATCGATTCAGCGTATCGTGCAGCAGCCAAATAAATAAAAATGGCATCAGTTGTTTGCTAGCACTGTCCTATCTACTGATAACTTTATCCCTTTGCTTCTGTTTTTAGCTTGTGTTGTGTGAATGTCCAGAGAGGATCGATCCATTTCTAATGTATTGAATCTTTATTTGGATGACAAATAATAAATCAGCTTGAGATTTTTCTTCCGATTTTAAAAAAAAAAGATCGGAAG
>Por_TRINITY_THS2 Por_c42204_g1_i1 len=877 
GTGTGCTCTTCCGATCTCTTCTGTGCATATTTTAGTTTAGGGAACTAATCATCAAATTGTTGTTGATGGCTCCTCGTGGTGTTTCAGGTCTAGTCGGGAAACTTTCAACTGAATTAGATGTCAATTGCGATGCTGAAAAATATTATAACATGTATAAGAACGGAGAAGATGTACAAAAGGCAGTTCCTCATCTTTGCATGGACGTCAAAGTTATCAGTGGAGATGCAACCCGTTCAGGTTGTATCAAGGAATGGAATGTTAACATTGATGGTAAGACGATTCGCTCGGTAGAGGAAACAACACACAATGATGAAACGAAAACGTTACGTCACCGTGTATTTGAAGGAGACATGATGAAGGATTACAAGAAGTTTGATACGATAATGGAAGTCAATCCAAAGCCGGATGGAAATGGATGCGTTGTGACTCGGTCAATTGAGTATGAGAAAGTCAACGAGAATTCTCCAACTCCCTTTGATTATCTACAATTCGGCCATCAGGCCATGGAAGACATGAACAAGTACTTACGCGATTCAGAATAACTGATCGATGCCATTTATACATGAACCCATTCGGTGTTGGTGTACGTGACCTATGCACGTACATATTTTATATTTTATCAGTTGTGACTTGTGTGTATTTTATTGTTATAGATCATGGTAATACTCGTCTTAGTGACTCCATATTATGTCAGTGACCCAGTGTATGGGTGTGGTTTGATTTGTGATGTATGTTTCTAGTAGAATAAATAAATTTGGGATAAGTTGTTTCGGAAATGATTTATCCACCGAGGGAGAGATATATCAATAATTCTTCATTCGGCTCTGGCTTTTGGAACATTGACAAGTTCGCCAGATAATCTTTTTTTGCTCTGGAG
>Pbr_TRINITY_STORR Pbr_c40038_g1_i1 len=1888 
TTTGAGTTCACCATAGATATATCATATCATTAAAATCTATCATCCTACATACTGTACTGGGTTGAATCATGGAGCTCCAATATTTTTCTTATTTTCAACCAACTTCCTCCGTTGTTGCTCTTCTACTTGCTCTTGTATCCATCTTATTCAGTGTCGTTGTTTTGAGGAAGACATTTTCGAATAACTACTCATCACCTGCATCATCAACAGAAACAGCGGTACTTTGTCATCAGCGGCAGCAGTCGTGTGCATTGCCAATTTCCGGTCTTCTTCATGTTTTCATGAATAAAAACGGCTTAATTCATGTAACTCTTGGAAATATGGCGGATAAATACGGACCGATTTTCAGTTTCCCAACAGGTAGCCATAGAACTCTCGTTGTGAGCAGTTGGGAGATGGTAAAAGAGTGTTTTACAGGCAACAATGACACTGCTTTCTCAAACCGTCCTATCCCGTTAGCTTTTCAGACTATATTCTATGCATGCGGTGGCATAGACTCATACGGTCTTTCGAGTGTACCTTATGGAAAATATTGGAGGGAGCTACGAAAGGTCTGTGTGCATAACCTCCTCTCTAATCAACAACTACTCAAGTTCAGACACTTGATAATTTCTCAAGTCGATACGTCTTTCAATAAGCTGTATGAGTTATGCAAAAACTCTGAAGACAACCAGGGAATGGTGAGAATGGATGATTGGCTCGCCCAATTATCGTTCAATGTGATAGGAAGAATAGTCTGCGGATTCCAATCAGACCCAAAGACAGGTGCTCCTAGCAGGGTGGAACAATTTAAAGAAGTAATTAATGAAGCATCTTATTTTATGTCGACATCTCCAGTGTCAGATAACGTTCCAATGCTAGGGTGGATTGACCAATTGACTGGTCTTACGAGAAATATGAAGCACTGCGGAAAGAAATTAGACTTGGTGGTAGAGAGCATAATTAAAGATCATCGTCAAAAGAGACGATTCTCTAGAACTAAAGGAGAAGATGAGAAGGACGATGAACAAGATGACTTCATCGACATTTGCTTGTCAATTATGGAGCAACCACAGCTTCCTGGCAACAATAGCCCTCCTCAGATACCTATCAAATCTATTGTCCTGGACATGATAGGTGGGGGCACTGACACCACAAAACTGACCACCATCTGGACCCTTTCCTTGCTGCTGAACAACCCCCATGTGTTGGACAAGGCAAAACAAGAAGTGGATGCACACTTTCGAAAGAAAAGGAGATCAACAGATGATGCAGCAGCAGCCGTGGTGGATTTTGATGATATTCGTAACCTTGTCTACATCCAGGCAATCATCAAAGAATCAATGCGGTTGTATCCAGCCAGCCCCGTGGTGGAGCGACTGAGCGGCGAGGATTGTGTGGTCGGTGGGTTTCATGTACCAGCAGGGACGAGATTATGGGCTAACGTATGGAAGATGCAACGAGACCCTAAAGTATGGGATGATCCATTGGTGTTTCGACCAGAGAGATTTTTGAGCGATGAACAGAAGATGGTCGATGTAAGGGGTCAAAATTATGAGCTGTTACCATTTGGAGCCGGTCGACGTATATGTCCAGGTGTATCCTTCTCTTTGGATCTAATGCAACTGGTACTGACTCGTCTTATTCTTGAGTTTGAAATGAAGTCCCCTAGCGGGAAAGTGGACATGACAGCAACACCAGGATTAATGAGTTACAAGGTGGTCCCTCTTGACATTCTGCTCACCCATCGGCGCATAAAGTCGTGTGTGCAGTTAGCATCCTCTGAGAGAGACATGGAGAGTAGTGGTGTACCAGTAATCACTCTGAGCTCGGGAAAGGTGATGCCTGTTTTAGGCATGGGAACATTTGAGAAAGTTGGTAAAGGGTCTGAAAGAGAGATCGGAAGAGC
>Pbr_TRINITY_SALSYN Pbr_c34114_g1_i1 len=1918 
CTCTTCCGATCTTTTTGATTCAATCTCTATTAATTAATAGTCAAATTCAATAGAGTAATTCCCTAATCTTTGCAAACTGTCTTATATTTCTGTAATTCATGGCTCCGATTAATATAGAGGAGAATGATTTTTGGATGATAGCATGCACTGTAATAATAGTATTTGCATTGATGAAGTTCATGGTTTCTTTTTATCAATCTGCAAATACAACGGAATGGCCAGAAGGTCCAAAAACACTACCCATAATTGGAAACCTTCATCAGTTGGGAGGAGGTGTTCCCTTACAGGTTGCTTTGGCAAACTTAGCCAAAGTTTATGGAGGTGCATTTACAATTTGGATTGGAAGCTGGGTTCCAATGATCGTCATAAGCGATATCGACAACGCTCGGGAAGTTCTTGTTAATAAATCTGCTGATTATTCCGCTAGAGATGTACCTGATATTCTTAAAATCATCACAGCAAATGGGAAGAATATTGCTGATTGTGATTCTGGTCCATTTTGGCATCATTTAAAGAAAGGTCTTCAAAGTTGTATAAATCCATCAAATGTTATGTCTCTATCTCGTTTACAGGAAAAAGACATGCAAAATCTCATCAAATCCATGCAAGAAAGAGCGTCACAGCAGAATGGAATTTTAAAACCTCTTGATCATGCCAAAGAAGCGTCTATTCGATTACTGAGTAGAGTTATATTTGGTCAAGACTTTTCAAATGAGGATCTCGTTATTGGTGTGAAAGACGCCCTCGATGAGATGGTACGCATAAGTGGGTTGGCAAGTTTAGCTGATGCTTTTAAAATTGCTAAATATTTACCAAGCCAGAAAAAAAATATTCGGGATATGTACGCCACAAGAGACAGAGTATATAATTTGATTCAACCACATATCGTCTCTAATCTTCCTGCAAATTCTTTCTTACATTTTCTTACATCTCAAGATTACAGTGATGAAATTATTTACTCAATGGTACTTGAAATTTTTGGTTTGGGAGTAGATAGTACTGCAGCAACGGCAGTTTGGGCACTCTCCTTTTTAGTCGGCGAGCAGGAAATTCAAGAAAAACTCTACCGCGAAATCAACAACCTGACGGGTGGGCAAAGACCAGTGAAAGTGGTAGATTTGAAAGAGCTGCCATATCTACAAGCCGTGATGAAAGAAACATTGAGGATGAAACCCATCGCACCACTAGCGGTCCCTCATGTAGCAGCAAAAGATACTACATTCAAGGGGCGGAGAATCGTTAAAGGTACAAAAGTAATGGTGAATCTGTATGCTATTCATCACGACCCTAACGTTTTCCCTGCACCGTATAAATTCATGCCAGAGAGATTCTTAAAGGGTGTTAACAGTGATGGACGTTATGGTGATATCAACACAATGGAAAGTTCATTGATACCATTTGGTGCTGGTATGAGAATTTGTGGAGGTGTAGAATTAGCCAAGCAGATGGTAGGTTTTGCTCTTGCAAGTATGGTCAACGAATTCAAATGGGATTGTGTTTCTGAGGGGAATTTGCCTGATCTTAGTGAAGCTATTAGCTTCATTCTCTACATGAAAAACCCACTTGAAGCCAAAGTTACCCCTCGTACAAAACCGTTCGACAGTAGATAAAATCTTATTTTTATCGAACTGCTAGTGTATGTTTATGTAAAATCAAGGGTGAAGATGCTTGATCGTAGTACACCAAAATGGTGGTGGCTATGTAGGAGTTAGATTAGCTCTTGATTTAGTAAATGTTTTTCTTTGCTAGAGACTGTCTCAAGTGTGTGTGTTTTAAGCGTGTGTTGTGTGTGTAATTACTTCCACCTGACAATTAAAGTGTACTTTAGTCGTCGGCTGTATCTGTCACATCATTCTTGTGTTTTTAAATATCTTTATAAATGGTTTTCCCAATTTACTACCCTACATTTCCTATTTCC
>Pbr_TRINITY_SALAT Pbr_c40153_g1_i3 len=1733 
TGCTCTTCCGATCTCGAGCTTCTCCAGCACTTGCGAACTAACTATCTTATTCAACTACCATTATCAATCCTGTTAAACAGGCAACAATGTATAGTGCTGCTGTTGAAGTGATCTCTAAGGAAACCATTAAACCCACAACTCCAACCCCATCTCAACTTAAAAACTTCAATTTGTCACTTCTCGATCAATGTTTTCCTTTATATTATTATGTTCCAATCATTCTTTTCTACCCGGACACCGTCGCTAATAGTACCGGTAGCAGTAGCCATCATGATGATCTTGACTTGCTTAAGAGTTCTCTTTCCAAAACACTAGTTCACTTTTATCCAATGGCTGGTAGAATGATAGACAATATCCTGGTCGACTGTCATGACCAAGGGATTGACTTTTACAAAGTAAAAATTAGAGGTAAAATGTGTGACTTCATGTCGCAACCGGATGTGCCTCTAAGCCAGCTTCTTCCATCTGAAGTTGTTTCCGCGAATGTCCCTAAGGAAGCACTGGTGATCGTTCAAGTGAACATGTTTGACTGTGGTGGAACAGCCATTTGTTCGAGTATATCACATAAGATTTCCGATGTAGCTACAATGGGTACGTTCATTCGTAGTTGGGCAAGCACCACCAAAACATCTCGTAGCGGGGGTGCAACTGCTGCCGTTATCACAGATCAGAAATTGATTCCTTCTTTCGACTCGGCATCTCTATTCCCACCTAGTGAACGATTGGCATCTCCATCAGGGATGGCAGAGATACCATTTTCCAGTATCCCGGAGGATACAGAAGATGATAAAACTGTCAGCAAGAGATTTGTGTTCGATTTTGCAAAGATAACATCTGTTAGCGAAAAGCTGCAAGTATTGATGCATGATAACTACAAAAGCCGCAGGCCAACAAGGGTTGAGGTGGTTACTTCTCTAATATGGAAGTCCGTGATGAAATCCACTCCAGCCGGTTTTTTACCAGTCGTAGATCATGCCGTGAACCTTAGAAAGAAAATGGACCCACCATTACAAGATGCGTCATTCGGAAATCTATCTGTAACTGTTTCGGCGTTCTTACCAGCAACAACAACGACAACGACGAATGCGGTCAACAAGACAATCAATAGTACGAGTAGTGAATCGCAAGTGGTACTTCATGAGTTACATGATTTTATAGCTCAGCTAAGGAGTGAAATAGATAAGGTCAAGGGTGATAAAGGTAGCTTGGAGAAAGTCATTCAAAATTTTGTTTCCGGTTATGATGCTTCAATAAAGAAAATCAATGATGTTGAAGATAAGGTGATAAACTTTTGGATAAGTAGCTGGTGCAGGATGGGATTATACGAGATTGATTTTGGTTGGGGAAAGCCAATTTGGGTTACAATTGATCCAAATATCAAGCCGAATAAGAATTGTCTTTTCATGAATGATACGAAATGTGGTCAAGGAATAGAAGTTTGGGCGAGCTTTCTTGAGGATGATATGGCTAAGTTCGAGCTTCACCTAAGTGAAATCCTTGAATTGATTTGATATTGCATTATCTACATGTGTTCCGTAATCATGATTTTCTCCATTTCCCTTTCCGTAGTTGGTTACAAAGAACGAAATAAAGGAAAATTAAAAAACTTGTACTGCTCGATGCTTTGACATTTCCATATTCATCCATAAATTCCCATCAGAAAAGAGTTTCAAATATTAGGGGATGAAGTGAAATCCTGGAATTGATTTGATGCATTTGCTAATCGAAGACAG
>Pbr_TRINITY_SALR Pbr_c20565_g1_i1 len=1330 
TGCTCTTCCGATCTTTATAATCAATAGAAACCTCTCTTTACAAAATCAGTCAGAAAGAATCTTATGTTGATTTTCATTGCTTGAGTCTTCGCTTTTTCTTTTTATAGTTGTTAATCCAATCCAGTAATCATCAACAAGTATGGCTGAAACATGTCCAAATACTGTTACAAAGATGAGGTGTGCAGTTGTTACTGGCGGAAACAAGGGTATTGGATTGGAGATTTGTAAGCAATTATCTTCTAGTGGAATCATGGTTGTTTTAACTTGTAGAGATGTAACTAGAGGTCTTGAAGCTGTTGAAAAACTCAAAAATTCTAATCATGAGAATGTGGTTTTTCATCAACTTGATGTTACGGATCCAATTACTACTATGTCTTCTTTAGCGGATTTCATCAAAGCACGCTTCGGAAAGCTTGATATCTTGGTAAACAATGCTGGGGTTGCAGGTTTTTCAGTTGATGCTGATCGTTTTAAGGCAATGATAAGTGACATTGGAGAGGATTCAGAGGAGGTCGTGAAGATCTACGAAAAACCAGAAGCCCAAGAATTAATGTCAGAGACATATGAATTAGCAGAAGAATGTCTCAAAATAAATTACTACGGTGTTAAATCAGTAACCGAAGTTCTACTTCCTTTACTTCAACTATCTGATTCACCAAGAATTGTTAATGTTTCATCATCCACTGGAAGCCTCAAGTATGTATCCAATGAAACAGCTCTAGAGATACTTGGAGATGGTGATGCATTAACAGAAGAGAGAATTGACATGGTAGTGAATATGCTTCTTAAGGATTTTAAGGAAAATTTGATCGAAACAAATGGGTGGCCTAGTTTCGGAGCTGCATACACAACATCAAAAGCATGTTTGAATGCTTACACAAGGGTGTTAGCAAAGAAAATTCCCAAATTTCAGGTGAATTGTGTTTGTCCTGGTTTGGTTAAAACAGAAATGAACTACGGCATTGGAAATTATACTGCCGACGAAGGTGCTAAACATGTAGTCAGAATAGCTCTTTTCCCCGACGATGGACCTTCTGGTTTTTTCTATGATTGTTCTGAACTATCTGCATTTTGAGTTATATCGATTCAGCGTATCGTGCAGCAGCCAAATAAATAAAAATGGCATCAGTTGTTTGCTAGCACTGTCCTATCTACTGATAACTTTATCCCTTTGCTTCTGTTTTTAGCTTGTGTTGTGTGAATGTCCAGAGAGGATCGATCCATTTCTAATGTATTGAATCTTTATTTGGATGACAAATAATAAATCAGCTTGAGATTTTTCTTCCGATTTTAAAAAAAAAGATCGTAAGAGCGTCGTGTAGGGAAAGAG
>Pbr_TRINITY_THS2 Pbr_c30828_g1_i1 len=803 
GTGCTCTTCCGATCTCTTCTGTGCATATTTTAGGGAACTAATCATCAAATTGTTGATGGCTCCTCGTGGTGTTTCAGGTCTAGTCGGGAAACTTTCAACTGAATTAGATGTCAATTGCGATGCTGAAAAATATTATAACATGTATAAGAACGGAGAAGATGTACAAAAGGCAGTTCCTCATCTTTGCATGGACGTCAAAGTTATCAGTGGAGATGCAACCCGTTCAGGTTGTATCAAGGAATGGAATGTTAACATTGATGGTAAGACGATTCGCTCAGTAGAGGAAACAACACACAATGATGAAACGAAAACGTTACGTCACCGTGTATTTGAAGGAGACATGATGAAGGATTACAAGAAGTTTGATACGATAATGGAAGTCAATCCAAAGCCGGATGGAAATGGATGTGTTGTGACTCGGTCAATTGAGTATGAGAAAGTCAACGAGAATTCTCCAACTCCCTTTGATTATCTACAATTTGGCCATCAGGCCATGGAAGACATGAACAAGTACTTACGCGATTCTGAATAACTGATCGATGCCATTTATACATGAACCCATTCGGTGTTGGTGTACGTGTACCTATGCACGTACATATTTTATATTTATCAGTTGTGACTTGTGTGTATTTTATTGTTATAGTACATGGTAATACTCGTCTCAGTGACTCCATATTATGTCAGTGACCCAGTGTATGGGTGTGGTTTGATTTGTCATGTATGTTTCTACTAGAATAAATAAATTTGGGATAAGTTGTTTCGGAAATGATTTATCCACCAAGGGAGAGATCGGAAGAGCGTCG
>Par_TRINITY_STORR Par_c33669_g1_i1 len=2037 
ATGGAGCTCCAATATTTTTCTTATTTTCAACCAACTTCCTCCGTTGTTGCTCTTCTACTTGCTCTTGTATCCATCTTATTCAGTTTCGTTGTTTTGAGGAAGACATTTTCGAATAACTACTCATCACCTGCATCATCAACAGAAACAGCGGTACTTTGTCATCAGCGGCAGCAGTCGTGTGCATTGCCAATTTCCGGTCTTCTTCATGTTTTCATGAATAAAAACGGCTTAATTCATGTAACTCTTGGAAATATGGCCGATATATACGGACCGATTTTCAGTTTCCCAACAGGTAGCCATAGAACTCTCGTTGTGAGCAGTTGGGAGATGGTAAAAGAGTGTTTTACAGGCAACAATGACACTGCTTTCTCAAACCGTCCTATCCCGTTAGCTTTTAAGACTATATTCTATGCATGCGGTGGCATAGACTCATACGGTCTTTCGAGTGTACCTTATGGAAAATATTGGAGGGAGCTACGAAAAGTCTGTGTGCATAACCTCCTCTCTAATCAACAACTACTCAAGTTCAGACACTTGATAATTTCTCAAGTTGATACGTCTTTCAATAAGCTGTATGAGTTATGCAAAAACTCTGAAGACAACCAGGGAAACCATACTACTACTACTACTACTACCGCAGCTGGCATGGTGAGAATGGATGATTGGCTCGCCCAATTATCGTTCAACGTGATAGGAAGAATAGTCTGCGGATTCCAATCAGACCCTAAGACAGGTGCTCCAAGCAGGGTGGAACAATTTAAAGAAGCAATTAATGAAGCATCGCATTTTATGTCGACATCTCCAGTGTCAGATAACGTTCCAATGCTAGGGTGGATTGACCAATTGACTGGTCTTACAAGAAATATGAAGCACTGCGGAAAGAAATTAGACTTGGTGGTCGAGAGCATAATTCAAGATCATCGTCAAAAGAGACGATTCTCTAGAACTAAAGGAGGAGATGAGAAGGACGATGAACAAGATGACTTCATCGACATTTGCTTGTCAATTATGGAGCAACCACAGCTTCCTGACAACAATAACCCTCCTCATATACCTATCAAATCTATTGTCCTGGACATGATAGGTGGGGGAACTGACACAACAAAACTGACCACCATCTGGACCCTTTCCTTGCTGCTGAACAACCCCCATGTGTTGGACAAGGCAAAACAAGAAGTGGATGCACACTTTGGAACGAAAAGGAGATCAACAAATGATGCCGTGGTGGATTTTGATGATATTCGTAACCTTGTATACATCCAGGCAATCATCAAAGAATCAATGCGGTTGTATCCAGCCAGCCCCGTGGTGGAGCGACTGAGCGGCCAAGATTGTGTGGTCGGTGGGTTTCATGTACCAGCAGGGACGAGATTATGGGCTAACGTATGGAAGATGCAACGAGACCCTAAAGTATGGGATGATCCATTGGTGTTTCGACCAGAGAGATTTTTGAGCGATGAACAGAAGATGGTTGATGTAAGGGGTCAAAATTATGAGCTGTTACCATTTGGAGCCGGTCGACGTATATGTCCAGGTGTATCCTTCTCTTTGGATCTAATGCAACTGGTACTGACTCGTCTTATTCTTGAGTTTGAAATGAAGTCTCCTAGCGGGAAAGTGGACATGACAGCAACACCAGGATTAATGAGTTACAAGGTGGTCCCCCTTGACATTCTGCTCACCCATCGTGGCACAAAGTCGTGTGTGCAGTCAGCAGCCTCTGAGACTAGTGGTGTACCAGTAATCACTCTGAGCTCGGGCAAGGTGATGCCTGTTTTAGGCATGGGTACATTTGAGAAAGTTGGTAAAGGGTCTGAAAGAGAGAGGTTGGCGATTTTAAAAGCGATAGAGGTGGGTTACAGATACTTCGATACAGCTGCTGCATACGAAACTGAAGAGGTTCTTGGAGAAGCTATTGCTGAAGCACTCCAACTTGGCCTAATCAAATCTCGAGATGAACTTTTCATCAGTTCCATGCTCTGGTGCACTGATGCTCACCCTGATCGTGTCCTCCTCGCTCTTCAGAATTCTCTGAGGAATCTTAAATTGGAGTATCTGGATCTATATATGTTACCCTTCCCGGCAAGCTTGAAGCCAGGGAAGATAACGATGGACATACCAGAGGAAGATATTTGTCGAATGGACTACAGGTCTGTATGGTCAGCCATGGAAGAGTGTCAGAACCTTGGCTTCACTAAATCAATCGGTGTTAGCAATTTCTCCTGCAAAAAGCTTCAGGAATTGATGGAGACCGCCAACATCCCTCCAGCTGTGAATCAAGTGGAGATGAGCCCGGCTTTCCAACAAAAGAAGCTGAGAGAGTATTGCAACGCAAATAATATATTAGTCAGTGCAGTCTCTATACTGGGATCAAACGGAACCCCATGGGGCTCCAATGCAGTTTTGGGTTCTGAGGTGCTTAACAAAATTGCTATGGCCAAAGGAAAATCTGTTGCTCAGGTTAGTATGAGATGGGTTTACGAGCAAGGCGCGAGTCTTGTGGTAAAAAGTTTCAGTGAAGAGAGATTGAGGGAAAACTTGAACATATTCGACTGGGAACTCACTAAGGAAGACAATGAAAAGATCGGTGAGATTCCACAGTGCAGAATCTTGACTGCTCATTTTTTGGTCTCACCTAATGGACCTTTCAAATCTCAAGAAGAGTTGTGGGATGACAAAGCTTGA
>Par_TRINITY_SALSYN Par_c33168_g1_i1 len=1890 
CGTGTGCTCTTCCGATCTGTTTTGATTCAATCTCTATTAATTAATAGTCAAATTCAATAGAGTAATTCCCTAATCTTTGTAAACCGTCTTATATTTCTGTTTCATGGCTCCGATTAATATAGAGGAGAATGATTTTTGGATGATAGCATGCACTGTAATAATAATATTTGCATTGGTGAAGTTCATGTTTTCTTTTTATCAATCTTCAAATACAACGGAATGGCCAGAAGGTCCAAAAACACTACCCATAATTGGAAACCTTCATCAGTTGGGAGGAGGTGTGCCCTTACAGGTTGCTCTGGCAAACTTAGCCAAAGTATATGGAGGTGCATTTACAATTTGGATTGGAAGCTGGGTTCCAATGATCATCATAAGCGATATCGATAACGCTCGGGAAGTTCTTGTTAATAAATCTGCTGATTATTCCGCTAGAGATGTACCTGATATTCTTAAAATCATCACAGCAAATGGGAAGAATATTGCCGATTGTGATTCTGGTCCATTTTGGCATAATTTAAAGAAAGGTCTTCAAAGTTGTATAAATCCATCAAATGTTACGTCTCTATCTCGTTTACAGGAAAAAGACATGCAAAATCTCATCAAATCCATGCAAGAAAGAGCGTCACAGCAGAATGGAATTTTAAAACCTCTTGATCATGCCAAAGAAGCGTCTATTCGATTACTGAGTAGAGTTATATTTGGTCAAGACTTTTCAAATGAGGATCTCGTTATTGGTGTGAAAGACGCCCTCGATGAGATGGTACGCATAAGTGGGTTGGCAAGTTTAGCTGATGCTTTTAAAATTGCTAAATATTTACCAAGCCAGAGAAAAAATATTCGGGATATGTACGCCACAAGAGACAGAGTATATAATTTGATTCAACCACATATCGTCTCTAATCTTCCTGCAAATTCTTTCTTACATTTTCTTACATCTCAAGATTACAGTGATGAAATTATTTACTCAATGGTACTTGAAATTTTTGGTTTGGGAGTAGATAGTACTGCAGCAACGGCAGTTTGGGCACTCTCCTTTTTAGTCGGCGAGCAGGAAATTCAAGAAAAACTTTACCGCGAAATCAACACCCTGACGGGTGGGCAAAGACCAGTGAAAGTTGTAGATTTGAAAGAGCTGCCATATCTACAAGCCGTGATGAAAGAAACATTGAGGATGAAACCCATCGCACCACTAGCGGTCCCTCATGTAGCAGCAAAAGATACTACATTCAAGGGGCGGAGAATCGTTAAAGGTACAAAAGTAATGGTGAATCTGTATGCTATTCATCACGACCCTAACGTTTTTCCTGCACCGTATAAATTCATGCCAGAGAGATTCTTAAAGGATGTTAATAGTGATGGACGTTTTGGTGATATCAACACAATGGAAAGTTCATTGATACCATTTGGTGCTGGTATGAGAATTTGTGGAGGTGTAGAATTAGCCAAGCAGATGGTAGCTTTTGCTCTTGCAAGTATGGTCAACGAATTCAAATGGGATTGTGTTTCTGAGGGGAAATTGCCTGATCTTAGTGAAGCAATTAGCTTCATTCTCTACATGAAAAACCCACTTGAAGCCAAAATAACCCCTCGTACAAAACCTTTCGACAGTAGATAAAATCTTATTTTTATCAAACTGCAAGTGTATGTTTATGTAAAATCAAGGGTGAAGATGCTTGATCTTAGTGCACCAAAATGGTGGTGGCTATGTAGGAGTTAGATTAGCTCTTGATTTAGTAAATGTTTTTCTTTGCTAGTGACTGTGTCTCAACTCAAGTGTGTGTATTGTGTGTGTTTCAAGTGTGTATTGTGTGTGTTTCAAGCGTGTGTTGTGTGTGTAATTACTGCCACCTGAAAATTACGTTAGTCGCCGGCTGTAACTGTCAAAAAAAA
>Ppa_TRINITY_4OMT1 Ppa_c27690_g1_i1 len=1557 
CCGATCTGCACAACCCGAAACAAACATATTCATTTTAACAAGTATCAAACATTTCATATCATGGGTAGTTTAGATGCCAAACCAGCTGAAACACAAGAAGTTGGCAATGGCGGCATCAAAGAACAAGCTCAACTATGGAATATAATCTACGGTTTTGGCGATTCTCTTGTTCTTCGCTGCGCGGTAGAGATTGGTATTGCGGATATTATCAAAAAGAATAATGGGTCAATCACACTTGCACAACTCGCATCACAACTCTCAATCCCAAATGTCAACTCCGGTTACTTGTACAGAATACTAAGATACTTAGTACACCTGAATATCTTGCAACAAGAAACTTGTAATGATGGAGTCAACAAGGTTTACTCACTTAAACCAGTGGGTGCTTTACTTTTAAGAGATGCAGAAACAAGTATGGTACCAGTAATATTAGGCCTGACTCACAAAGATTTCATGGTTCCATGGCATTTTATGAAACAAGGCTTAGAAAGTGAAAGCGCAACAGCATTCGAGATAGGAACGGGAATGACAGTATGGAAGTTTCTAGAAGGTCATCCTGATCAAAGTCAGCTTTTTAATGAAGAAATGGCTGGAGAGTCAAGACTTGTAACTAAAACTCTAATTGAAGATTGTAGAGATATTTTTCAAGGTTTGGATTCTCTGGTCGACGTTGGTGGAGGAAATGGCACAATGATTATGGCAATCTATGAAGCTTTTCCTCATATTAAATGTACGCTTTATGATCTTCCTCATGTTATTGCTGATTCTCGTGATCACCCTAACATCGAAAAAGTTTCGGGTGATATGTTTAAGTCTGTTCCTAGTGCTCAAGCCGTGTTTCTCAAGATGATCTTGCATGACTGGACCGACGACGAGTGTGTCAGCATTCTGAAGAAATGTAAAGAAGCAATACCAAAAGAGACGGGGAAAGTGATCATAGTGGATGCAGCACTTGATGAAGAATCCACTCATGAACTCACAAAAACAAGATTGCTTCTTGATATTGATATGTTGGTTACTACTGGTGGTAGAGAGCGAACAGTAGATGACTGGAAAAATTTGCTCGAACGTGCAGGCTTTCGGTCTCATAAGATCAGACCCATTCGAGCTATTCAGTCTGTCATTGAAGCCTTTCCATAGTAAAAGCTCCAAGAAGTACGTTGCTTCTTTTTCAGAGAAGCATATGCGATTCCCTTCTCAACAATAAGCGCACACACAGCAAGGTGGCATTAGTTATCTTCTCATCAACAATATGGCATTAGTTCCTCCCCTACACCGGTGTGCTAGACTAGCTTGGCCGCTTCTTTTCTTGTTTTTTATGTTTGTTTTTGTGCTATCTAAGCACCCTTGATCTAACCGTCCGTTTTCCCTCAGTGAAAAAAAAAAACACAATAAGTCATCTTCAATTGAGGAGATGTTTTCGTATTTCGTATTTCCTACTATTGTAATTGAAATTTATATTGCTCGGTTGAATTCCATTGCGCACCCTTGATCTTCCCTCAATCTTCTTCACTAATAGAACTGCGTAATAAGTCTGAACAACATTGGAGGATGGAG
>Pnu_TRINITY_NCS Pnu_c45079_g2_i1 len=944 
AACACTCCTAAGAGGCAATCTCTAGTGAAGAAGGAAATTCACTATGACTTGGAGGTACCAACCTCAGCTGATTCGATTTGGGACGTCTACAGTTCTCCTGAAATTCCTCGACTTCTTAGAGATGTTCTGCTTCCTGGTGTTTTTGAAAAGCTAGATGTCATTGAAGGCAATGGTGGCGTTGGCACTGTACTTGACATTGCGTTCCCTCTAGGTGCGGTGCCACGGAGTTACAAGGAGAAATTTGTGAAGATCAACCATGAGAAGCGATTAAAGGAAGTGATTATGATTGAAGGGGGATACTTAGACATGGGATGCACATATTACATGGATAGGATCCATGTCTTAGAGAAAACACCTAGCTCATGTGTTATTGAATCCTCTATTGTTTACGAAGTGAAAGAAGAGTATGCCGATAAAATGTCTAAGCTAATCACAACAGAACCATTGAAGTCCATGGCAGAAGTTATCTCCAGTTACGTTCTTAAGAATCAATTCCGCGTATTGGGGTTCGAGATTAAACCAAAATTAGGCTTGAGTATGTTGCTATGTATGATTATCTGTTTGGTTGTACTTGGTGGTATGTTGATCGGAGGTGTTCGACTCTAAGCTTCAGTGTTCTGTTAAGACGTACTACTACTTTTCAATTCACACGAGTCAAGAGAAAAACCGTGCCATGGGTGGAGTTCCGATTATGCTAGGGTGACTAGTGTCATTTGTCATTAGCAACTTATGGAGTCTACAAGATGAGAAATAAATGTAATAACAGTTTTAAGTAATGTACCTTATTTGTGTTTGCTTTAAGCATTTTCTGAAAATAAATAATGCTTTATCTGTTCAGTGACTACCTGCAATACTGCAAATACGGATGGGTGAATTTCGGAATATAAATGCACAGACGTAGATGTACAAGTCTGTTTGTCTGTATGTCCTTGTTTGAACCATGC
>Pnu_TRINITY_6OMT Pnu_c50693_g1_i1 len=1331 
GTGTGCTCTTCCGATCTCAAAGCCCACGTTTTCTCTTGTGCTCCTAGAGAAATAATAATAAGCTAAGCTTATTATATAACAAGGTGGTTTAATGGGACACTGAAGAATATCTCAATCATTCTCATCAATCAACCACTAGTCAGCTACAATTTCCAGAGAGAAATGGAAGTAGTAAACAAGATCGATCAAGAAAACCAAGCAAAAATCTGGAAACAAATCTATGGTTTCGCAGAATCATTAGTTCTCAAATGTGCAGTTCAATTGGAGATTGCTGAAACACTTCACAACAATGTAAAACCCATGTCTCTGTCCGAATTAGCATCAAAACTTCCGGTTCAGCCCGTCAACGAAGACCGTCTGTACCGAATCATGCGCTACTTGGTGCACATGGGACTCTTCAACAAAGATGCTAGCACACAGAAATACTCAATGGCTCCACCATCAAAGTATTTGTTAAGAGGCTGGGAGAAATCAATGGTTGCTTCGATTTTATGCCTACAGGATAAGGATTTCTTGGCTCCTTGGCATCATTTGAGCGACGGGTTGACCGGTAACTGTGACGCGTTTGAGAAAGCGTTGGGGAAGAGTATTTGGGATTATATGAGTGAAAATCCTGGAAAGAATCAGTTGTTTAACTCAGCAATGGCTTGTGATACTAGATTGGTTACTTCGGCATTGGTCACCGAGGGCAAAAGTATTTTCAGTCATGGAATCAATACACTGGTTGATGTTGGTGGTGGCACTGGTACTGCAGTGAAAGCCATTTCCAAAGCTTTTCCGGATATCAAATGCACAATCTATGACCTTCCTCATGTCATAGCTGATTCTCCCGACATTCCCAACATTACCAAAATTTCTGGAGATATGTTCAAGTCTATTCCCAGTGCTGATGCCATCTTCATGAAGTGCATTCTTCATGACTGGAATGATGAGGAATGTGTTCAAATCTTAAAGCGATGCAAAGAAGCATTACCAAAAGAAGGGAAAGTGATTATCGTGGACATCGTCCTAGACATGGACTCGACTCATCCATATGCAAAAATTAGACTCACATTGGATTTGGATATGATGCTCAACACCGGTGGAAAAGAGAGAACTGAAGAAGAATGGAAGAAACTTATTGATGCGGCAGGTTTTGCTAGCTACAAAATTACCCAGCTATCTGCTGTCCAGTCTGTAATTGAGGCTTACCCTTATTAAGCATAACTCTATCCTGTTTTCCCTTTGATTAATTGTTGCCTTCTCTATGTGTTATGGACCTTATGGTCGTTTAAGTGTTATTTGCAAAGGAAATATGAGTGAAATTAATACTTGCATTGGATCAAAAAAAA
>Pnu_TRINITY_CNMT Pnu_c49398_g1_i1 len=1267 
GACGTGTGCTCTTCCGATCTAGTTAGCATCATATCTCTACCAAACACTCTCTATAGACTTTTGTGTGTGTGTGTGTGTGTTTTTACAAGGAAGATGAAGCTAATGGCAAAGGAAGAGCTCTTGGAAAACATGGAACTTGGGTTGATACCAGACGAAGATATCAGAAAATTGATTAGAATCCAATTGGAGAAACGTCTGAAATGGGGTTACAAAGCAACTCATGAAGAACAACTCTCTCAACTTCTTGAACTAGTTCATTCTTTGAGAAGTATGAAGATGGCAACTGAGATGGAGAATTTGGATTTGAAACTATATGAAGCACCTATGTCATTCTTGAAGATACAACATGGAAGTAACATGAAACAAAGTGCGGGGTACTATACCGACGAATCAACGACGTTGGATGAAGCTGAGATAGCGATGCTAGATTTGTATATGGAGAGGGCACAAATCAAAGATGGTCAGAGTGTACTTGATTTAGGGTGCGGATTGGGAGCTGTAGCTCTTTTTGGTGCAAACAAATTTAAGAACTGTCAATTTACTGGAGTTACTAGTTCTGTGGAGCAAAAAGATTACATTGAAGGGAAATGCAAGGAGCTTAAGTTGTCAAATGTCAAGGTTCTGTTAGCTGATATAACAACATATGAGACCGAAGAAAGATTTGATCGTATTTTCGCAGTTGAACTGATTGAGCATATGAAGAACTATCAATTGCTTCTTAAGAAAATATCAGAATGGATGAAAGATGATGGACTTCTTTTCATTGAACATGTTTGCCATAAAACTCTAGCTTACCACTATGAGCCTATTGATGCAGAAGATTGGTACACTAATTACATATTCCCTGCTGGAACTCTGACTCTATCATCCGCTTCAATGCTTCTTTACTTTCAAGATGATGTTGCTGTTGTGAATCAATGGACTCTAAGTGGAAAGCATTACTCTCGATCCCATGAAGAATGGTTGAAAAACATGGACAAAAACATTGTTGAATTCAAAGAAATAATGAAGTCAATAACTAAAACAGAGGAAGAAGCAACCAAATTGCTCAATTTTTGGAGAATTTTCTGCATGTGTGGAGCAGAGTTGTTTGGGTATAAGAATGGTGAAGAATGGATGCTCACCCATCTTCTATTCAAGAAAAAATAAGAATTTTCCTTTCATGCTTTAATGCTTTCATTGCTCTAAAAAACTGTTTAAGAATGATGTGTAATTGTAACTTTTATGTAAAGAAGTCCACTTCTACAAATATTTTTGTATCACTAAG
>Pnu_TRINITY_CYP80B1 Pnu_c53666_g2_i4 len=1869 
CTATGGTCATAAACACTTGCTCCAGCACACTTGGATTCTTCCTATATACATTAAAAGGAGAGCCAAATGAAAATCTAAAGAGAGAACAAAATGGAGATTGTCACAGTAGCTTTAATAGCCATTGTGATCACCACTTTGTTATACTTGATTTTTAGAGATTCAAGTGCTAAAGGCTTGCCACCAGGTCCAAAACCATGGCCAATAGTCGGAAACCTTCTTCAACTCGGTGAAAAACCCCATTCACAATTTGCACAACTTGCTGAAACCTATGGAGATCTCTTTACACTTAAACTAGGATCTGAAACAGTTGTTGTGGCTTCAACACCACTAGCAGCTAGTGAAGTTCTCAAGACGCATGATCGTGTTCTCTCCGGCCGGTACGTGTTTCAAAGTTTCCGTGTGAAAGAACATGTAAAGAACTCCGTTGTTTGGTCCGACTGTAATGAAACATGGAAGAAATTGCGCAAAGTTTGCAGAACAGAACTTTTTACACAAAAGATGATTGAAAGTCAAGCTGAAGTCAGAGAAAGAACAGTGTTGGAAATGGTGGGATATCTGAAGGAAAACGAAGGAAAGGAAGTGAAAATTGTCCAAGTTGTATTTGGCACATTGGTGAATATTTTTGGGAACTTGATATTTTCGCAAAATATTTTTAAGCTGGGTGATGAAAGTAGCGGCAGTGTCGAAATGAAAGAACGTCTATGGAGAATGCTGGAACTAGGTAATTCAACAAATCTAGCTGATTATTTTCCATTTTTAGGTAATTTGGATTTGCTTGGACAAAGAAAAGATGTTGCCGATTGTCTTCAAGGGGTATATGATATTTGGGGTGCTATTCTTAAAGAAAGAAAAATAGCCAAGCAACGTAGTAGCGATACGAAGAATGATTTTGTTGATGTTTTGCTTGATGCTGGACTTGACGATCAACAGATCAATTCCTTGCTCATGGAATTATTCAGCGCGGGAACAGAGACGAGTGCATCTACAATAGAATGGGCATTAACTGAGCTCACAAAAAACCCTGAAATAATAGCCAGTTTGCGATCAGAGTTGCTGGCTGTGGTAGGGCAGAGGCCGATCAAGGAATCCGACATACCTAACATGCCCTATCTTCAAGCATTTGTTAAGGAAACTCTACGGCTTCACCCAGCAACTCCATTGCTAATCCCACGTCGCGCACTGGAGACATGTCAAGTCTTGAATTACACGATCCCAAAAGAGTGTCAGATAATGGTGAATGCCTGGGGCATAGGTCGGGATCCAAAAACATGGACTGATCCACTGAAGTTTTCGCCAGAGAGGTTCTTGAATTCTAGCATTGATTTCAAAGGGAACGATTTCGAGTTGATACCATTTGGTGCAGGGAGAAGGATATGCCCTGGTGTGCCCTTGGTAACTCAGTTCATTAGTCTTATTGTGCCCACTTTCGTACAGAATTTTGATTGGGTACTACCAAAGGGAATGGATCCTAGCCAACTGATCATGGAAGAGAAATTTGGGTTGACACTGCAAAAGGAACCACCTCTATATATTGTTCCTAAAACTAGGGATTGATCTAGGAAATGGTTAAAGAACTACTTGGCCAGCCACGACGCAAATGTTAAAGGTGGAAATTTTCTTTTTCTTATTATAATTCCAAAAAGAGTTGGTGCTCAACTTGCCATCGGACTACCAACCATTTTTTTGTAATGAAAAATGTAAAGAAAAAAAAGAAAAAAAAAGTCCGACATTATTGATCCCCTTATCTTTCAAATATAAGTAATAACAAAAAAAAATTAAAATTCATATGTAGTAGAAACCAAGAAACAAGGTAGAAAATATAGAGACAAAGAAGGAGAAATTTCATTAAAGTGTGTAGATCGGAAGAGC
>Pnu_TRINITY_4OMT1 Pnu_c54622_g1_i7 len=1404 
GTGTGCTCTTCCGATCCCAAAACGAACATAGTCTTCTTGAGAAATACTACACAAACTTCATAGCATGGGTAGTTTAGATGTGAATCTAGCTGAAACACAAGAAGTTGGCATCAAAGATCAAGCTCAACTATGGAATATAATCTATGGTTTTGCTGATTCACTTGTTCTTCGTTGCACGGTAGAGATCGGAATTGCAGATATTATCAAAAACAATAATGGGTCAATCACACTTGCACAACTTGCGTCGAAACTCCCGATTGCGAATGTCAATTCTGATTACTTGTACAGGATACTAAGGTATTTGGTACATTTAAATATCTTAACTTGCAGTGGTGCTGGAGTTGACAAGGTTTACTCACTTAAACCAGCCGGTACTTTACTTTTAAAAGATGCAGAAAGAAGTATGGTACCGATGATATTAGGCATGACTCAGAAGGATTTCATGGTACCATGGCATTTCATGAAAGACGGGTTGGCGGCCGGAAGTACAACCGCATTTGAAGAAGGAATGGGAATGAATATATGGACGTATTTAGAAGGCAATCCTGATCAAAGTCAGTTGTTCAACGAAGGAATGGCTGGAGAAACAAGACTTTTGACCAAGACTCTAATCGAAGATTGCAGAGACACATTCGAAGGTTTGGATTCACTTGTGGATATTGGTGGAGGAAATGGCACAACAATTAAGGCTATCTATGAAGCTTTTCCTCATATTAAATGCACACTTTATGATCTTCCTCATGTCATTGCTAACTCTCATGATCACCCGAACATCGAAAAAGTTCCCGGTGATATGTTCAAGTCTGTTCCCAGTGCTCAAGCTATCTTACTCAAGTTGATCTTGCATGACTGGACTGATGAAGAGTGTGTCAGCATACTAAAGAAGTGCAAAGAAGCAATACCCGAAGAGACAGGGAAAGTGATCATAGTGGATGTAGCACTTGAAGAAAAATCTCAACATGAACTTACTAAGACAAGATTGATTCTTGATATTGACATGTTGGTGAATACTGGTGGTAGAGAGAGAACTGCAGATGATTGGGAAAATTTGCTCAAACGTGCAGGCTTTCGGTCTCATAAGATCAGACCCATCCGCTCTATTCAATCTGTCATTGAAGCCTTCCCATAGTAAAAGCTCAATGGAGTACGTTGCTTCTTTATCTGAGAAGCGTATGCGATTCCCTTTATAACAATAAGCGTATGCAATATGGCATTAGTTCCATCCCACCAGTGCTGCACTAGCTTGTGCCTCTTTCTTTTCTCGTTTTTTCCGTTTCTTTTTGTGCTCGCTAAGCACCTTCAATAAAGAAAACATGAAGCCGTCTTCAAGTGAGGAGATGTTTTCCTATTTCCTGTTGTTCGTCCTTTCTGATTCCTCTTATTCTCAAATTGCATAAGTACGAG
>Pnu_TRINITY_BBE Pnu_c55138_g2_i5 len=1705 
TGTGTCTAAATAGGCGAATACTCCTTATAAATGCTAAAATCAGCACTACTAGCAACACATCTTCCTAGTTATTACATACTGTATTTCCCAAACATGATCTGCAGAAGTCTAATATCATGTCTCCTGTTGTTATTTCTTGTACAAACATGCATACTAGGTGATGATGGTCTCCTTTTGTCATGTTTAAACTCCCATAGAGTTCACAATTTTACCGCAAGATCAACTGGTACAAATTCGGAGTACTTCAAACTACTCCATGTGTCTATTCAAAACCCATTGTTCGCGAAGTCGACGGTGTCGAAGCCGTCGTTGATCGTAATGCCCGGTAGCAAAGAAGAATTATCGAGCACCATTCATTGTTGTACAAAGGAATCATGGACAATCCGACTGAGAAGTGGTGGTCACAGCTATGAAGGGTTATCTTACACTGCTGATACACCGTTTGTAATTGTAGATATGATGAACTTGAATCGAGTTTCCATTGATGTTGAGTCAGAAAGTGCTTGGGTTGAATCGGGTGCAACACTTGGAGAACTCTACTATTCGATTGCGCAGTCAACAGATACACTGGGATTTACTGCAGGTTGGTGTCCGACTGTTGGTAGCGGTGGCCATATAAGCGGTGGTGGTTTTGGTATGATGTCGAGAAAGTACGGGTTGGCTGCTGATAATGTTGTGGATGCGATTCTCATAGATAGCAACGGAGCAATTCTCGACCGTGAGAAAATGGGTGAGGATGTTTTCTGGGCGATTCGTGGTGGCGGCGGAGGTGTTTGGGGTGCAATTTACGCGTGGAAAATCAAACTACTGCCAGTTCCGGAGAAGCTGACAGTTTTTCGCGTAACGAAAAATGTAGCAATCGAAGACGCTTCATCTTTGCTTCACAAATGGCAGTATGTTGCAGACGAATTAGACGAAGATTTTACGGTATCTGTGCTCGGAGGAGCACACGAAAACGAAGCCTGGTTAATGTTCTTAGGTCTGCACTTGGGACCAAAAGGTGCTGCGAAAACTATAATCGACGAAAAATTCCCTGAGCTGGGATTAACAGCGGAAGAGTTTCAAGAAATGAGTTGGGGTGAATCCATGGGTTTCTTAGCAGGATTAGAAACAGTCTCTGACTTAAACAACAGGTTTCTGAAATTTGATGATAGAGCTTTTAAGACAAAAGTTGATTTTACTAGAGAACCAATACCATTAGACGTGTTTAGACGTGCATTAGAGATGTTGTCAACACAGCCCGGTGGCTTTATAGCTCTAAATGGTTTAGGAGGGAAAATGAGCACAATTAGCACTGATTTTACGCCGTTTCCTCATCGTAAAGGTACTAGATTGATGTTCGAATACATAATCGCTTGGAACAAAGATGAAGAAACAAGAATCGGTGAATTTAGCGAATGGTTAGCGGAATTCTACCGTTATTTGGAGCCGTTTGTATCGAAAGAACCAAGGGTTGGTTATGTTAATCACATTGATCTTGATCTTGGTGGGATAGATTGGAGAACTAGTACTAGTAATGCAGTTGAGATTGCAAGAAATTGGGGCGAAAGATATTTCTTATCGAATTATGAACGTTTGGTTAAGGCTAAAACATTGATTGATCCTAATAATGTGTTTAATCATCCACAAAGTATTCCTCCAATGACGAAATTTGATCATTTTGAGGAAAATTACAAGGAAATGTAGTACTTTTTTTTTTTTTTTT
>Pnu_TRINITY_TNMT Pnu_c51404_g1_i2 len=1467 
TGTGCTCTTCCGATCTTGCTGATACCACACAACTCTCATTCTCTCTAAAATTTCATTCACTTTCTCTTCCTACAATCACTCGAGTCTTCTTTACTAACCTGGACTCTGTCAGCATGGGTTCAATAGATGAGGTGAAGAAGGAAACAGCAGGGGAAACACTAGGGAGACTGTTGAAAGGAGAGATTAGAGATGAAGAACTGAAGAAACTAATTAGGCTTCAGTTCGAGAAACGTCTGCAATGGGGTTACAAGTCATCTCATCAAGAACAACTCTCCTTCAACCTTGACTTCATTAAATCCTTAAAGAAGCTGGAAATGTCAGGAGAGATTGAGACAATGAACAAGGAAACCTATGAATTACCAACAGAATTCTTAGAAGCAGTTTTTGGAAAAACTATCAAGCAAAGTGGATGCTACTTCAAACATGAATCAGCAACAATAGACGAAGCAGAAGAAGCTGCACATGAATTATACTGTGAGCGAGCACAAATCAAAGATGGACAAACTGTTCTTGACATCGGTTGCGGTCAAGGTGGTCTAGTTCTATACATTGCTCAGAAATATAAGAACTGCCATGTTACAGGGCTCACTAATTCCAAGGCACAAGTCAATTACTTACTCAAGCAAGCAGAAAAGCTTGGGTTGACAAACGTCGACGCCATTCTGGCAGATGTTACTCAATATGAATCTGACAAGACATACGATCGACTACTTATGATTGAAGCCATAGAGCACATGAAAAATCTACAACTGTTTATGAAGAAACTGTCAACATGGATGACCAAAGATAGTCTTCTCTTTGTGGACCATGTCTGCCATAAAACATTCAATCACTTTTTTGAGGCAGTCGACGAGGATGACTGGTACTCAGGTTTCATCTTCCCCCCAGGTTGTGCCACAATACTAGCTGCTAATAGTCTCCTCTATTTCCAGGATGATGTTTCAGTCGTGGATCATTGGGTTGTCAACGGAATGCACATGGCTCGCTCAGTAGACATATGGAGAAAAACACTAGACAAAAATATGGAAGCTGCAAAAGAAATTCTATTACCTGGACTTGGAGGAAGCCATGAAGCAGTGAACGGAGTTGTTACTCACATTAGGACATTCTGTATGGGAGGGTATGAACAATTCTCAATGAATAATGGAGATGAATGGATGATCGCACAGGTGCTTTTCAAGAAAAAGTAATGACCCAATTTCCACGTCAACTGCATTTCCAGAGTTCTGCAATAATGTGATCCTCTAGTAACAATGATCACGGATTGCACCTTGTGGGTTTAATCTTGTTTTTCGTTGCCTGCATTTGTACTGTGTTTTTTTATTTTACATCAGATTCAAGGCTTGAAGAATTTGATTGTTATTGTGATCGTGTCTCTTATTTATCAACTTAGCAGGCGTGGGAAAATTGTACCAACATTTTTGGCTTCTTTTGTCAAGTTATTTCTCCGAGATCGGAAGAGCGTCG
>Pnu_TRINITY_PSSDR1 Pnu_c36761_g1_i3 len=1017 
GTGCTCTTCCGATCTCACCGTTCGGTTTGACCCCAAATTAAAGGAAGATGTAAGCCACTTGAAAGCCCTTCCTGGGGCCGCTGAGAAGCTCCAAATTTTTGAAGCAGATCTTGAAAACCCAGAAAGTTTTGATGATGCAGTTGACGGATGTATCGGTGTCTTTCATGTTGCTCAAGGAATTGGTTTTGAAGAAGCATACACTCAAGAAAAACTACTCAAAACGTCTGTTGAAGGAACTCTTGGAGTTCTCAAGTCATGCTTGAAGTCCAAAACTGTGAAAAGGGTTGTGTACACATCTTCGTCAGCTGCAGCAATGATGATAAGTAATCTCAAAGTTGTTAAAGAAATCGACGAGACAATGTGGTCAGAAGTCGACCATTTCATTAGCACACCCGAACATGTTATTCCTGCTGGTCTCTCATATGTGGTTTCAAAGACACTGGCAGAAAGAGCTGCCCTCAAATTTTCTGAAGAACATGGATTGGATCTTGTTACTATACTTCCTTCTATGATTGTTGGACCATTTATCACTCCCAATCTCCCCGGGAGTGTTGCTCTGGCTCTTTCTGTTATACTGGGTGATAGGACAATGATGATCCGTCTTAAACCTACAAGTGCAGTACACATAGATGATGTTGCATCAGCCCAGATATTTCTCTTTGAATGCCAAAATGCAAAAGGAAGGCATATTTGTTCTTCAGTTGATTTTACAATACATGACGTGGCTAAATTTATAGCTGAGAAATATCCGGAATTCCAATTGCCAACAGACTTACTAAAGGAGATTGAGGAAGAAAAACCAGTTCATCTTTCCCCACATAAGCTGTTGAGTATGGGATTTCAGTTCAAGTATGGTTTTGAGGATATGTTTGGTGATGCAATACGAAGTTGCAAAGAGAAAGGTTTCCTTTAGAATCTGATTAATAGTATGGTTCCCTGCGTGAGTTAGCTATCTAGCTTGAATTGCTGTTGCTTTGTGAAATGAGTGAATAAATGGGCAGGTCTTCTTTTGCGAAC
>Pnu_TRINITY_CYP82X1 Pnu_c37280_g1_i2 len=913 
TGCTCTTCCGATCTCTGGAGATGACCCCGATTTGGTCATCAAGTCTACGATTTGGGTGAGGCTATTGCTACACTGTTCCAGTTTGCGTATGTACTTTCTTGTTCTAACTTTCACCTATTGCATATGGATGTGCAGGAAGCCATATTAGGTGGGACTGACACCATAACAACCACCTTAACTTGGATCCTCTCTCTGTTATTGAACCACCCCCAAGTGTTAAAGACGGCGAAGGAGGAGTTAGATACGCAAGTGGGAAACGATAGGCACGTAGAAGAGTCAGATACTCCTAAGCTCGTTTACATTAATGCAGTTATCAAAGAATCAATGCGATTGTATCCAAATGGGGCATTGCTTGATCGGTTGACAATGGAAGAGTGTGAAGTTGGTGGAATCCATGTACCAGCCGGAGGACGCTTAATCGTGAATGTTTGGAAGATCCAAAGAGATCCGAGTGTGTGGGAGAATCCTCTGGAGTTTAAACCAGAGAGGTTTTTGATTGATGGTGAAAAGATGCATGTGGATTTCAAAGGTCAAAATTATGAGTTCATACCATTCGGGATAGGCCGGAGGATATGTCCTGGTATGCTTTCGGCATTACAGGTGATGAATCTTGTGATTGCCCGCCTTATTCATGGGTTTGATATGAAAGCAGCGAGTGCCAATGAGAAAGTGGATATGGCAGAAAAGGCAGGCATGGCTTGCTATAAGATGGCGCCTCTTGAAGTCATAGTCACGCCTCGACAGTAGATGTTCTTAACTTCTTGTACTCGAAATGTAACGACAAATAAAAAGATGGGGCACTAAAAATACCATCGCTTTTTAAATCTTTTGATGGTATTTTTATTAGGGCCCACCATGAGATTTGTTTTGTTTTCTTTTAATAAGAAAACATTGGGTGTTTTTTTAAAAAAAA
>Pnu_TRINITY_CYP82X2 Pnu_c54954_g2_i2 len=1894 
CGTCTATAAATATGAAGCTTACTGATGGAGTTGTTATCCTATCAGTTCCTTTTTGTTGGCAATGAAGTTGATTCTTTTTCAACCGATTACTGTTTCTTTTTCAACATTTCCTTTTACTGCTACAATAATTTCCATTATTTTTCTCTACAATGTCTTCTTGATAGTGACTAAAGAGAAGAAGAAGAAAGCACCGAATGCATCAGGAGCATGGCCATTGTTAGGTCATCTCGGACTCTTCATGAAGGATAAACCAATTTACAAAACTCTAGGAACCATGGCTGATACATACGGACCAGCATTCAACATTCAATTAGGCAGCCAAGAATACCTTGTTGTGAGTAATAAGGAAATGGTGAAAGAGTGTTTCACATCGAACGACAAGTTATTTTCGAACCGTTCAATCACGTTAGGCGCTAAATACATGTTGAATCACACCAGTACTGTCGTGTTTTCGCCTTACGGAACGTATTGGAGAGAAGTGCGGAAGATAATGATGCAACAAGTACTCTCTAACCGACGATTACAGGAACTGCAACATTCGAAAATAGACGAAATCGACAAGTCGTTTGCGAAGCTTAATGATTTATGCAGCAAAGATGCTAATGGCACAAAGGTTAGCATGGAGGAATGGTTAGAGGACATGACTTTCAACATCAGTGCCAGAATTGTATTTGGTTACCAGAGCGGAGGTGACACACCTGGAGCTACAACTTTGAATGTCGAGAGATACAAGAAAACGTTGAAAAAGGTGCTTCATCTTCTAGCATCCAGCTTTGCAGTTTCAGATTTCTTCCCATATCTGGAGTTTGTTGACCGATTGAGAGGCCTTGTAAAGAATATGAAAAACTTGGGAGATGAATTAAATTCAATTGCTGGATGTTTTATTGAAGAACATCGCCAAAAGAGACGAGCAGAATCATTATCCTCACCGTCATCTTTATCGAATGAAGTAGACGGTGATGTACAAGACTTCTTTGATGTGCTCATGCCATTAATGGAACAATCACGGCTTCACCTAGATGACCCAGATTTGCTCATCAAAACCACGATCTTGGAACCTTTTGCATTTTGGACAGAAAGTTCAACGGCAAGCCTAACCTGGGTCATCTCTCTACTGCTCAACCACCCCAACGTGTTAAAGCAGGCAAGGGAGGAAATAGATAGGCATGTGGAGAATGGTAAACAAGTGGAAGCGTTAGATATCCCAAAGCTGGCATACATGAACGCAATAATCAAAGAGTCGATGCGACTGTACCCATTCGGAGCTGTCCTCGAACGATACACGACCGAAGACTGCGAGGTTAGCGGGTTCAACGTACCCGCTGGCACACACGTAATGGTGAATGTATGGAAGATTCACAGAGACCCAAGTGTTTGGGAGAATCCTTCAGAGTTTCGACCAGAGAGGTTTTTGAGCAGCGACAAGGTGGGTGTGGACTTGTATGGTCAGAGTAATGAGTTCCTGCCATTTGGAACCGGCAGGAGGATGTGTCCGGGGATAAATTTAGCATTACAGATGATGCATTATGTGTTGGCACGTCTTGTTCAAGGCTATGAACTGAAACCGGCTAGCCCCGATGGGAAGGTGGATATGGAAGAAAAGATAGTCATTGCAAACATCAAGATGTGCCCTCTCGAAGCTATTATCAGCCTTCGGAGATAAATATTACCTTCCAATTTTACAGCAGCATCTGTGCTTGTAAATCTTTTCTGCTACGTGTGTTTTCTTTTTTCCTACTTTTTTTCTAAGTTCCTGGTGTTGGAAGTTATGTAACTATTATCACGCATTTAGTCTGCTTGAAGAGCCTGGTGTTAACACGCTCTGCATTCAACTAGGAATAACCGATTTGGCTGCAACTGGAATCCAATCGATGTGTTATTACTCTGTCTTGCA
>Pnu_TRINITY_CYP82Y1 Pnu_c52195_g1_i5 len=1680 
TTTTGCACCTTACGGGAAATACTGGAGAGAGTTGCAAAAGATATCTACACATAAACTCCTTTCTAATCAGCAGTTAGAGAAGTTCAAACACTTGCGAATTTGTGAAGTCGATAACTCCTTTAAAAAGCTTCATGAGTTATGCAGCAATACACACATTGGGAACAAACAGGGAGGAGGTGATACTACTTCTGCAGCTAGTCTTGTGAGAATGGATGATTGGTTCGCGTACTTGACATTTAACGTAATAGGTCGGATTGTCAGCGGATTCCAGTCAAATTCAGTGACAGCAGGTACCACAAGCAACCAGGAAAAATACAAGCTTGCAATCGATGAAGTGTCGCATCTTATGGCAATGTTTGCCGTTTCAGACGTGGTTCCATGCTTAGGGTGGATAGATAGATTGACTGGCCTTGCAGGAAGGATGAAGAATTGTGGAAAGAAATTAGATGCAGTAGTTGGGAGTGCAGTTGAGGATCATCGCAAAAAGAAACGAACTTGTGGAAACAGCACAGAAGAAGCAGTGGTGGAGCACGAACAACAAGACTTCATCGATGTTTGCTTGTCGATTATGGAGCAATCACAGATTCCTGGAAACAACCCCGAAATAACTGTCAAATCTATCGTCCTGGACATGTTATCGGGTGGGAGTGACACCACTAAGTTGATCATGACATGGACCCTTTCTCTGTTGTTGAACCATCCAAATGTGTTGGACAAAGCTAAAGAAGAAGTGGATACGCACTTTCGGAAGAAGAAGAAGAAGATATCGAGTGATGCACTTGTGGTTGATGCTGCTGATGTTCCTAGCCTCGTCTACATCCAAGCAATCATCAAAGAATCATTGCGGTTATACCCCGCCAGCACATTAATGGAGCGAATGACGAGTGATGATTGTGAGGTTGGTGGCTTCCACGTACCTGCTGGTACACGACTATGGGTTAACGTATGGAAGATGCAACGAGATCCAAGAGTCTGGAACGATCCACTGGTATTCCGACCTGAGAGATTCTTGAGCAATGACAAGGTGATGGTGGACGTGAAGGGTCAGAATTATGAACTGATACCATTTGGAACAGGCAGACGGATATGTCCAGGTGCATCTTTTGCATTAGAAGTCTTGCATTTGGTTCTTACTCGTCTTATTCTTGAGTTCGAGATGAAGGCACCAAACGGGGAAATTGACATGAGGGCAAGACCAGGGTTTTTCAACAACAAGGTAGTGCCACTGGATGTTCTGCTCACCCCACGCACACTAGAACAAGATTCCGGTTAGCTGTCTGCTGGTTGTTGCACCCACTGTTATAATGCGCCTGTTAGCAATGGAAGCATGATGCTGGTTGCCACATTTTTCATCGTAATATGTCAATTGTGCGAAGATAAAGCTAGAACATAATTTCTGAACCAGCCGAACTGCCTGTTGATCAGTAGTCTACACGAAGCTGATAAAGATTTAGGTCCTTGTAACGAGAAATTGGGTCGTGGAAAAAGGACTCATGGTAAGAAGAAGATTTAGGATCATTTCCTGTTGTATTGTCTCTATTATTGTTTAATTATGCTCTTAGTATTGTGGTTGTAGTTGAAGATGGTTTGTAATCTTCCTGTGTTGCGCCTCCCTTTCTTGTACTCTCTTTTTTTTCTTTTATCAATAAAGCCGAACCCTGTTAAAAAGAGATCGGAAGA
>Pnu_TRINITY_CYP719A21 Pnu_c51429_g1_i3 len=1214 
GTGCTCTTCCGATCTCTTTACTAGTGTGATATACAGTGACATAGGCTACTAATTGTGTATTTAAGTTGAGCGTGTGTGTTCTGCCTAGAAACATGCAAAAGAGTTGCTCAAACTCAAGCTAGCTAAAACACCAACAATGAAAGAAATTATGAGTGGTTCCTGGGTTCCTTCTGTTACTTCCACCGTACTAGCAGCTTTTATTGTGTTCATCATGATTTTCCGGAGAAGAAAATCAGCATCTGCAATGGAATGGCCAGTTGGCCCAAAAACATTGCCCGTCATAGGTAACTTGCACATTCTTGGAGGCACTGCTCTACATGTCGTCTTACACAAACTAGCTCAAGTTTACGGCAGTGTAATGACGATATGGATTGGTAGTTGGAAACCTGTCATCATTGTTTCTGATTTTGATCGAGCTTGGGAAGTTCTTGTTAACAAATCCTCGGATTATTCAGCTCGCGAAATGCCCGAGATCACTAAAATTGGTACTGCGAATTGGAGAACAATCTCAAGTTCTGATTCTGGTCCTTTTTGGTCCACTCTTCGGAAAGGTCTTCAGAATGTAGCATTGTCGCCTCACAATTTAGCATCCCAAGCTGCACTGCAAGAGAGAGATATAAGAAAATTGATTGAGAATCTGAAAGAAGAAGCACTGCTCAACAATGGAATCGTCAAACCACTTGATCATCTCAAGAAAGCAACTGTCAGAATAATCAGTCGGTTAATCTATGGGCAGGATTTCGATGACGATACGTATGTCGAAGGTATGCATGAGGTGATCGAGTTTTTGATTCGCATTAGTGGTTATGCTCAACTGGCTGAGGTATTCTATTACGCTAAATACTTACCAAGTCATAAGAGAGCTTTAAAAGGTGCCGAAGAAGCAAAAAGAAGAGTAATAGCATTGGTGCATCCTTTTCTTGCGTCGAACCCTACTCCTAATAGTTACTTGCATTTTCTCAAGGCACAGAATTATCCTGAAGAAGTAATCATATTTGCTATATTCGAAGCTTATCTTTTGGGTGTGGACAGTACTTCAACAACAACTGCATGGGCACTGGCATTCTTGATACGCGAGCCGTCTGTTCAACAGAAACTTTATCAAGAGCTTAAGAATTTCACAGCCGACAACAACCGCACAATGGTGAAAGTCGAAGACGCAAACAAATTACAGTACTTGCAAGCAGTTGTGAAAGAAACAATGAGGATGAAAC
>Pnu_TRINITY_9OMT Pnu_c50372_g1_i3 len=1380 
GTGTGCTCTTCCGATCTGAAGTAGCAAATGAGTAGAAACATAGCTAGGATTGTCTATAAATATCCATGTATTTCCTTTAAGAGAAACATAAACACACCACACCACCACCACCACTTGACCATTGCCATCAAACCAGAGTACTAAAAATGGCTACCAATGGTCATAACCATCAAACATCCACCACCACATTCACTACCATTGCTGCTGCTAAAGAAAGCAACAATGATATCTCTTATCTTTCAGAAACGGCAAACTTAGGGAAGTTGATATGTATTCCAATGGCATTAAGAGCTTCCATGGAGCTAAATGTCTTCCAACTTATCTCAAAGTTCGGACCGGATGCAAAGGTTTCGGCTTCTGAAATAGTCTCCAAAATGCCGAAAGCTGCAAATAATCCCAAAGCGGCTGTCTATCTAGATAGGATTCTTCGATTACTCGGTGCAAGTTCCATTCTTTCTGTTTCCACTAGAAAGAATGTTGTTAATGGCAATGTCAATGGAGGAGGAGATCATTCGGATGAAGGATCAGTAGTGGTACATGATGAGATGGCGTATGGGTTAACAAGCTCGTCGCGTTGTTTGGTGCCCAGAGAAGAAGACGGGGTGTCATTAGTCGAAGAGTTGTTATTCACATCCGACAAGGTTGTTGTGGATAGTTTTTTCAAATTGAAAGATGTTGTTCTAGAAAAAGATATTGTGCCATTTGATGTTGCTCATGGTGCTAGCATCTTTGAGTATGCTGGTAAAGAACCGAGGTTGAATCAAGTTTTCAATGATGCAATGGGAGTTTTCTCTGTTGTGGTTTTCGAAGCTGTTTTCAGAGTTTATGATGGATTTCTTGGCATGAAAGAATTGATTGATGTGGGTGGTGGTATTGGTACTTCGGTTAGTAAGGTTGTTGCTAAATATCCTTTCATTCGTGGTATCAACTTTGACTTGCCTCATGTTATTTCCGTTGCTCCTCCATATCCAGGTGTAGAGCATGTTCAAGGAGATATGTTTGAGGAAGTACCCAAGGGTCAAAACATGTTGCTAAAGTGGGTACTTCACGATTGGGGTGACGAACGGTGCGTGAATTTGTTAAAGAATTGCTGGAATTCATTACCGGTGGGTGGAAAAGTTTTGATAATCGAGTTTGTTCTTCCTAATGAACTTGGTAATAATGCTGAATCATTCAACTCATTGATTCCCGATTTGCTTATGATGGCTCTGAATCCCGGTGGTAAAGAACGAACCATTTCCGAGTACGACGGTTTAGCCAAAAAAGCTGGGTTTATCAAAACTATCCCTGTCCCAATCTCCCAAGGTCTTCATGTCATTGAGTTTCATAAATGATTCAAAATGGGTTATTCCCATTGCATGCATTAAGTTACTATGTTTA
>Pnu_TRINITY_CFS Pnu_c45817_g1_i1 len=1876 
CTCTTCCGATCTCTCAACTTCAATTGTCTTCTCTCTTCATTCATATCGTTTTGATCTTTCTTCATAAAGATAACAAAAAAATAGAGTGCTTCGTCAGATGGAGGAGACCTTCTGGTTGATTACTTGTGGTGTGGTAGTAGCATTTGCATTAGCAAAGCTACTATTCGGCAAGAAATCATCTCTGTCTACAATGGAATGGCCAGCAGGTCCAAAGAAGTTGCCCATAATTGGGAACCTTCATCAGTTAGGAGGTGCAGCGTTTCATGTCTGTCTGGCAAACCTGGCCAAAGCTTATGGAGGTGTGTTTACCATATGGGTTGGGAGTTGGCGTCCGTTTATAGTCATAAGCGATGTCGACAGAGCTTGGGAAGTTCTTGTCAACAAGTCCTCAGATTATTCAGCTAGAGACATGCCTGATATTACTAAAATCATATCGGCAAGCTGGAAGAATATTTCTCACTGTGATTCTGGTCCGTTCTGGCATAATCTAAGAAAAGGCCTTCAAAGTGTTGCCTTGACTCCTTTTAATGTTGCGTCTCAGTGTCATCTGCAAGAAAGAGACATGCAAAATCTGATCAAATCCATGAGAGAAAAAGCTTCGCGGACGAACGGGATTTTGAAACCACTTGATTATGTGAAAGAAGAGACTGTTCGGTTACTAAGTCGACTTATATTCGGTCAAGAGTTCGTAGACGAGGATTTCGTCGTTGGTATGCATCAAGCCCTCGACGAGTTGGTGAGTATCAGTGGGTATGCAAGTCTAGCTGATGCTTTTAAATTTTGCGAGAATCTACCAAGCCATAAGAGAACTGTCCAAGCAGTTCACGCCATCAAAAAGCGGTTCGACAGTTTGATTCGTCCGCATATTGCTTCAAAGCCTCCTACAAATACTTACTTGCATTTCCTTCTATCTCAAGATTTTAGTGAAGATGTTATAATCTCTGCCATTCTTGAAGTTTATGACTTGGGTGTTGATAGCACTGCATCGACAACGGTTTGGGCTCTTACGTTTCTAGTTCGCGAACAGAAGATTCAGGAAAAACTGTACCGCGAAATCAATAGCGTAACCGGAGGGAAAAGACCCGTGAAAGTTGAAGATCTGAACAAATTGCCGTATTTGCAAGCAGTGATGAAAGAAACAATGAGGATGAAACCCATTGCACCAATGGCAATTCCTCACAAAGCCTCGAAAGATACTTCACTAGCGGGCAAAAAGATCAATAAAGGTACAGTGGTAATGGTAAATCTTTACGCAATCCATCATAACCCTGACGTTTTCCCGGAACCGTATAAGTTCATGCCAGAGAGATTCTTAAAAGACGTTAACAGTGATGGAAGTTTGGGTGATATCAAGAAGATGGAAAGTTCATTGTTAGCATTCAGTGCTGGTATGCGAATTTGTGCAGGGATGGAGCTTGGGAAACTCCAATTGGCTTTCGGACTTGCAAGTTTGGTCAATGAGTTCAAATGGGATTGTGTTGCTGAAGGAAAATTGCCTGATCTCAGTGAAGAACATTGTTTCATTCTCTTGATGAAAAACCCACTTGAAGCCAGAGTTACTCCTCGAATCCATTAGTCATACTTCGCGGTAGGGTCAAAATTTGGAGTGCTGGCGTCAACCTCTCTAGCGTACGTAAAAGGCTGTAATGCATCCAAAGGTGTGATGGCTGGTGTTTATGCATGCATGATAAGTCGGTAATCTTTTTTGAGTTTGTTGGTTTGAATAAACAAGAATATCAACTGCATTTTATGTTTATCCTTTAGGACTTTTGTTTTGTATTTTGTGCGTGTACATATATCTCAGTCTTGTATCAGTCAACGTATCTTGGACTGGTCAATCACGATCGATACCTTAGTTAGATCGGAAGAGCGTCGT
>Pnu_TRINITY_SPS Pnu_c48423_g1_i8 len=1676 
TTCCGATCTTTGTAACTAATACCAGAAATGGAGGAAACCATCTTTAGCAACTCATGGATTCTAACTACTTCAAGTCTAGTAGTAGTAACAATCATTACCATGCTAATGGTATTCAAAAGGAAAAAATCATCGACTATGGTGTGGCCAAAAGGGCCAAAAACGTTGCCAATCATAGGCAACATGCATATTCTTGGCGGCACAGCTCTGCAAGTTGTCTTACATAACCTTGCCAAAATCCATGGCAATGTTATGACGATATGGATCGGTAGTTGGAGACCGGTTATCGTCGTTTCGGATATCGATCGAGCATGGGAAGTACTTGTTAACAAATCGTCGGATTATTCGGCTCGTGATATGCCCGAAATCACTAAGATTATTTCTGCTGATTGGAAAACAATTTCGACTTCTGATTCTGGTCCTGCTTGGTCTACTCTTCGCAAAGGTCTTCAAAATGTTGCACTTTCGCCTCATAACTTGGCCGCACAAAGTCAATTCCAAGAGAAAGATATTGCCAAAATGATTCAAAGTTTGAAAAAGGAAGCTGCGAGCAACAACGGAATTGTCAAACCAATTGATCATCTTAAGAAGGCAACATTAAGATTAATCAGTCGATTGATTTTCGGCCAAGATTTCGACAACGATAAGTACGTTGATGATATGCATCATGCTATTGAAGAATTGATTCGTGTCAGTGGTTATGCTCAGCTCGCCGAGGCATTTTACTACGCGAAATACTTACCGAGTCATAAGAAAGCTGTTAGAGACGTCGAAGAAGCGAATCAGAGAGTCAAAAAGTTGGTGCGCCCATTTTTATCATTGAATCCTCCTACTAACACTTATTTGCACTTTCTCAATTCACAGAATTACGACGAAGAAGTAATCATATTCGCGATATTTGAAGCTTATCTTTTGGGTGTTGATAGTACTTCTCTGACTACGGCATGGGCACTTGCATTCTTAATACGCGAGCCAGTTGTGCAGGACAAACTTTACCAAGAACTTAAAAGTTTTGCTGTCAAGAACGATCGCGAGATTGTGAAAGTCGAAGATTTGAACAAGTTGGGATATCTACAAGCTGTTCTTAAAGAGACAATGAGAATGAAACCAATTGCACCATTAGCCATACCTCATAAAGCTTGTAGAGACACTTCGCTAAAGGGTAACAAAATTGATAAAGGCACCCGGGTTATGGTCAACATATATGCTTTACACCATAATGAGAAAGTCTGGAAAGAACCTTACAAGTTTATGCCAGAGAGATTTTTGCAAGCTCAAGATGTTGTCAATGGAAAAGCAATGGAGCAGTCGCTACTGCCGTTCAGTGCAGGTATGAGGATTTGCGCAGGCATGGAATTGGGTAAACTTCAGTTTAGTTTCTCCCTGGCTAATCTTGTCAATGCGTTTGAATGGTCTTGTGTTTCTGATGGAGTACTTCCTGATATGAGTGATCAACTAGGCTTTGTTTTGTTGATGAAGACACCGCTTCAAGCACGTATAGTCCCTCGTGCGTAATCGTCGTACATTGTTGATGGATCCGGTTGTAATGGTTTTTAATCAAGTCAATGCTTCTGTTAGAGGTCTTGTTTTAACTGCCCGTATGCGGTAGATGGTGGTCATTTCCCTTTGATGTACTGTATTAAGCTCCTAGTTTGGGGCATTTCAATGTTGTGTTCATG
>Pnu_TRINITY_MSH Pnu_c51942_g1_i3 len=1158 
TCCGATCTCAATAATGTCGATAATCTTTATTTTTTTGTCGTGTCACTTTTTGTCACAAATGAGGCAGATAAATTCTCAACTTATGAGTTCACTACTTCACTTCCATCCATAGGGAAAAAAAAAATGGATTTTCAGTTCAAACCAATCTCCATAGCACTTGTTGTAATTGCAGTAATTTTTATCTTCTGGAACCATGGAAGAAGAACAAAACCCACCAAAAAACCAGCACCAGAAGCATCAGGGGGAAGACCTATAATGGGTCACCTACACCTTTTCAACGACGGTGAGTTAACTCATCGGAAACTCGGTCTCATGGCCGATACTTACGGTCCGGTTTTCAGTATCCGGTTCGGTTCGCATAGAACGTTAGTTGTAAGTGACTGGGAAATCGTCAGAGAGTGTTTTACTACAAATGATAAACTCTTCTCGAATCGTCCCGGTACGTTGGCTATCAAACTCATGTTTTACGATACCGATTCGGTTGGTTACGCACCGTATGGTGCGTACTGGAGGGATTTGCGAAAGATCACGACGTTGAAACTTCTTTCGAATCATCGCATCGATGCAATAAAACACCTAAGGACTTCTGAGGTGGAGTCGTGTTTTGAATCGCTTTATAACCAGTGGAAAATCGGGGAAAAGCGTGGCGAAAATGAAGGGTTCGCTCCGGTGAGAATGGACAGTTGGTTAGGCGAGTTGACGTTTAATGTTGTGGCGAGAATCGTTGCGGGGAAGAAGAATTTTTCGGCGAATGGCGATGCTGGGGCTCAGAGGTATAAAGCAGCAATGGATGAAGCTATGAGACTAATGAGATTTTTCGCATTCTCAGATGTCATTCCATCGCTAAGTTGGTTGGACCGTTTAAGAGGTTTGGTTGGAGATATGAAGAAATGTGCCTCTGAGATTGATGCAATTATGGCTACTTGGGTTGAAGAGCATCGTGTCAAAAGAATTTCAGGAAACGATTCGGAGCTCGAACATGATTTTATCGATGTTTGCTTGGATATTATGGAGCATTCTTCGTTGCCCGGTACTGATCCTGACCTCGTCGTCAAATCTACGTGTCTGGATATGATATTGGGTGGGAGCGACACTACAACGGTCACACTAACATGGGCGATGTCTTCACTCTTGAACCATCCCCAAGTGCTACAAAAA
>Pnu_TRINITY_P6H Pnu_c19781_g1_i2 len=1131 
TGCTCTTCCGATCTGTTCGGGAAGCACACAACGCTGGTTGTGAGCGATACCCGAGTCGTAAAAGAATGTTTCACTACTAATGATACCCTCTTCTCCAACCGTCCATCCACCAAAGCTTTCGATCTCATGACTTATGCAGACGACTCCATAGCTTTCACTCCTTATAGTCCTTACTGGCGTGAGCTTCGAAAGATATCTACTCTCAAACTTCTCTCTAACAACCGTCTTGAATCCATCAAAGAACTTCGGACCTCAGAGGTGAGCGTATGTTTCAAGGAATTATACGAGCTAAGCAAGAAGAAAAACGAAAATGGAGCTCCTGTTCCGACTGACTTGAAGAGATGGTTCGATGAGGTCTCAAACAATGTGATTATGAGAGTCATATTTGGGAAACAAAACTTTGGATCTAAGGTTGTACGCGGGGAAGATCAAGAGGCAGTCAAATATAAAAACATCATGGACGAACTTTCGCGTCTTTCGAGTCTGACTATGTTATCGGACATGGCTCCTTTACTCGGTTGGTTGGATTACTTCAAAGGAGATCTTAGAGCAATGAAACGAAATGGCAGAGAACTGGACTCGATGCTCCAGAAATGGTTGGAGGAACACAAAAGCAAGAAAAATTCAGATGATCGACAGGATTTCATGGATGTCATGTTGTCAATTTCCAAGGAGACACAACTCTATGGCCACGACCAAGATACTTTCATTAAAGCTACTTGTCTAGCCATGATCATGGGTGGAACAAACAGTACGGAAGTGACTCTAACATGGATCTTATCGTTACTTATGAACAACCGATACGCACTGCAAAAGGCTCGAGAAGAAATAGATTTACTCGTCGGAAAGGATAAACTGGTGGAAGATTCGGATCTCAAGAATTTGACATACATGAATGCCATCATCAAAGAAACGATGCGATTGTACCCATTAGGTTTTCTTCTGGAACGTGATACCAAGGAAGACTGTGAAGTTGGTGGGTTCAACATCGAAGGTGGTACACGATTACTAATTAACGTGTGGAAGTTGCAACGAGATCCGAATGTATGGACAGACCCCATGGAATTCAAACCAGAGAGATTTCTAACAGAGAATGCAGATATAGACGTTAGATCGGAAGAGAGTCGTGTA
>Pca_TRINITY_NCS Pca_TRINITY_DN18392_c0_g1_i1 len=2188 
TGGACTTTAATACCTTCTTGAGTTTTGTTTGCAGCATATAAAATATGATCTGGGATTTGAGTCTCAAACATCATCTCAAAACACTCATAGACTCGCAAGTAGAACTAGCTTAAGTGTTTTACAGAGAATCATCATGAGGAAAGAAATCAAATATGATATGGAGGTAGCTACCTCAGCTGATTCAGTATGGGCAGTTTACAGTTCACCGGATATTCCTAGACTTCTTCGGGATGTTCTACTTCCCGGTGTCTTCGAGAAATTGGATGTGATTGAAGGGAATGGTGGTGTCGGTACTGTTCTTGATATTGTTTTCCCTCCAGGTGCTGTGCCTCGACGTTACAAGGAGAAATTCGTCAACATCAACCTCGAAAAGCGATTGAAAGAAGTGATTATGATTGAAGGCGGATACCTGGACATGGGATGCACATTTTACTTGGACAGGATCCATGTAGTTGAAAAAACCCCGAGCTCATGTGTTATTGAATCGTCTATTGTTTACGAAGTGAAAGAAGAGTATGCTGATGCCATGGAAAAATTAATCACAACTGAACCATTGAAGTCGATGGCGGAAGTCATTTCTAATTACGTTATACAGAAAGAATCCACAAGAAACATTCTCAACAAGCAATCTTTAGTGAAGAAGGAGATTCGATACGATCTGGAGGTACCGACTTCAGCTGATTCAATCTGGTCAGTTTACAGCTCGCCCGATATTCCTCGGCTTCTTAGAGATGTTCTACTTCCTGGTGTCTTCGAGAAATTGGATGTCATTGAAGGGAATGGTGGTGTTGGTACTGTTCTTGACATTGTTTTTCCTCCAGGTGCAGTGCCTCGTCGATACAAGGAGAAATTTGTGAACATCAACCGCGAGAAGCGATTAAAAGAAGTGATTATGATCGAGGGAGGGTACTTAGACATGGGGTGCACATTTTACTTGGATAGGATCCATGTTATAGAAAAAACCTCTAAATCTTGTGTCATTAAATCGTCTGTTGTTTACGAAGTGACACAAGAGTGTGCTGATGCAATGTCTAAGTTAATCACAACCGAACCGTTGAAGTCGATGGCAGAAGTCATTTCTAATTACGCTATTAAGCAACAATCTGTTTCTGACAGAAACATTCCTAAGAAGCAATCTCTCATAAGGAAAGAAATTACTTATGAAACGGAGGTGCAAACCTCGGCAGATTCAATTTGGGACGTCTACAGTTCTCCTGACATCCCTCGACTGCTTAGAGATGTTCTGCTTCCGGGTGTCTTTGAAAAGCTAGATGTCATAGCAGGCAATGGTGGCGTTGGTACCGTGCTTGACATCGCTTTCCCTCTAGGTGCAACGCCGCGCAGTTACAAGGAGAAATTTGTGAAGATTAACCACGAGAAGCGATTAAAAGAGGTGGTTATGATTGAAGGGGGATACTTAGACATGGGGTGCACATTTTACATGGACAGGATCCATGTCTTTGAGAAAACCCCGAATTCATGTGTCATCGAATCCTCCATCGTTTACGAAGTGAAAGAAGAGTATGCTGGTAAAATGTCTAAGCTAATCACAACAGAACCATTGGAATCCATGGCAGAAGTCATCTCTAGCTATGTTCTTAAGAAACGATTCCAAGTATTTGGACTCGAGATTACACCAAAACTAAGATCAAATCTTTTCCTATGTTTGATAATCTGTTTGGCTATAGTTGGAGGTATGTTTGTTGGAGGTGTTCTACTCTAAGCTTAAGGGTTTTTCTTAAATGTGATTTAGGAAGTAAAGAATAGCTTTGATTCTTAAAACCATGGATTGCATTGCAGAGATTGAGTTCCGATTTACGCAATTTGTCATAAGTAATTTCACAATAAGTCTCGACAAGATGATAAAAGAATGTATGCTTCAAAAAAAAGATAAATGTAATAAAAGCTTCGTGCATTGTTTGAAAAACGGGTTTAGATATGAGTCACATGGAGCTTCAAGTATCGAACTATCGTAGGACTTCAAATGCTATCTTTAAAATGAAAACAAGTTGCAGTATTTCTATTAGCAAAGTTATGAAATGCATATTGGATGCATAAATATTGTGACCGCATTACATAAGTCATTACACAACTATTTTTTCGTGTAAAGAAATTAAGTCACTGGTATCATCACCCAATGACTTTACTAATATAAAAAGGTCGTTAATATCATCACCCAACAACCGGG
>Pca_TRINITY_6OMT Pca_TRINITY_DN182_c1_g2_i4 len=1258 
CTAGAGAATAGCTCAAATCATACAATTGAATCAATTTTCATCAACAACTAATTTTTTTTCTAGAGAGACAGAGATGGAAGTAGTAAGCAAGATGGATCAAGAAGTCCAAGCAAAAATTTGGAAACAAATTTATGGTTTTGCAGAATCACTAGTTCTGAAATGTGCAGTTCAATTAGAGATTGCTGAAACACTTCATAACAATGTCAAACCCATGTCTTTATCCGAATTAGCATCGAAACTTCCCGTTATTCAACCCGTAAATGAAGATCGTCTGTACCGAATTATGCGTTACTTAGTTCACATGGAACTCTTCAACAAAGATGCTACCACACAAAAATACTCATCAGCTCCACCAGCTAAGTATTTGTTAAGAGGCTGGGAAAAATCAATGGTTGATTCAATCTTATGCATAAATGATAAGGATTTCTTAGCTCCATGGCATCATTTAGGTGATGGTTTAACCGGTAACTGTGACGCTTTTGAGAAAGCGTTAGGGAAAAGCATTTGGGCTTATATGAGTGAGAATCCTGAAAAGAATCAGCTGTTCAATGCAGCAATGGCTTGTGATACTAGATTAGTTACTTCAGCATTGGTTAATGAGTGCAAAAGTGTTTTCAGTAATGGAATCAGTACACTAGTTGATGTCGGCGGTGGTACCGGTACTGCTGTAAAAGCCATATCTAAAGCTTTTCCGGATATTAAATGCACTATCTATGATCTTCCTCATGTCATAGCTGATTCTCCTGAAATTCCCAATATTACTAAAATTTCTGGAGATATGTTCAAGTCTGTTCCTGGTGCTGATGCCATCTTCATGAAGTGCATACTTCACGACTGGAACGATGAGGAATGCATTCAAATCTTGAAGCGATGCAAAGAAGCACTACCAAAAGGAGGGAAGGTTATTATAGTGGATATTGTCCTCGACATGGCGGAATCGACTCATCCATATGCAAAAATTAGACTCACATTGGATTTGGATATGATGCTTAACACCGGTGGAAAGGAAAGAACTGAAGAAGAATGGAAGAAACTTATTGATGCCGCTGGTTTCACTAGCTATAAAATTACTCAGCTATCTGCTGTTCAATCTGTAATTGAGGCTTACTCTTATTAAGGATAATTTTATCCTGTTTTTTCCCTTTGAGTAATTGTTGCCCTCTATTTGAATTATGTTTGTGTTTAAAATAACTGCAAGATGAGCGAATTTCCATCTTGCATTGGAATCAATGTTTTTCGTTTACTTAGCAATTTTGAG
>Pca_TRINITY_CNMT Pca_TRINITY_DN14532_c0_g1_i3 len=1648 
CCATGATTGAATTTGTCCCATAATTACTAACCTTTTCTTATCAAATTCCATATTATTATATAAACCACATCAGGTGGTAGTAGTTTAGTAAAATATACCACTATTACACTGTCTCTGTCTCTCTTAATCTATATAGATTTTGCAGTTTTTTTGTTTGCTAGTTGAATAAAAGAAGAAGATGCAGCTAATTGCAAAAGAAGAGCTCTATCAAAAAATGGAACTTGGGTTAATACCAGATGAACAGATTAGAGAAATGATTAGAATCGAGTTACAAAAACGTCTCAAATGGGGTTACAAAGAAACCCATGAGGAACAGCTTTCACAACTTCTTGAATTAGTTCATTCTTTAAGAAGTATGAAAATGGCGACTGAGATGGAGAATTTGGATTTAAAGCTATATGAAGCTCCTATGGAGTTCTTAAAAATCCAACATGGAAGCAACATGAAACAAAGTGCGGGTTACTACACCGATGAATCGACGACGTTGGACGAAGCCGAGATAGCGATGCTAGATTTGTATATGGAGAGGGCGCAGATCAAAGATGGTCAGAGTGTACTTGATTTAGGGTGTGGATTGGGAGCTGTAGCTCTTTTTGGTGCTAACAAGTTTAAAAAATGTCAATTTACTGGAGTTACAAGTTCTATGGAACAAAAAGATTACATTGAAGGAAAATGCAAGGAACTTAAGTTGTCAAATGTCAAGGTTGTATTAGCTGATATAACAACTTATGAGACTGAAGAAAGATTTGATCGTATCTTCGCAGTTGAACTGATTGAGCATATGAAGAACTACCAATTGCTTCTTAAGAAAATATCAGAGTGGATGAAAGATGATGGGCTTCTTTTCATTGAACATGTTTGCCATAAAACTCTAGCTTACCACTATGAGCCTGTTGATGCAGAAGATTGGTACACTAACTACATATTCCCTGCTGGAACTCTGACTTTATCATCTGCTTCAATGCTTCTGTACTTTCAAGATGATGTTGCTGTCGTAAATCAATGGACTCTAAGCGGAAAACATTACTCTCGATCCCATGAAGAGTGGTTGAAAAACATGGATAAAAACATTGTTAAATTCAAAGAGATAATGAAGTCTATAACTAAAACCGAGGAAGAAGCAACCAAATTGCTTAACTTTTGGAGAATTTTTTGCATGTGTGGAGGAGAGTTGTTTGGATATAAAAATGGTGAAGAATGGATGCTCACCCATCTTCTCTTCAAGAAAAAATGAGCGAAGAAAAAATGAAAAGACTTTTTTTTTATACTACCTCCGTTTCACCAAAAGTGTTATTATCATTTTTTCATTTTGACCTATTTTTAGATTAAAATGAAAAAAATAATAGTAACACTTTTACTGAAACGAAGGTAGTATTATTTTTTTGATTTTTTTATCTTAGACGGTAAACAGTTTGAAGTAGTTCCCATAGAGGGATTTCACCACCATTATTGCATACTAATTCGTTTCAAAGGAGATTGAACACTCCATCCTATAATCCTTATTCTCATGAAGGCTACTTTTGATGCCCTGTTATAGTAGTGTGGATAGATTGCACTACTATCCTGGCCACCTGAGTTATCATGTCTTCAGTTTGTTTCGCCTTTATTTGTTCATACATATGTTGTTACTTTTCTTGCAGACAATTTA
>Pca_TRINITY_CYP80B1 Pca_TRINITY_DN36732_c0_g1_i2 len=1573 
GAGAGAAAGAAAAGATGGAGATTGTCACAGTAGCACTAATAGCAATTGTGTTCACTAGTTTTTTATACTTGATTTTTTTTAGAGATTCAAGTCCTAAAGGTGTGCCACCAGGTCCAAAACCATGGCCAATAGTTGGAAACCTTCTTCAACTTGGTGAGAAGCCTCATTCGCAATTTGCACAACTTGCTGAAACCTATGGTGATCTCTTTACACTCAAATTAGGATCTGAAACAGTTGTTGTAGCTTCAACTCCATTAGCAGCTAGCGAAATTCTAAAGACGCATGATCGTGTTCTCTCCGGTCGGTACGTGTTTCAAAGTTTCCGAGTAAAACACCATGTGGAGAACTCTATTGTTTGGTCTGAATGTAATGAGACGTGGAAGAAGTTGCGGAAAGTTTGTAGAACAGAACTTTTCACACAGAAGATGATTGAAAGTCAAGCTGATATTAGAGAAAGTAAAGCTACGGAAATGGTGGAATATTTGAAGAAAAATGAAGGAGATGAAGTGAAAATTGTTGAAGTTGTATTTGGGACGTTGGTGAATATATTTGGGAACTTGATATTTTCGCAAAATATTTTTAAGTTGGGTGATGAAAGTAGTGGAAGTGTAGAAATGAAAGAACATCTATGGAGAATGCTGGAGTTAGGTAATTCGACAAATCCAGCTGATTATTTTCCGTTCTTAGGTAGTTTGGATTTGTTTGGACAAAGAAAAGATGTTGCTGATTGTCTTCAAGGGATTTATAGTGTTTGGGGTGCTATGCTGAAAGAAAGAAAAATAGCCAAGCAACAGAACAGCAATAAGAAGTATGATTTTGTTGAGATTTTGCTCGATTCCGGACTCGGCGACCAACAGATCAATGCCTTGCTCATGGAAATATTTGGTGCGGGAACAGAGACAAGTGCATCTACAATAGAATGGGCGTTGTCTGAGCTCACAAAAAACCCTGAAGTAACGGCCAATATGCGATCGGAATTGCTATCTGTGGTAGGGAAGAGGCCGGTTAAGGAATCAGACATACCGAACATGCCATATCTTCAAGCTTTTGTTAAAGAAACTTTACGGCTTCATCCAGCAACTCCGCTGCTACTCCCACGTCGAGCACTTGAGACGTGCCAAGTTTTGAACTATACGATCCCAAAAGAGTGTCAGATAATGGTAAACGCCTGGGGCATTGGTCGGGATCCAAAAACGTGGACTGATCCATTGAAGTTTTCACCAGAGAGGTTCTTGAATTCGAGCATCGACTTCAAAGGGAACGATTTCGAGTTGATACCATTTGGTGGAGGGAGAAGGATATGCCCTGGTGTGCCCTTGGCAACTCAATTTATTAGTCTAATTGTGCCTACTTTGGTACAGAATTTTGATTGGGGACTATCAAAGGGATTGGATCCTAGCCAATTGATCATGGAAGAGAAATTTGGGTTGACATTGCAAAAGGAACCACCTTTGTGTATTGTTCCTAAAGCTCGAAATTAATCTTAATCAAGAAATTTAACTATGGATTCACACTCTTATTTGGTATGTGTTGTGTCTCAAGTTGATAAAGCTAACATTTCTTGAATCCCAGG
>Pca_TRINITY_4OMT1 Pca_TRINITY_DN20440_c0_g4_i1 len=908 
ACACCCCAAAAAAACATAGCCTTCTTAAAGAAATATGTTATAGAAACTTCATATCATGGGTAGTAGTATAATATCTGAAACACAAGAAGTTGGCATCAAAGATCAAGCTCAATTATGGAATATAATCTTTGGTTTTGCTGATACTCTTGTTCTTCGTTGCGCAGTAGAGATTGGAATTGCAGATATCGTCAAAAACAATAATGGGTCAATCACACTTGAAGAACTTGCATCAAAACTCCCGATTCCAAGTGTCAATTCTGATTACTTGTACAGATTCTTAAGATACTTGGTACACCTTAATATCTTAAAACAAGAAACTTGTAATGCTGGAGTTACTAAGGTGTACTCACTTAAACCAATTGGTACTTTACTTTTAAGAGATGCAGAAAGAAGTATGGTACCAATGGTATTAGGTATGACTAAAAAAGATTTCCTGGTTCCATGGCATTTCTTGAAAGAAGGTTTGGGTAATGGAAGTACAACGGCATTTCAGAAAGGAATGGGAATGGAATTATGGGAGTATTTTGAAGGTAATCCTGATCAAAGTCAGCTGTATAATGAAATAATGGCTGGAGAAACAAGATATCTAACTAAAACTCTAATCGAAGATTGTAGGGATACTTTTCAAGGTCTGGATTCTCTTGTTCATATTGGTGGAGGAAATAGTACAACAATTATGGAAATCTATAAAGCTTTTCCTCAGATAAAATGTACACTTTATGATCTTCCTCATGTTATTGCTAACTCTCATGATCACCCTAATATCGAGAAAGTTTCCGGTGATATGTTCGAGTCTGTTCCCGGTGCTCAAGCTGTATTACTCAACTTGATCTTGCATGACTGGACTGATGAACAATGTATCGATATCCTAGCGAAGTGTAAAGAAGCAATACCGAAAGAGACGGGGA
>Pca_TRINITY_BBE Pca_TRINITY_DN70634_c0_g1_i1 len=1672 
CTGTTTCTTTTTATGCTTTGTTGCACTAACATGGGTACTAGGTGACGATGTTAATGATAACCTCCTTCTGTCATGTTTAAACTCTCATGGTATTCGCAATTTCACCACACTATCAACTGATACAAATTCCGACTACTTCAAACTACTCCATGCATCGATACAAAACCCGTTGTTTGCGAAACCCACGGTATCGAAACCATCTTACATTGTAATTCCCGGTAGCAAAGAAGAATTATCGAGCACCATCCATTGTTTTACAAGAGAATCATGGAATATCCGACTACGAAGTGGTGGTCATAGTTATGAAGGGTTATCTTACACTGCTCATACACCTTTTGTTGTTGTAGATATGATGAACTTGAATCGAATTTCCATTGATGTTGAGTCAGAAACAGCTTGGGTTGAATCGGGTGCAACACTTGGAGAACTCTATTATTCGATTGCGCAGTCAACAGATATGCTGGGATTTACTGCTGGTTGGTGTCCAACTGTTGGTAGCGGAGGCCATATAAGCGGTGGTGGTTTTGGTATGATGTCAAGAAAGTACGGGTTGGCTGCGGATAATGTCGTGGACGCGATTCTTATAGATAGCAATGGAGCAATTCTCGACCGTAGAAAAATGGGTGAAGATGTTTTTTGGGCTATACGTGGTGGTGGCGGAGGTGTTTGGGGTGCAATTTACGCGTGGAAAATCAAACTACTGCCAGTTCCGGAGAAGCTGACCGTTTTCCGTGTGACAAAAAATGTAGGAATTGAAGACGCTTCATCTTTACTTCACAGATGGCAATATGTTGCAGACGAATTAGACGAGGATTTCACGGTATCAGTGCTCGGGGGAGCAAACGAAAATGAAGCCTGGTTAGTGTTCTTAGGACTACACTTGGGCCCAAAAAATGCTGCCAAAACTATAATCGATGAAAAATTCCCCGAACTAGGATTAATAGCGGAAGAGTTTCAAGAAATGAGTTGGGGTGAATCCATGGCTTTCTTAGCAGGAATAGAAACAATCTCTGAATTGAATAACAGGTTCCTGAAATTTGATGATAGAGCTTTTAAGACAAAAGTTGATTTTACTAAAGAACCAGTACCGCTGAATGTGTTTAGACGTGCATTAGAGATGTTATCAGAGCAGCCCGGTGGATTTATAGCTCTAAATGGTTTTGGAGGGAAAATGAGTAAACTTAGCACTGATTTCACCCCGTTTCCTCATCGTAAAGGCACTAAATTGATGTTCGAATATATAATCGCTTGGAACAAAGATGAAGAAATAAAAATCGGTGAATTTAGCGAATGGTTAGCGAAATTTTACGATTATTTGGAACCGTTCGTATCGAAAGAACCAAGGGTTGGTTATGTTAATCATATTGATCTTGATATTGGAGGAATGGATTGGAGAAATAAAAGTAGTACTAGCAATGCAGTTGAGATTGCTAGGAGTTGGGGTGAAAGATATTTTTCGTCGAATTATGAACGTTTAGTTAAGGCTAAAACATTAATTGATCCAAATAATGTGTTTAATCATCCACAAAGTATTCCTCCAATGATGAAATTTGAGGGGAATTACATGCTAAAGGAAATGTAGTACTAGGTTGATTTAGAAATTTACTTTTTTTTGTTGCAGGCATATTTGTCTATTTTAGCAACTAGTGAGCACAAAGCATGGCTGCCCATT
>Pca_TRINITY_TNMT Pca_TRINITY_DN69128_c0_g1_i1 len=1454 
CTCGGGGGATCTCTCAACATTCTCTCTAGAGTTTCATTTTAGTTTGTCTTCCTAGAGAATTCCACTTAAGTTCCCTCATTACTAGCTTAGGTTGTGTCAGTATGGGTTCAGTAGATGAGGTAAAGAAGGAATCAGCAGGGGAAACACTAGGGAAATTGTTGAAAGGAGAGATTAAAGATGAGGAATTGAAGAAACTAATCAAGTTTCAATTCGAGAAACGTCTTCAATGGGGTTACAAAACATCTCATCAAGAACAACTCTCCTTCAACCTTGACTTCATTAAATCCTTGAAAAAGATGGAAATGTCGGGAGAGATTGAGACGATGAACAAGGAAACCTATGAATTACCGACAGAATTCTTAGAGGCAGTTTTTGGGAAAAGTATTAAACAAAGTGGATGTTATTTCAAACATGAATCAGCAACAACAGACGAAGCAGAAGAAGCTTCGCATGAATTATACTGCGAGCGAGCACAAATCAAAGATGGACAAACTGTTCTTGACATTGGCTGCGGTCAAGGTGGTCTAGTTCTATACATTGCTCAGAAATATAAGAACTGTCATGTTACAGGGCTCACTAATTCAAAAGCACAAGCCAATTACTTACTCAAACAAGCAGAGAAGCTTGGGTTGACAAACGTCGATGCCATACTAGCAGATGTTACTCAATATGATTCTGACAAGACATACGATCGACTACTTATGATTGAAGCCATAGAGCACATGAAAAACATACAACTGTTTATGAAGAAACTATCAACTTGGATGACAGAAGACAGTCTTCTCTTTATAGACCATATCTGCCATAAGACATTTAATCACTTTTTTGAGGCAATCGACGAGGATGACTGGTACTCAGGTTTCATCTTCCCCCCAGGTTGTGTAACAATACTAGCTGCTAATAGTCTCCTCTATTTCCAGGATGATGTTTCAGTTGTGGATCATTGGGTTGTCAACGGAATGCACATGGCTCGTACAGTGGACCTGTGGAGAAAAAAGCTAGACAAAAACATGGAAGCTGCAAAAGAAATTCTATTACCTGGACTTGGAGGAAGCCACGAAGCAGTGAATGGAGTCGTTACTCATATTAGAACATTCTGTATGGGAGGGTACGAACAATTCTCAATGAATAACGGAGATGAATGGATGGTGGCACAGCTGCTTTTCAAGAAGAAGTAATGAAGCAATGTCCACCACAACTGCACTTTTCCAGAGTTCTTTAATAATGCGATCCTCTGCTAACAATATTTGTTGGTTGTATCGATCTAGCTCAGGGGTTTAGCTTGTTTTTTGTTGTGTGCATTTCTACTTTTTTTCTTGTACTTTGGATTCAAAGTTTGGAGAATCTGAATCTTAATGTTATCGTGTAATGGGTTTATCAAAGCAACAGGGGTGAGAAAATTGTGCCAACATTTGCTATTCCTTTTATCTAGCGTTGGTTGCTACACATTGGCC
>Pca_TRINITY_9OMT Pca_TRINITY_DN29873_c0_g1_i1 len=364 
TTTATAGAAACAGATATCGTGCCATTTGATGTTGCTCTTGGTGCTAGTATCTTTGAGTATTCTGGTAAAGAACCAAGACTGAATCAAGTTTTTAATGATGCAATGGGGGTTTTCTCTGTTGTTGTTTTTGAAGCTGTTTTTAGAGTTTACGATGGATTTCTTGGTATGAAAGAATTGTTAGATGTGGGTGGTGGTATCAGCACTTCCGTTAGTAAGATTGTTGCGAAATACCCTTTAATTCGCGGTGTCAACTTCGACTTGCCTCATGTTATTTCTGTTGCCCCTCAATACCCAGGTGTAGAGCATGTTGAAGGAGATATGTTTGAGGAAGTCCCAAAGGGTCAAAACATGTTGCTAAAATGGG
>Pat_TRINITY_NCS Pat_c33181_g1_i3 len=868 
TGCACATCTTACCTGGACAGGATCCATGTTATAGAAAAAACCTCTAAATCTTGCATCATTAAATCTTCTGTTGTCTACGAAGTGAAGCAAGAGTGTGCTGATGCAATGTCTAAGTTAATCACGACGGAGCCATTGAAGTCGATGGCAGAAGTCATCTCTAATTACGCTATTAAGCAACAATCTGTTTCTGAGAGAAACATTCCTAAGAAGCAATCTGTGTTGAGGAAAGAAATTACTTACGAAACGGAGGTGCAAACCTCAGCTGATTCGATTTGGAACGTCTACAGTTCTCCTGACATCCCTCGACTACTTAGAGATGTTCTGCTTCCTGGTGTTTTTGAGAAGCTAGATGTCATTGCAGGCAATGGTGGCGTTGGTACTGTACTGGACATTGCTTTCCCTCTAGGTGCAGTGCCGCGGAGTTACAAGGAGAAATTTGTGAAAATCAACCATGAGAAGCGATTGAAAGAAGTGATTATGATCGAAGGAGGATACTTAGACATGGGGTGCACATTTTACATGGACAGGATTCATGTATTTGAGAAAACCCCCAACTCATGTGTCATTGAATCCTCTATCATTTACGAAGTTAAAGAAGAGTATGCTGATAAAATGGCCAAGTTAATCACAACGGAACCATTGCAGTCGATGGCAGAAGTCATCTCTGGTTATGTTCTTAAGAAACGATTCGAAGTATTTGGACTAGAGATTAAACCAAAAGTAAGGTCAAGTCTTTTGCTATGTTTGATCATCTGTTTGGTAATAGTGGGTGGTATGTTGATTGGAGGTGTTCCCCTCTGAGCTTGATAAAGATTTGCTTAAATGTAATTTTGTTTTAATAAATAATGGTTTTGAGCCTTAACACTAC
>Pat_TRINITY_6OMT Pat_c19346_g1_i2 len=1326 
CTTCCGATCTATAGAGGATTATTTTATATAAAAGGGTCAAAAGGAGGCACTAGAGAATAGCTCAAATCATTCATTCATTCTCATCAACAACTAAAGTTTCTAAAAAAGAGAGAAATGGAAACAGTAAGCAAGATTGATCAACAAAACCAAGCAAAAATCTGGAAACAAATTTACGGTTTTGCAGAATCACTAGTTCTGAAATGTGCAGTTCAACTAGAGATTGCTGAAACACTTCACAACAATGTCAAACCCATGTCTTTATCCGAATTAGCATCGAAACTTCCCGTTGCTCAGCCCGTGAACGAAGACCGTCTGTTCCGAATCATGCGTTACTTGGTTCACATGGAACTCTTCAAGATAGACGCTACCACGCAGAAATACTCATTAGCTCCACCAGCTAAGTATTTGTTGAGAGGCTGGGAAAAATCAATGGTTGATTCAATTTTATGCATAAATGATAAGGATTTCTTAGCTCCGTGGAATCATTTAGGTGACGGTTTAACCGGGAACTGTGACGCTTTTGAGAAAGCGTTGGGGAAGAGTATTTGGGTTTATATGAGTGAAAATCCTGAAAAGAATCAATTGTTTAATGCAGCAATGGCTTGTGATACTAGATTGGTTACTTCAGCATTGGCTAATGAGTGCAAAAGTATTTTCAGTGACGGAATCAGTACACTGGTTGATGTCGGCGGTGGTACAGGTACTGCCGTGAAAGCCATATCTAAGGCTTTTCCAGATATTAAGTGCACCATCTATGATCTTCCTCATGTCATAGCTGATTCTCCTGAAATTCCCAATATTACTAAAATTTCTGGAGATATGTTCAAGTCTATTCCTAGTGCTGATGCCATCTTCATGAAGTGCATACTTCACGACTGGAACGATGAGGAATGCATTCAAATCTTGAAGCGATGCAAAGAGGCATTACAGAAAGATGGCAAAGTTATTATCGTGGACGTCGTAATAGACATGGATTCGACTCATCCATATGCAAAAATTAGACTCACATTGGATTTGGATATGATGCTTAACACTGGTGGAAAAGAGAGAACCAAGGAGGAATGGAAGATACTTTTTGATGCCGCTGGTTTTGCTAGCCACAAAGTCACTCAGATATCTGCTGTCCAGTCTGTAATTGAGGCTTACCCTTATTAAGGAGTAAGGATGATTGTATCCTGTTTTCCCTTTGATTGTTGCCCTCCATTTGAATTATGTCTGTGTTTAAAATATCTGCAAGATGGATGAATTTCCAGCTTGCATAGAAATCAATATTTTACTTTCTTGCTATTCAGTGGGGACTTCGCTTAAAAAAAAAAGATCGGAAGA
>Pat_TRINITY_CNMT Pat_c23107_g1_i2 len=1338 
GATCTCTTTATCAAATTATAAAAGCCAGTGGTAGTAGTAGGTACAACCACTACCACCACCTCTGTCTGAACTTCTCTGGAAAATCTATAGACTTTGTGTGTGTTTTTCTTTGCAAGTTGAAGAAGATGCAGCTAATGGCAAAAGAAGAGCTGTTGAGAAACATGGAGCTTGGGTTGATTCCGGACAAAGAGATTAGAGAAAGGATTAGAATCGAATTAGAAAAGCGTCTCCAATGGGGTTACAAAGAAACACACGAAGAACAGCTTTCTCAGCTTCTTGAATTAGTTCATTCTTTGAGAGGTATGAAAATGGCAACTGAGATGGAGAATTTGGATTTGAAACTATACGAGGCACCTATGGAATTTTTAAAGATTCAACTTGGAAGCAACATGAAACAAAGTGCCGGTTACTATACCGATGAATCAACGACGTTGGACGAAGCTGAGATAGCGATGATGGATTTGTACATGGAGAGGGCACAGATCAAAGATGGTCAGAGTGTACTTGATTTAGGGTGTGGATTGGGTGCTGTAGCTCTTTTTGGTGCCAACAAATTCAGAAATTGTCAATTTACTGGAGTTACAAGTTCTATGGAACAAAAAGATTACATTGAAAGAAAATGCAAGGAACTTAAGTTGACCAACGTCAAGGTTTTATTAGCTGATATAACAACTTACGAAACTGAAGAAAGATTTGATCGGATTTTTGCTGTTGAATTGATTGAGCATATGAAGAACTATCAATTGCTTCTTAAGAAAATATCAGAATGGATGAAAGATGATGGACTTCTTTTCATTGAACATGTTTGCCATAAAACTCTAGCTTACCACTATGAGCCTGTTGATGCAGAAGATTGGTACACTAACTACGTATTCCCTGCTGGAACTCTGACTCTATCATCTGCTTCAATGCTTCTTTACTTTCAAGATGATGTTGCTGTTGTGGATCAATGGACTCTAAGTGGAAAACATTACTCTCGATCCCATGAAGAATGGTTGAAAAAAATGGATAAAAACATTGTTGAATTCAAAGAGATAATGAAGTCTATAACTAAAACTGAGGAAGAAGCAAACAAATTGCTCAACTTTTGGAGGATTTTTTGCATGTGTGGAGGAGAGTTGTTTGGTTATAAGAATGGTGAAGAATGGATGCTCACCCATCTTCTCTTCAAGAAAAAATGAGAAAATTTCTTTTATGCTTTCGTTTTGTGTGTGTTATTTAGCATCATAAGTATACCAATTCATTGTAATAAGAACTGTTTAGAATGATTGGTTGTAACTTTTATTTTATGTTTTTTTAATAAAAACTTCATCATCAAGCGCTTTATGGTTTCGTTAC
>Pat_TRINITY_CYP80B1 Pat_c45070_g1_i1 len=362 
GTTGGTGAATATATTTGGTAACTTGATATTTTCGCAAAATATTTTCAAGTTGGGTGATGAAAGTAGTGGAAGTGTAGAAATGAAAGAACATCTATGGAGAATGCTGGAATTGGGGAATTCGACGAATCCAGCTGATTATTTTCCATTTTTGGGTAGATTCGATTTGTTTGGACAAAGAAAAGATGTTGCTGATTGTCTGCAAGGGATTTATAGTGTTTGGGGTGCCATGCTCAAAGAAAGAAAAATAGCCAAGCAGCATAACAACAGCAAGAAGAATGATTTCGTCGAGATTTTGCTCGATTCCGGACTCGATGACCAACAAATCAATGCCTTGCTCATGGAAATATTTGGTGCGGGAACAG
>Pat_TRINITY_4OMT1 Pat_c12815_g1_i1 len=1260 
CTCTTCCGATCTCACAATTCCAAAGCCAAAAAAAAAAAAATAGTCTTCTCTTCTTGACAAATATACCGCAAAAATCTCATATCTAATGGGTAGTTTAGATGCAAAACCAGCTGCTGAAACACAAGAAGTTTCCATCAAAGATCAAGCTCAACTATGGAATATAATCTATGGTTTTGCTGATTCTCTTGTTCTTCGTTGCGCTGTAGAGATTGGAATCGCGGATATTATCAAAAACAATGATGGGGCAATCACACTTGCACAACTTGCATCAAAACTCCCAGTTCCAAATGTCAGTTCTGATTACTTGTACAGAATGGTAAGATACTTGGTACACCTGAACATCTTAGAACAAGAAACTTGTAACGGCGGAGTGGAGAAGGTTTACTCGCTTAAACCGGTCGGTACGCTACTTTTAAGAGATGCAGAAAGAAGTATGGTGCCGATGATATTAGGCATGACTCAAAAAGATTTCATGGTTTCATGGCATTTCATGAAAGAAGGTTTAGGAAGTGGAAGTACAACTGCATTTGAGAAAGGAATGGGAATTGATATATGGAAGTATTTAGAAGGTAATCCTGATCAAAGCCAGTTGTTTAATGAAGGAATGGCTGGAGAAACAAGACTTTTAACTAAATCTCTGATCGAAGATTGTAGAGATACTTTTCAAGGTTTGGATTCTCTGGTTGATATTGGTGGAGGAAATGGTACAACAATCAAGGCAATCCATGAAGCTTTTCCTCATATCAAATGTACACTTTATGATCTTCCTCATGTTGTTGCCAACTCTCATGATCTCCCTAACATCGAAAAAGTTCCCGGTGATATGTTCAAGTCTGTTCCCAGTGCTCAGGCTATCTTACTCAAGTTGATCTTGCACGACTGGACTGATGACGAGTGTGTCAACATTCTAAAGAAGTGCAGAGAAGCAATACCGAAAGAGACAGGGAAAGTAATTATAGTGGATGTAGCACTTGAAGAAGAATCCAACCATGAACTTACAAAGACGAGATTGATTCTTGATATTGACATGTTGGTGAATACTGGTGGTAGAGAGAGGACTGCAGATGATTGGGAAAATTTGCTCAAACGCGCAGGCTTTCGGTCTCATAGGATCAGACCCATTCGCGCTATTCAGTCCGTCATTGAAGCCTTCCCTTAGTAAAAGCTCTAAGGAGTACTTTGCTTCTTTCTCGGAGAAGTTTATGCGATGCACTTATTCACAATAAGCCATTTTCCTGTTTTTTGTTTTGTTTTGTTTTT
>Pat_TRINITY_BBE Pat_c18536_g1_i1 len=1611 
GCAGAAGTTTAACAGTACGTTTCTTCTTATTCTTTGTTTTATTACAAACATGCGTACGCGGTGGTGATGTTAATGATAATCTCCTCTTGTCATGTTTAAACTCCCATGGTGTTCACAATTTCACCACACTAACAACTGATACAAATTCGGAGTACTTCAAACTACTCCATGCATCTATACAGAATCCGTTGTTCGCGAAGCCTACGGTATCGAAACCGTCGTTTATTGTAATTCCCGGCACCAAAGAAGAATTATCGAGCACCATTCATTGCTGTACAAGAGAGTCATGGACTATTCGACTGCGGAGTGGCGGTCATAGTTATGAAGGGTTGTCTTACACTGCTGATACACCTTTTGTGATTGTAGATATGATGAACTTGAATCGAGTTTCCATTGATGTCGAGTCGGAAACAGCTTGGGTTGAATCCGGTGCAACACTTGGAGAACTCTATTATGCGATTGCACAGTCAACGGAAACACTGGGATTTACTGCTGGTTGGTGTCCAACTGTTGGAAGTGGAGGTCATATAAGTGGTGGTGGTTTTGGTATGATGTCGAGGAAGTACGGGTTAGCTGCCGATAACGTCGTGGACGCGATTCTTATAGATAGCAAAGGAGCAATTCTTGACCGTGAAAAGATGGGGGAAGATGTTTTTTGGGCTATTCGTGGTGGCGGCGGAGGTGTTTGGGGTGCAGTTTACGCGTGGAAAATCAAACTATTACCAGTTCCGGAGAAGCTGACCGTTTTCCGTGTGACAAAGAATGTAAAAATTGAAGACGCTTCATCTTTACTTCACAAATGGCAATATGTTGCAGATGAATTAGACGAGGATTTCACAGTGTCTGTGCTCGGAGGAGTAAACGGTAATGAAGCCTGGTTAATGTTCTTAGGCTTACACTTGGGACCTAAAAGTGCTGCAAAAACTATAATCGATGAAAAATTCCCTGAACTGGGTTTGGTAGAGGAAGAGTTTCAAGAAATGAGTTGGGGTGCATCCATGGCTTTCTTAGCAGGATCAGAAACAATCTCTGAGTTAAACAACAGGTTCTTGAAATTTGATGATAGAGCTTTTAAGACAAAAGTTGATTTTACTAAAGAACCAGTACCGCTAAACGTGTTTAGACGTGCACTAGAGATGTTATCAGAACAGCCTGGTGGGTTTATAGCTCTAAATGGTTTTGGAGGGAAAATGAGCGAAATTAGCACTGATTTTACCCCGTTTCCTCATCGTGAAGGCACTAAATTGATGTTCGAGTATATAATCGCTTGGAATCAAGATGAAGAAACGAAAATCGTTGAATTTAGCGAATGGTTAGAGAAATTTTACGATTACTTGGAGCCGTTCGTATCGAAAGAACCAAGGGTTGGTTATGTTAATCATATTGATCTTGATATTGGAGGAATAGATTGGAGAAATAAAAGTAGTACCAGCAATGCAGTTGAGATTGCTAGAAATTGGGGTGAAAGATACTTTTCGTCCAATTATGAACGTCTAGTTAAGGCGAAGACATTGATTGATCCAAATAATGTGTTTAACCATCCACAGAGTATTCCTCCAGTGATGAAACTTGAGGAAAATTACATGTTAAATGAACTGTAATACTAGGTTG
>Pat_TRINITY_TNMT Pat_c35024_g5_i1 len=1269 
GTGCTCTTCCGATCTATTCTCTCTTGCATTTCATTCTAGTCTTGTCTTCCGAGAAATCCACTTGGTTTCCTCACTATCCTAGATTGTATCAGCATGGGTTCAATAGATGAAGTGAAGAAGGAATCAGCAGGGGAAACACTAGGGAGATTGTTGAAAGGAGAGATTAAAGACGAGGAACTGAAGAAGCTGATTAAGTTTCAATTCGAGAAACGTCTGCAATGGGGTTATAAATCATCTCATCAAGAACAACTCTCCTTCAACCTTGACTTCATTAAATCCTTGAAAAAGATGGAAATGTCAGGAGAGATTGAGACAATGAACAAGGAAACTTATGAATTACCCTCAGAATTCTTAGAGGCAGTTTTTGGAAAAATGGTCAAGCAAAGTATGTGTTACTTCAAACATGAATCAGCAACAATAGACGAAGCAGAAGAAGCTGCACATGAATTATACTGTGAACGAGCACAAATCAAAGATGGACAAACTGTTCTCGACATTGGTTGTGGTCAAGGTGGTCTAGTTCTATACATTGCTCAGAAATATAAGAAATGTCATGTTACAGGGCTCACTAATTCAAAGGCACAAGTCAATTACTTACTCAAGCAAGCAGAGAAGCTTGGGCTGAAAAACGTCGACGCCATACTAGCAGATGTCACTCAATATGAATCTGACAAGACATACGATCGACTACTTATGATTGAAGCCATAGAGCACATGAAAAACTTACAAATGTTCATGAAGAAACTATCAACTTGGATGACAAAAGAAAGTCTTCTCTTTGTGGACCATGTCTGCCATAAAACCTTTGCTCACTTTTTTGAGGCAGTCGACGAGGATGATTGGTACTCAGGTTTCATCTTCCCCCCAGGTTGTGCAACCATACTAGCTGCTAATAGTCTCCTATATTTCCAGGATGATGTTTCAGTTGTGGATCATTGGGTTGTCAACGGAATGCACATGGCTCGTTCAGTAGACATTTGGAGAAAGGCACTAGACAAAAATATGGAAGCTGCAAAAGAAATTCTATTACCTGGACTTGGAGGAAGCCACGAAGCAGTGAATGGAGTCGTTACTCACATTAGAACATTCTGTATGGGAGGCTATGAACAATTCTCAATGAACAATGGAGATGAGTGGATGGTTGCGCAGCTGCTTTTCAAGAAGAAGTAGTGAGGCAATTTCCACGGCAACTGCATTTTCCAGAGCTGTGTAATAATGTGATCCTCAAGTAACAACAATTGTGGGTTGTATCACAGAGATCGGAAGAGC
>Pat_TRINITY_CFS Pat_c27072_g1_i1 len=1963 
TGTGCTCTTCCGATCTCTCAGTTCTCTTCTTCTCTCTTCGTTCATCTTGTTTTGATCTTAATTTCTTCATAAACATAAAAAATATATTAAGAGTACTGTTTTCATAAAATGGAGGAGACCATCTGGTTGATAACTTGTGGTGTGGTAGTAGCATTGGCATTCGCAAAAATGCTTTTTGGCAAGAAATCATCTCTGTCTACAATGGAATGGCCAACAGGTCCAAAAAAGTTGCCCATAATTGGGAATCTTCATCAATTAGGAGGAGGAGAAGCATTTCATGTTTGTTTGACAAACTTGGCCAAAGTTCATGGAAGTGTTTTTACCATATGGGTTGGAAGTTGGCGTCCGTTTATAGTCATAAGCGATGTCGATAAAGCTTGGGAAATTCTTGTTAATAAATCTTCGGATTATTCAGCTAGAGATATGCCTGATATTACTAAAATCATATCAGCTAATTGGAAGAATATTTCTCATTGTGATTCTGGTCCATTTTGGCATAATTTAAGGAAAGGTCTTCAAAGTGTTGCTCTAACTCCTTTCAATGTCGCGTCTCAATACCATTTGCAAGAAAGGGACATGCAAAAATTGATCAAATCCATGCAAGAAAAAGCTTCTCTCCAGAATGGGATTCTGAAACCACTTGATTATGTAAAAGAAGAGACTGTTCGACTACTAAGTCGACTCATATTCGGTCAAGATTTCGTAGACGAGGATTTCGTTGTTGGTATGCATCAAGCCCTCGACGAGTTAGTAAGTATAAGTGGGTATGCAAGTTTAGCTGATGCTTTTAAATTCTGTGAGAATCTACCAAGTCATAAGAAAACTATTCAAGCAGTTCACGCTATCAAAAAGCGATTCGATACTTTCATTCGTCCACACATCGTTTCTAAGCCTCCTACAAATACGTACTTACATTTTCTTCTATCTCAAGATTTTAGTGAAGATGTTATAATCTCTGCTATACTTGAAGTATATGATTTAGGTGTTGATAGCACTGCATCAACAACAGTTTGGGCTCTTACATTTTTAGTTCGCGATCAAAAGATTCAGGAAAAGCTTTACCGCGAAATCAAAAGTGTAACCGAAGGGAAAAGACCCGTGAAAGTTGAAGATTTAAACAAATTGCCATATTTGCAAGCAGTCATGAAAGAAACAATGAGGATGAAACCCATTGCACCCATGGCAATTCCTCACAAAGCCTCAAAAGATACTTCATTAGTGGGTAAGAAAATCAATAAAGGTACAGTGGTAATGGTAAATCTTTACGCTATTCATCATAACCCTGACGTTTTTCCGGAACCATATAAGTTCATGCCAGAGAGATTCCTAAAGGAAGTTAATAGCGATGGAAGTTTGGGTGATATTAAGAAAATGGAAAGTTCTTTGTTGGCATTTAGTGCTGGTATGAGAATTTGTGCAGGAATGGAGCTAGGTAAATTGCAGTTAGCTTTTGGTCTTGCAAGTTTGGTTAATGAGTTCAAATGGGATTGCGTTGTTGAAGGGAAATTGCCTGATCTTAGTGAAGAACATTGTTTCATTCTCTTGATGAAAAACCCACTTGAAGCCAGAGTTACTCGACGTATCCATTAGTCACGGGTATACAAGTGATCAGAATCGGTCCCTGACTAGAGAGGGCTGTTAGTATAAAGCCAGTGATACCTCCCGAAAGAACAAAGTGTGATATTTATCCGGTTGATTGACAACTGGAAGTGCCTGACAAATTTGTGTTGTTTTTCTTCCATAAATGTTGTTGCTTTTTGTTGCTTTCGTGTTTATGCGTGCTTTACTTTAGCTTTTTTTATGTGTGTGCCTGTAATACCACCCGCCAGCAATTATTAAATCTTACCTTCGTTCCCCAATATGAAAACTTACTTTCCTTCCGCAATATATGTTGTTAAAGTCTGCGAGCAATAAGTGGAGCAGTCCTTTTATATAGTTGAGATTATAGATCGGAAGAGCGTCG
>Pat_TRINITY_SPS Pat_c34412_g1_i3 len=1977 
TGTGCTCTTCCGATCTGAACTTTTCAATTTTGGGGGGACAATTATGCAAAATCCATAATTCCCAAGCCTAATTTGGCAACTTCAATTTTTTTAGGGAGGACAACTGTCCATCCTAGTCCCCATTAAGCTCCGCCATTGGTTTAAATGATACACCATCTTTTATTCGTGCTGCAACAGGATATGATAGATTATAGGTTTCGATATTTTAATTATAAATAGAAGTTATGCTTCTCCATATTCTTCACAGAAGCATAAGTACTTTGTAACCAATACATTAGGAAATGAAGGAAATGTTTAGCAGTTCATTGGTTCTGATTACTTCCACCACTATGGTAGTAATAACAACCATCACAATGCTACTGATTTTCGCAAGAAAAAAATCATCAACAATGGAGTGGCCAACTGGGCCAAAAACGTTGCCAATCATAGGTAACATGCATATTCTTGGAGGCACAGCTCTTCAAGTTGTCTTACATAACCTTGCTAAAATTCACGGCAACGTCATGACGATATGGATCGGTAGTTGGAGACCAGTTATTGTCGTTTCGGATATCGAACGAGCATGGGAAGTTCTTGTTAACAAGTCGTCAGATTATTCGGCTCGTGATATGCCCGAAATCACAAAGATTATTTCTGCTGATTGGAAAACAATCTCTACTTCTGATTCTGGTCCTGCTTGGTCTAATCTCCGGAAAGGTCTTCAAAATGTTGCGTTATCGCCTCATAACTTAGCTGCACAAAGTCAATTTCAAGAAAAAGATATCACCAAAATGATTCAAAGTTTGAAAAAAGAAGCTTCGAGCAATAATGGAATTGTTAAACCAATTGATCATCTTAAGAAGGCGACACTGAGATTAATTAGTCGATTAATTTTTGGCCAAGATTTCGATAATGATAAATATGTTGATGATATGCATCATGCTATTGAAGAATTGATTCGTGTTAGTGGTTATGCACAGCTTGCCGAGGCATTTTACTATGCGAAATACTTACCCAGTCATAAAAAAGCTGTTAGAGACGTCGAAGAAGCAAACCAAAGAGTAAAAAAGTTGGTACGCCCATTTTTATCATTGAATCCTCCTACTAATACTTATTTGCATTTTCTTAATTCACAGAATTATGCCGAAGAAGTTATCGTATTCGCAATATTTGAAGCTTATCTTCTGGGTGTTGATAGTACTTCTTTGACTACTGCATGGGCACTCGCATTTTTAATCCGCGAACCAGTTGTGCAAGACAAACTTTACCAGGAGCTTAAGACTTTTGCAGCCAAAAATGATCGCGAAATTGTGAAAGTTGAAGATTTAAACAAGTTTCAATATTTGCAAGCTGTTCTTAAAGAAACAATGAGAATGAAACCAATTGCGCCATTAGCAATACCTCATAAAGCTTGTAGAGACACTTCGCTAAAGGGGAACAAAATTGATCAAGGCACCAGAGTTATGGTTAACATTTATGCTTTACACCATAATGAGAAAGTTTGGAGAGAACCTTACAAATTTATGCCAGAAAGATTTTTACAGACTCAAGATGTTGTTAATGGAAAAGCAATGGAACAGTCACTACTACCATTTAGCGCAGGCATGAGAATTTGCGCGGGAATGGAATTGGGTAAACTGCAATTTAGTTTTTCTCTTGCTAACCTTGTTAATGCTTTTCAATGGTCTTGTGTTTCTGATGGAGTACTTCCTGATATGAGTGATCAACTTGGTTTTGTCTTGTTGATGAAGACACCACTTCAAGCACGTATAGTTCCTCGTGCGTGATCATCATATATCGACCATGGATCGGTTATAATGAATGGTTTTTAATCAAGTCAATGCTACCGTACTCTATATGCCTAGTTGTTGTTGGTGTTCCTTTGATGTACTTAATTTAGCTCCTAGTCTGGGGCATTTCAGTAAAGTATTAAATTTAATAAATTTAATAAAAGAAGTTACGAATTTCTTTTCAATGTTTTAAAAAAAAAAGATCGGA
>Pat_TRINITY_MSH Pat_c23964_g1_i1 len=1766 
AAGAATGTTTTACTACAAATGATAAACTCTTTTCGAATCGGCCGGGTACGTTAGGTATTAAACTCATGTTTTACGATGCCGATTCGGTTGGTTATGCGCCGTACGGTGCTTACTGGAGAGATTTACGAAAGATTTCCACGTTAAAACTTCTTTCGAATCATCGTATCGACACCATAAAACATCTCAGGAGTCATGAAGTTGAGTCGTGTTTCGAGTCACTTTATAACCAGTGGAAAAACGGAGAAAAGCGTGGAGAATTCGCTCCGGTGAGAATGGATAGTTGGTTAGGCGATTTGACGTTTAATGTTGTGGCCAGAATTGTTGCGGGAAAGAAGAATTTCTCAGCAAACGGAGACGTCGGAGCTCAGAGATATAAAGCAGCAATGGATGAAGCTATGAGATTAATGAGATTTTTCGCATTCTCGGATGTCATTCCATCACTAAGTTGGTTAGACAATTTAAGAGGTTTGGTTGGAGATATGAAAAAATGTGCTTCTGAAATTGATGCAGTTATGGCGACTTGGGTTGAAGAACATCGTGTCAAAAGAATTTCAGGAAATAATTCTGAACTTGAACATGATTTTATTGATGTTTGCTTGGACATTTTGGAGCATTTACCCGGCGACGATCCTGACCTCGTCGTCAAATCTACGTGTCTGGATATGATATTAGGTGGGAGTGACACAACAACAGTTACCTTAACATGGGCAATGTCTCTACTCTTGAACCATCCCCAAGTGCTAAGAAAGGCAAGAGCGGAACTAGACACACAAGTAGGAAAGAACCGACAGGTCGACGACTCGGATATCCCGAATCTTCCATACATCCAAGCGATCATTAAAGAGACGATGAGATTGTACCCGGCCGGACCACTAATTGAACGGAGGACAATGGAGGATTGCGAAGTAGGTGGGTACCAAGTTCCGGCTGGAACGCGCTTATTGATTAACATCTGGAAAATGCAAAGAGATGGCAACGTATACAGAGATGACCCACTAGAGTTTAGACCCGACAGGTTTTTAACTAGTAATGCGGATGTTGATTTAAAGGGTCAGCATTACGAACTGATACCATTTGGAACGGGTCGAAGGATATGCCCGGGGGTATCGTTTGCGGTTCAGTTGATGCATTTGGCTCTCGCTCGGTTACTTCATGAGTTCGAAATCACAACGATGGAGCCAGAAGCGAAGGTGGATATGGCTGAAAGTGGTGGCTTAATTTGTTATAAGATAATGCCACTGGAAGCACTGATCAAACCTCGACTCCAGTTATGAAATGTTATAAGCATGCCCAGGTGAAGTCTCTGATCGGATTACATTATCCTATCTTAGAGCTTAGTTTTTGGTCATCTGCACAGTAAACACACATCCATAACTACTGCTGCCAAATCCAACTTAACTTTCACTTTTGATGCCAGCAAGCACAATCTAGAGCTCTCTTTAAAGCTGTTAAGTGGATCCACCAGAATCAATATCGGAATGTAATCGTCCAAACTGATAATCGTTCTCTTAGTCTTGCTATAAATAATCCTCATCTTCAGGTTTCCTGGTTAAATAAAGAATCTTTGTTAAGTTATTCTAAAACTATGTTTTTTAAATAATCATTGCTGGTTTTGTGTATTTGTTCCTAGATTTTGTTATGTAATAGGTCTACTGATAAGCTTGGCATGTGGTCTGGCTCATGATGTAACTGTTATCTCCCCTCTTTTAAAATGCTAAGTCATACAAGCTCCTACGTTGCACGGTGAGTGTGACACCCCCCTCAAA
>Por_TRINITY_NCS Por_c43817_g1_i1 len=716 
ACTTAGAGATGTTCTGCTTCCTGGTGTTTTTGAGAAGCTAGATGTCATTGCAGGCAATGGTGGCGTTGGGACTGTACTGGATATCGCTTTCCCTCTAGGTGCAGTGCCGCGGAGGTACAAGGAGAGATTTGTGAAAATCAATCACGAGAAGCGGTTGAAAGAAGTGGTTATGATCGAAGGAGGGTACTTGGACATGGGCTGCACATTTTACATGGACAGGATTCATGTCTTTGACAAAACCCCAAACTCATGTGTCATTGAATCCTCTATTATCTACGAAGTTAAAGAAGAGTATGCTGATAAAATGGCTAAGCTAATCACAACAGAACCATTGGAATCCATGGCAGAAGTCATCTCTGGTTATGTTCTTAAGAAACGACTCCAAGTATTTGGATTCGAGATTCAGCCAACATTAAGATTCAATCTTTTGCTATGTTTGATTATCTGCTTGGTTATAGCTGGAGGTATGTTGATTGGACGTGTTCCACTCTAATGTTATGGGTTTTTCTTAAATGTAATTTTGGAAATAAAGAATAGGTTTGATCCTTAAAACCATGCATTGCATTGCAGAGGTTTAGTTCAGATTCGTGCAAGTTTTCATATGTAATTCTCCAATCTACAAGATCATATGCGAATTTAATAACAGTTTCAAGCAATGTTTGAAAAACGGGTTCGGAATGTAATAGTAATTTCAGTCATAAAAAGATCGGAAGAGC
>Por_TRINITY_6OMT Por_c35702_g1_i1 len=730 
CCTGAAAAGAATCAATTGTTTAATGCAGCAATGGCTTGTGATACTAGATTGGTTACTTCTGCATTGGCTAATGAGTGCAAAAGTATTTTCAGTGACGGAATCAGAACACTGGTGGATGTCGGCGGCGGTACCGGTACTGCTGTGAAAACCATATCCAAAGCTTTTCCGGATATTAAGTGCACTATCTATGATCTCCCTCATGTCATAGCTGATTCTCCTGAAATTCCCAATATTACTAAAATTTCTGGAGATATGTTCAAGTCTATTCCTAGTGCTGATGCCATCTTCATGAAGTGCATACTTCACGACTGGAACGATGAGGAATGCATTCAAATCTTGAAGCGATGCAAAGAAGCACTGCCAAAAGGTGGCAAAGTTATTATTGTGGATGTCGTAATAGACATGGATTCGACTCATCCATATGCAAAAATTAGACTCACATTGGATTTGGATATGATGCTTAACACTGGTGGAAAAGAGAGAACCAAGGAGGAATGGAAGAAACTTTTTGATGCCGCTGGTTTTGCTAGCCACAAAGTCACTCAGATATCTGCTGTCCAGTCTGTAATTGAGGCTTACCCTTATTAAGGAACATTTTACCCAGTTTTCCCTTTGATTAATTGTTGCTTTCGATTTGGATTATGTTTGTGTTTATAATAACTGCAAGATGAATGAATTTCCAACTTGCATTGAATTTGAATCAATGTTCTTCGTTTAAAAAAAAAAGATC
>Por_TRINITY_CNMT Por_c52699_g1_i2 len=1286 
GACGTGTGCTCTTCCGATCTCTCTGTCTCAACTTCTCCGGAAAATCTGTATAGACATTGTGTGTGTTTTTCTTTGCAAGTTGAACAAGATGCAGCTAATGATGGCAAAAGAAGAGCTGTTGAGAAACATGGAGCTTGGGTTGATTCCGGACCAAGAGATTAGACAAAGGATTAGAATCGAATTAGAAAAGCGTCTCCAATGGGGTTACAAAGAAACACACGAAGAACAGCTTTCTCAGCTTCTTGAATTAGTTCATTCTTTGAGAGGTATGAAAATGGCAACTGAGATGGAGAATTTGGATTTGAAGCTATACGAGGCACCTATGGAATTCTTAAAGATTCAACATGGAAGAAACATGAAACAAAGTGCCGGTTACTATACCGATGAATCAACGACGTTGGATGAAGCTGAGATAGCGATGCTGGATTTGTACATGGAGAGGGCACAGATCAAAGATGGTCAGAGTGTACTTGATTTAGGGTGTGGATTGGGTGCTGTAGCTCTTTTTGGTGCAAACAAATTTAAAAATTGTCAGTTTACCGGAGTTACAAGTTCTATGGAACAAAAAGATTACATTGAAAGAAAATGCAAGGAACTTAAGTTGACCAACGTCAAGGTTTTATTAGCTGATATAACAACTTACGAAACTGAAGAAAGATTTGATCGGATTTTTGCTGTTGAATTGATTGAGCATATGAAGAACTATCAATTGCTTCTTAAGAAAATATCAGAATGGATGAAAGATGATGGACTTCTTTTCGTTGAACATGTTTGCCATAAAACTCTAGCTTACCACTATGAGCCTGTTGATGCAGAAGATTGGTACACTAACTACGTATTCCCTGCTGGAACTCTGACTCTATCATCTGCTTCAATGCTTCTTTACTTCCAAGATGATGTTTCTGTTGTGAATCAATGGACTCTAAGTGGAAAGCATTACTCTCGATCCCATGAAGAATGGTTGAAAAACATGGATAAAAACATTGTTAAATTCAAAGAGATAATGAAGTCTATAACTAAAACCGAGGAAGAAGCAACCAAATTGCTCAATTTTTGGAGGATTTTTTGCATGTGTGGAGCAGAGTTGTTTGGTTACAAGAATGGTGAAGAATGGATGCTCACCCATCTTCTCTTCAAGAAAAAATGAGAAAATTTCTTTTATGCTTTCCTTTTGTGTGTGTTATTTAGCATCATAAGTATACCAATTCATTGTAATAAGAACTGTTTAGAATGATTGGTTGTAACTTTTATTTTATGTTTTTTTACTCCCTCGGTCTCAAAAAAAA
>Por_TRINITY_CYP80B1 Por_c44144_g2_i1 len=1822 
GTGCTCTTCCGATCTCAAAAATCCAGGGAGAAAAATAAAGAGAAAGAAGATGGAGATCGTCACAGTAACACTTATAACAGTTGTCTTCACTACTTTGTTATACTTAATTTTCAGAGATTCAAGTCTTAAAGGCTTGCCACCAGGTCCAAAACCGTGGCCAATAGTCGGAAACCTTCTTCAACTTAGTGACAAACCCCATTCACAATTCGCCCAACTCGCCAAAACCTACGGTGATATCTTTACACTCAAATTAGGAACCGAAACAGTTGTTGTAGCTTCAACCCCGTTAGCAGCTAGTGAAATTCTCAAAACGCATGATCGTATTCTCTCGGGTCGATACGTGTATCAAAGTTTCCGCGTAGAAGGACATGTTAAGGTGTCTATGGCTTGGTCTGATTGTAATGAGACATGGCATAAATTACGGAAAGTTTGCAGAACAGAACTTTTTTCACAAAAGATGATCCAAAGTCAAGCTGAAGCACGAGAATGTAAGGCTATGGAAATGGTGGAATATCTGAAAAAAAATGAAGGAAACGAAGTGAAAATTATTGAAGTTATATTTGGAACACTAGTGAATATATTCGGAAACTTGATATTTTCACAAAATATTTTTGAGTTAGGTGATGAAAATAGTGGCAGTGTGGACATGAAAGAACGTATATGGAGAATGTTGGAACTTGGTAATACAACAAATCCAGCTGATTATTTTCCATTTTTAGGTAGTTTGGATTTGCTTGGACAAAGAAAAGAAGTTGCTGATTGTCTTCAAGGTATTTATGATGTTTGGGGTGTTGTGCTTAAAGAAAGAAGAATAGCCAATAAGCAAGATAAAAATATTAAGAAGAATGATTTTGTTGATGTTTTGCTTGATACTGGACTAGGTGATCGACAGATCAATGCCTTGCTTATGGAAATATTTGGTGGAACTGAGACTAGTGGATCGACAATAGAATGGGCATTCGCTGAGCTCACAAAAAACCCTCAGGTAGCAGCCAATATGCGAGCAGAATTGCTATCCGTGGTAGGGAAGAGGCCGATCAAGGAATCCGATATACCTAACATGCCCTATCTTCAAGCTTTTGTTAAAGAAACTCTACGGCTTCACCCACCAACTCCATTGTTAGTCCCACGTCGAGCACTTGAGACGTGTCAAGTCTTAAACTTTACAATTCCAAAAGAGTGTCAAATAATGGTGAACGCCTGGGGCATAGGTAGAGATCCAAAAAATTGGACTGATCCATTGAAGTTTTCACCAGAGAGGTTCTTGAATTCGAGCGTTGATTTTAAAGGGAACAGTTTCGAGTTTATACCATTTGGTGCAGGGAGAAGGATATGCCCTGGTGTGCCCTTGGCAACTCAGTTTCTTGGTCTTATTGTGCCTACTTTAGTACAGAATTTTGATTGGGGACTACCAAATGGAATGGATCCTACCCAACTGATTATGGAAGAGAAATTTGGGTTGACACTGCAGAAGGAGCCACCTCTGTATATTGTTCCTAAAGTCGTGAATTTTCAACTCTAAAGTTCACATGATTATGATCTCGTAAGTTTCTGTAATTTCCAGTAAAAAAATAAAGTGTTGTTTTTAATAGTATGAGTATGTACGCGTTTGAGTCAGTGTGTGTGCGAACTATATGAGCTTAGTATGTGAGTGTGTGTGCCGCACGTAAGAAATGTAAGAGAGATTTGTGTCGAGAATGATAGTAGCTATATATCCAGAGTCTGTCCTGTAATTCAGATATCTTTTCTCTTAATCAAATCTTTGATTCAAATCGTCTCCAATACAATGTAGACATTCTATTGAATGTTATCATGGTATCAG
>Por_TRINITY_4OMT1 Por_c50376_g1_i1 len=1355 
TGTGCTCTTCCGATCTTACACCGTTAAGTTTGAACAGATTTCAAAACAACCACACACAACCCAAAGCCAAAACAAAAAAATAGTCTTCTCTTCTTGACAAATATACAGCAAAAATCTCATATCTAATGGGTAGCTTAGCAAAGTCAGCTGAAACACAAGAAGTTTCCATCAAAGATCAGGCTCAACTATGGAATATAATCTATGGTTTTGCTGATTCACTTGTTCTGCGTTGCGCTGTAGAGATTGGAATCGCGGATATTATCAAAAACAATGATGGGGCAATCACACTTGCACAACTTGCTTCAAAACTACCAGTTCCGAATGTCAGTTCTGATTACTTGTACAGAATGGTGAGATACTTGGTACACCTGAACATCTTAGAACAAGAAACTTGTAATGGCGGAGTGGAGAAGGTTTACTCGCTTAAACCGGTCGGTACGCTACTTTTAAGAGATGCAGAACGAAGTATGGTGCCGATGATATTAGGCATGACTCAAAGAGATTTCATGGTTTCATGGCATTTCATGAAAGAAGGTTTAGGAAATGGAAGTACTACGGCATTTGAGAAAGGAATGGGAATGGATATATGGAAGTATTTAGAAGGTAATCCTGATCAGAGCCAGTTGTTTAATGAAGGAATGGCTGGAGAAACAAGACTGTTAACTAAAACTCTGATCGAAGATTGCAGAGATACTTTTCAAGGTTTGGATTCTCTGGTTGATATTGGTGGAGGAAATGGTACAACAATCAAGGCAATCCATGAAGCTTTTCCTCATATCAAATGCACACTTTATGATCTTCCTCATGTTGTTGCCAACTCTCATGATCTCCCTAACATCGAAAAAGTTCCCGGTGATATGTTCAAGTCTGTTCCCAGTGCTCAGGCTATCTTACTCAAGTTGATCTTGCACGACTGGACTGATGAGGAGTGTGTCAACATCCTAAAGAAGTGCAAAGAAGCAATACCGAAAGAGACAGGGAAAGTGATTATAGTGGATGTAGCACTTGAAGAAGAATCCAACCATGAACTTACAAAGACAAGATTGATTCTTGATATTGACATGTTGGTGAATACTGGTGGTAGAGAGAGGACTGCAGATGATTGGGAAAATTTGCTCAAACGTGCAGGCTTTCGGTCTCATAGGATCAGACCCATTCGCGCTATTCAGTCTGTCATTGAAGCCTTCCCTTAGTGAAAGCTCTAAGGAGTACTTTACTTCTTTCTCAGAGAAGCTTATGCGATGCACTTATTAACAATAAGCCATTTTCCTGTTTTTTCTTTTCTTTTTCTGGCCATACTAGGCCATTGTTTCTGTTGTTCTTGCTCCTATTCAATGTAATTGAAGACTGATTGC
>Por_TRINITY_BBE Por_c50342_g1_i1 len=1183 
TGTGCTCTTCCGATCTGGAGAACTCTATTATGCGATTGCGCAGTCAACGGAAACACTGGGGTTTACTGCTGGTTGGTGTCCGACTGTTGGCAGCGGAGGCCATATAAGTGGTGGGGGTTTCGGTATGATGTCGAGAAAGTACGGGTTAGCCGCGGATAACGTCGTGGACGCGATTCTTATAGATAGCAAAGGAGCGATTCTTGACCGTGAAAAAATGGGTGAAGATGTTTTTTGGGCTATTCGTGGTGGTGGCGGAGGTGTTTGGGGTGCAGTTTACGCGTGGAAAATCAAACTATTGCCAGTTCCGGAGAAGCTGACCGTTTTTCGTGTGACTAAGAATGTAAAAATTGAAGCCGCTTCATCTTTACTTCACAAATGGCAATATGTTGCAGATGAATTAGACAATGACTTCACAGTGTCTGTGCTCGGGGGAGTGAACGGAAATGAAGCCTGGTTAATGTTCTTAGGCTTACACTTGGGACGTAAAGATGCCGCGAAAAGCATAATCAATGAAAAATTCCCTGAACTGGGGTTAGTAGAGAAAGAGTTTCAAGAAATGAGTTGGGGTGCATCCATGGCTTTCTTAGCAGGATTAGAAACAATCTCTGAATTAAACAACAGGTTCTTGAAGTTTGATGATAGAGCTTTTAAGACAAAAGTTGATTTTACTAAAGAAGCAGTACCGCTAGACGTGTTTAGACGTGCACTAGAGATGTTATCAGAACAGCCCGGTGGATTTATAGCTCTAAATGGTTTTGGAGGGAAAATGAGCGAAATAAGCACTGATTTTACCCCGTTTCCTCATCGGAAAGGCACTAAATTGATGTTCGAATACATAATCGCTTGGAATCAAGATGAAGAAACGAAAATCGGCGAATTTAGCGAATGGTTAGAGAAATTTTACGATTATTTGGAGCCGTTCGTATCGAAAGAACCAAGGGTTGGTTATGTTAATCATATTGATCTTGATATTGGAGGGATAGATTGGAAAAATAAAAGTAGTACTAGCAATGCAGTTGAGATTGCTAGAAATTGGGGTGAAAGATATTTTTCATCGAATTATGAACGTTTAGTTAAGGCGAAGACATTGATTGATCCAAATAATGTGTTCAACCATCCACAGAGTATTCCTCCAATGATGAAATTTGAGGAAAATTACATATTAAATGAACTGTAATACTAG
>Por_TRINITY_TNMT Por_c52629_g3_i2 len=1194 
CCCACTTTTAGAAAACTTTATGACAATGAGACGGATGATAATCTCTATAAATACTATGTACCAGGTTCTGCTCATACCACATCTATCAACATTCTCTCTTGCATTTCATTCTAGTCTTGTCTTCCGAGAAATCCACTTAGTTTCCTCACTAGCCTGGATTGTATCAGCATGGGTTCAATAGATGAAGTGAAGAAGGAATCAGCAGGGGAAACACTAGGGAGATTGTTGAAAGGAGAGATTAAAGATGAGGAACTGAAGAAGCTGATCAAGTTTCAGTTCGAGAAGCGTCTGCAATGGGGTTATAAATCATCTCATGAAGAACAACTCTCCTTCAACCTTGACTTCATTAAATCCTTAAAAAAGATGGAAATGTCAGGAGAGATTGAGACAATGAACAAGGAAACTTATGAATTACCCTCAGAATTCTTAGAGGCAGTTTTTGGAAAAACAGTCAAGCAAAGTATGTGTTACTTCAAACATGAATCAGCAACAATAGACGAAGCAGAAGAAGCTGCACATGAATTATACTGTGAACGAGCACAGATCAAAGATGGACAAACTGTTCTCGACATTGGTTGTGGTCAAGGTGGTCTAGTTCTATACATTGCTCGGAAATATAAGAAATGTCATGTTACAGGGCTCACTAATTCAAAGGCACAAGTCAATTACTTACTCAAGCAAGCAGAGAAGCTTGGGCTGACAAATGTCGACGCCATACTAGCAGATGTCACTCAATATGAATCTGACAAGACATACGATCGACTACTTATGATTGAAGCCATAGAGCACATGAAAAACTTACAACTGTTCATGAAGAAACTATCAACTTGGATGACAGAAGAAAGTCTTCTCTTTGTGGACCATGTCTGCCATAAAACCTTTGCTCACTTTTTTGAGGCAGTCGACGAGGATGACTGGTACTCAGGTTTCATCTTCCCCCCAGGTTGTGCAACCATACTAGCTGCTAATAGTCTCCTCTATTTCCAGGATGATGTTTCAGTTGTGGATCATTGGGTTGTCAACGGAATGCACATGGCTCGTTCAGTAGACATTTGGAGAAAGGCACTAGACAAAAATATGGAAGCTGCAAAAGAAATTCTATTACCTGGACTTGGAGGAAGCCACGAAGCAGTAAATGGAGTCGTTACTCACATTAGAACATTCTGTATGGGAGGCTATGAACAATTCTCAATG
>Por_TRINITY_CFS Por_c46926_g2_i1 len=700 
GCAAGTTTAGCTGATGCTTTTAAATTTTGCGAGAATCTACCAAGCCATAAGAAAACTGTCCGAGCAGTTCACGCTATCAAAATTCGGTTCGATAATTTGATTCGTCCGCATATCGTCTCAAATCCTCCGACAAACACTTACTTGCATTTCCTTTTATCTCAAGATTTTAGTGAAGATGTTATAATTTCCGCCATTCTTGAAGTTTATGACTTAGGTGTTGACAGCACTGCATCAACAACAGTTTGGGCTCTTACGTTTCTAGTCCGCGAACAAAAGATTCAGGAAAAACTTTACCGCGAGATCAATAACGTAACCGGAGGGAAAAGACCCGTAAAAGTTGAAGATTTGAACAAATTGCCATATTTGCAAGCAGTGATGAAAGAAACAATGAGAATGAAACCCATTGCACCTACGGCGATTCCTCACAAAGCCTTAAAAGATACTTCACTGATGGGTAAGAAAATCAATAAAGGTACAGTCGTAATGGTAAATCTTTACGCTATTCATCACAACCCTGACGTTTTTCCGGAACCGTACAAGTTCATGCCACAGAGATTCCTAAAGGACGTTAATATTGATGGAAGCTTGGGTGATATCAAGAAAATGGAAAGCTCTTTGTTAGCATTTAGTGCTGGTATGAGAATGTGTGCAGGAATGGAGCTAGGTAAATTGCAGTTAGCTTTTGGTCTTGCAAGTTTGG
>Por_TRINITY_SPS Por_c43303_g1_i2 len=705 
GCTCTTCCGATCTCAAGATTTCGATGATGATAAATATGTTGCTGATATGCATCATGCTATTGAAGAATTGATCCGTGTTAGCGGTTATGCTCAGCTTGCGGAGGCATTTTACTATGCAAAATACTTACCGAGTCATAAAAAAGCTGTTAGAGACGTCGAAGAAGCAAATAAACGAGTTAAAAAGTTGGTACGGCCATTTTTATCACTGAATCCTCCTACTAATACTTATTTGCATTTTCTCAATTCACAGAAATACGACGAAGAAGTGATCATATTCGCGATATTTGAAGCTTATCTTTTGGGTGTTGATAGTACTTCTTTGACTACTGCATGGGCACTCGCATTTTTAATACGCGAACCAGTTGTGCAAGAGAAACTTTACCAGGAAATTAAGGACTTCAGGGTCAAGAATGATCGCGAAATCGTGAAAGTTGAAGATTTGAACAAGTTGCAATACTTACAAGCTGTTCTTAAAGAAACAATGAGAATGAAACCAATTTCACCATTAGCTATACCACATAAAGCTTGTAGAGACACATCGCTAATGGGGAAGAAAATTGATCAAGGCACCAGGGTTATGGTTAACATATATGCTTTACACCATAATGAGAAAGTCTGGAAAGAACCATTCAAATTCATGCCAGAAAGATTTTTACAAACTCAAGATGTTGTTAATGGAAAAGCAATGGACAGATCGGAAGAGCG
>Por_TRINITY_MSH Por_c49980_g2_i3 len=1484 
CTGGTCGATCAAAAAGAAACATGGATTTTCTTGATCTAATTCTTCTTCAGTCCAAACCGATTTCTATAGCCCTTCTTGTGATAACACTAGCTTTGGCGTTTTGGAACTATGGAAGAAGAAAACCGGCGAAAAAACTAGCACCTGAAGCGTCAGGTGGGAGACCTATAATGGGTCATCTCCATCTTTTCAACGACGGTGAGTTAACTCATCGGAAACTCGGTGTCATGGCGGATACTTACGGTCCTGTTTTCAATATCCGATTCGGTTCACATAAAACGTTAGTTGTTAGTGATTGGGAAATCGTTAAAGAATGTTTTACGACGAACGACAAGCTTTTCTCGAATCGGCCGGGTACGTTAGGTATTAAACTCATGTTTTACGACGCCGATTCGGTGGGTTATGCGCCGTACGGTGCATATTGGAGAGATTTACGAAAGATTTCTACGTTAAAACTTCTTTCCAATCATCGTATCGATACGATAAAACATCTGAGGAGTTCTGAAGTTGAGTCGTGTTTCGAATCGCTTTACAATCAATGGAAAAACGGAGAAAAGCGTGGCGAATTCGTTCCGGCAAGAATGGATAGCTGGTTAGGCGATTTGACGTTTAACGTCGTGGCGAGAATCGTTGCCGGGAAAAAGAATTTCTCGGCGAACGGTGACGTTGGGGCACAGAGATATAAAGCAGCAATGGATGAAGCTATGAGATTAATGAGATTTTTCGCATTTTCCGATGTAATTCCGTCGCTAAGCTGGTTAGACAATTTAAGAGGTTTGGTTCGAGATATGAAAAAATGTGCATCTGAAATCGATTCAATTATGGCTTCTTGGGTTGAAGAACATCGTGTTAAAAGAATTTCAGGAGATAACTCTCAGCTTGAACATGATTTTATTGACGTTTGCTTGGATATTATGGAGCATTCTTCGTTACCTGGGGACGATCCTGATCTCGTCGTCAAATCTACGTGTCTGGACATGATATTGGGTGGGAGTGACACAACAACAGTTACCTTAACATGGGCAATGTCTTTACTCTTGAACCATCCCCAAGTGCTACAAAAAGCAAAAGAAGAACTAGACACACAAGTAGGAAAGAACCGGCAGGTCGAAGACTCAGACATCCCGAATCTTCATTTCATCCAAGCGATCATCAAAGAGACGATGAGGTTGTACCCTGCCGGACCGTTAATCGAACGGAGGACGATGGAGGATTGCGAAGTAGCGGGGTACCAAATTCCGGCCGGCACGCGCTTAATAGTTAACGTCTGGAAGATGCAAAGAGATGGGAACGTATACAAAGGCGATCCGTTGGAGTTTAGACCCGACAGGTTTTTAACTAGTAATGCGGATGTGGATCTTAAGGGTCAGCATTACGAATTGATACCGTTTGGAGCGGGTCGACGGATATGCCCGGGAGTTTCGTTTGCGGTTCAGTTGATGCATTTGGTTCTTGCTCGATTACTACACGAGTTTGAGATCACGACG
>Por_TRINITY_P6H Por_c35030_g1_i3 len=1423 
GTGTGCTCTTCCGATCTGCTGGCAGAAAAATATGGACCTGCCTTTACAATGAAGTTCGGGAATCACACAACACTAGTTGTGAGCGATACCCGAGTCGTCAAAGAATGTTTTACTACTAATGATACCCTCTTCTCCAACCGTCCCTCCACCATAGCTTTCGATCTTATGACTTATGCAACCGACTCGATAGCTTTCACTCCTTATAGTCCTTACTGGCGTGAACTCAGAAAGATATCTACTCTCAAACTTCTCTCTAACAACCGTCTTGAATCCATCAAACAACTTCGGACCTCGGAGGTAAGCGTATGCTTCAAGGAACTATACGACCTAACCAGCAAAAAAAATGATAACGGAGCTCCAGTTCCAATCGATTTGAAGAGATGGTTTGATGAGGTTTCAAACAATGTAATTATGAGAGTAATCTTTGGGAAACAAAATTTTGGATCCAAGATTGTAAGCGGGGAAGATCAAGAGGCAGTCCACTATAAAAAAATCACGGACGAACTTTCACGTCTTTCTAGTTTGACTATGTTGTCGGACATGGTTCCTTCACTTGGTTGGTTGGATTACTTCAAAGGCGATTTGAGGGCAATGAAACGAAATGGCAAAGAACTGAATTCGATACTCCAGAAATGGTTGGAGGAACATAAAAGCAAGAAAAGTTCAGATGATCGACAAGATTTCATGGATGTTATGTTGTCGATTTCCAAGGAGACCCAACTGTATGGCCACGACCAAGATACTTTTATTAAAGCTACTTGTCTTGCCATGATCATGGGTGGAACAAACAGTACGGAAGTGGCTCTAACATGGATATTGTCCTTACTTATGAACAACAGATACGCATTGCATAAGGCTCGAGAAGAAATAGACTTACTTGTTGGGAAGGATAGACAAGTGGAAGATTCAGATGTCAAGAATTTGACATACATGAATGCCATCATTAAAGAAACAATGCGATTATACCCATTAGGTTTTCTTCTAGAACGTGATACCAAGGAAGACTGTGAAGTTGGCGGGTTCAACATCGAAGGTGGTACAAGATTACTGATAAACGTATGGAAGTTACAACGAGATCCGAACGTGTGGACAGATCCAATGGAATTCAAACCAGAGAGATTTCTAACAGAGAATGCAGACATAGATGTTGGTGGTCAACATTTCGAACTACTGTCATTTGGTGCTGGTAGAAGGGTGTGTCCTGGTGTGTCCTTCGCACTACAGTTCATGCATTTGGTTCTCGCCCGTCTTATCCATGGCTATGATATGGAGACCCTAAATGGTGAAGTTGATTTAAGTGTTAGTAGCGGGGGACATGTTAACATCAAATCAACCCCGCTTGAGCTCGTCCTTACTCCTCGCCTTCACCCAGAGCTTTACGATTGTTAAACATTAAGCTTTCAAGTTGTTTATTATGATCGCT
>Pbr_TRINITY_NCS Pbr_c28236_g2_i2 len=728 
ACTTAGAGATGTTCTGCTTCCTGGTGTTTTTGAGAAGCTAGATGTCATTGCAGGCAATGGTGGCGTTGGGACTGTACTGGATATCGCTTTCCCTCTAGGTGCAGTGCCGCGGAGGTACAAGGAGAAATTTGTGAAGATCAACCATGAGAAGCGATTGAAAGAAGTGATTATGATTGAAGGAGGATACTTGGACATGGGCTGCACATTTTACATGGACAGGATTCATGTACTTGAGAAAACCCCAAACTCATGTGTCATTGAATCCTCTATTATCTACGAAGTTAAAGAAGAGTTTGCTGATAAAATGGCTAAGCTAATCACAACGGAACCATTGCAGTCGATGGCAGAAGTCATCTCTGGTTATGTTCTTAAGAAACGACTCCAAGTATTTGGATTCGAGATTAAGCCAACATTAAGATTCAATCTTTTGCTATGTTTGATTATCTGCTTGGTTATAGCTGGAGGTATGTTGATTGGACGTGTTCCACTCTAATGTTATGGGTTTTTCTTAAATGTAATTTTGGAAATAAAGAATAGGTTTGATCCTTAAAACCATGCATTGCATTGCAGAGGTTTAGTTCAGATTCGTGCAAGTTTTCATATGTAATTCTCCAATCTACAAGATCATATGCGAATTTAATAACAGTTTCAAGCAATGTTTGAAAAACGGGTTCGGAATGTAATAGTAATTTCAGTCATAAAAAAATAATATTATCTTTTAAAAAAAA
>Pbr_TRINITY_6OMT Pbr_c21065_g1_i2 len=1222 
TGCTCTTCCGATCTCTCATCAACAGCTAAAGTTTCTAAAAAGTGAGAAAAATGGAAACAGTAAGCAAGATTGATCAACAAAACCAAGCAAAAATCTGGAAACAAATTTACGGCTTTGCAGAATCATTAGTTCTGAAATGTGCAGTTCAATTAGAGATTGCTGAAACACTTCACAACAATGTCAAACCCATGTCTTTATCCGAATTAGCATCGAAACTTCCCGTTGCTCAACCCGTTAACGAAGACCGTCTGTTCCGAATCATGCGTTACTTGGTTCACATGGAACTCTTCAAGATAGACGCTACCACGCAGAAATACTCATTAGCTCCACCAGCTAAGTATTTGTTGAGAGGGTGGGAGAAATCAATGGTTGATTCAATTTTATGCATAAATGATAAGGATTTCTTAGCTCCGTGGCATCATTTAGGTGACGGTTTAACCGGTAACTGTGACGCTTTTGAGAAAGCGTTGGGGAAGAGTATTTGGGTTTATATGAGTGAAAATCCTGAAAAGAATCAATTGTTTAATGCAGCAATGGCTTGTGATACTAGATTGGTTACTTCTGCATTGGCTAATGAGTGCAAAAGTATTTTCAGTGACGGAATCAGAACACTGGTGGATGTCGGCGGCGGTACCGGTACTGCTGTGAAAACCATATCTAAAGCTTTTCCGGATATTAAGTGCACTATCTATGATCTTCCTCATGTCATAGCTGATTCTCCTGAAATTCCCAATATTACTAAAATTTCTGGAGATATGTTCAAGTCTATTCCTAGTGCTGATGCCATCTTCATGAAGTGCATACTTCACGACTGGAATGATGAGGAATGCATTCAAATCTTGAAGCGATGCAAAGAAGCATTACCAAAAGATGGCAAAGTTATTATCGTGGATGTCGTGATAGACATGGATTCGACTCATCCATATGCAAAAATTAGACTCACATTGGATTTGGATATGATGCTCAACACTGGTGGAAAAGAGAGAACCAAAGAAGAATGGAAGATACTTTTTGATGCCGCTGGTTTTGCAAGCCACAAAGTCACTCAGATATCTGCTGTCCAATCTGTAATTGAGGCTTACCCTTATTAAGAAATTTTTTACCCGGTTTTCCCTTTGATTAGTTGTTGCTTTCTCTTTGGATTGTGTTTCTGTTTATAATAATTGCAAGATGAATGAATTTCCAACTTGCATTGGATCAATATTTTTCATTTAAAAAAAAA
>Pbr_TRINITY_CNMT Pbr_c28136_g1_i1 len=1336 
ATAAAAGCTAACACGTCAGTGGTAGTAGTTAGTACAACAACCACCACCACCTGTCTCAACTTCTCCGGAAAATCAAATTATACCTCACCTTGTGTGTGTTTTTCTTTGCAAGTTGAACAAGATGCAGCTAATGGCAAAAGAAGAGCTTTTGAGAAACATGGAGCTTGGGTTGATTCCGGACCAAGAGATTAGACAAAGGATTAGAATCGAATTAGAAAAGCGTCTCCAATGGGGTTACAAAGAAACACACGAAGAACAGCTTTCTCAGCTTCTTGAATTAGTTCATTCTTTGAGAGGTATGAAAATGGCAACTGAGATGGAGAATTTGGATTTGAAGCTATACGAGGCACCTATGGAATTCTTAAAGATTCAACATGGAAGAAACATGAAACAAAGTGCCGGTTACTATACCGATGAATCAACGACGTTGGATGAAGCTGAGATAGCGATGCTGGATTTGTACATGGAGAGGGCACAGATCAAAGATGGTCAGAGTGTACTTGATTTAGGGTGTGGATTGGGTGCTGTAGCTCTTTTTGGTGCAAACAAATTTAAAAATTGTCAGTTTACCGGAGTTACAAGTTCTATGGAACAAAAAGATTACATTGAAAGAAAATGCAAGGAACTTAAGTTGACCAACGTCAAGGTTTTATTAGCTGATATAACAACTTACGAAACTGAAGAAAGATTTGATCGGATTTTTGCTGTTGAATTGATTGAGCATATGAAGAACTATCAATTGCTTCTTAAGAAGATATCAGAATGGATGAAAGATGATGGACTTCTTTTCGTTGAACATGTTTGCCATAAAACTCTAGCTTACCACTATGAGCCTGTTGATGCAGAAGATTGGTACACTAACTACGTATTCCCTGCTGGAACTCTGACTCTATCATCTGCTTCAATGCTTCTTTACTTCCAAGATGATGTTTCTGTTGTGAATCAATGGACTCTAAGTGGAAAGCATTACTCTCGATCCCATGAAGAATGGTTGAAAAACATGGACAAAAACATTGTTAAATTCAAAGAGATAATGAAGTCTATAACTAAAACCGAGGAAGAAGCAACCAAATTGCTCAACTTTTGGAGGATGTTTTGCATGTGTGGAGCAGAGTTGTTTGGTTATAAGAATGGTGAAGAATGGATGCTCACCCATCTTCTCTTCAAGAAAAAATGAGAAATTTTCTTTTATGCTTTCGTTTTGGGTGTGTTATTTAGCATCATAAGTATACCAATTCATTGTAATAAGAACTGTTTAGAATGATTGGGTTGTAACTTTTATTTTATGTTTTTTTAATAAAAACTTCATCATCAAGCGCTTTATGGTTTCGAGATC
>Pbr_TRINITY_CYP80B1 Pbr_c33168_g1_i1 len=1726 
GTGTGCTCTTCCGATCTGAAGCCAAACAAAAATATTATTATTGAGAGAGAGAAAAGATGGAGATAGTCACAGTATCACTTGTAGCAGTTGTGATCACTACTTTCTTATACTTAATTTTCAGAGATTCAAGTCCTAAAGGTTTGCCACCAGGTCCAAAACCCTGGCCAATAGTTGGAAACCTTCTTCAACTTGGTGAGAAACCCCATTCTCAGTTTGCAGAACTTGCTAAAACCTATGGTGATCTCTTTACACTGAAATTAGGGAGTGAAACAGTTGTTGTAGCTTCAACTCCATTAGCAGCTAGCGAGATTCTGAAGACGCACGACCGTGTTCTTTCTGGTCGTTACGTGTTTCAGAGTTTCCGCGTGAAAGAACATGTGGAGAATTCTATTGTGTGGTCTGAATGTAATGATACATGGAAGAAGTTGCGGAAAGTTTGCAGAGCGGAACTTTTTACACAGAAGATGATTGAAAGTCAAGCTGAAATTAGAGAAAGTAAGGCTATGGAAATGGTGGAGTTCTTGAAGAGAAATCAAGGGAGTGAAGTGAAAATTGTTGAAGTTGTATTTGGGACATTGGTGAATATATTTGGTAACTTGATATTTTCGCAAAATATTTTCAAGTTGGGTGATGAAAGCAGTGGAAGTGTAGAAATGAAAGAACATCTATGGAGAATGCTGGAATTGGGTAATTCGACGAATCCAGCTGATTATTTTCCATTTTTGGGTAGATTCGATTTGTTTGGACAAAGAAAAGATGTTGTCGATTGTCTGCAAGGGATTTATAGTGTTTGGGGTGCCATGCTCAAAGAAAGAAAAATAGCCAAGCTGCATAACAACAGCAAGAAGAATGATTTTGTTGAGATTTTGCTCGATTCCGGACTCGATGACCAACAAATCAATGCCTTGCTCATGGAAATATTTGGTGCGGGGACAGAGACAAGTGCATCTACAATAGAATGGGCGTTATCTGAGCTCACAAAAAACCCTGAAGTAACAGCCAATATGCGGTCGGAATTGCTATCTGTGGTAGGGAAGAGACCGGTTAAGGAATCCGACATACCGAACATGCCTTATCTTCAAGCTTTTGTTAAAGAAACTCTACGGCTTCATCCAGCAACTCCGCTGCTGCTCCCACGTCGAGCACTCGAGACGTGCAAAGTTTTGAACTATACTATCCCAAAAGAGTGTCAAATTATGGTGAACGCCTGGGGCATTGGTCGGGACCCAAAAAGGTGGACTGATCCATTGAAGTTTTCACCACAGAGGTTCTTGAATTCGAGCATTGATTTCAAAGGGAACGACTTCGAGTTGATACCATTTGGTGCTGGGAGACGGATATGTCCTGGTGTGCCCTTGGCAACTCAGTTTATTAGTCTTATTGTGCCTACATTAGTACAAAATTTTGATTGGGGACTACCAAAAGGAATGGATCCTAGCCAAATGATCATGGAAGAGAAATTTGGGTTGACACTGCAGAAGGAACCACCTCTGTACATTGTTCCTAAAACTCGGGATTTATCTTAATCGATAAATTTCAAAATTCACAAGGTTGTGGATTTCCCTCCGAAGTTTATTTTCAAATAAAAAAAAAGTGTTGTTTTTAAATATGACGCGATTGAAATATTCTGCTGTATAAGAATTTTCCACTATTATCTATTCATAGATATCAAACTATGCCAATGTTCCAGTTGTATCTCATATCTGGTTGCTTTAAATGATACACT
>Pbr_TRINITY_4OMT1 Pbr_c7980_g1_i1 len=1323 
GTGTGCTCTTCCGATCTCCAAAACAAAAAATAGTCTTCTCTTCTTGACAAATATACAGCAAAAATCTCATATCTAATGGGTAGCTTAGCAAAGTCAGCTGAAACACAAGAAGTTTCCATCAAAGATCAAGCTCAACTATGGAATATTATCTATGGTTTTGCTGATTCTCTTGTTCTGCGTTGCGCTGTAGAGATCGGAATCGCGGATATTATCAAAAACAATGATGGGGCAATCACACTTGCACAACTTGCTTCAAAACTACCAGTTCCGAATGTCAGTTCTGATTACTTGTACAGAATGGTGAGATACTTGGTACACCTGAACATCTTAGCACAAGAAACTTGTAATGGCGGAGTTGAGAAGGTTTACTCGCTTAAACCGGTTGGTACGCTACTTTTAAGAGATGCAGAAAGAAGTATGGTGCCGATGATATTAGGCATGACTCAAAAAGATTTCATGGTTTCATGGCATTTCATGAAAGAAGGTTTAGGAAATGGAAGTACTACGGCATTTGAGAAAGGAATGGGAATGGATATATGGAAGTATTTAGAAGGTAATCCTGATCAGAGCCAGTTGTTTAATGAAGGAATGGCTGGAGAAACAAGACTGTTAACTAAAACTCTGATCGTAGATTGTAGAGATACTTTTCAAGGTTTGGATTCTTTGGTTGATATTGGTGGAGGAAATGGTACAACAATCAAGGCAATCCATGAAGCTTTTCCTCATATCAAATGTACACTTTATGATCTTCCTCATGTTGTTGCCAACTCTCATGATCTCCCTAACATCGAAAAAGTTCCCGGTGATATGTTCAAGTCTGTTCCAAGTGCTCAGGCTATCTTACTCAAGTTGATCTTGCACGACTGGACTGATGAGGAGTGTGTCAACATCCTAAAGAAGTGCAAAGAAGCAATACCGAAAGAGACAGGAAAAGTGATTATAGTGGATGTAGCACTTGAAGAAGAATCCAACCATGAACTTACAAAGACAAGATTGATTCTTGATATTGACATGTTGGTGAATACTGGTGGTAGAGAGAGGACTGCAGATGATTGGGAAAATTTGCTCAAACGGGCAGGCTTTCGGTCTCATAGGATCAGACCCATTCGCGCTATTCAGTCTGTCATTGAAGCCTTCCCTTAGTAAAAGCTCCAAGGAGTACTTTGCTTCTTTCAAAGAGAAGCTTATGCTATGCACTTATTAACAATAAGCCATTTTCCTGTTTTTTGTTTTGTTTTGTTTTGATTTTTTTTCTTTTTCAGGCCATACTAGGCCATTGTTTCTGTTGTTCTTGCTCCTATTCAATGTAATTGAAGATTGTAT
>Pbr_TRINITY_BBE Pbr_c45010_g1_i3 len=1637 
TCTCCAACATGATGTGCAGAAGTTTAACATTACGTTTCTTCTTATTCTTTGTTTTATTACAAACATGCGTACGAGGCGGTGATGTTAATGATAATCTCCTCTTGTCATGTTTAAACTCCCATGGTGTTCACAATTTCACCACACTATCAACTGATACAAATTCGGAGTACTTCAAACTACTCCATGCATCTATACAGAACCCGTTGTTCGCGAAGCCTACGGTATCGAAACCGTCGTTTATTGTAATTCCAGGCAGCAAAGAAGAATTATCGAGCACCATTCATTGCTGTACAAGAGAGTCATGGACTATTCGACTGCGGAGTGGCGGTCATAGTTATGAAGGGTTGTCTTACACTGCTGATACACCTTTTGTGATTGTAGATATGATGAACTTGCACGGAATTTCCATTGATTTTGAGTCGGAAACAGCTTGGGTGGAATCCGGTGCAACACTTGGAGAACTCTATTATGCGATTGCGCAGTCAACGGAAACACTGGGGTTTACTGCTGGTTGGTGTCCGACTGTTGGCAGCGGAGGCCATATAAGTGGTGGGGGTTTCGGTATGATGTCGAGAAAGTACGGGTTAGCTGCGGATAACGTCGTGGATGCGATTCTTATAGATAGCAAAGGAGCGATTCTTGACCGTGAAAAAATGGGTGAAGATGTTTTTTGGGCTATTCGTGGTGGTGGCGGAGGTGTTTGGGGTGCAGTTTACGCGTGGAAAATCAAACTATTGCCAGTTCCGGAGAAGCTGACCGTTTTTCGTGTGACTAAGAATGTAGAAATTGAAGCCGCTTCATCTTTACTTCACAAATGGCAATATGTTGCAGATGAATTAGACAATGACTTCACAGTGTCTGTGCTCGGGGGAGTGAACGGAAATGAAGCCTGGTTAATGTTCTTAGGCTTACACTTGGGACGTAAAGATGCCGCGAAAAGCATAATCAATGAAAAATTCCCTGAACTGGGGTTAGTAGAGAAAGAGTTTCAAGAAATGAGTTGGGGTGCATCCATGGCATTGTTAGCAGGATTAGAAACAATCTCTGAATTAAACAACAGGTTCTTGAAGTTTGATGATAGAGCTTTTAAGACAAAAGTTGATTTTACTAAAGAAGCAGTACCGCTAGACGTGTTTAGACGTGCACTAGAGATGTTATCAGAACAGCCCGGTGGATTTATAGCTCTAAATGGTTTTGGAGGGAAAATGAGCGAAATAAGCACTGATTTTACCCCGTTTCCTCATCGGAAAGGCACTAAATTGATGTTCGAATACATAATCGCTTGGAATCAAGATGAAGAAACGAAAATCGGTGAATTTAGCGAATGGTTAGAGAAATTTTACGATTATTTGGAGCCGTTCGTATCGAAAGAACCAAGGGTTGGTTATGTTAATCATATTGATCTTGATATTGGAGGGATAGATTGGAAAAATAAAAGTAGTACTAGCAATGCAGTTGAGATTGCTAGAAATTGGGGTGAAAGATATTTTTCATCGAATTATGAACGTTTAGTTAAGGCGAAGACATTGATTGATCCAAATAATGTGTTTAACCATCCACAGAGTATTCCTCCAATGATGAAATTTGAGGAAAATTACATATTAAATGAACTGTGATACTAGAGATCGGAAGAGCGT
>Pbr_TRINITY_TNMT Pbr_c32804_g1_i1 len=1797 
CCACAAGATGTTAATAATAATGATTAAAAGAACACCCACTTTCAGAAAACTTTATGACAATGAGACGGATGATAATCTCTATAAATACTATGTACCAGGTTCTGCTCATACCACATCTATCAACATTCTCTCTTGCATTTCATTCTAGTCTTGTCTTCCGAGAAATCCACTTTGTTTCCTCACAATCCTAGATTGTTTCAGCATGGGTTCAATAGATGAAGTGAAGAAGGAATCAGCAGGGGAAACACTAGGGAGATTGTTGAAAGGAGAGATTAAAGATGAGGAACTGAAGAAGCTGATCAAGTTTCAGTTCGAGAAGCGTCTGCAATGGGGTTATAAATCATCTCATCAAGAACAACTCTCCTTCAACCTTGACTTCATTAAATCCTTAAAAAAGATGGAAATGTCAGGAGAGATTGAGACAATGAACAAGGAAACTTATGAATTACCCTCAGAATTCTTAGAGGCAGTTTTTGGAAAAACAGTCAAGCAAAGTATGTGTTACTTCAAACATGAATCAGCAACAATAGACGAAGCAGAAGAAGCTGCACATGAATTATACTGTGAACGAGCACAGATCAAAGATGGACAAACTGTTCTCGACATTGGTTGTGGTCAAGGTGGTCTAGTTCTATACATTGCTCGGAAATATAAGAAATGTCATGTTACAGGGCTCACTAATTCAAAGGCACAAGTCAATTACTTACTCAAGCAAGCAGAGAAGCTTGGGCTGACAAATGTCGACGCCATACTAGCAGATGTCACTCAATATGAATCTGACAAGACATACGATCGACTACTTATGATTGAAGCCATAGAGCACATGAAAAACTTACAACTGTTCATGAAGAAACTATCAACTTGGATGACAGAAGAAAGTCTTCTCTTTGTGGACCATGTCTGCCATAAAACCTTTGCTCACTTTTTTGAGGCAGTCGACGAGGATGACTGGTACTCAGGTTTCATCTTCCCCCCAGGTTGTGCAACCATACTAGCTGCTAATAGTCTCCTCTATTTCCAGGATGATGTTTCAGTTGTGGATCATTGGGTTGTCAACGGAATGCACATGGCTCGTTCAGTAGACATTTGGAGAAAGGCACTAGACAAAAATATGGAAGCTGCAAAAGAAATTCTATTACCTGGACTTGGAGGAAGCCACGAAGCAGTAAATGGAGTCGTTACTCACATTAGAACATTCTGTATGGGAGGCTATGAACAATTCTCAATGAACGATGGAGATGAGTGGATGGTTGCGCAGCTGCTTTTCAAGAAGAAGTAGCGAGGCAATTTCCACGGCAACTGCATTTTCCAGAGCTGTGTAACAATGTGATCCTCAAGTAACAATAATTGTGGGTTGTATCACAGGGGTTTGGCTTGTTTTTGTTGTCTGCATTTCTACTTTGTTTTTTCTTTTAATTTGGATTCAAGATTTGAAGAACTCCATTCTTAATTATACCATGTAATGGATTTATCGAATCAATAGGTGTGATAAAATTGTACCAACTGCACTTTCCTGTTGTCTAGTTATTTGTCTATAATGGAAGTATGGAACTGAAGAAACTCTAGCACCTTTACTTTTCATTCACCTCTTACGTTTCTCATTTCAACCCGTTGCTGCTTAATTTTCCAGTGTTAATTCACACTGGCCATCTAATTCTTGATGAGCAACCTCCTCATTAAGTAAGCTACAATTCAGCTAAGTAATAATGAGACATGATATCTAGAGCTAGCTTTTGTAATCTTAATACTCAAAGAACCAGTGAGTCGGCAACACATTTAGATCGGAAGAGCACACGT
>Pbr_TRINITY_CYP719A21 Pbr_c51795_g1_i1 len=1694 
TTTCATCTCCATTGCAGCCCAGTATTTTCCATCAGTGCCTACAAGCATGAAATTCTTTATGCAAAGAGTTAATCTGACTCAAGCTAGCTAGAATATATACCAACCATACAAGAAATATATGATCATGAGTAACTCTTGGATTCTTACGCTCATTTCTACCATATTAGCAGTCTTTGCTGCTGGGTTAATCATTTTCAGGAGAAGAATATCAGCATCCACAACGGAATGGCCTATTGGCCCAAAAACATTACCAATCATAGGTAACTTGCACATTATTGGAGGCACTGCTCTCCATGTCGTCTTACATAAACTGGCTGAAGTTTACGGCAGTGTGATGACGATATGGATTGGTAGTTGGAAACGTTTTATTATTGTCTCCGACTTTGATCGAGCCTGGGAAGTTCTTGTTAACAAATCGTCAGATTATTCAGCTCGTGAAATGCCTGAGATCACTAAAATCGGCACTACAAATTGGAGAACAATTTCAAGTTCTGATTCTGGTCCATTTTGGGCCACTCTTCGAAAAGGTCTTCAGAGTGTGGCATTATCCCCTCAGCATTTAGCATCGCAAACTGCACACCAAGAGAGAGATATAATAAAGTTGATCAAAAATTTGAAAGACGAAGCAGCTCTTAATTCTGGAACCGTTAAACCACTTGATCATCTCAAGAAAGCAACTGTTAGATTAATCAGTCGGTTAATCTATGGCCATAATTTTGATGACGACAAGTATGTTGAAGATATGCATGACGTGATCGTGTTCTTAATTCGTATTAGTGGTTATGCCCAACTTGCTGAGGTTTTCTACTATGCTAAATATCTACCAAGTCATAAGAGAGCTGTAAAAGGTGCCGAAGAAGCAAAACGAAGAGTAATAGCTCTGGTGCGTCCTTTTCTTCTTTCAAGCCCTCCTGCCAATACTTACTTACATTTTCTTAAATCGCAAAACTACCCAGAAGAAGTTATCATATTCGCTATATTCGAAGCTTATCTTTTAGGTGTTGATAGCACTTCTTCAACCACTGCATGGGCTCTAGCATTCTTAATACGCGAACCATCTGTTCAAGAAAAACTTTATCAAGAGCTTAAGAATTTCACAGAAAATAACAATCGCACAATGCTGAAAGTTGAAGACGTAAACAAATTACCATATTTACAAGCTGTTGTTAAAGAAACAATGAGGATGAAACCAATTGCACCACTGGCGATTCCTCATAAAGCTTGTAAAGACACTTCATTGATGGGCAAGAAAGTTGATAAGGGAACTAAAGTTATGGTTAACATTCATGCTTTACATCATATCGAAAAAGTCTGGAAAGAACCCTACAAATTCATGCCAGCGAGGTTTCTGCAGAAACAAGATAAGGCGATGGAACAATCACTATTACCATTTAGTGCAGGTATGAGAATTTGTGCCGGAATGGAATTAGGAAAACTTCAATTTAGTTTTTCTCTTGCTAATCTTGTTAATGCCTTCAAATGGTCTTGTGTTTCTGATGGAGTACTTCCTGATATGAGTGATCTACTAGGGTTTGTTCTGTTCATGAAAACCCCACTCGAAGCACGTATATTTCCTCGTCCATAGTGATGGAACTTTCTATTTCATGTTGTTTTTCTTTCTCTTTACAGCTAGGTACTGGTTTGATTTTTAGTGTAAGAAATAAGATCTAAATTCTCGGTTATCAGTTGAAAAA
>Pbr_TRINITY_9OMT Pbr_c36525_g1_i1 len=1382 
CGTGTGCTCTTCCGATCTTGTCATCAAAAACAGTCCTAAGATGGGTACCAGTGGCGAAATTTTCAATACCTATGGTCATAATCATCAAACTGCCACAGTCACTAAAATCTGTGCTTCTAATGAAAGCAACAATGATATCTGTTATCTTTCAGAAACGGCTAACTTAGGGAAGTTAATATGCATTCCAATGGCATTAAGAGCTGCCATGGAGCTGAATGTGTTTCAACTTATCTCAAAGTTCGGAACTGACGCAAAAGTTTCAGCTTCTGAAATTGCCTCTAAAATGCCAAACACCACGAATAATCCTAAAGCGCCTATCTATTTAGATAGGATTCTTCGACTGCTCGGTGCCAGTTCTATTCTTTCTGTTTCTACCAGAAAAAAATTAAACGGAGGAGGAAATGATGGAGTAGTACATGAGAAGGTTTATGGGTTAACAAATTCGTCGTGCTGTTTGGTCCCTCGAGAAGAAGACGGGGTGTCATTAGTCGAAGAATTGCTATTCACATCTGACAAGGTTGTTGTGGATAGTTTTTTCAAACTGAAATGTGTGGTGGATGAAAAAGACAGTGTGCCATTTGAGGTTGCTCATGGTGCTAAGATCTTTGAGTATGCTGCTACAGAACCAAGAATGAATAAGGTTTTTAACGATGGAATGGCAGTTTTCTCTATTGTTGTTTTTGAAGCTGTTTTTAGAGTTTACGATGGATTTCTTGATATGAAAGAATTGTTAGATGTTGGTGGTGGTATTGGTACTTCAGTTAGTAAAATTGTTGCTAAATACCCTTTCATTCGCGGTGTCAACTTCGACTTGCCTCATGTTATTTCGGTTGCCACTCAATACCCAGGTGTAGAGCATATTGCAGGAGACATGTTCGAGGAAGTTCCAAAGGGTCAAAACATGTTGCTAAAATGGGTACTGCACGATTGGGGTGACGAACGATGTGTGAAGCTGTTAAAGAATTGTTGGACCTCATTACCTGCGGGTGGAAAAGTTTTGATAATCGAGTTTGTTCTTCCGAATGAACTTGGTAATAATGCCGAATCATTCAATGCGTTGATTCCCGATTTACTCCTCATGGCTCTGAATCCAGGCGGTAAAGAACGAACAATTTCCGAATATGATGATTTAGCCAAAGCAGCTGGATTTATAAAAACTATACCTATCCCTATCTCCAATGGTCTTCATGTCATTGAGTTTCACAAATGAATGGCTATTGAGTGCTTTCGTAATTAAACTATCAAGATAACTACATCCGTTTCATGCATTTTCTTTTCTTTTGTTTTTCTTTTGTATTCAAGGTGTGAACTAGTGTGTTAAGTGGACAAAACTAAGTAATCGTATTTTGTGTTTCTTAATGAGATAATGAAGTGTTCATGTG
>Pbr_TRINITY_SPS Pbr_c120288_g1_i1 len=531 
ACCAATACCAAAAATGGAGAAAACCATCTTCAGCAATTCATGGATTCTTACCACTTCCACTTTAGTAGTAATAACAATCATTACCATGCTAATGGTATTCAAAAGAAAAAAATCATCGACTATGGTGTGGCCAACAGGGCCAAAAACATTACCAATTATAGGGAACATGCATGTTCTTGGCGGCACAGCTCTTCAAGTTGTCTTACATAACCTAGCCAAAATTCATGGCAACGTTATGACGATATGGATCGGTAGTTGGAGACCAGTTATTGTCGTTTCTGATATCGACCGAGCATGGGAAGTACTTGTTAACAAGTCGTCGGATTATTCAGCTCGTGATATGCCCGAAATCACTAAGATTATATCTGCTGATTGGAAAACCATTTCTACTTCTGATTCCGGTCCTGGTTGGTCTAATCTTCGCAAAGGTCTTCAAAATGTGGCGCTATCTCCTCATAACTTAGCCGCACAAAGTCAATTTCAAGAAAAAGATATTACCAAAATGATTCAAAGTTTGAAAAAAGAAGCTGC
>Pbr_TRINITY_MSH Pbr_c38445_g1_i2 len=1824 
AATCAGAAAAAAAAATGAACTTTCTTGATCTGCTTTTTCTTCAATTCCAACCAATCTCTATTGCACTTGTTGTGATTGCACTAATTTTTATCTTATGGATTAATGGAAGAAAACCCGCTCAAAAGCTAGCTCCAGAAGCATCGGGGGGGAGACCTATAATGGGTCATTTACATCTTTTTAAAGACGGCGAGTTAACTCATCGAAAACTGAGTATCATGGCCGATGAGTACGGTCCTGTTTTCAACATCCGGTTCGGTTCGCATAAAACACTAGTTGTAAGTGATTGGGAAATTGTTAAAGAGTGTTTTACTACAAATGATAAACTCTTCTCAAATCGTCCGGGTTCGTTAGCTGTTAAGATGATGTTTTACAATGCCGATTCGGTTGGTTACGCTCCATATGGTGCGTATTGGAGAGATTTACGAAAGCTTTCAACATTGAAACTTCTATCCAACCATCGTATCGACACAATAAAACACCTAAGAACTTGTGAAGTTGAGTCGTGCTTCGAGTCGCTTTATAATCAGTGGAGAACAGGGAAAAAATGCGGCGAAGGATCGATGTTTACTCCAGTGAGAATGGACAATTGGTTAGGCGATTTGACGTTTAATGTTGTGGCAAGAATTGTTGCAGGAAAGAAGAATTTCTCAGCAAACGGCGACGTTGGAGCTCGGAGATATAAATCAGCAATGGATGAAGCTGTAAGGTTGATGAGTTTTTTTGCATTTTCGGATAAGATTCCATCACTAAGTTGGTTAGACAATTTAAGAGGTTTGGTTAGAGATATGAAAAAATGTGCATCTGAAATTGATACAGTTATGGCTACTTGGGTTGAAGAACATCGTGTTAAAAGAAGACTTTCAGGAAATAATTCTCAACTTGAACATGATTTTATCGACGTTTGCTTGGATATAATGGAGAATTCTTCATTACCCGGTGATGATCCTGATCTCGTCGTCAAATCTACCTGTCTGGACATGATACTGGGTGGGAGTGACACGACAACAGTTACCCTAACATGGGCAGTGTCTTTACTCTTGAATCATCCCCAGGTACTACATAAAGCAAAACAAGAACTAGACACACAAGTTGGAAAGAATCGGCAAGTAGAAGATACAGATATCCCTAATCTTCCCTACATCCAAGCGATCATCAAAGAGACGATGAGGTTGTACCCTGCCGGACCGTTAATCGAACGGAGGACGATGGAGGATTGCGAAGTAGCGGGGTACCAAATTCCGGCCGGCACGCGCTTAATAGTTAACGTCTGGAAGATGCAAAGAGATGGGAACGTATACAAAGGCGATCCGTTGGAGTTTAGACCCGACAGGTTTTTAACTAGTAATGCGGATGTGGATCTAAAGGGTCAGCATTACGAATTGATACCATTTGGAGCGGGTCGACGGATATGCCCGGGAGTTTCGTTTGCGGTTCAGTTGATGCATTTGGTTCTTGCTCGATTACTTCATGAGTTCGAGATCACGACGGTGGAGCAAGAAGCCAAGGTGGATATGGCTGAAAGTGGTGGTTTGCTTTGTTATAAGATAATGCCGTTGGAAGTACTGATCAAACCTCGACTCGAGATATGATCAAAGGAGGAGTCCAACATATAAACAAGAATGCGAATCGCCGTATCTCAGGTCCAACATAGTATAGTTATGTATGATACTTGTTTTCTCTTTTGTCTTGATTTTATGGGCTTTCTAAAGTTGTAAGAGCAGTACAATAAAATTAAAATTACGGGGACTTTAGCCCTACATATATATATATATATACTGGCCTAGCATCAGCTGCAACAGTACTTGCAGAAAGGTGCTCCAGTTA
>Ptr_TRINITY_NCS Ptr_c34808_g1_i1 len=1137 
AGAAGTGATTATGATCGAAGGAGGGTACTTAGACATGGGATGCACATCTTACCTGGATAGGATCCATGTTGTTGAGAAAACCTCAAAATCTTGCATCATTAAATCTTCTGTTGTCTACGAAGTGAAGCAAGAGTGTGCTGATGCCATGTCTAAGTTGATCACGACCGAACCATTGAAGTCGATGGCAGAAGTCATCTCTAATTATGCTATTAAGCAACAATCTGCTTCTAAGAGAAACATTTCCAAGAAGCAGTCTCTACTGAGGAAAGAAATTACTTGTGAAACGGAGGTGCAAACTTCGGCTGATTCGATTTGGAACGTCTACAGTTCTCCTGACATCCCTCGGCTACTTAGAGATGTTCTGCTTCCTGGTGTTTTTGAAAAGCTAGATGTCATTGCAGGCAATGGTGGCGTTGGTACTGTACTGGACATTGCTTTCCCTCTAGGTGCAGTGCCGCGGAGGTACAAGGAGAAATTTGTGAAGATCAACCATGAGAAGCGATTGAAAGAAGTGGTTATGATCGAAGGAGGATACTTGGACATGGGATGCACATTTTACATGGACAGGATTCATGTATTAGAGAAAACCCCAAACTCATGTGTTATTGAATCCTCTATCATTTACGAAGTTAAAGAAGAGTATGCTGATAAAATGGCTAAGCTAATCACAACCGAACCATTGGAATCCATGGCAGAAGTCATCTCTGGTTATGTTCTTAAGAAACGACTCCAAGTATTCGGATTCGAGATTAAGCCAAAATTAAGATTCGATCTTTTGTTATGTTTGATCATCTGCTTGGTTATAGCTGGAGGTATGTTTGTTGCTCGTGTTCCACTCTAAGGTTAAGGGCTTTTCTTAAATGTAATTTTGGAAATAAAGTATTGGTTTGATCCTTCAAACCATGCATTGCATTGCAGAGGTTTAGCTTCGATTCGTGGAATTTCTCATATGTAATTCTCAAATCTACAAGATGAAAAATCAAATTTAATAATAGTTTCAAGCAATGTTTGAAAAACGGGTTTAGAATGTAATGTTAATTTTGGGCAATGTTTGATAAATGGGTATGTTTCTTGCTGGTGTTCCAGTCACTCAGAAAGAGAAATTATACTAGACAAAAAAATAAACATACTTTTTTG
>Ptr_TRINITY_6OMT Ptr_c35419_g2_i1 len=1355 
GTGCTCTTCCGATCTGTCAAAAGATAGCACTAGAGAAATAGCTCAAATCATTCATTCATTCTCAATCTCATCAACAGCTAAAGTTTCTAAAAAGAGAGAAATGGAAACAGTAAGCAAGATCGATCAACAAAACCAAGCAAAAATCTGGAAACAAATTTACGGTTTTGCAGAATCACTAGTTCTGAAATGTGCAGTCCAATTGGAAATTGCCGAAACACTTCACAACAATGTCAAACCCATGTCTTTATCCGAATTAGCATCGAAACTCCCCGTTGCTCAACCCGTTAATGAAGACCGTCTGTTCCGAATCATGCGTTACTTGGTTCACATGGAACTCTTCAAAATAGATGCCACCACACAGAAATACTCATTAGCTCCACCAGCTAAGTATTTGTTGAGAGGCTGGGAGAAATCAATGGTTGATTCAATTTTATGCATAAATGATAAGGATTTCTTAGCTCCATGGCATCATTTAGGTGACTGTTTAACCGGTAACTGTGACGCTTTTGAGAAAGCGTTGGGGAAGAATATTTGGGTTTATATGAGTGAAAATCCTGAAAAGAATCAATTGTTTAATGCAGCAATGGCTTGTGATACTAGATTGGTTACTTCTGCATTGGCTAATGAGTGCAAAAGTATTTTTAATGATGGAATCAGTACACTAGTCGATGTCGGTGGCGGTACCGGTACTGCTGTGAAAGCCATATCTAAAGCATTTCCGGATATTAAATGCACTATCTATGATCTTCCTCATGTCATAGCTGATTCTCCTGAAATTCCCAATATCACTAAAATTTCTGGAGATATGTTCAAGTCTATTCCTAGTGCTGATGCCATCTTCATGAAGTGCATACTTCACGACTGGAACGACGAGGAATGCATTCAAATCTTGAAGAGATGCAAAGAAGCATTGCCAAAAGATGGCAAAGTTATTATCGTGGATGTCGTAATAGACATGGATTCGACTCATCCGTACGCCAAAATTAGACTCACATTGGATTTGGATATGATGCTTAACACTGGTGGAAAAGAGAGAACCAAAGAAGAATGGAAGAAACTTTTTGATGCCGCTGGTTTTGCTAGCCACAAAGTCACTCAGATATCTGCTGTCCAGTCTGTAATTGAGGCTTACCCTTATTAAGGAACATTTTACCCGGTTTTCCCTTTGATTAATTGTTATTGCTTTATCTTTGGATTATGTTTGTGCTTATGATAACTGCAAGATGAATGAATTTCCAACTTGCACTGAATTTGAATCAATGTTTTTCGGTTACTTAACTTTGTGCTATTTTGGGAGGATTTTTCTTAAATTTGCTTTTGGCAATTGAGATGTGCTTGTCATGCTTGTTAGTTCC
>Ptr_TRINITY_CNMT Ptr_c5952_g1_i1 len=1306 
GCTCTTCCGATCTCACCACCTCTGTCTGAATTTCTCTGGAAAATCTATAGACTTTGTGTGTGTTTTGTCCTTTGGAAGTTGAACAAGATGAAGCTAATGGCAAAGCAAGAGCTGTTGAGAAACATGGAGCTTGGGTTGATACCCGATGAAGAGATTAGAGAAAGGATTAGAATCGAATTAGAAAAGCGTCTTCAATGGGGTTACAAAGAAACCCATGAAGAACAGCTTTCACAGCTTCTTGAATTAGTTCACTCTTTGAGAGGTATGAAAATCGCAACTGAGATGGAGAATTTGGATTTAAAACTATACGAAGCACCTATGGAATTTTTAAAGATCCAACATGGGAGCAATATGAAACAGAGTGCCGGTTACTACACTGATGAATCAACGACGTTGGACGAAGCTGAGATTGCGATGCTGGATTTGTACATGGAGAGGGCGCAGATCAAAGATGGTCAGAGTGTACTTGATTTAGGCTGTGGATTGGGTGCTGTAGCTCTTTATGGCGCAACCAAGTTTAAAAATTGTCAATTTACTGGAGTTACAAGTTCTATGGAACAAAAGGATTACATTGAAGGGAAATGCAAGGAACTTAAGTTGACCAATGTCAAGGTTTTATTAGCTGATATAACAACTTATGAAACCGAAGAAAGATTTGATCGGATTTTTGCTGTTGAATTGATTGAGCATATGAAGAACTATCAATTGCTTCTTAAGAAAATATCAGAATGGATGAAAGATGATGGACTACTTTTCGTTGAACATGTTTGCCATAAAACTCTAGCTTACCACTATGAGCCTGTTGATGCAGAAGATTGGTATACTAACTACATATTCCCTGCTGGAACTCTGACTCTATCATCTGCTTCAATGCTTCTTTACTTTCAAGATGATGTTGCTGTTGTGAATCAATGGACTCTAAGTGGAAAACATTACTCACGATCCCATGAAGAATGGTTGAAAAACATGGACAAAAACATTGTTGAAGCCAAAGAAATACTGAAGTCTGTAACCAAAACTGAGGAAGATGCAACCAAATTGCTCAATTTTTGGAGGATTTTTTGCATGTGCGGAGCAGAGATTTTTGGCTATAAGAATGGTGAAGAATGGATGCTCACCCATCTTCTCTTCAAGAAAAAATGAGAGAACTTCTTTTATGTGTGCTTTCATTCAGTGCGTCTTACTTTACATCGTACATATGCCAAATCATTGTAATAAGAACTGTTTAGAATGATTGGTTGTAACTTTTGTTTAAGCTTAATTTAATATATGTTTCATCATGAAGTGTTTTATGGAAAAAAAAAAA
>Ptr_TRINITY_CYP80B1 Ptr_c32430_g1_i1 len=1630 
CTTGAATTCTTTACATAAACAGGAAGCCAAACAAAAATATACTTATACTTAGAGAAAGAAAAGATGGAGATTGTCACAGTATCATTTGTAGCAGTTGTGATCACTACTTTCTTATACTTAATTTTCAGAGATACAAGTCCTAAAGGTTTGCCACCAGGTCCAAAACCATGGCCAATAGTTGGAAACCTTCTTCAACTTGGCGAGAAACCCCATTCTCAGTTTGCTCAGCTTGCTGAAACCTATGGGGATCTTTTTACACTCAAATTAGGAAGCGAAACAGTTGTTGTGGCTTCAACTCCATTAGCAGCTAGCGAGATTCTAAAGACGCATGATCGCGTTCTTTCTGGTCGATACGTGTTTCAGAGTTTCCGGGTAAAGGAACATGTGGAGAACTCTATTGTTTGGTCTGAATGTAATGAAACATGGAAGAAACTGCGGAAAGTTTGTAGAACGGAACTTTTTACGCAGAAGATGATTGACAGTCAAGCTGAAATTAGAGAAAGTAAGGCAATGGAAATGGTGGAATATTTGAAGAAAAATGAAGGAAATGAAGTGAAAATTGTTGAAGTTGTATTTGGGACGTTGGTGAATATATTCGGAAACTTGATATTTTCGCAAAATATTTTCAAGTTGGGTGATGAAAGTAGCGGAAGTGTAGAAATGAAAGAACATCTATGGAGAATGCTGGAATTGGGGAACTCGACAAATCCAGCTGATTATTTTCCATTTTTGGGTAGATTTGATTTGTTTGGACAAAGAAAAGATGTTGCTGATTGTCTGCAAGGGATTTATGGTGTTTGGGGTGCTATGCTCAAAGAAAGAAAAATAGCCAAGCTGCTTAACAACAGCAAGAGGAATGATTTTGTTGAGATTTTGCTCGATTCCGGACTCGATGACCAACAGATCAATGCCTTGCTCATGGAAATATTTGGTGCGGGGACAGAGACAAGTGCATCTACAATAGAATGGGCCTTATCTGAGCTCACGAAGAACCCTGAAGTGACAGCCAATTTGCGATCGGAATTGCTATCTGTGGTAGGGCAGAGGCCGGTTAAGGAATCCGACATACCAAACATGCCTTATCTTCAAGCTTTTGTTAAAGAAACTCTACGGCTTCATCCGGCAACTCCGCTGCTGCTCCCTCGCCGAGCACTTGAGACGTGCAAAGTTTTGAACTATACAATCCCAAAAGAGTGTCAAATTATGGTGAACGCCTGGGGCATTGGTCGGGATCCAAAAACGTGGGCTGATCCATTGAAGTTTTCACCTGAGAGGTTCTTGAATTCGAGAATTGATTTCAAAGGGAACGACTTCGAGTTGATACCATTTGGTGCAGGGAGAAGGATATGTCCTGGTGTGCCCTTGGCAACTCAGTTTATTAGTCTTATTGTGCCTACTTTGGTACAGAATTTTGATTGGGGATTACCAAATGGAATGGATCCTAGCCAACTGATCATGGAAGAGAAATTTGGGTTGACACTCCAGAAAGAACCACCTTTGTATATTGTTCCTAAAACTCGGGATTAAGCTCAATCAAGAATTCTTGAATTCGCATGATTATGGATTTCTCGCTATTTTATTTGAAAATAAAATTAAAAGAAAAAAGTACTCCCTCCGTTACTTTTTAATA
>Ptr_TRINITY_4OMT1 Ptr_c32723_g1_i2 len=1218 
GTGTGCTCTTCCGATCTCCTAAACAAAAATAGTCTTCTCTGCTTGACAGCAAAAAAATTCATATCTAATGGGTAGTTTAGATGTCAACCCAGCTTCTGAAACACAAGAAGTTTCCATCAAGGATCAAGCTCAACTGTGGAATATTATCTATGGTTTCGCTGATTCTCTTGTTCTTCGTTGCGCCGTAGAGATTGGAATCGCGGATATTATCAAAAACAATGGTGGGGCAATCACACTTGCACAACTTGCGTCGAAACTACCAGTTCCAAATGTCAGTTCTGATTACTTGTACAGAATGGTAAGATACTTGGTACACCTGAACATCTTAGAACAAGAAACTTGTAACGGCGGAGTTGAGAAGGTTTACTCGCTTAAACCGGTCGGTACTCTACTTTTAAGAGATGCAGAGAGAAGTATGGTGCCGATGATATTAGGCATGACTCAAAAGGATTTCATGGTTTCATGGCATTTCATGAAAGAAGGTTTAGGAAATGGAAGTACGACCGCATTTGAGAAAGGAATGGGGATGGATATATGGAAGTATTTAGAAGGTAATCCTGATCAAAGCCAGTTGTTTAATGAAGGAATGGCTGGAGAAACAAGACTTTTAACTAAAACTCTGATCGAAGATTGTAGAGATATTTTTCAAGGTTTGGATTCTCTGGTTGATATTGGTGGGGGAAATGGTACAACAATAAAGGCAATCTATGAAGCTTTTCCTCATATTAAGTGTACACTCTATGATCTTCCTCATGTTGTTGCCAACTCTCATGATCTCCCTAACATCGAAAAAGTTCCCGGTGATATGTTCAAGTCTGTTCCCAGTGCTCAGGCTATCTTACTCAAGTTGATCTTGCACGACTGGACTGATGAGGAGTGTGTCAACATTCTAAAGAAGTGCAAAGAAGCAATACCGAAAGAGACAGGAAAAGTGATTATAGTGGATGTAGCACTTGAAGAAGAATCCAACCATGAACTTACAAAGACAAGATTGATTCTTGATATTGACATGTTGGTTAATACTGGTGGTAGAGAGAGGACTGCAGATGACTGGGAAAATTTGCTCAAACGTGCAGGCTTTCGGTCTCATAGGATCAGACCCATTCGCGCTATTCAGTCTGTCATTGAAGCCTTCCCTTAGTAAGCTATGCAATGCACTTGTTATTGACAAATAAGCCATTTTCCTGTTGTTTGTTTGTTTGTTTTTTTTTTTTTTTT
>Ptr_TRINITY_BBE Ptr_c36782_g1_i2 len=1658 
GTGCTCTTCCGATCTGTGCAGAAGCTTAACATTACGTTTCTTCTTATTCTTTGTTTTATTACAAACATGCGTACGAGGTGGTGATGTTAATGATAATCTCCTCTCGTCGTGTTTAAACTCCCATGGTGTTCACAATTTCACCGCACTATCAACCGATACAAATTCCGACTACTTCAAACTACTCCATGCATCGATACAGAACCCGTTGTTCGCGAAGCCTACGGTATCGAAACCGTCGTTTATTGTAATTCCCGGCAGCAAAGAAGAACTTTCGAGCACGATTCATTGTTGTACAAGAGAATCATGGACTATTCGACTGCGGAGTGGTGGTCATAGTTATGAAGGGTTGTCTTACACTGCTGATACACCTTTTGTGATTGTAGATATGATGAACTTGAATCGAGTTTCCATTGATGTTGAGTCGGAAACAGCTTGGGTTGAATCCGGTGCAACACTTGGAGAATTATACTATTCTATTGCGCAGTCAACGGAAACACTGGGGTTTACTGCTGGTTGGTGTCCGACTGTTGGTAGCGGAGGACATATAAGCGGTGGTGGTTTTGGTATGATGTCGAGAAAGTATGGGTTAGCCGCGGATAACGTTGTGGATGCGATTCTTATAGATAGCAATGGAGCGATTCTTGACCGTGAAAAAATGGGGGAAGATGTTTTTTGGGCTATTCGTGGTGGCGGCGGAGGTGTCTGGGGTGCAATTTACGCGTGGAAAATCAAACTTTTGCTAGTTCCGGAGAAGCTGACCGTTTTTCGTGTGACAAAGAATGTAAAAATTGAAGCCGCTTCTTCTTTGCTTCACAAATGGCAATATGTTGCAGATGAATTAGATGAGGATTTCACGGTGTCTGTGCTCGGGGGAGTAAACGAAAATGAAGCCTGGTTAATGTTCTTAGGCTTACACTTGGGACCTAAAAGTGCTGCAAAAACTATAATCGATGAAAAATTCCCTGAACTGGGGTTAGTAGAGGAAGAGTTTCAAGAAATGAGTTGGGGTGCATCCATGGCTTTCTTAGCAGGATTAGAAACAATCTCTGAGTTAAATAACAGGTTCTTGAAATTTGATGATAGAGCTTTCAAGACAAAAGTTGATTTCACTAAAGAACCAGTACCGCTTAACGTGTTTAGACGTGCATTAGAGATGTTATCAGAACAGCCCGGTGGGTTTATAGCTCTAAATGGTTTTGGAGGGAAAATGAGCGAAATTAGCACTGATTTTACCCCGTTTCCTCACCGGAAAGGCACTAAATTGATGTTCGAGTATATAATTGCATGGAACGAAGATGAAGAAACGAAAATCGTTGAGTTTAGCGAATGGTTGGCTAAGTTTTACGATTATTTGGAACCGTTCGTATCGAAAGAACCAAGGGTTGGTTATGTTAATCATATTGATCTTGATATTGGAGGGATACATTGGAGAAATGGAAGTAGTACTAGCAATGCAGTTGAGATTGCTAGAAATTGGGGTGAAAGGTATTTTTCATCGAATTATGAACGTTTGGTTAAGGCCAAGACATTGATTGATCCAAATAATGTGTTTAATCATCCACAGAGTATTCCTCCAATGATGAAATTTGAGGAAAATTACATTTTAAATGAACTGTAATACCAGGTTGATTTAGAAATTTACTTTTTGTACTAAATTG
>Ptr_TRINITY_TNMT Ptr_c36888_g1_i1 len=1370 
TGTCGGGTGCCGACCTTTTAGTGCGTAATGTTGTGCCATAAACCCGTTTGTTGATCTCAATAATTTCGCAAGTATTTCATTTTGTTTCTCTCCCTAGTTTAGCCTAGATTGTCTCATCATGGGTTCAATAGAAGAAATGAAGAAGGAATCAGCAGAGGAAACTCTAGGGAGATTGTTAAGAGGAGAGATTGATGATGAGGAATTGAAGAAACTGATTAAGTTTCAATTCGAGAAACGTCTTCAATGGGGTTATAAATCATCGCATCAAGAACAACTCTCCTTCAACCTTGACTTCATTAAATCCTTAAAAAAGATGGATATGTCAGGAGAGGTCGAGGCATTCAAAAACGAAGTCTATGAATTACCAACAGAATTTTTAAAAGCAGCTTATGGAAAAAGTATGAAACTAAGTGGATGTTACTTTAAACATGAATCATCAACAATAGACGAAGCAGAAGACGCTTCACATGAATTATACTGCGAGCGAGCACAAATCAAAGATGGACAAACTGTTCTTGATATCGGTTGCGGTCATGGTGGTCTAGTTCTATACGTTGCTCAGAAATATAAGAACTGTCATGTTACAGGGCTCACTAATTCGAAGGAACAAGTTAATTACATACTCAAACAAGCAGAGAAGCTTGGGCTGAGAAACGTGGACGTCATACTGGCAGATGTTACTCAATACGAATCCGACAAGACATACGATCGAATACTTGTAGTTGGAGTTGTAGAGCACATGAAAAACCTACAACTGTTTATGAAGAAACTATCAACTTGGATGGCAGAAGATAGCCTTCTTTTTGTGGATCATAGCTGCCATAAAACATTTAATCACTTTTTTGAGGCACTCGACGAGGATGACTGGTACTCGGGTTACATCTTTCCCCCGGGTTGTGCTACATTTCTATCTGCTGATAGTCTCCTCTATTTCCAGGACGATGTTTCCGTTGTGGATCATTGGGTTGTGAACGGGATGCACATGGCTCGTACAGTGGATGCGTGGAGAAAGAAGCTGGATAAAAATATGGAAGCGGTAAAAGAAATTCTATTACCAGGACTTGGTGGGAACCATGAAGCAGTAAATGGCGTCATTACTCACATCAGGACATTGTGTTTAGGAGGGTATGTACAATTCTCATTCAACGATGGAGATGAATGGATGAACGCACAACTGCTTTCCAAGAAGAAGTCATGAATGAGTGGTCTAGGCACATATTCAACCCGCATTTCCGCGCCTTATTATATCAAATAATGGATTAGATGACAAATGTTATTTCTGATTAAGATAATGCCTTAAATGTACTGAATTTATGGCTACCTGTAATTTACAGTACTATAAATTTATGGCTACCTGAGATCGGAAGAGC
>Ptr_TRINITY_PSSDR1 Ptr_c32559_g1_i2 len=1183 
CATAAATTCAAAGAGATGGAAGGAACAGGAAAGATAGTATGTGTAACAGGTGGAGCTGGATACTTGGCATCTTGGCTGATCATGAGATTGCTTGAACGTGGTTACTCTGTTCGGACCACCGTCCGGTCTGACCCAAAATTTAGGGAAGATGTGAGCCACCTGAAAGCTCTTCCTGAAGCTACAGAGAAGCTTCAAATTTTTGAAGCAGATCTTGAAAACCCAGAAAGTTTCGACGATGCAATCAACGGGTGTGTCGGTGTCTTTCTCGTTGCTCAAGGAATGAATTTTGCCGAAGAATATACTCTTGAAAAAATAATCAAAACATGCGTGGAAGGAACTCTTAGAATTCTAGAGTCATGCTTGAAATCTAAAACAGTGAAAAAGGTTGTGTACACATCTTCTGCTGATGCAGCAATGATGATAAGTAATCTCAAAGCTTTAAAAGAAATTAACGAGACAATATGGTCAGAAGTTGACAATTTCATTAGCAAACCGGAACAAGTTATTCCTGGATTGCCCTCATATGTGGTCTCAAAGGTACTGACAGAAAGAGCTTGCCTAAAATTTTCTGAAGAACATGGTTTGGATGTTGTTACTATACTTCCTCCGTTGATTGTTGGACCATTTATCACTCCCCATCCCCCTCCCAGTGTATCTATAGCTCTTTCGATAATTTCAGGTGATGTGTCGATGATGCTTGGTGTTAGACTTGAAAATGCGGTGCATATAGATGATGTTGCTTTAGCACACATATTTCTTTTTGAATGTGAAAAAGCAAAAGGAAGACATATTTGTTCTTCAGCTGATTTTCCAATGCATGATCTGCCTAAATTTATATCTGAGAATTATCCGGAATTTAACGTACCGACTGATTTACTAAAGGATATTGAGGAACAAGAACCAGTTCATCTTTCCTCAGATAAGCTGTTGAGTATGGGATTTCAGTTCAAATATGCTTTTGCAGAGATTTTCGGTGATGCAATACGATGTGCCAAAGAGAAGGGTTTCCTTTAGAGGCCAATTATAGTATGGTTCCGAGGAGATGTGGGAGTAGCTAGCCCAAGATGCCCTGCTTGCACTAGCTTATATTATTGTTGTTGTTTTTCAAATGAATAAATGGGCAGTTTTTTTTTGTTTTTTTTTTATGAACTTGATTTTACAACGAAGAGCAGATCGGAAGAGC
>Ptr_TRINITY_PSCXE1 Ptr_c37813_g1_i3 len=828 
GCTTCCTATCATAATTTACTTCCATGGTGGAGGTTTCATTCTTTTCAATGCAGATTCAACTATAAACCACGACTTTTGTCAATCGATTGCTACACATTTACCCGCGCTGGTCGTTTCGGTAGACTACCGTCTTGCTCCTGAAAACAGACTTCCCGCTGCCTATGATGATGCTGTTGATGCTTTAAACTGGGTCAAAGACCAAGGTTCTGGCAAACTAAATAATAGTGAAGTATGGTTAAAAGAGTATGGCGACTTCTCAAAGTGTTTCATTATGGGGTGCAGCTCAGGTGCTAATGTTGCATATCATGCCAGTTTAAGAGCAATAGAAATGGATCTTGAACCAGTTATAATCAATGGATTAATATTACACAGCCCTTTTTTTGGTAGTCTTGAGAGAACTGAATCAGATTTAAAAGTGATCAACGATCTAGACTTGCCTCTTGCGGTAAGGGATGTCATGTGGGAACTGGCTTTGCCGCTTGGGTCTACTCGTGATCACATTTATTGTAATCCGAATATTGATAATGATGGATCATCATCCGGAAATATGGTGGGGTTAATCGAGAGGTGTTTTGTGGTAGGATTTTATGGGGATCCACTTATTGATCGACAAATTCAACTGGTGAAGATGCTAGAGGTAAAAGGTGTGAAGGTTGAAACTTGGATTGAACAAGGAGGGTATCATGGGGTGCTATGCTTTGACCCTACGATACGTGAAACCTTTTTGGAAAAACTAAAATATTTTATTTTAAACGAGACGAATTTATATACAACATGGAAAAACACAGCACCTAGCTCAGCAGGTCTAACACAGATCGGAAGAGCGTC
>Ptr_TRINITY_CYP82X1 Ptr_c36328_g1_i1 len=2019 
CTCTTCCGATCTCTCATCATCATTCAAGAGAGACACAAATACCTTGATATTCTTTTATCATCAATGGAGTTATTCATAAAGTTACCGTTTATCCAACCAATTCCTTTCAGTATTATTCTTGTTACTACAGTTTCGATTGTTCTATTATACAGTGTCTTCTTCTTGGTTACTGATAAGAAAAAGAAGAAGAAGAAGAAAGCACCAAATGCTTCAGGGGCATGGCCGTTAATAGGTCATCTCCGTCTATTGATGAACGACAAGGAACCGTTGTATAGAGCACTAGGGAGCATGGCTGATAAGTACGGACCTGCATTCAACATCCGATTAGGTAACCAAGAAGTTCTTGTTGTGAGTAACTGGGAGATGGTAAAACAGTGTTTTGGTAATCAAAATGATAAGCTATTTTCGAATCGTCAAACTACATTAGCTGCAAAATACATGCTTAATCAAACAACTTCTAGCGGATTCGCACCATATGGACCATATTGGAGAGAGCTACGAAAGATAATGGTGCAGCAATTACTCTCTAAACAATCTTTAGAATCGTGGAAACATATGAAAATCAAAGAGATGGATGCTTCATTTAGTAAGCTTAACGAGTTATGCAACAACAACGGTACTGGAACAGCTACCCTAATTAGGATGGACGAATGGTTTGCTGAGTTGACGTTCAACGTGATCGCAAGAAATGTCTTTGGCTACCAAAGTGGCGGAAGGTCGACAGCGCTTACAAACGGTGATACGGAATCAAAGGGCGAGAGGTACAAGAAAACATTGGAAGAAGCACTTCATCTTATGTCAATCTTTGCGGTTTCAGACATATTTCCAAGTCTAGAGTGGGTAGATCGATTAAGAGGCCTTGTAAGGGATATGAAACGCTTTGGAGATGAGCTAAATTCGATTGCAGGGTGTCTTATTGAAGAGCACCGCCAAAAGAGATTACAATCCGTATCTAAAAGTGATAAAGGAGTTGGTGATGAACAAGACTTCGTTGATGTTCTCTTATCGGTTGCTGAACAATCGCAACTTCCTGGAGATGACCCTGATTTGGTCATCAAGTCTATGATTCTGGAAATCGTATCAGGTGGGAGTGAGACCACATCGTCAACCTTAACTTGGGCCCTCTGTCTGTTACTGAACCATCCGCATGCGTTAAAGAAGGCAAAAGAGGAATTAGATACGCACGTAGGAAAAGATAGGCATGTAGAAGAGTCAGATACCCCTAAGCTCGTGTATATTAATGCAATTATCAAAGAATCAATGCGATTGTATCCAAACGGGGCAATGCTTGATCGGTTGGCGTTAGAAGAGTGCGAAGTTGGTGGATTTCATGTACCGGCCGGGGGACGCTTATTTGTCAATGTTTGGAAGATTCAGAGAGATCCGAGTGTTTGGGAGAATCCTCTGGAGTTTAAACCAGAGAGGTGGTTTTTGAGTAATGGTGAAAAGATGGATGTGGATTACAAAGGTCACAATCATGAATTCATACCATTTGGGATAGGTCGGAGGATGTGCGCTGGTATGCTTTGGGCATCGGAGGTGATTCATTTGGTGCTGCCCCGTCTTATTCATGGGTTTGATATGAAAGCAGCAAGTGCCAATGGGAAAGTAGATATGGCGGAAATGGCAGGCATGGTGATTTGTTTTAAGAAGACACCTCTTGAAGTTATGGTCAATCCTCGAGAGTAGATGTTTTTATCCTTTTGCATATATAGTTTTTATATTGAAAATGTAGGCCAAGCGAGCAACATGTCGTACATTTGTTTCTTATCATACGAGTACTTTGATGCCTTTTTGCTGGTAACACATCAGAGTGACGAAGTTAGATGCTGATACAGACGGAGCCAGGGATTTTTGTCTTTGCGGACAAAATGCAAGGGTAAAGCAGTAATGCCGTAAAAATTGCGGCCGCAGGCTGCAAATTTTTTAAAGCCTTTAATTTTGTTTTGTTTTGCTTCAAATGTGTCGTTGTAAAACGTTTTAATTAATTGTTTTGATACTTTTCATTTGAGATCGGAA
>Ptr_TRINITY_CYP82X2 Ptr_c41184_g1_i2 len=2034 
AACAACCTCAATCTATTCTAGCTAGAGTCGTGAGACTGTTATTTAGTTAGTTAAAAAAATTTCAATGAACAAGTTATTATTTCTCCAACGGGTTACTGTTTCTCCTTCGACCACCATTATCAGTACTTTTATTGTTACAATAATATCCATTGTTTTTCTCTACATTGTCTTGTTGATAAAGACGACTAAGAATAAGCAGAAGACAGGAGCACCAAAAGCATCGGGGGCGTGGCCGTTCATAGGTCATCTCAAACTATTCATGAAACAAGATACTCAGTTTTACAAAACTCTAGGAACCATGTCTGATAAATACGGGTCGGTGTTCACACTTCTATTAGGCAACCAAGAAATCCTAGTTGTGAGCAACTGGGAGATGGTAAAAGAATGCTTCACAACAAATGACAAGTCATTTTCGAATCGTCCAAGTACGTTAAGCACTAAATACATGCTGAATGACACCAATTCTGTTGTGTTTTCACCTTATGGAACGTATTGGAGAGAAATGCGGAAGATACTGGTGCAAAAACTACTGATCTCTAACCAAAGATCAGAGGCATTGAAAAATTTGAAAACGAAAGAAATCGACAACTCGTTTGTGAAGCTCAATGATTTATGCAGCAACGATGTTAGCGGAGGCACAAAAGTTAGGATGGACCAATGGTTGGCTGACATGATGTTCAACATTATTGCTAGGATTACATTTGGTTACCAAGGCGGAGGAGGCGATGCACCTGGCGCTTCTACAACATCCAAGAATGTCGAGAGATACAAGAAAACGTTGGACGAGATGTTTGTTGTTTTAGCGACGAGGTTTGCAGTTTCAGATATATTTCCATCTCTGGAGTTTATAGACCGATTGAGAGGTCTTGTAAAGGATATGAAAATCTTGGGAGACGAATTAAACTCAATTGCTGGATGTTTTATTGAAGAACATCGTCAAAAGAGACGAGAATCATTATCCTCATTGTCATCGTTATCAAATGAATCCGTTGGTGATGAACAAGATTTCATTGATGTTCTGTTGTCAATAATGGATCAGTCACGGCTTCCCGGAGATGACCCAGATTTTATTATCAAAATTATGATCCTGGAAGCTTTTGCAGGTGGGACGGACAGTTTAAGTGCAACCTTAACTTGGGCCCTCTCTCTACTGCTGAACCACCCAAACGTGTTAAAGAGGGCAAGGGAGGAAATCGATAGGCATGTGGAAAACGGTAAGCAAGTGGAAGCCTCTGATATTGCTAAGCTCGTATACATTTATGCAATAATCAAAGAGACGATGAGATTGTATCCAGTCGGAGCATTAAGCGAACGCTATACGACTGAAGAATGCGAGGTTGGTGGGTTTAATGTACCCGCCGGCACACGCTTACTGGTGAATATATGGAAGATCCATAGAGACCCAAGTGTATGGGAGAATCCATCAGATTTTCAACCAGAGAGGTTTTTGTGCAGCGATAAGGTGGGTGTGGATTTATATGGCCAGAATTATGAGTTGATACCATTTGGGGCCGGTAGGAGGGTATGTCCGGCTATAGCTTCATCACTGCAGACGATGCATTATGCGTTGGCGCGTCTTATTCAAGGATATGAAATGAAATCAGCCAGCCTCGATGGGAAGGTGAATATGGAAGAAATGATAGCCATGTCGTGCCACAAGATGAGCCCTCTCGAAGTTATTATCAGTCCTCGGGAGCTGAGGCGGAGTTAAATCTTATGTTCCAAATTTACATTAGCATCTTTGATTATGAAATGTATTGCTCTTGACTTTCTTTTTTGTTTTTTATAGTTTTAAGCTTGTATGTGATGATCAGAGAAAATGATGATGACTGAATCATCAAAAGAATCAATCGAAAAAGCTATGTTGTATTAGGCGCGCCGAGGAAAAATTAAAAAACTGCAGGAATAGGTATGATTTGGCGCCTTGGGCGCCTTTTTTTCTAGGCGTTCCCTAAGCGTCTCGCTTGCCTAGAACACTTAGGCGGGCGCCTAGGGCGTCTTTTACAACATAGAGAACAAGCAGATCGGAAGAGC
>Ptr_TRINITY_PSAT1 Ptr_c37012_g1_i4 len=1691 
TATCGACCTTGTGGAACAATTAGGGGATATGCCAACAATGTCTAACGCTGCTGTACAAGTGATCTCGAAAGAAACGATTAAACCAACAAATCCAACACCATATCAACTTAGAAACTACAATATGTCACTTCTCGACCAATATTCTTCTCTAGTTTATGTTCCGATCATTCTTTTCTACCCTGCTGCCTCCGACGCTAATAGTACCGGAAGTAAGCACCGTGATGATCTTCACTTGCTTAAGAGGTCTCTTTCTGAAACGCTAGTTCACTTTTATCCAATGGCTGGTAGGATGAAAGACAACATGACTGTTGACTGTAACGACGAAGGTATCGACTTTTTCGAAGTAAGAATCAAAGGTAAAATGTGTGACTTCATGATGAAATCAGATGTACACTTGAGTCTGCTTCTTCCGTCTGAAGTCGCTTCCATGAATTTCGTGAAGGAAGCCCAGGTGATTGTTCAAGTGAACATGTTTGATTGCGGTGGAACTGCCATTTGTTTCTGTATATCAAACAAGATTGCAGATGCATGCACCATGATTACCTTCATTCGTAATTTGGCAGGCACCACCAACAAAGCTCGTCGTGGGAGCTCTACTGCCGCACCAACCACAAATCAGAAGTTGCTTCCTTCTTTCGATTCGGCATCACTCTTCCCACCTAGTGAACAATTGAAAACTCAAGTTTCCTATCCTACACAGGATAGTACCAGCGTAGATAAACTTGTCAGCAAAAGATTTGTGTTTGATGCGGCAAAGATTACATCTGCACGTGAAAAATTGCAATCCTTGATGCATGATAAATACAAATGCCATAGGCCGACAAGGGTTGAGGTAGTTTCCGCTTTGATATGGAAGTCAGCAGTGAAATCCGCTCCGCCCGGTTCTATATCCACTGTAACCCATGCCATGAACTTTAGAAAGAAAATGGATCCACCGTTACAAGATGCGTCATTCGGGAATCTTTGTGTGGTTGTTACAGCAGTATTACCAGCAACAACGGAAACAACAACAAATCCGGCAACCAAAACAGTTAGTAGTACGAGTAATGAAGAGCAAGTGGCACTTGATGAGTTAAGTGATTTTGTAGCCCTATTGAGGCGCGAAATAGATAAGGTAAAGGGTGATAAAGGTTGTATGGAGAAAATCATTCAAAATTTCATCCATGGTCATGATGCTTCCGTAGGGCAAGACAGTGATGTTGAAGATAAGGTGATAGCTTTGTTTATGACTAGCTGGTGCAAGTTTGGAATCTACGAAGCTGATTTTGGTTGGGGAACGCCAATTTGGGTAACTACTGTTCCATTAATTGAGCCAAAGTACAAGAACATGGTTTTCATGAACGATACGAAATGTGGTCAAGGAATTGAAGTGTGGGTGAATTTTCTGGAGGATGATATGACCAAGTTCGAGCATCACCTAAGCGAGATCCTCCAACTGTTATGATTTTCAACCATTTCCTTAATAGAGGTCAATTGTCGTGTTTGTCCTTCCCCTTAACTTTACCATCTTTATTTTTACGTGGTCATTGGGTTTACAAACGGAAGACTTTGTGTTGGCTTTTTTCCTCCGAAAATGCTATATGAACAGCTTTGTAACAGCTGATTAACAGCAAAATCAGACGTGGCATAAAACATAGCTATCCACTGTGGCTTTTCCTTTTACCACGTCGTCACAAAAATGAAAAGATCGG
>Ptr_TRINITY_PSMT2 Ptr_c2782_g1_i1 len=1408 
GTGCTCTTCCGATCTATTCAATCAGAAACTTTCTTCTAAAATCTTTCAATACCAGTACTGTTAGTTTCCGAGAAGATTCTGCCACACTAATCCATTATGGAAATACATTTAGAAAGCCAAGAACAAGAAATGAAATATCAAGCTCAAATTTGGAACCAAATATGTGGCACCGTTGATACCTCTGTTCTGAGATGTGCAATTCAATTAGGTATATTTGATGCCATTCATAACTCAGGCAAAACAATGATTACCTTAACGGAATTATCAAGCATTATTTCATCATCCTCTTCATCTTCAATTGAACCCTGCAACTTATATAGATTAATGAGGTACTTATCCCATATGGATCTCATCGATATCGGAGAATGTTTGAATGAAGCAACTGTTTCACTAACAGGCACATCTAAGTTACTACTCAGAAACCAAGAAAAGAGTTTAATTGATTGGGTATTGGCAATTTCTTGCGAGATGATGGTTGTTGTTTGGCACGAACTAAGCAGCTCTGTTTCAACTCCTGCGGGTGAGCCTCCAATCTTCCAGAAGGTTCATGGCAAAAACGCTTTAGAATTAGCAGGGGAATTTCCAGAATGGAATGATCTGATCAACAATGCTATGACTAGTGATACTAGTGTAACTAAGCCAGCGCTAATACAAGGATGTGGCAAAATCCTGAACGGAGTTACATCGTTGATTGATGTCGGTGGTGGTCACGGTGCCACTATGGCCTACATAGTTGAAGCTTTTCCTCACATAAAAGGTGCGGTAATCGATTTACCACATGTTGTTGAAGCCGCTCCGGAGCGTCCAGGTGTTGAGTTCATCAGCGGTGATATATTCAAGTCTATTTCTAACGCTGATGCTGTGTTGTTGAAGTATGTCCTGCACAATTGGGAAGATACGGAATGTGTGAATTTACTGAAGAGATGCAAGGAAGCAGTTCCGGCAGACAACGGAAAAGTGATCATAATGGATTTAGTAATAGACGACGATGATGACAGTATTTTAACGCAGGCGAAATTGAGCCTTGATCTCACTGTGATGAACCATGGAGGAGGTAGAGAAAGGACTAAAGAAGATTGGAGAAATCTAATTGAGATGTCTGGATTCAGTAGGCATGAAATAATTCCAATATCTGCCATGCCATCAATTATTGTTGCTTATCCCTCCTAGTTAAGTCACCCACATGATCGGGAATAAGTTAGGCGCGTGTTGAATCTGTTGACATCGCAATTGTGCCTTTACTTTATGCATTTTCATTCCAGTAAAAACTGTTTTTGGGCATTCGGATTCTTCTGAGCCCTTGTATGTTTGTTTGTTTGTTGGTTGGTTTTCAAGTAACTGAAGATTCTTCTCTGTTTTCATGGCATGTGCATGTGACTAATTTGAGTATGCATATTGATGTTTCGTT
>Ptr_TRINITY_CYP82Y1 Ptr_c34673_g1_i1 len=2103 
ATAATTTCAGTGCATCCATGGCGTCTCTGATGATCAAGAAATCTATCCATCTGTTTTTTGATCAGCCAACTTCAGTTGCCACTCTTATACTTGCTTTGCTGCTAACACTTTCGCCTGTTATTATTTACTATGAACAGAAGAAGAGGGATTTGAGGCGAAATCGCACCGCAATTACAACGACTCCATTACCAGAGGCATCAGGTGCATGGCCAGTGATTGGTCATCTTCTTCTTTTCATGAACGAAAACGATCTAAATCATGTAACTCTTGGTCACATGGCTGATAAATATGGACCTATTTTCAGCTTAAGATTCGGTAGCCATAGAACTCTAGTTGTTAGTAGTTGGGAGATGGTAAAGGAGTGTTTTACAGGTACCAATGACAAGTTGTTCTCAAATCGTCCTTCCTCCTTGGCGGTTAAACTTATGTTTTATGACACTGAGTCTTATGGTTTTGCACCTTATGGGAAATACTGGAGAGAGTTGCGAAAGATATCTACACATAAACTCCTCTCTAATCAGCAATTAGAGAAGTTCAAGCACTTGCGGATTTCTGAAGTTGACAACTCCTTTAAAAAGCTTCATGAGTTATGCAGCAACAACAAACATGGAGGTGATACTACATCTGCGGCTAGCCTTGTGAGAATGGATGATTGGTTCGCGTACTTGACATTTAACGTAATAGGACGGATCGTTAGCGGATTCCAATCAAATGCAGTGGCAGGTGCCACAAACAGCCAGGAAAAATACAAGCTTGCAATCGATGAAGTGTCAAATCTTATGGCAATGTTTGCCGTTTCAGATGTGGTCCCATGGCTTGGGTGGATTGATCGATTGACTGGTCTTACAGGAAAGATGAAGAATTGTGGGAAAAAATTAGATGCAGTAGTTGGGGATGCAGTGGAGGATCATCGCCAAAAGAAACTCAAAATTTCTAGAAATACCGCAGGAGCACTTATGGAGCATGAAGAAGAAGACTTCATCGATGTTTGCTTGTCAATTATGGAGCAATCACAGATTCCGGGAAACAACCCCGAAATCTCTGTCAAGTCTATTGCCTTGGTAATTCGTCTCATAAGCATGTTAGCAGATTTTACCTCTATATATACTTACATATTATTTTTTATCAATCACATATGTGCAGGACATGTTATCGGGTGGGAGTGACACTACAAAATTGATAATGACATGGACCCTTTCTTTGCTGTTGAACCATCCGGACATATTGGACAAAGCTAAAGAAGAAGTACTTACATACTTCAGGAAGAAAAGGATAGCGGATAACACACCCGTGGTTGATGCTGCCGATGTTCCTAACCTCCTCTACATCCAAGCAATCATCAAAGAATCAATGCGGTTATACCCTGCCAGCACATTGATGGAGCGAATGACAAGTGACGATTGTGAGGTTGGTGGCTTCCACGTTCCAGCTGGGACGCGATTATGGGTTAACGTATGGAAGATGCAACGGGACCCAAGGGTGTGGAATGATCCATTGGTATTTCGACCTGAGAGATTCTTGAGCAATGATAAAGAGATGGTAGATGTGAAGGGTCAGAATTATGAACTGATACCATTCGGAACAGGCAGGCGGATATGTCCTGGTGCATCTTTTGCCTTGGAAGTCTTGCATTTGGTTCTCACTCGTCTTATTCTTGAGTTCGAGATGAAGGCACCAGAGGGGGGAATTGACATGAGGGCAAGACCAGGTTTTTTCAACAACAAGGTAGTGCCACTAGATGTTCTACTCACCCCACGCACACTAGGTTAAGATTTCTGTATATGCTAATTAAATAAGATAAATAATGTTTGTTGTCGAGTAATTTTAGTTAATGTTAATTTGTGAGTAGTTAAGTAGTACTATTATAGTTGTCACTGTCAGCATCAGTAATTTGCTTTCTTCTTCTTTGGTGATTCAACAATAGCCTGTTTAGGAGTTGCGCACTCCCTTTGATGCTGGGTCTTTCTGTTGTTGATTGGTTTAGGAGTTGTACACTCCCTTTGTTGTATTGGTTGTCTCTGGTTAGGCTTTTGCCTTCCGCTTTGTTTCGCTTAGGCGCCTCTTTCCCTGTTTTCTTTTTTCTTTTTTTTTTTTCCTAACAGT
>Ptr_TRINITY_PSMT3 Ptr_c98941_g1_i1 len=494 
GTGCTCTTCCGATCTAAAAGAAGAGAAAATTTTCTAAAGAGAGCTAAAAAGAAGAGAAAAAAGATGGAAGTAGTAAATAAGATTGATCAAGAAAACCAAGCAAAAATTTGGAAACAAATTTTTGGTTTTGCAGAATCATTAGTTCTGAAATGTGCAGTTCAGTTAGAGATTGCTGAAACACTTCATAATAATGTAAAACCCATGTCTTTATCCGAGTTAGCATCTAAACTTCCGTCTCAACCCGTTAATGAAGACCGTTTGTACCGAATTCTGCATTTCTTAGTTCACATGAAACTCTTCAACAAAGATGCTACCACACAGAAATATTCATTAGCTCCACCAGCGAAGTATTTGCTAAAAGGCTGGGAAAAATCAATGGTTCCTTCAATATTAAGCGTGACCGATAAAGATTTTACAGCTCCATGGAATCATCTTGGTGACGGTTTAACAGGTAACTGTAACGCTTTTGAGAAAGCGTTAGGAAAGAGCATTGG
>Ptr_TRINITY_CYP719A21 Ptr_c40355_g1_i2 len=1625 
CGATCTAAAGAGTTAATCTGACTCAAGCTAGCTAGAATATATACCAACAATACAAGAAATGATCATGAGTAACTTATGGATTCTTACGCTCATTTCTACCATATTAGCAGTCTTTGCTGCTGTGTTAATCATTTTCAGGAGAAGAACGTCAGCATCCACAACGCAATGGCCTGTTGGCCCAAAAACATTACCAATCATAGGTAACTTGCACATTCTTGGAGGCACTGCTCTCCATGTCGTCTTACATAAACTAGCTGAAGTTTACGGCAGTGTAATGACGATATGGATTGGTAGTTGGAAACCTGTTATTATTGTTTCCGACTTTGATCGAGCTTGGGAAGTTCTTGTTAACAAATCGTCAGATTATTCAGCACGTGAAATGCCTGAGATCACTAAAATCGGCACTGCAAATTGGAGAACAATTTCAAGTTCTGATTCTGGTCCATTTTGGGCCACTCTTCGGAAAGGTCTTCAGGGTGTAGCATTATCGCCTCAGCATTTAGCATCGCAAACTGCACACCAAGAGAGAGATATAATAAAGTTGATCAAAAATTTGAAAGACGAAGCAGCTCTTAATTCTGGAATGGTTAAACCACTTGATCATCTCAAGAAAGCAACTGTAAGATTAATCAGTCGGTTAATCTATGGTCAGGATTTTGATGACGATAAGTATGTTGAAGATATGCATGACGTGATCGAGTTTTTGATTCGTATTAGTGGTTATGCTCAACTTGCTGAGGTATTCTATTATGCTAAATATCTACCAAGTCATAAGAGAGCTGTAACTGGCGCTGAAGAAGCAAAAAGAAGAGTAATAGCTCTGGTGCGTCCTTTTCTTCAGTCAAACCCTGCTACTAACACTTACTTGCATTTTCTCAAATCGCAACAGTACCCTGAAGAGGTTATCATATTCGCTATTTTCGAAGCTTATCTTTTAGGTGTTGATAGTACTTCGTCAACCACTGCATGGGCACTCGCATTCTTAATACGTGAACCATCTGTTCAGGAGAAACTTTATCAAGAGCTTAAGAATTTCACAGCCAATAATGATCGCACAATGCTGAAAGTCGAAGACGTCAACAAATTACCATATTTACAAGCTGTTGTTAAAGAAACAATGAGGATGAAACCAATTGCACCACTGGCGATTCCTCATAAAGCTTGTAAAGACACTTCATTGATGGGCAAGAAAGTTGATAAGGGAACTAAAGTTATGGTTAACATTCATGCTTTACATCATACTGAAAAGGTTTGGAAAGAACCTTACAAATTCATGCCAGAGAGGTTTCTGCAAAAACAAGATAAGGCGATGGAACAATCACTATTACCATTTAGTGCAGGTATGAGAATTTGTGCAGGAATGGAATTAGGAAAACTTCAGTTTAGTTTTTCTCTTGCTAATCTTGTTAATGCTTTTAAATGGTCTTGTGTTTCTGATGGAGTGCTTCCTGACATGAGTGATTTACTGGGGTTTGTTCTGTTCATGAAGACCCCACTCGAAGCACGTATAGTTCCTCGTTCGTAGTGATGGAAATTTCATCCCATGTTTTTGTTTTTCTTCATGTTTATTACTTTGTACTGGTTTGATTTGGTGTGAAGATAAGATCTAAATTCCCAGATCGGAA
>Ptr_TRINITY_9OMT Ptr_c36508_g1_i1 len=1495 
GCTCTTCCGATCTCTTGATCATTGTCATCAAAAACAGTCCTAAGATGGCTACCAATGGCGAAATTCTCAATACCTATGGTCATAATCATCAAACAGCCACAGTCACTAAAATTGCTGCTTCTAATGAAAGCAACAACGATATCTGTTATCTTTCAGAAACGGCTAACTTAGGGAAGTTAATATGCATTCCAATGGCATTAAGAGCTGCTATGGAGCTAAATGTGTTCCAACTTATCTCCAAGTTTGGAACTGACGCAAAAGTTTCGGCTTCTGAAATTGCCTCTAAAATGCCAAACGCTACGAATAATCCTAAAGCAACTATCTATTTGGAAAGAATTCTTCGACTGCTCGGTGCCAGTTCTATTCTTTCGGTTTCTACCAGAAAAAAATTAAACGGAGGAGGAAATGATGGAGTAGTACATGAGAAGGTGTATGGGTTAACAAATTCGTCATGTTGTTTGGTCCCTCGAGAAGAAGACGGGGTGTCATTAGTTGAAGAATTGCTATTCACATCTGACAAGGTTGTTGTGGATAGTTTTTTTTAAACTGAAATGTGTGGTGGAAGAAAAAGACATTGTGCCATTTGAGGTTGCTCATGGTGCTAAGATCTTTGAGTATGCTGCTACAGAACCAAGAATGAACCAAGTTTTTAACGATGGAATGGCAGTTTTCTCTATTGTTGTTTTTGAAGCTGTCTTTAGAGTTTACGATGGATTTCTTGGTATGAAAGAATTGTTAGACGTTGGTGGTGGTATTGGTACATCGGTTAGTAAGATTGTTGCTAAATACCCTTTCATTCGAGGTGTCAATTTCGACTTGCCTCATGTTATTTCTGTTGCCCCTCAATACCCAGGTGTAGAGCATGTTCAAGGAGATATGTTTGAGGAAGTTCCAAAGGGGGAAAACATGTTGCTAAAATGGGTACTGCACGATTGGGGCGACGAACGATGCGTGAAGTTGTTAAAGAACTGCTGGAATTCATTACCTGTGGGTGGAAAAGTTTTGATAATCGAGTTTGTTCTTCCGAATGAACTTGGTAACAATGCCGAATCATTCAATGCGTTGATTCCCGATCTACTTATGATGGCTCTGAATCCAGGCGGTAAAGAACGAACAATTTCCGAGTATGATGCTTTAGCCAAAGAAGCTGGATTTATGAAAACTATACCTATCCCAATCTCCAATGGTCTTCATGTCATTGAGTTTCATAAATGATCAAGATGGTTATCTGAGTGTCATCCGTAATTTAACTAGTTACTTGGTTTTGTAATGAAATTACCAAGATAACTGTTTCCATTTCATGCATTTGGTGTGTTCTTCTTCTTCTTTTTTCTTTAAAAAAAATTGTATTTTGAAGGTTTGAATCAGTGTTTTAATAGGGGAAATTAAGTATGTTGTTTCGTGTTTCTTGATGAGATGATGGACCAATGATGTGCTTAATGTTTGTGAATCCCAGCTAGTATTAATAGCTTCTGGAATGGAATGTGTGTGAAGA
>Ptr_TRINITY_SALSYN Ptr_c34457_g1_i1 len=461 
GAGCGTCACAGCAGAATGGAATTTTAAAACCTCTTGATCATGCCAAAGAAGCGTCTATTCGATTACTGAGTAGAGTTATATTTGGTCAAGACTTTTCAAATGAGGATCTCGTTATTGGTGTGAAAGACGCCCTCGATGAGATGGTACGCATAAGTGGGTTGGCAAGTTTAGCTGATGCTTTTAAAATTGCTAAATATTTACCAAGCCAGAGAAAAAATATTCGGGATATGTACGCCACAAGAGACAGAGTATATAGTTTGATTAAACCACATATCGTCTCCAATCTTCCTGCAAATTCTTTCTTACATTTTCTTACATCTCAAGATTACAGTGATGAAATTATTTACTCAATGGTACTTGAAATTTTTGGTTTGGGAGTAGATAGTACTGCAGCAACGGCAGTTTGGGCACTCTCCTTTTTAGTCGGCGAGCAGGAAATTCAAGAAAAACTTTACCGCGAA
>Ptr_TRINITY_CFS Ptr_c13501_g1_i2 len=926 
TGATTATAAATTATGTTATCTAAAGAAGAAGAAGCAAGCAACCCACACCTTCAATTTTCTTCTCTCTCCATTCATCTTGTTTTGATATTTGTTCACAAAGAAAAATAAAAATTAGAGTACTGTTTTTGTAAAATGGAGGAGACCTTTTGGCTGATAACTTGTGGTGTGTTGGTAGCTTTTGCTTCAGCAAAATTACTATTTGGCAAGAAATCATCTCTGTCTACAATGGAATGGCCAGCAGGTCCAAAGAAGTTGCCCATTATTGGGAACCTTCATCAATTAGGAGGTGAAGCGTTTCATGTTTGTATGGCAAACTTGGCCAAAGTTCATGGAAGTGTTTTTACCATATGGCTTGGAAGTTGGCGTCCATTTATAGTCATAAACGATGTCGATAAAGCATGGGAAGTTCTTGTTAATAAATCTTCAGATTATTCAGCGAGAGATATGCCCGATATTACTAAAATTATTTCAGCAAATTGGAAGAATATTTCTCATTGTGATTCTGGTCCATTTTGGCATAATTTAAGAAAAGGTCTTCAAAGTGTTGCTCTAACTCCTTTTAATGTTGCGTCTCAATATCATTTGCAAGAAAGGGACATGCAAAATTTGATCAAATCTATTCAAGAAAAAACGTCGCACCAAAATGGGACCTTGAAACCACTTGATTATGTAAAGGAAGAGACTGTTCGGTTACTAAGTCGACTTATATTCGGTCAAGATCTCGTAGACGAGGATTTCGTTGTTGGTATGCATCAAGCCCTCGACGAGTACATCGAAACTATAAGTAAGGCAAGTCTAGCTGATGTTTTCAAATTTTGTGAGAATCTATCAAGCCATAAGAAAACTATTCGAGCAGTTCATGCTATCAAAAAGCGAATCGACAGTTTGATTCGCCCACACATTGTTTCTAAGAGATCGGAAGAGCG
>Ptr_TRINITY_MSH Ptr_c39855_g1_i3 len=1447 
TCTCGAGACTATAAAAAACTTAAGGAGTTCTGAAGTCGAGTCATGTTTTGAGTCGCTTTATAATCAGTGGAGAAACAGAGAAAATAGTGTCGAAAAGTCAACTACGGTGAGAATGGATAGTTGGTTAGACGATTTGACGTTTAACGTTGTGGCGAGAATCGTTGCGGGGAAGAGGAAATTTTCGGCTAATGGAGATGTTGGAGCTCAGAGATATAAAGCAGCAATGGATGAAGCCACGAGATTAACGAGATTTTTCGCATTTTCCAATGTAATTCCGTCGCTAAGCTGGTTGGACAATTTAAGAGGTTTGGTGCGAGATATGAAAAAATGTGCATCTGAAATTGATACAATTATGGCTTCTTGGGTTGAAGAACATCGTGTGAAAAGAAATTCCGGAGGTAATTCTCAACTCGAACATGATTTTATTGATGTTTGCTTGGATATTATGGAGCATTCTTCGTTACCCGGCGATGATCCTGACCTCGTCGTCAAATCCACGTGTCTGGACATGATATTGGGTGGGAGTGACACCACAACAGTTACCTTAACATGGGCAATGTCTTTACTCTTGAACCATCCCCAAGTACTACAAAAGGCCAAAGAAGAACTAGACACACAAGTTGGAAAGAATCGGCAAGTCGACGACTCGGATATCCCGAATCTTCCGTACATCCAAGCGATCATCAAAGAGACGATGCGGTTGTACCCGGCCGGACCACTAATTGAACGGAGGACGATGGAGGACTGCAAAGTAGGTGGGTACCAAGTTCCGGCCGGCACGCGCTTATTGGTTAACGTCTGGAAGATGCAAAGAGATGGGAACGTATACAAAGGCGATCCGTTAGAGTTCAGACCCGACAGGTTTTTAACTAGTAATGCGGATGTGGATCTAACGGGTCACCATTACGAATTGATACCATTTGGGGCGGGTAGACGGATATGCCCGGGAGTATCGTTTGCGGTTCAGTTGATGCATTTGGTTCTTGCTCGATTACTTCACGAGTTCGAGATCACGACGGTGGAGCCAGAAGCGAAGGTGGATATGTCTGAAAGTGGTGGCTTGCTTTGTTATAAGATTATGCCGTTGGAAGTACTGATTAAACCTCGACTCGAGATATGATCGAACGAAAACCTCAACATAATAAAAGCAAGGCCGTCTATAACCCGTTTATAGTACTGAATGGTCCAATGTATGGGATTGTGAGACTAGTAGGTCTTGCAGAGTATTAGTAATGTGATGTACTTGTTTTCCTTTTGAGTCTTGATTTTGGGTCCAAATGTGCTGTAATCAACCCCATTTCTCAAGTTCCGTGCTAAATACCGGGGACTCAATTTTCATGTAATCTGTTGCTTTCTTTTCTTCTACCTATGGTAGAAATTCTGTACATTCTCTTACTTCTTAATACAACTTCTCTTTTGATCAAAAAAAAAGTTCGGATGAGCTCCT
>Par_TRINITY_NCS Par_c27622_g3_i1 len=1717 
TGGTGTTGGTACAGTTCTTGATATTGTCTTCCCTCCAGGTGCGGTGCCTCGAAGTTACAAAGAGAAATTCGTAACCATCGATCGAGAAAAGCGATTGAAAGAGGTTATTATGATCGAAGGAGGATACCTGGACATGGGATGCACATTTTACTTGGACAGGATCCATGTAGTGGAGAAAACCCCGAGCTCATGTGTTATCGAATCGTCTATTGTGTATGAAGTGAAAGAAGAGTATGCTGATGCCATGTCAAAATTGATCACAACTGAACCGTTGAAATCTATGGCCGAGGTCATCTCTAATTATGTTATCCAGAAAGAATCATTTTCCGCAGGAAACATTTTCAACAAAATTTCTTTGGTGAAGAAGGAGATTCGATACGATTTGGAGGTACCAACCTCAGCCGATTCTATCTGGTCAGTTTACAGCTGCCCAGATATCCCTCGGCTTCTTAGAGACGTTCTGCTTCCCGGTGTCTTTGAGAAATTGGATGTTATCAAAGGGAATGGCGGTGTTGGTACTGTTCTAGACATTGTTTTCCCACCAGGTGCGGTGCCTCGTCGTTACAAGGAGAAATTTGTGAACATCAACCATGAGAAGCGACTAAAAGAGGTGATTATGATCGAAGGAGGGTACTTAGACATGGGATGCACATCTTACCTGGATAGGATCCATGTGGTTGAAAAAACCTCTAAATCTTGCATCATTAAATCGTCTGTTGTCTACGAAGTGAAGCAAGAGTGTGCTGCTGCCATGTCTAAGTTGATCACCACCGAACCATTGAAGTCGATGGCAGAAGTCATCTCTAATTATGCTATTAAGCAACAATCTGCTTCTGAGAGAAACATTTCTAAGAAGCAATCTCTACTAAGGAAAGAAATTACTTATGAAACGGAGGTGCAAACTTCGGCTGATTCGATTTGGAACGTCTACAGTTCTCCTGACATCCCTAGGCTACTCAGAGATGTTCTGCTTCCTGGTGTTTTTGAAAAGCTAGATGTCATTGCAGGCAATGGTGGCGTTGGTACTGTACTGGACATTGCTTTCCCTCTAGGTGCAGTGCCGCGGAGGTACAAGGAGAAATTTGTGAAGATCAACCATGAGAAGCGATTGAAAGAAGTGGTTATGATCGAAGGAGGATACTTAGACATGGGGTGCACATTTTACATGGACAGGATCCATGTATTAGAGAAAACCCCTAACTCATGTGTTATTGAATCCTCTATCATTTACGAAGTTAAAGAAGAGTATGCTGATAAAATGGCTAAGCTAATCACAACCGAACCATTGGAATCCATGGCAGAAGTCATCTCTGGTTATGTTCTTAAGAAACGACTCCAAGTATTCGGATTCGAGATTAAGCCAAAACTAAGATTCAATCTTTTGCTATGTTTGATTATCTGTTTGGTTATAGCTGGAGGTATGTTTGTTGCTCGTGTTCCACTCTAAGGTTAAGGGCTTTTCTTAAATGTAATTTTGGAAATAAAGTATTGGTTTGATCCTTAAAACCATGCGTTGCATTGAAGAGGTTTCTCATATGTAATTCTCAAATCTACAAAATAAAAAAAACAAATTTAATAATGTTTCAAGCAATGTTTGAAAAACGGGTTTAGAATGTAATAGTAATTTCCGGCAATGTTTGATAAACTTTTCTCAGAAAGAGAAATTGTACTTGGACAAAAAATAAACATACTTTTTTGATTGTTTATCTAAAAAAAA
>Par_TRINITY_6OMT Par_c22934_g1_i1 len=1357 
GTACAAAGCCCGTGTTTTATAGTGCTCATAGAGAATATAGAGGATTACTAATTATTATATAAAAGGGTCAAAAGATAGCACTAGAGAATAGCTCAAATCATTCATTCATTCTCAATCTCATCAACAGCTAAAGTTTCTAAAAAGAGAGAAATGGAAACAGTAAGCAAGATCGATCAACAAAACCAAGCAAAAATCTGGAAACAAATTTACGGTTTTGCAGAATCACTAGTTCTGAAATGTGCAGTCCAATTGGAAATTGCTGAAACACTTCACAACAATGTCAAACCCATGTCTTTATCCGAATTAGCATCAAAACTCCCCGTTGCTCAACCCGTTAATGAAGACCGTCTGTTCCGAATCATGCGTTACTTGGTTCACATGGAACTCTTCAAAATAGATGCCACCACACAGAAATACTCATTAGCTCCACCAGCTAAGTATTTGTTGAGAGGCTGGGAGAAATCAATGGTTGATTCAATTTTATGCATAAATGACAAGGATTTCTTAGCTCCATGGCATCATTTAGGTGACGGTTTAACCGGTAACTGTGACGCTTTTGAGAAAGCGTTGGGGAAGAATATTTGGGTTTATATGAGTGAAAATCCTGAAAAGAATCAATTGTTTAATGCAGCAATGGCTTGTGATACTAGATTGGTTACTTCTGCATTGGCTAATGAGTGCAAAAGTATTTTTAATGATGGAATCAGTACACTAGTCGATGTCGGTGGCGGTACCGGTACTGCTGTGAAAGCCATATCTAAAGCATTTCCGGATATTAAATGCACTATCTATGATCTTCCTCATGTCATAGCTGATTCTCCTGAAATTCCCAATATCACTAAAATTTCTGGAGATATGTTCAAGTCTATTCCTAGTGCTGATGCCATCTTCATGAAGTGCATACTTCACGACTGGAACGACGAGGAATGCATTCAAATCTTGAAGAGATGCAAAGAAGCATTGCCAAAAGATGGCAAAGTTATTATCGTGGATGTCGTAATAGACATGGATTCGACTCATCCGTACGCCAAAATTAGACTCACATTGGATTTGGATATGATGCTTAACACTGGTGGAAAAGAGAGAACCAAAGAAGAATGGAAGAAACTTTTTGATGCCGCTGGTTTTGCTAGCCACAAAGTCACTCAGATATCTGCTGTCCAGTCTGTAATTGAGGCTTACCCTTATTAAGGAACATTTTACCCGGTTTTCCCTTTGATTAATTGTTATTGCTTTATCTTTGGATTATGTTTGTGCTTATGATAACTGCAAGATGAATGAATTTCCAACTTGCACTGAATTTGAATCAATGTTTTTCGTTTACTTAACTTTGTGCTATTTTGGGAGAGATCGGAAG
>Par_TRINITY_CNMT Par_c37271_g1_i1 len=1352 
GCTCTTCCGATCTATCAACTTATAAAAAACCCACATCAGTGGTAGTAGTCAGTCATCAGTACAACCACTACCACCACCTCTGTCTGAACTTCTCTGGAAAATCTATAGACTTTGTGTGTGTTTTCTCCTTTGGAAGTTAAATAAGATGCAGCTAATGGCAAAACAAGAGCTGTTGAAAAACATGGAGCTTGGGTTGATACCCGATGAAGAGATTAGAGAAAGGATTAGAATCGAATTGGAAAAGCGTCTCCGGTGGGGTTACAAAGAAACCCATGAAGAACAGCTTTCACAGCTTCTTGAATTAGTTCACTCTTTGAGAGGTATGAAAATGGCAACTGAGATGGAGAATTTGGATTTAAAACTATACGAAGCACCTATGGAATTCTTAAAGATCCAACATGGGAGCAATATGAAACAGAGTGCCGGTTACTACACCGATGAATCAACCACGTTGGACGAAGCTGAGATAGCGATGCTGGATTTGTACATGGAGAGGGCGCAGATCAAAGATGGTCAGAGTGTACTTGATTTAGGCTGTGGATTGGGTGCTGTAGCTCTTTATGGTGCAAACAAGTTTAAGAAATGTCAATTTACTGGAGTTACAAGTTCTATGGAACAAAAAGATTACATTGAGGGAAAATGCAAGGAACTTAAGTTGACCAATGTCAAGGTTTTATTAGCTGATATAACAACTTACGAAACCGAAGAAAGATTTGATCGGATTTTTGCTGTTGAATTGATTGAGCATATGAAGAACTATCAATTGCTTCTTAAGAAAATATCAGAATGGATGAAAGATGATGGACTACTTTTCGTTGAACATGTTTGCCATAAAACTCTAGCGTACCACTATGAGCCTGTTGATGCAGAAGATTGGTACACTAACTACATATTCCCTGCTGGAACTATGACTCTATCATCTGCTTCAATGCTTCTTTACTTTCAAGATGATGTTGCTGTTGTGAATCAATGGACTCTAAGTGGAAAACATTACTCACGATCCCATGAAGAATGGTTGAAAAACATGGATAAGAACATTGTTGAAGCCAAAGAGATAATGAAGTCTATAACTAAAACTGAGGAAGAAGCAACCAAATTGCTCAACTTTTGGAGGATTTTTTGCATGTGCGGAGCAGAGTTGTTTGGCTATAAGAATGGTGAAGAATGGATGCTCACCCATCTTCTCTTCAAGAAAAAAATGAGAGAACTTCTTTTATGTGTGCTTTCATTTAGTGCGTGTTATTTTACATCATACATATGCCAAATCATTGTAATAAGAACTGTTTAGAATGATTGATTGGTTGTAACTTTTATTTTATGTTTTTTTAAAAATACTTCATCATGAAGTGCTT
>Par_TRINITY_CYP80B1 Par_c39418_g2_i1 len=1618 
TGTGCTCTTCCGATCTCTTCATATAAACAAGAGGCCAAACAAAACTACATTTAGAGAAAGAAAATATGGCGATCATCACAGTAGCAATTGTAGCAGTTGTGATCACTACTTTGTTATACTTGATTTTCAGAGATTCGAGTCCTAAAGGTTTGCCACCAGGTCCAAAACCCTGGCCAATAGTTGGAAACCTTCTTCAACTTGGTGAGAAACCCCATTCTCAGTTTGCTCAGCTCGCTGAAACCTATGGTGATCTCTTTACACTGAAACTAGGAAGCGAAACAGTTGTTGTAGCTTCAACTCCATTAGCAGCTAGCGAGATTCTAAAGACACACGATCGCGTTCTCTCTGGTCGGTACGTGTTTCAGAGTTTCCGGATAAAAGAGCATGTAGAGAACTCTATTGTTTGGTCTGATTGCAATGAAACATGGAAGAAACTGCGGAAAGTTTGTAGAACGGAACTTTTTACACAGAAGATGATTGAAAGTCAAGCTGAAATTAGAGAATGTAAGGCTATGGAAATGGTGGAATATTTGAAGAAAAATGAAGGAAATGAAGTGAAAATTGTTGAAGTTGTATTTGGGACGTTGGTGAATATATTCGGTAACTTGATATTTTCGCAAAATATTTTCAAGTTGGGTGATGAAAGTAGCGGAAGTGTAGAAATGAAAGGACATCTATGGAGAATGCTGGAATTGGGGAACTCGACAAATCCAGCTGATTATTTTCCATTTTTGGGTAGATTTGATTTGTTTGGACAAAGAAAAGATGTTGCTGATTGTCTGCAAGGGATTTATGGTGTTTGGGGTGCTATGCTCAAAGAAAGAAAAATAGCCAAGCTGCTTAACAACAGCAAGAGGAATGATTTTGTTGAGATTTTGCTCGATTCCGGACTCGATGACCAACAGATCAATGCCTTGCTCATGGAAATATTTGGTGCGGGGACAGAGACAAGTGCATCTACAATAGAATGGGCGTTATCTGAGCTCACGAAGAACCCTGAAGTGACAGCCAATTTGCGATCGGAATTGCTATCTGTGGTAGGGCAGAGGCCGGTTAAGGAATCCGACATACCAAACATGCCTTATCTTCAAGCTTTTGTTAAAGAAACTCTACGGCTTCATCCGGCAACTCCGCTGCTGCTCCCTCGCCGAGCACTTGAGACGTGCAAAGTTTTGAACTATACAATCCCAAAAGAGTGTCAAATTATGGTGAACGCCTGGGGCATTGGTCGGGATCCAAAAACGTGGGCTGATCCATTGAAGTTTTCACCTGAGAGGTTCTTGAATTCGAGCATTGATTTCAAAGGGAATGACTTCGAGTTGATACCATTTGGTGCAGGGAGAAGGATATGTCCTGGTGTGCCCTTGGCAACTCAGTTTATTAGTCTTATTGTGCCTACTTTGGTACAGAATTTTGATTGGGGATTACCAAATGGAATGGATCCTAGCCAACTGATCATGGAAGAGAAATTTGGGTTGACACTCCAAAAAGAACCACCTTTGTATATTGTTCCTAAAACTCGGGATTAAGCTCAATCAAGAATTCTTAAATTCACATGATTCGGAGATCTCGCTAGATTATTCGAAAATAAAATTTTAAAAAAAAGTATTTAAATATG
>Par_TRINITY_4OMT1 Par_c27586_g1_i1 len=1264 
GTGTGCTCTTCCGATCTCCTAAACAAAAATAGTCTTCTCTGCTTGACAGCAAAAAAATTCATATCTAATGGGTAGTTTAGATGTCAAGCCAGCTTCTGAAACACAAGAAGTTTCCATCAAGGATCAAGCTCAACTGTGGAATATTATCTATGGTTTCGCTGATTCTCTCGTTCTTCGTTGCGCTGTAGAGATTGGAATCGCGGATATTATCAAAAACAATGGTGGGGCAATCACACTTGCACAACTTGCGTCCAAACTACCAGTTCCAAATGTCAGTTCTGATTACTTGTACAGAATGGTAAGATACTTGGTACACCTGAATATCTTAGAACAAGAAACTTGCAACGGCGGAGTTGAGAAGGTTTACTCGCTTAAACCGGTCGGTACTCTACTTTTAAGAGACGCAGAAAGAAGTATGGTGCCGATGATATTAGGCATGACTCAAAAGGATTTCATGGTTTCATGGCATTTCATGAAAGAAGGTTTAGGAAATGGAAGTACGACGGCATTTGAGAAAGGAATGGGGATGGATATATGGAAGTATTTAGAAGTTAATCCTGATCAGAGCCAGTTGTTTAATGAAGGAATGGCTGGAGAAACAAGACTTTTAACCAAAACTCTAATCGAAGATTGTAGAGATACCTTTCAGGGTTTGGAATCTCTGGTTGATATTGGTGGAGGAAATGGTACAACAATCAAGGCAATCTATGAAGCTTTTCCTCATATCAAATGTACACTCTATGATCTTCCTCATGTTGTTGCCAACTCTCATGATCTCCCTAACATCGAAAAAGTTCCCGGTGATATGTTCAAGTCTGTTCCCAGTGCTCAGGCTATCTTACTCAAGTTGATCTTGCACGACTGGACTGATGAGGAGTGTGTCAACATTCTAAAGAAGTGCAAAGAAGCAATACCGAAAGAGACAGGAAAAGTGATTATAGTGGATGTAGCACTTGAAGAAGAATCCAACCATGAACTTACAAAGACAAGATTGATTCTTGATATTGATATGTTGGTGAATACTGGCGGTAGAGAGAGAACTGCAGATGATTGGGAAAATTTGCTCAAACGCGCAGGCTTTCGGTCTCATAGGATCAGACCCATTCGCGCTATTCAGTCTGTCATCGAAGCCTTCCCTTAGTAAAAGCTCTGACTATTCTGCTTTCTTTCTCAGAGAAGCGTACGTATGCGATGCACTTGTCAACAATAAGCCATCTTCAATTGAGGAGACGGTTTCCTATTTTCTGTTGTATTTTTTTTTTAT
>Par_TRINITY_BBE Par_c39416_g1_i2 len=1613 
TGTGCTCTTCCGATCTCATCATGATGTGCAGAAGCTTAACATTACGTTTCTTCTTATTCTTTGTTTTATTACAAACATCCGTACGAGGTGGTGATGTTAATGATAATCTCCTCTCGTCGTGTTTAAACTCCCATGGTGTTCACAATTTCACCGCACTATCAACCGATACAAATTCCGACTACTTCAAACTACTCCATGCATCGATACAGAACCCGTTGTTCGCGAAGCCTACGGTATCGAAACCGTCGTTTATTGTAATTCCCGGCAGCAAAGAAGAACTTTCGAGCACGATTCATTGTTGTACAAGAGAATCATGGACTATTCGACTGCGGAGTGGTGGTCATAGTTATGAAGGGTTGTCTTACACTGCTGATACACCTTTTGTGATTGTAGATATGATGAACTTGAATCGAGTTTCCATTGATGTTGAGTCGGAAACAGCTTGGGTTGAATCCGGTGCAACACTTGGAGAATTATACTATTCTATTGCGCAGTCAACGGAAACACTGGGGTTTACTGCTGGTTGGTGTCCGACTGTTGGTAGCGGAGGACATATAAGCGGTGGTGGTTTTGGTATGATGTCGAGAAAGTACGGGTTAGCCGCGGATAACGTTGTGGATGCGATTCTTATAGATAGCAATGGAGCGATTCTTGACCGTGAAAAAATGGGGGAAGATGTTTTTTGGGCTATTCGTGGTGGCGGCGGAGGTGTCTGGGGTGCAATTTACGCGTGGAAAATCAAACTTTTGCTAGTTCCGGAGAAGCTGACCGTTTTTCGTGTGACAAAGAATGTAAAAATTGAAGCCGCTTCTTCTTTGCTTCACAAATGGCAATATGTTGCAGATGAATTAGATGAGGATTTCACGGTGTCTGTGCTCGGGGGAGTAAACGAAAATGAAGCCTGGTTAATGTTCTTAGGCTTACACTTGGGACCTAAAAGTGCTGCAAAAACTATAATCGATGAAAAATTCCCTGAACTGGGGTTAGTAGAGGAAGAGTTTCAAGAAATGAGTTGGGGTGCATCCATGGCTTTCTTAGCAGGATTAGAAACAATCTCTGAGTTAAATAACAGGTTCTTGAAATTTGATGATAGAGCTTTCAAGACAAAAGTTGATTTCACTAAAGAACCAGTACCGCTTAACGTGTTTAGACGTGCATTAGAGATGTTATCAGAACAGCCTGGTGGATTTATAGCTCTAAATGGTTTTGGAGGGAAGATGAGCGAAATTAGCACTGACTTTACCCCGTTTCCTCATCGTAAAGGAACTAAATTGATGTTCGAGTATATAATCGCTTGGAACGAAGATGAAGAAACGAAAATCGGTGAGTTTAGCGAATGGTTAGCCAAGTTTTACGATTATTTGGAACCGTTCGTATCGAAAGAACCAAGGGTTGGTTATGTTAATCATATTGATCTTGATATTGGAGGAATAGATTGGAGAAATAAAAGCAGTACTAGCGGTGCGGTTGAGATTGCTAGGAATTGGGGTGAAAGATACTTTTCGTCCAATTATGAACGTCTAGTTAAGGCCAAGACACTGATTGATCCAATTAATGTGTTTAATCATCCACAGAGTATTCCTCCAATGATGAAATTTGAGGAAAATTACATT
>Par_TRINITY_TNMT Par_c34579_g1_i3 len=1404 
GTGTGCTCTTCCGATCTAAACTCTTTGTGGTTAGACGTCCACATGTTACACGCGAATTCATGTACTAAAACTCTTTATCTTACGTCGACATTTTAGTTTGTTGTGTTGTTTTGTGCCAGAAAACCGATTGATCTCCTATATAAACAATAGTACGTACTAAGTCTGGTTCACAACACACCACACCACACCTCTCTCATTCTCTCTAGAATTTTCATTTCATTAAGTTTCTCCCGAGCTAGCAGCCTAGATTGTGTCATCATGAGTTCAATAGAAGAGGTGAAGATAAAAGAATCGAAAGAAGAAACCCTAGGGAGATTGTTGAAAGGAGAGATTAAAGATGAGGAACTGAAGAAGCTGATTAAGTTTCAGTTCGAGAAACGTCTGCAATGGGGTTATAAATCATCTCATCAAGAACAACTCTCCTTCAACCTTGACTTCATTAAATCGTTGAAAAAGATGGAAATGTCAGGAGAGATTGAGACAATGAACAAGGAAACCTATGAATTGCCATCAGAATTCTTAGAGGCAGTTTTTGGGAAAACTGCCAAGCAAAGTATGTGTTACTTTAAACATGAATCAGCAACAATAGACGAAGCAGAAGAAGCTGCACATGAATTATACTGCGAACGAGCACAAATCAAAGATGGACAAACTGTTCTTGACATCGGTTGTGGTCAAGGTGGTCTAGTTCTATACATTGCTCAGAAATATAAGAACTGTCATGTTACAGGGCTCACTAATTCAAAGGCACAAGTCAATTACTTACTCAAGCAAGCAGAGAAGCTTGGGTTGACAAACGTCGACGCCATACTAGCAGATGTTACTCAGTATGAATCTGACAAGACATACGATCGTCTACTTATGATTGAAGCCATAGAGCACATGAAAAACTTACAGCTGTTCATGAAGAAACTATCAACTTGGATGACAGAAGAAAGTCTTCTCTTTGTGGACCATGTCTGCCACAAAACATTTGCTCACTTTTTTGAGGCCGTCGACGAGGATGACTGGTATTCCGGTTTCATCTTCCCCCCTGGTTGTGCAACAATACTAGCTGCTAATAGTCTCCTCTATTTCCAGGATGATGTTTCAGTTGTGGATCATTGGGTTGTCAACGGAATGCACATGGCTCGTTCAGTAGACATTTGGAGAAAGTCGCTAGACAAAAATATGGAAGCTGCAAAAGAAATTCTATTACCTGGACTTGGAGGAAGCCACGAAGCAGTGAATGGAGTCGTTACTCACATTAGAACTTTCTGTATGGGAGGGTATGAACAATTCTCAATGAACAATGGAGATGAGTGGATGATTGCACAGCTGCTTTTCAAGAAGAAGTAATGAGACACATTCAACCCGCATTTCCAGAGTTCAATAATAATGTGACCTTATTGTGTCAATAACTGC
>Par_TRINITY_PSSDR1 Par_c91731_g1_i1 len=1389 
GTGTGCTCTTCCGATCTAAATAGGCGAACTATAACAGTTTGCACCTACAACATTCAATTTTTATTTTGGTAAACGAAAAAATAAGCTACAACTCCATGTTTTGGCTGAGTGTAGTCTGACTGTAGGTAAGCTACAACTGCATGTTACAGATAATCACTAACTGATTATTCAGGCATACCTAACGGTCCATATTGTTATAGTTCGCAAAACATTTTTGCGAACTATAAAGGCATGCATGGACAGAAAAAATACATCAGAGAGATATCATAAATTCAAAGAGATGGAAGGAACAGGAAAGATAGTATGTGTAACAGGTGGAGCTGGATACTTGGCATCTTGGCTGATCATGAGATTGCTTGAACGTGGTTACTCTGTTCGGACCACCGTCCGGTCTGACCCAAAATTTAGGGAAGATGTGAGCCACCTGAAAGCTCTTCCTGAAGCTACAGAGAAGCTTCAAATTTTTGAAGCAGATCTTGAAAACCCAGAAAGTTTCGACGATGCAATCAACGGGTGTGTCGGTGTCTTTCTCGTTGCTCAAGGAATGAATTTTGCCGAAGAATATACTCTTGAAAAAATAATCAAAACATGCGTGGAAGGAACTCTTAGAATTCTAGAGTCATGCTTGAAATCTAAAACAGTGAAAAAGGTTGTGTACACATCTTCTGCTGATGCAGCAATGATGATAAGTAATCTCAAAGCTTTAAAAGAAATTAACGAGACAATATGGTCAGAAGTTGACAATTTCATTAGCAAACCGGAACAAGTTATTCCTGGATTGCCCTCATATGTGGTCTCAAAGGTACTGACAGAAAGAGCTTGCCTAAAATTTTCTGAAGAACATGGTTTGGATGTTGTTACTATACTTCCTCCGTTGATTGTTGGACCATTTATCACTCCCCATCCCCCTCCCAGTGTATCTATAGCTCTTTCGATAATTTCAGGTGATGTGTCGATGATGCTTGGTGTTAGACTTGAAAATGCGGTACATATAGATGATGTTGCTTTAGCACACATATTTCTTTTTGAATGTGAAAAAGCAAAAGGAAGACATATTTGTTCTTCAGCTGATTTTCCAATGCATGATCTGCCTAAATTTATATCTGAGAATTATCCGGAATTTAACGTACCGACTGATTTACTAAAGGATATTGAGGAACAAGAACCAGTTCATCTTTCCTCAGATAAGCTGTTGAGTATGGGATTTCAGTTCAAATATGCTTTTGCAGAGATTTTCGGTGATGCAATACGATGTGCCAAAGAGAAGGGTTTCCTTTAGAGGCCAATTATAGTATGGTTACGAGGAGATGTGGGAGTAGCTAGCCCAAGATGCCCTGCTTGCACTAGCTTATATTATTGTTGTTGTTTTTCAAATGAATAAATGGGCAG
>Par_TRINITY_PSCXE1 Par_c36757_g1_i4 len=1082 
CCAAAGTTCAAACCTCATCCAATAAAAATCCAACAATGGCAGATCCTTATGAATTCCTAATGTGCATTCACAATCCTGAAGAAGATACCCTAACAAGAAATTTCCCGATTCCTGCTACTCCCTTAGATCAAAACACCAAAGACATTTCTTTAAATCCCGATAGGAAAACCTCACTTCGAATCTTTCGACCCCCAACCGAAGAACTTTTTGCAACAACAAATAAGTTGCTTCCTATCATAATTTATTTCCATGGTGGAGGTTTCATTCTTTTCAATGCAGATTCAACTATAAACCACGACTTTTGTCAATCGATTGCTACACATTTACCTGCGCTGGTCGTTTCGGTAGACTACCGTCTTGCTCCTGAAAACAGACTTCCCGCTGCCTATGATGATGCTGTTGATGCTTTAAACTGGGTCAAAGACCAAGGTTCTGGCAAACTAAATAATAGTGAAGTATGGTTAAAAGAGTATGGCGACTTCTCAAAGTGTTTCATTATGGGGTGCAGCTCGGGTGGTAATATTGCATATCATGCCAGTTTGAGGGCAATAGAAATGGATCTTGAACCAGTTATAATCAACGGATTAATATTACACAGCCCTTTTTTTGGTAGTCTTGAGAGAACTGAATCAGATTTAAAAGTGATCAACGATCTAGACTTGCCTCTTGCGGTAAGGGATGTCATGTGGGAACTGGCTTTGCCGCTTGGGTCTAGTCGTGACCACGTTTATTGTAATCCAAATATTGACAATGATGGATCATCATCCGGAAATATGGTGGGGTTAATCAAAAGATGTTTGGTGATAGGATTTTATGGGGATCCACTTATTGATCGACAAATTCAGCTCGTGAAGATGTTGGAGGAAAAGGGTGTGAAGGTTGAAACTTGGATTGAACAAGGAGGGTATCATGGAGTACCATGCTTTGACTCTAAGATACGTGAAACGTTGCTGGGAAAAATAAAATATTTTATTTGATTCAGTTTATCTTATATTATTACTAATAAACAACGAATTACATGAAAGCTTTCGAAAAACATTTTCAGATGTGGCGTTGTACGTGAGCTTGTTGACGTAATTGGC
>Par_TRINITY_CYP82X1 Par_c39178_g1_i2 len=1874 
GAACCATTAAACACTTAAGTCATGCCTTGATATGCTCAAATTTTAGTGTGTCATATTCACTATAACTATAAATTTCAATACAATTTCTAAACCTCATCATCATTCAAGAGAGACGCAAATACCTTGATATTCTTTTGTCATCAATGGAGTTATTCATAAAGTTACCGTTTATCCAACCAATTCCTTTCAGTATTATTCTTGTTACTACAGTTTCGATTGTTCTATTATACAGTGTCTTCTTCTTGGTTACTGATACGAAAAAGAAGAAGAAGAAAGCACCAAATGCTTCCGGGGCATGGCCGTTAATAGGTCATCTCCGTCTATTGATGAACGACAAGGAACCGTTGTATAGAGCACTAGGGAGCATGGCTGATAAGTACGGACCTGCATTCAACATCCGATTAGGTAACCAAGAAGTTCTTGTTGTGAGTAACTGGGAGATGGTAAAACAGTGTTTTGGTAATCAAAATGATAAGCTATTTTCGAATCGTCAAACTACATTAGCTGCAAAATACATGCTTAATCAAACAACTTCTAGCGGATTCGCACCATATGGACCATATTGGAGAGAGCTACGAAAGATAATGGTGCAGCAATTACTCTCTAAACAATCTTTAGAATCGTGGAAACATCTGAAAATCAAAGAGATGGATGCTTCATTTAGTAAACTTAACGAGTTATGCAACAACAACGGTACTGGAACAGCTACCCTAATTAGGATGGACGAATGGTTTGCTGAGTTGACGTTCAACGTGATCGCAAGAAATATCTTTGGCTACAAAAGTGGCGGAAGGTCGACAGCGCTTACAAACGGTGATACGGAATCAAAGGGCGAGAGGTACAAGAAAACATTGGAAGAAGCACTTCATCTAATGTCAATCTTTGCAGTTTCAGACATATTTCCAAGTCTAGAGTGGGTAGATCGATTAAGAGGCCTTGTAAGGGATATGAAACGCTTTGGAGATGAGCTAAATTCAATTGCAGGGTGTCTTATTGAAGAGCACCGCCAAAAGAGATTACAATCCGTATCTAAAAGTGATAAAGGAGTTGGTGATGAACAAGACTTCGTTGATGTTCTCTTATCGGTTGCTGAACAATCGCAACTTCCTGGAGATGACCCTGATTTGGTCATCAAGTCTATGATTCTGGAAATCGTATCAGGTGGGAGTGAGACCACATCGTCAACCTTAACTTGGGCCCTCTGTCTGTTACTGAACCATCCGCATGTGTTAAAGAAGGCAAAAGAGGAATTAGATACGCACGTAGGAAAACATAGGCATGTAGAAGAGTCAGATACCCCTAAGCTCGTGTACATTAATGCAATTATCAAAGAATCAATGCGATTGTATCCAAACGGGGCAATGCTTGATCGGTTGGCGTTAGAGGAGTGCGAAGTTGGTGGATTTCATGTACCGGCCGGGGGACGCTTATTTGTCAATGTTTGGAAGATTCAGAGAGATCCGAGTGTTTGGGAGAATCCTCTAGAGTTTAAACCAGAGAGGTGGTTTTTGAGTAATGGTGAAAAGATGGATGTGGATTACAAAGGTCACAATCATGAATTCATACCATTTGGGATAGGTCGGAGGATGTGCGCTGGTATGCTTTGGGCATCGGAGGTGATTCATTTGGTGCTGCCCCGTCTTATTCATGGGTTTGATATGAAAGCAGCAAGTGCCAATGGGAAAGTAGACATGACGGAAATGGCAGGCATGGTGATTTGTTTTAAGAAGACACCTCTTGAAGTTATGGTCAATCCTCGAGAGTAGATGTTTTTATCCTTTTGCATAGTTTCTATATTAAAAATGTAGGCCAAGCGAGCAACATGTCGTACATTTGATACAAGATTTTTTAAGTTTGTCAGATCGGAAGAGCGT
>Par_TRINITY_CYP82X2 Par_c28721_g1_i2 len=1639 
TGTGCTCTTCCGATCTAGAAATCCTAGTTGTGAGCAACTGGGAGATGGTGAAAGAATGTTTCACAAGAAATGACAAGTCATTTTCGAATCGTCCAAGTACATTAAGCACTAAATACATGCTGAATGACACCAATTCTGTTGTGTTTTCACCTTATGGAACGTATTGGAGAGAAATGCGGAAGATACTGGTGCAAAAACTACTGATCTCTAACCAAAGATCAGAGGCATTGAAAAATTTGAAAACGAAAGAAATCGACAACTCGTTTGTGAAGCTCAATGATTTATGCAGCAACGAGGTTAGCGGAGGCACAAAAGTTAGGATGGACGAATGGTTGGCTGACATGATGTTCAACATTATTGCTAGGATTACATTTGGTTACGAAGGCGGAGGAGGCCATGCACCTGGCGCTTCTACAACATCCAAGAATGTCGAGAGATACAAGAAAACGTTGGACGAGATGTTTGTTGTTTTAGCGACGAGGTTTGCAGTTTCAGATATATTTCCATCTCTGGAGTTTATAGACCGATTGAGAGGTCTTGTAAAGGATATGAAAATCTTGGGAGACGAATTAAACTCAATTGCTGGATGTTTTATTGAAGAACATCGTCAAAAGAGACGAGAATCATTATCCTCATTGTCATCGTTATCAAATGAATCCGTTGGTGATGAACAAGATTTCATTGATGTTCTCTTGTCAATAATGGATCAGTCACGGCTTCCCGGAGATGACCCAGATTTTATTATCAAAATTATGATCCTGGAAGCTTTTGCAGGTGGGACGGACAGTTTAAGTGCAACCTTAACTTGGGCTCTCTCTCTACTGCTGAACCACCCAAACGTGTTAAAGAGGGCAAGGGAGGAAATCGATAGGCATGTGGAAAACGGTAAGCAAGTGGAAGCCTCTGATATTCCTAAGCTCGTATACATTTATGCAATAATCAAAGAGACGATGAGATTGTATCCAGTCGGAGCACTAAGCGAACGCTATACGACTGAAGAATGCGAGGTTGGTGGGTTTAATGTACCCGCCGGCACACGCTTACTGGTGAATATATGGAAGATCCATAGAGACCCAAGTGTATGGGAGAATCCATCAGATTTTCAACCAGAGAGGTTTTTGTGCAGCGATAAGGTGGGTGTGGATTTATATGGCCAGAATTATGAGTTGATACCATTTGGGGCCGGTAGGAGGGTATGTCCGGCTATAGCTTCATCACTGCAGACGATGCATTATGCGTTGGCGCGTCTTATTCAAGGATATGAAATGAAATCAGCCAGCCTCGATGGGAAGGTGAATATGGAAGAAATGATAGCCATGTCGTGCCACAAGATGAGCCCTCTTGAAGTTATTATCAGTCCTCGGGAGCTGAGGCGGACTTAAATCTTATGTTCCAAATTTACATTAGCATCTTTGATTATGAAATGTATTGCTCTTGACTTTCTTTTTTGTTTTTTATATTTTTAAGCTTGTATGTGATGATCAGAGAAAATGATAATGACAGAATCATCAAAAGAATCAATCGAACAAGCTATGTTGTATTAGGCGCGCCGAGGAAAAATTAAAAAACTGCAGGAATATGTATGATTTGGCGCCTTGGGCGCCTTTTTTTCTAGGCGTTCCCTGAGCGTCTCGCGTGC
>Par_TRINITY_PSAT1 Par_c36454_g1_i5 len=1651 
GTGTGCTCTTCCGATCTTCCAATTTGCATTGTTTATCGACCTTGTGGAACAATTAGGGGATATGCCAACAATGTCTAACGCTGCTGTACAAGTGATCTCGAAAGAAACGATTAAACCAACAAATCCAACACCATATCAACTTAGAAACTACAATATGTCACTTCTCGACCAATATTCTTCTCTAGTTTATGTTCCGATCATTCTTTTCTACCCTGCTGCCTCCGACGCTAATAGTACCGGAAGTAAGCACCGTGATGATCTTCACTTGCTTAAGAGGTCTCTTTCTGAAACGCTAGTTCACTTTTATCCAATGGCTGGTAGGATGAAAGACAACATGACTGTTGACTGCAACGACCAAGGTATCGACTTTTTCGAAGTAAGAATCAAAGGTAAAATGTGTGACTTCATGATGAAATCAGATGTACACTTGAGTCTGCTTCTTCCGTCTGAAGTCGCTTCCATGAATTTCGTGAAGGAAGCCCAGGTGATTGTTCAAGTGAACATGTTTGATTGCGGTGGAACTGCCATTTGTTTCTGTATATCAAACAAGATTGCAGATGCATGCACCATGATTACCTTCATTCGTAATTTGGCAGGCACCACCAACAAAGCTCGTCGTGGGAGCTCTACGGCTGCACCAACCACAAATCAGAAGTTGTTTCCTTCTTTCGATTCGGCATCACTCTTCCCACCTAGTGAACAATTGAAAACTCAAGTTTCCTATCCTACACAGGATAGTACCAGCGTAGATAAACTTGTCAGCAAAAGATTTGTGTTTGATGCGGCAAAGATTACATCTGCACGTGAGAAATTGCAATCCTTGATGCATGATAAATACAAATGCCATAGGCCGACAAGGGTTGAGGTAGTTTCCGCTTTGATATGGAAGTCAGCAGTGAAATCCGCTCCGCCCGGTTCTATATCCACTGTAACCCATGCCATGAACTTTAGAAAGAAAATGGATCCACCATTACAAGATGCGTCATTCGGGAATCTTTGTGTGGTTGTTACAGCAGTATTACCAGCAACAACGGCGACAACAACAAATCCAGCAACCAAAACAGTTAGTAGTACGAGTAATGAAGAGCAAGTGGCACTTGATGAGTTAAGTGATTTTGTAGCCCTATTGAGGCGCGAAATAGATAAGGTAAAGGGTGATAAAGGTTGCATGGAGAAAATCATTCAAAATTTCATCTATGGTCATGATGCTTCCGTAGGGCAAGACAGTGATGTTGAAGATAAGGTGATAGCTTTGTTTATGACTAGCTGGTGCAAGTTTGGATTCTACGAAGCTGATTTTGGTTGGGGAACTCCAATTTGGGTAACTACTGTTCCATTAATTGAGCCAAAGTACAAGAACATGGTTTTCATGAACGATACGAAATGTGGTCAAGGAATTGAAGTGTGGGTGAATTTTCTGGAGGATGATATGACCAAGTTCGAGCATCACCTAAGCGAGATCCTCCAACTGTTTTGATTTTCAACCTTTTCCTTAATAGAGGTCAATTGTCGTGTTTGTTCTTCATCTTAACTTACCATCTTTATTTTTACGTGGTCATTGGGTTTACAAACGGAAGACTTTGTGTTGGCTTTTTTCCTCTCAATGGACTTTTTTTTTATTTTCTCTTTATTATTATTTAAACAGATCGGA
>Par_TRINITY_PSMT2 Par_c30871_g1_i2 len=1403 
GTGCTCTTCCGATCTATTCAATCAGAAACTTTCTTCTAAAATCTTTCAATACCAGTACTGTTAGTTTCCGAGAAGATTCTGCCACACTAATCCATTATGGAAATACATTTAGAAAGCCAAGAACAAGAAATGAAATATCAAGCTCAAATCTGGAACCAAATGTGTGGCACTGTTGATACCTCTGTTCTGAGATGTGCAATTCAATTAGGTATATTTGATGCCATTCATAACTCAGGCAAACCAATGATTACCTTAACGGAATTATCAAGCATTATTTCATCACCCTCTTCATCATCAATTGAACCCTGCAACTTATATAGATTAATGAGATACTTATCCCATATGGATCTCATCGATATCGGAGAATGTTTGAATGAAGAAACTGTTTCACTAACATGCACATCTAAGTTACTACTCAGAAACCAAGAAAAGAGTTTAATTGATTGGGTATTGGCAATTTCTTGCGAGATGATGGTTGTTGTTTGGCACGAACTAAGCAGCTCTGTTTCAACTCCTGCGGGTGAGCCTCCAATCTTCCAGAAGGTTCATGGTAAAAATGCTTTAGAATTAGCAGGGGAATTCCCAGAATGGAATGATCTGATCAACAATGCTATGACTAGTGATACTAGTGTAACTAAGCCAGCGCTAATACAAGGATGTGCCAAAATCCTGAACGGAGTCACATCGTTGATTGATGTTGGTGGTGGTCACGGTGCCACTATGGCCTACATAGTTGAAGCTTTTCCTCACATAAAAGGTGCGGTAATCGATTTGCCACATGTTGTTGAAGCCGCTCCGGAGCGTCCAGGTGTGGAGTTCATCAGCGGTGATATATTCAAGTCTATTTCTAACGCTGATGCTGTGTTGTTGAAGTATGTCCTGCACAACTGGGAAGATACGGAATGTGTGAATTTGCTGAAGAGATGCAAGGAAGCAGTTCCGGCAGACAAAGGAAAAGTGATCATAATGGATTTAGTAATAGACGACGATGATGACAGTATTTTAACGCAGGCAAAATTGAGCCTTGATCTCACTGTGATGAACCATGGAGGAGGTAGAGAAAGGACTAAAGAAGATTGGAGAAATCTAATTGAGATGTCTGGATTCAGTAGGCATGAAATAATTCCAATATCTGCCATGCCATCAATTATTGTTGCTTATCCCTAGTTAAGTCACCCACATGATCGGGAATAAGTTAGGCGCGTGTTGAATCTGTTGACATCGCAATTGTGCCTTTTACTTTATGCATTTTCATTCCAGTAAAGACTGTTTTTGGGCATTCGGATTCTTCTGAGCCCTTGTATGTTTGTCTTCTCTGTTTTCAAGGCATGTGCATGTGACTAGTTTGAGTATGCATATTGATGTTTCGTTACAATTTTCTGAAATCATGGCTTATTATATCA
>Par_TRINITY_CYP82Y1 Par_c34116_g1_i1 len=1292 
GTGTGCTCTTCCGATCTCGAATTTGAGTGCATTCATGGCGTCTCTGATGATCAAGAAATGTATCCATCTGTTTTTTGATCAGCCAACTTCAGTTGCCACTCTTATACTTGCTTTTCTGCTAACACTTTCGCCTGTTATTATTTACTATGAACAGAAGAAGAGGGGTTTGAGGCGAAATCGCACCGCAATTACAACGACTCCATTACCAGAGGCATCAGGTGCATGGCCAGTGATTGGTCATCTTCTTCTTTTCATGAACGAAAACGATCTAAATCATGTAACTCTTGGTCACATGGCTGATAAATATGGACCTATTTTCAGCTTAAGATTCGGTAGCCATAGAACTCTAGTTGTTAGTAGTTGGGAGATGGTAAAGGAGTGTTTTACAGGTACCAATGACAAGTTGTTCTCAAATCGTCCTTCCTCCTTGGCGGTTAAACTTATGTTTTATGACACTGAGTCTTATGGTTTTGCACCTTATGGGAAATACTGGAGAGAGTTGCGAAAGATATCTACACATAAACTCCTCTCTAATCAGCAATTAGAGAAGTTCAAGCACTTGCGGATTTCTGAAGTTGACAACTCCTTTAAAAAGCTTCATGAGTTATGCAGCAACAACAATCATGGAGGTGATACTACATCTGTGGCTAGCCTTGTGAGAATGGATGATTGGTTCGCGTACTTGACATTTAACGTAATAGGACGGATCGTTAGCGGATTCCAATCAAATGCAGTGGCAGGTGCCACAAACAGCCAGGAAAAATACAAGCTTGCAATCGATGAAGTGTCAAATCTTATGGCAATGTTTGCCGTTTCAGATGTGGTTCCATGGCTTGGGTGGATTGATCGATTGACTGGTCTTACAGGAAAAATGAAGAATTGTGGGAAAAAATTAGATGCAGTAGTTGGGGATGCAGTTGAGGATCATCGCCAAAAGAAACTCAAAATTTCTAGAAATACCGCAGGAGCACTTATGGAGCATGAAGAAGAAGACTTCATCGATGTTTGCTTGTCAATTATGGAGCAATCACAGATTCCGGGAAACAACCCTTTAATCTCTGTCAAGTCTATTGCCTTGGACATGTTATCGGGTGGGAGTGACACTACAAAATTGATAATGACATGGACCCTTTCTTTGCTGTTGAACCATCCGGACATATTGGACAAGGCTAAAGAAGAAGTACTTACATACTTCAGGAAGAAAAGGATAGCGGATAACACACCCGTGGTTGATGCCGCCGATGTTCCTAACCTCCTCTACATCCAAGCAATCATCAAAGAATCAATGCGG
>Par_TRINITY_PSMT3 Par_c19997_g1_i1 len=549 
GCTCTTCCGATCTCTCCCATAAAAGCTAGCATTAGAAATTAATAAGCTCAAAAACTGTAAAATTTCTAAAGAGAGCTAAAAAGAAGAGAAAAAAGATGGAAGTAGTAAATAAGATTGATCAAGAAAACCAAGCAAAAATTTGGAAACAAATTTTTGGTTTTGCAGAATCATTAGTTCTGAAATGTGCAGTTCAGTTAGAGATTGCTGAAACACTTCATAATAATGTAAAACCCATGTCTTTATCCGAGTTAGCATCTAAACTTCCGGCTCAACCCGTTAATGAAGACCGTTTGTACCGAATTCTGCATTTCTTAGTTCACATGAAACTCTTCAACAAAGATGCTACCGCACAGAAATATTCATTAGCTCCACCAGCAAAGTATTTGCTAAAAGGCTGGGAAAAATCAATGGTTCCTTCAATATTAAGCGTGACCGATAAAGATTTTACAGCTCCATGGAATCATCTTGGTGACGGTTTAACAGGTAACTGTAACGCTTTTGAGAAAGCGTTAGGAAAGAGCATTCGGGTTTATATGAGTGAAAATCCTG
>Par_TRINITY_CYP719A21 Par_c31271_g1_i1 len=1662 
TTCCGATCTGTTAATCTGACTCAAGCTAGCTAGAATATATACCAACAATACAAGAAATGATCATGAGTAACTTATGGATTCTTACGCTCATTTCTACCATATTAGCAGTCTTTGCTGCTGTGTTAATCATTTTCAGGAGAAGAACGTCAGCATCCACAACGCAATGGCCTGTTGGCCCAAAAACATTACCAATCATAGGTAACTTGCACATTCTTGGAGGCACTGCACTCCATGTCGTCTTACATAAACTAGCTGAAGTTTACGGCAGTGTAATGACGATATGGATTGGTAGTTGGAAACCTGTTATTATTGTTTCCGACTTTGATCGAGCTTGGGAAGTTCTTGTTAACAAATCGTCAGATTATTCAGCACGCGAAATGCCTGAGATCACTAAAATCGGCACTGCAAATTGGAGAACAATTTCAAGTTCTGATTCTGGTCCATTTTGGGCCACTCTTCGGAAAGGTCTTCAGGGTGTAGCATTATCGCCTCAGCATTTAGCATCGCAAACTGCACACCAAGAGAGAGATATAATAAAGTTGATCAAAAATTTGAAAGACGAAGCAGCTCTTAATTCTGGAATGGTTAAACCACTTGATCATCTCAAGAAAGCAACTGTAAGATTAATCAGTCGGTTAATCTATGGTCAGGATTTTGATGACGATAAGTATGTTGAAGATATGCATGACGTGATCGAGTTCTTGATTCGTATTAGTGGTTATGCTCAACTTGCTGAGGTATTCTATTATGCTAAATATCTACCAAGTCATAAGCGAGCTGTAACTGGCGCTGAAGAAGCAAAAAGAAGAGTAATAGCTCTGGTGCGTCCTTTTCTTCAGTCAAACCCTGCTACTAACACTTACTTGCATTTTCTCAAATCGCAACAGTACCCTGAAGAGGTTATCATATTCGCTATTTTCGAAGCTTATCTTTTAGGTGTTGATAGTACTTCGTCAACCACTGCATGGGCACTCGCATTCTTAATACGTGAACCATCTGTTCAGGAGAAACTTTATCAAGAGCTTAAGAATTTCACAGCCAATAATGATCGCACAATGCTGAAAGTCGAAGACGTCAACAAATTACCATATTTACAAGCTGTTGTTAAAGAAACAATGAGGATGAAACCAATTGCACCACTGGCGATTCCTCATAAAGCTTGTAAAGACACTTCATTGATGGGCAAGAAAGTTGATAAGGGAACTAAAGTTATGGTTAACATTCATGCTTTACATCATACTGAAAAGGTTTGGAAAGAACCTTACAAATTCATGCCAGAGAGGTTTCTGCAAAAACAAGATAAGGCGATGGAACAATCACTATTACCATTTAGTGCAGGTATGAGAATTTGTGCAGGAATGGAATTAGGAAAACTTCAGTTTAGTTTTTCTCTTGCTAATCTTGTTAATGCTTTTAAATGGTCTTGTGTTTCTGATGGAGTGCTTCCTGACATGAGTGATTTACTGGGGTTTGTTCTGTTCATGAAGACCCCGCTCGAAGCACGTATAGTTCCTCGTTCGTAGTGATGGAAATTGCATACCATGTTGTTGTTTTTCTTCATGTTTATTACTTTGTACTGGTTTGATTTGGTGTGAAGATAAGATCTAAATTCCCTAATATCATTTGAAAATGTTTAAGCGAATCGAAACAGATCGGAAGAGC
>Par_TRINITY_9OMT Par_c33130_g1_i1 len=1676 
GTCATCAAAAACAGTCCTAAGATGGCTACCAATGGCGAAATGTTCGGTACCTATGGTCATAATCATCAAACAGCCACAGTCACTAAAATCGCTGCTTCTAAGGAAAGCAACAATGATATTTGTTATCTTTCAGAAACGGCTAACTTAGGGAAGTTAATATGCATTCCAATGGCATTAAGAGCTGCTATGGAGCTAAATGTGTTCCAACTTATCTCCAAGTTTGGAACTGACGCAAAAGTTTCGGCTTCTGAAATTGCCTCTAAAATGCCAAACGCTACGAATAATCCTAAAGCAACTATCTATTTGGAAAGAATTCTTCGACTGCTCGGTGCCAGTTCTATTCTTTCGGTTTCTACCAGAAAAAAATTAAACGGAGGAGGAAATGATGGAGTAGCACATGAGAAGGTTTATGGGTTAACAAATTCGTCACGTTGTTTGGTCCCTCGAGAAGAAGACGGGGTGTCATTAGTCGAAGAATTGCTATTCACATCTGACAAGGTTGTTGTGGATAGTTTTTTCAAACTGAAATGTGTGGTGGAAGAAAAAGACATTGTGCCATTTGAGGTTGCTCATGGTGCTAAGATCTTTGAGTATGCTGCTACAGAACCAAGAATGAATCAAGTTTTTAACGATGGAATGGCAGTTTTCTCTATTGTTGTGTTTGAAGCTGTTTTTAGAGTTTACGATGGATTTCTTCATATGAAAGAATTGTTAGATGTTGGTGGTGGTATTGGTACTTCGGTTAGTAAGATTGTTGCTAAATACCCTTTCATTCGCGGTGTCAACTTCGACTTGCCTCATGTTATTTCTGTTGCCCCTCAATACCCAGGTGTAGAGCATGTTGCAGGAGATATGTTTGAGGAAGTCCCAAAGGGTCAAAACATGTTGCTAAAGTGGGTACTGCATGATTGGGGTGACGAACGATGTGTAAAGCTGTTAAAGAATTGTTGGAACTCATTACCTGTGGGTGGAAAAGTTTTGATAATCGAGTTTGTTCTCCCGAATGAACTTGGTAACAATGCCGAATCATTCAATGCGTTGATTCCCGATTTACTGTTGATGGCTCTGAATCCAGGCGGTAAAGAACGAACAATTTCCGAATATGATGATTTAGCCAAAGCAGCTGGATTTATAAAAACAATACCTATCCCTATCTCCAATGGTCTTCATGTCATTGAGTTTCACAAATGAATGGTTATCGAGTCCTTTGGTAATTAATTAAACTACCAAGATAACTGCATCCAAGTCATGCATTTGCTTTTTTTCCTTTTATTTTGTTTTGTTTGTTTTTGTTTCAAGGTGTGAACTAGTGTGTTAAGTGGACAAAACTAAGTAATCGTATTTTGTGTTTCTTAATGAAGTCTTCATGTGATTGATGTTTGTGAATCCCATGGGTAGATCCTGGCTTATCATGTGATTCATGTCCTTGTTTTCACCACCTATTTTTAGTTTACTTATAAAACATGCTGAAAATACAGATCTAACCGTTTAATCCTAGTGCAAAAGAATTATGGATCCCCAGCCCTATCAGGAGTAAATAATCTTGATTCGGTATAGAATTGGTGAAGACAAGTTTCAAAACTCAGATCCATGTACTACAACGTTGACGACGGTACAAAAAGATTAAGTATGATGGTTTTTGTTACTTCTTTCTTTTGAATGATTTAGATCGGAAG
>Par_TRINITY_MSH Par_c19507_g1_i1 len=1116 
GTGTGCTCTTCCGATCTGGTGCCTACTGGAGAGATCTACGAAAGATTTCAACGTTAAAACTTCTTTCAAACCATCGCATCGAGACGATAAAACATCTAAGGAGTTCTGAAGTTGAGTCGTGTTTCGAGTCGCTTTATAACCAGTGGAAGAACGGAGAAAAGCATGGCGAATTCGCTCCGGTGAGGATGGATAGTTGGTTAGGCGATTTGACGTTTAACGTGGTGGCGAGAATCGTTGCCGGGAAAAAGAATTTCTCGGCCAACGGTGACGTTGGGGCTCAGAGATATAAAGCAGCAATGGATGAAGCTATGAGATTAATGAGATTTTTCGCATTTTCGGATGTGATTCCGTCGCTAAGCTGGTTAGACAATTTAAGAGGTTTGGTGCGAGATATGAAAAAATGTGCATCTGAGATTGATACAATTATGGCTTCTTGGGTTGAAGAACATCGCGTGAAAAGAAATTCCGGAGGCAATTCTCAACTCGAACATGATTTTATTGATGTTTGCTTGGATATTATGGAGCATTCTTCGTTACCCGGCAATGATCCTAACCTCGTCGTCAAATCTACGTGTCTGGATATGATACTGGGTGGGAGTGACACAACAACAGTTACCCTAACATGGGCAATGTCTTTACTCTTGAACCATCCCCAAGTACTACAAAAAGCAAAACAAGAACTAGACACACAAGTAGGAAAGAACCGGCAAGTAGACGACTCGGATATCCCGAATCTTCCGTTCATCCAAGCGATCATCAAAGAGACGATGAGGCTGTACCCTGCCGGACCACTAATCGAACGAAGGACGATGGAGGATTGCAAAGTAGGTGGGTACCAAGTTCCGGCCGGCACGCGCTTATTGGTTAACGTCTGGAAGATGCAAAGAGATGGGAACGTATACAAAGGCGATCCGTTGGAGTTTAGACCCGACAGGTTTTTAACTAGTAATGCGGATGTGGATCTTAAGGGTCAGCATTACGAACTGATACCATTTGGAGCGGGTCGACGGATATGCCCGGGAGTATCGTTTGCGGTTCAGTTGATGCATTTGGTTCTTGCCCGATTACTTCATGAATTCGACATCACGACGGTGGAGCCAGAAGCGAAGGTCGATA
>Pdu_TRINITY_NCS Pdu_c29677_g2_i2 len=576 
CTTCCGATCTGAAAAAACCTCTAAATCTTGTATCATTAAATCTTCTGTTGTCTATGAAGTGAAGCAGGAGTGTGTTGAGGCAATGTCTAAGTTGATCACCACTGAACCATTGAAGTCGATGGCAGAAGTTATCTCTAATTACGCTATCAAGCAACAATCTGTTTCTGAGAAGAACATTCCTAAGAAGCAAATTCTACTGAGGAAGGAAATTACTTATGAAACGGAGGTGCAAACTTCCGCTGATTCTATTTGGAACGTCTACAGTTCTCCTGACATCCCTCAACTACTTAGAGATGTCCTGCTTCCTGATGCTTTCGAAAAGCTACATGTCATTCAAGGCAATGGTGGCGTTGGTACTGTACTTGACATTGCTCTCCCTCTAGTGCCGCGAAGGTACAAGGATAAATTTGTGAAGATCAACCATGAGAAGCGATTAAAAGAAGTGGTTATGATTGAAGGCGGATACTTAGACATGGGATGCACATTTTACATGCATAGGATCCATGTCTTAGAGAAAACACCAAAGTCGTGTGTCATTGAATCCTCCATCGTTTATGAAGTGAAAGAAGAGTATGC
>Pdu_TRINITY_6OMT Pdu_c32757_g1_i1 len=1146 
GCTCTTCCGATCTTTCTCATCAACAGCTAAAGTTTCTAAAAAGAGAGAGAAATGGAAACAGTTAGCAAGATTGATCAACAAAACCAAGCAAAAATCTGGAAACAAATTTACGGTTTTGCAGAATCACTAGTTCTGAAATGTGCAGTTCAACTAGAGATTGCTGAAACGCTTCACAACAATGTCAAACCCATGTCTTTATCCGAATTAGCATCGAAACTTCCCGTTGCTCAGCCCGTTAATGAAGACCGTCTGTTCCGAATCATGCGTTACTTGGTTCACATGGAGCTCTTCAAGATAGATGCTACCACGAAGAAATACTCATTAGCTCCACCAGCTAAGTATCTGTTGAGAGGGTGGGAGAAATCAATGGTTGATTCAATTTTATGCATAAATGATAAGGATTTCTTAGCTCCGTGGCATCATTTAGGCGACGGTTTAACCGGTAACTGTGACGCTTTTGAGAAAGCGTTGGGGAAGAGTATTTGGGTTTATATGAGTGAAAATCCTGAAAAGAATCAATTGTTTAATGCAGCAATGGCTTGTGATACTAGATTGGTTACTTCAGCATTGGCTAATGAGTGCAAAAATACTTTCAGTGATGGAATTAGCACACTGGTTGATGTCGGCGGTGGTACTGGTACTGCTGTGAAAGCCATATCCAAGGCTTTTCCAGATATTAAGTGCACAATCTATGACCTTCCTCATGTTATAGCTGATTCTCCTGAAATTCCCAATATCACTAAAATTTCTGGAGATATGTTCAAGTCTATTCCTAGTGCTGATGCCATCTTCATGAAGTGCATACTACACGACTGGAACGATGATGAATGCATTCAAATCTTGAAGCGATGCAAAGAAGCACTGCCAAAAGAAGGCAAAGTTATTATCGTGGATGTCGTGATAGACATGGATTCGGATCATCCATATGCAAAAATGAGACTGACATTGGATTTGGATATGATGCTTAACACTGGTGGAAAAGAGAGAACCAAAGAAGAATGGAAGATACTTTTTGATGCCGCCGGTTTCGCTAGCCACAAAATCACTCAGATATCTGCTGTCCAATCTGTAATTGAGGCTTACCCTTATTAAGGAACATTTTACCCAGTTTTTTCCCTTTGATTAATTGTTGCTTTGGATTTGGAT
>Pdu_TRINITY_CYP80B1 Pdu_c48941_g1_i1 len=991 
GCTCTTCCGATCTTTTTAAGTTGAGTGATGAAAATAGTGGAAATGAAAGAACAGATATGGAGATTGCTGGAATTAGGTAATTCAACAAATCCAGCTGATTATTTTCCATTTTTGGGTAGCTTGGATTTGTTGGGACAAAGAAAAGATGTCGCTGATAGTCTGCAAGAGATTTATGGAGTTTGGGGTCCTATACTGACAGAAAAAAAACTAGCCAAGCAACAAAACACCCGTAGTACGACGAATGATTTTGTTGATCTTTTGGTTGATTCTGGACTTAATGATCAACAAATCAACGCCTTTCTCATGGTATGCTCAATTTACAGAAATGATCATTGTTAATATCGATCTTGGTGTTTACAGGAAATATTTAGTGCGGGAACAGTGACAAGTGCAACTACCATAGAATGGGCCTTAGCTGAGCTCATAAAAAACCCTGAGTTAACAACCAATATTAGATCAGAATTGCGGTCTGTGGTAGGGAAGAGGTCGGTTAAGGAATCCGACATACCTAACCTTCCCTACCTTGAAGCTTTTGTTAAAGAAACTCTGCGGCTTCACCCAGCAACTCCATTACTACTCCCACGACGAGCACTTGAGACGTGTCAAGTTTTCAACTATACGATTCCAAAAGGGTGTCAAATAATGGTCAACGCCTGGGGCATCGGCAGAGATCCGAAAACATGGACCGATCCGTTGAAGTTTGCACCAGAGAGGTTCTTGAATTCGAGCATCGACTTCAAAGGGAACGATTTCGAGTTCATACCATATGGCGCAGGGAGAAGGATATGCCCTGGTGTGCCTTTGGCAACTCAGTTTATCAGTCTTATTGTGCCTACTTTGATTCAGAATTTTGATTTGGGGCTACCAAAGGGAATGGTTCCTAGCGAACTCATCATGGAGGAGAAATTTGGGCTGATGCTGGAGAAGGAACCACCTCTGTATATTGTTCCTAAAACTCGGGAATAATTGATTACCTTTCTTTTCCTATCCC
>Pdu_TRINITY_CYP719A21 Pdu_c36265_g1_i5 len=1893 
TCTTTAAATCAAATCATCGATGATCCTTTTACCTTTCTGAAACAGGATAAAGAAAAAGAGCACTGAGGCAATAATTCAATAGAAATTAGATAAACTACAAGAATAGTGGACACCCACATGAATGATTTGATTCTCAAATACAGCATTAACGGAGTATTAGCTAGCCGGGGGATCAGACCAAGTAATTGTATATAAGGTGAATGGTTGTTGTGCCTACAACCATGATATATTATTCTTCATGCAAAGAGTTAGTCAAACTCAAGCTAGCTAGAATATACACCAACAACAAAAGAAATGATCATGAGTAACTTATGGATTCTTACGCTCATCACTACCATATTAGCAGTCTTTGCTGCTGTGTTAATGATTTTCAGGAGAAGAACGTCAGCATCTACAATGAAGTGGCCAGTTGGCCCAAAATCATTACCAATCATAGGTAACTTGCACATTCTTGGAGGCACTGCTCTCCATGTCGTCTTACATAAACTAGCTGAAGTTTACGGCAGTGTAATGACGATATGGATTGGTAGTTGGAAACCTGTTATTATTGTTTCTGACTTCGATCGAGCTTGGGAAGTCCTTGTCAACAAATCTTCAGATTATTCAGCTCGTGAAATGCCTGAAATCACTAAAATCGGTACTGCAAATTGGAGAACAATTTCAAGTTCTGATTCTGGTCCATTTTGGGCCACTCTTCGTAAAGGTCTTCAGGGTGTAGCATTATCGCCTCAGAATTTAGCTTCCCAAACTGCATTACAAGAGAGAGATGTCAGAAAATTGATCAAAAGTTTGGATGAAGAATCTGCTCTTAATGATGGAATCGTTAAACCACTTGATCATCTCAAGAAAGTAACTGTTAGATTAATCAGTCGGTTAATCTATGGTCAGGAGTTTGACGATGATAAGTATGTTGAAGATATGCATGACGTGATCGAGTTTTTGATTCGTATTAGTGGTTACGCTCAACTTGCTGAAGTTTTCTATTATGCTAAATATCTACCAAGTCATAAGAGAGCTTTAAACGGTGCGGAAGAAGCAAAACTAAGAGTAATAGCTCTGGTGCGTCCTTTACTTGTTTCAAACCCTCCTCCTACCACTTACTTACATTTTCTTAAATCCCAAAACTACCCTGAAGAAGTTATCATATTTGCTATCTTTGAAGCTTATCTTCTAGGTGTTGATAGTACTTCTTCAACCACTGCATGGGCACTTGCATTCTTAATACGCGAACCATCTGTTCAAGAGAAACTCTATCAAGAGCTTAAGAATTTCACAGCCAATAACAATCGCACAATGCTGAAAGTCGAAGACGTAAACAAATTACCATACTTACAAGCTGTTGTAAAAGAAACAATGAGGATGAAACCAATTGCACCACTGGCGATTCCTCATAAAGCTTGTAAAGACACTTCACTGATGGGCAAGAAAGTTGATATGGGAACTAAAGTTATGGTTAACATTCATGCTTTACATCATACCGAAAAAGTCTGGAAAGAACCCTACAAATTCATGCCAGAGAGGTTTCTGCAGAAACAAGATAAGGCGATGGAACAATCACTATTACCATTTAGTGCAGGTATGAGAATTTGTGCGGGAATGGAATTAGGAAAACTTCAATTTAGTTTTTCTCTTGCTAATCTTGTTAATGCCTTCAAATGGTCTTGTGTTTCTGATGGAGTACTTCCTGATATGAGTGATCTACTAGGGTTTGTTCTGTTCATGAAAACCCCACTCGAAGCACGTATAGTTCCTCGTGCATAGTGATGGAACTTTCGTAGTGATCGATGAAACTTTCTTTTTCATGTTGTTTTTCTTTTTCTTTACAACTAGGTACTGGTTTGATTTTGGTGTAAAAAATAAGATCTGAATTCTCGATTATCAGTTGAAAAATGA
>Pdu_TRINITY_9OMT Pdu_c13499_g1_i2 len=1028 
AAGTTTCGGCTACTGAAATTGCTTCTAAAATGCCAAACGCTGCGAATAATCCTAAAGCAGCTATATATTTAGATAGAATTCTTCGATTGCTCGGAGCAAGTTCTATTCTTTCTGTTTCTACTAGAAAAAAATTAATCAACGGAGGAGTAGAAGATGGAGTAGTACATGAGAAGGTGTACGGGTTAACAAATTCGTCGTGTTGTTTGGTTCCTCGAGAAGAAGACGGGGTATCATTAGTCGAAGAATTGTTATTCACATCTGACAAGGTTGTCGTGGATAGTTTTTTCAAACTGAAATGTGTGGTGGAAGAAAAAGACATTGTGCCATTTGTGGTCGCTCATGGTGCTAAGATCTTTGAGTATGCTGCTACAGAACCAAGAATGAATCAAGTTTTTAACGATGGAATGGCAGTTTTCTCTATTGTTGTTTTTGAAGCCGTCTTTAGAGTTTACGACGGATTTCTTGATATGAAAGAATTGTTAGATGTGGGTGGTGGTATTGGTACTTCGGTTAGTAAGATTGTTGCTAAATACCCTTTCATTCGCGGTGTCAACTTCGACTTGCCTCATGTTATTTCTGTTTCCCCTCAATACCCAGGTGTAGAGCATATTGAAGGAGATATGTTTGAGGAAGTTCCAAAGGGTCAAAACATGTTGCTAAAATGGGTGCTTCACGATTGGGGTGACGAACGATGCGTGAGGTTGTTAAAGAATTGCTGGAATTCATTGCCTGTGGGTGGAAAAGTTTTGATTATCGAATTTGTTCTTCCTGATGAACTCGGAAACAATGCCGAATCATTCAATGCGTTGATTCCCGATTTACTCCTGATGGCTCTGAACCCAGGTGGTAAAGAACGGACAATTTCAGAATACGATAATTTAGCTAAAGAAGCTGGATTTATGAAAACTATACCTATCCCAATCTCCAATGGTCTTCATGTCATTGAGTTTCATAAATGATTTCGAAATGGTAAATCGAGTTTACTAAGTTACTTGATTTGGGGTACACACCGACAGATCGGAAGAGCG
>Pdu_TRINITY_MSH Pdu_c96614_g1_i1 len=531 
TTCTACGTTAAAACTTCTTTCGAATCATCGTATCGACACGATAAAACATCTGAGGAGTTCTGAAGTTGAGTCGTGTTTCGAGTCGCTTTATAACCAGTGGAAGAACGGAGAAAAGCGTGGCGAATTCGCTCCGGTGAGAATGGATAGTTGGTTGGGCGATTTGACGTTTAATGTTGTGGCGAGAATCGTTGCCGGGAAAAAGAATTTCTCGGCCAACGGTGACGTTGGGGCACAGAGATATAAAGCAGCAATGGATGAAGCCATGAGATTAATGAGATTTTTCGCATTTTCGGATGTGATTCCGTCGCTAAGTTGGTTAGACAATTTAAGAGGTTTGGTTCGAGATATGAAAAAATGTGCATCTGAAATTGATACAATTATGGCTTCTTGGGTTGAAGAACATCGCGTGAAAAGAAATGCAGGAGGTAATTCTCAACTCGAACATGATTTCATTGACGTTTGCTTGGATATTATGGAACATTCTTCATTACCCGGCGATGATCCTGACCTCGTCGTCAAATCTACGTGTCG
