# Supplementary material for: A functionally conserved STORR gene fusion in Papaver species that diverged 16.8 million years ago
Source: Nat Commun. 2022 Jun 7;13:3150. doi: 10.1038/s41467-022-30856-w (PMC9174169; doi:10.1038/s41467-022-30856-w)
Supplement: Supplementary file 11 — Source Data [file 41467_2022_30856_MOESM11_ESM.zip › Figure 1b, Supplementary Data 3.txt]

Source data - Figure 1b, Supplementary data 3. Eight conserved orthologous gene set from the transcriptomic dataset of nine Papaver species and annotated genome datasets of P. somniferum, Macleaya cordata, Eschscholzia californica and Aquilegia coerulea species. 
>Pnu_TRINITY_Agt1 Pnu_c42321_g1_i1 len=1740 
ACGTGTGCTCTTCCGATCTCATGCCGCATGATTTAGATGATTTAGACTTTGGTACATTGTAATCTTCCACGTGGAAGCTCTGTGATCTATCAGCATATACGTTTCATCTTGATCCTCATCTTCCACTCATTTTGGGTCTTTATGTATAAATATATGTATTTTTTCCTTAATTATTACACATATTTCCTTCCTCCCATTGTTTATCCCTCAAAGTTGGACTGGGAGAGTGAGTGAGAGAGCTGCTCTGAAGTTGTTCTCCGGAAACCGTTCTTGCAACAAAAAGCTTCAAAGAGGTACAATATGGATTACGTCAATGCACCTGGGAGGAACCATCTCTTTGTTCCTGGACCTGTCAATGTTCCAGAATCAGTCCTTCGTGCCATGAACAGAAACAATGAAGATTACCGTTCCCCTGCTATTCCTGCTATGACTAAAACTCTTCTTGAAGATGTGAAGAAGATTTTCAAGACAACTTCTGGAACCCCATTTTTGATCCCCACAACAGGTACTGGTGCATGGGAAAGTGCACTTACAAATACTTTGTCTCCTGGTGATCGGACAATTTCTTTCGTCATTGGACAATTCAGTCTTCTCTGGGTTGATCAGCAGCAACGCCTCGGATTCAACGTTGATGTTGTAGAAAGTGAGTGGGGCCGTGGTGCTGATCTTGACGTTCTAGCATCCAAGTTAGCTGAAGACACTGCTCATACCATTAAAGCTGTGTGCATCGTTCACAATGAGACTGCAACTGGAGTTACCAATAATTTGGCTGCTGTAAGAAAATTACTCGATCACTACAACCATCCTGCATTGTTTCTCGTTGATGGTGTGTCTTCAATATGTGCTCTTGATTTCCGTATGGATGAATGGGGAGTCGATGTAGCTTTAACTGGTTCACAGAAAGCTCTTTCTCTCCCTACTGGAATGGGTATTGTGTGTGCAAGCCCTAAAGCACTGGAAGCATCCAAGACCGCCAAATCAGTGAGAGTATTCTTTGACTGGAAAGACTACTTGAAGTTCTACAAAATGGGAACTTATTGGCCATACACTCCTTCAATCCAGCTTTTATACGGCCTCAGAGCTGCTCTTGATCTCCTATTTGAGGAAGGACTTGAAAATGTCTTTGCTAGGCACAACCGCTTGGCCACAGCAACTAGGCTTGCTGTTGAAGCCTGGGGTCTGAAAAATTGTACGCAGAGTGAAGAGTGGTTGAGCGACACTGTGACTGCAGTTGTTGTTCCACCTTACATTGACAGTGCTGAAATAGTTAGAAGGGGATGGCAGAGATACAATCTAAGCTTAGGTCTGGGTCTGAATAAAGTGGCTGGGAAAGTTTTCAGGATAGGCCATCTTGGAAACCTGAATGAGCTCCAACTGCTGGGTTGTTTAGCTGGAGTGGAGATGATTCTGAAAGATGTTGGGTACCCAGTTAAGCTAGGAAGTGGAGTGGCTGCGGCTTGTGCGTATTTCCAGAACACCATTCCAATGATCCAATCTAGGATTTAATGAGTCATCATCCATTACCCATGTGTAACTACTGTTCTTCCTCTTCTGATTTGCTTGGAGTACTTGTATAAAAGAAGCCATGAGAAACTCCTGTATTTGCACTCTTCTGAGGCTTACTCAGTAGTACAAGAACTCATTACTCTTTCATCCATTAATCCTGTATCTAAAATCTTTTTAAATTTTATCTAATCGCTGTTGCATATATCCAAGTACAAGATCGGAAGAGCGTCGTGT
>Pnu_TRINITY_At103 Pnu_c41539_g1_i1 len=1852 
TATGTAAACAGTAATGGGGGGGACAAAAATCGTCCCCCCCATTAGCAGCGATGCAAATTTCCTTTCAGCAACTAAATCCTACAAAAACCTCCCATGTCTTATCTAACCATTTCCTTACTCAAACTGTGAAACTCCCTCTGCTTCTTCTTGTCACTAGAAACCACTACACACAATGGCTGCAGAGATGGCATTGATAAAACCCATCTCTAATTTCACTAGAACCAGCCCAAAATTTATCACCTCCACAAGAAAATCATTCTCCATTGTCAAAATGGCATCCCAATCCACTGCATCAACAACAAAGTCAGGGAAACCCAAGAAAGCAATCAAGGAGACCTTACTTGCCCCAAGGTTTTACACTACTGATTTTGATGAAATGGAAACTCTTTTTAACACTGAGATGAACAAAAACTTAAATGAGGCTGAGTTTGAAGCTTTATTACAAGAGTTCAAAACTGATTACAATCAAACTCATTTCGTTAGAAACAAGGAATTCAAAGAAGCTGCTGATAAATTGCAAGGTCCTCTTAGACAGATTTTTGTTGAGTTCCTGGAGAGATCTTGTACTGCTGAGTTCTCTGGGTTTCTTCTTTACAAAGAACTTGGAAGAAGACTTAAGAAAACCAATCCAGTTGTTGCTGAGATTTTCTCACTCATGTCCAGGGATGAAGCTAGGCATGCTGGATTCTTAAACAAGGGACTGTCAGATTTCAACTTGGCACTGGATCTTGGATTTCTTACGAAGGCTAGGAAATATACATTCTTTAAACCAAAGTTCATTTTCTATGCTACATATTTATCTGAGAAAATTGGCTACTGGAGGTACATTACCATATATAGGCACCTAAAAACCAATCCTGAATATCAATGTTATCCAATTTTCAAGTATTTTGAGAACTGGTGCCAAGACGAGAACAGACATGGAGATTTCTTCTCCGCGCTGATGAAAGCTCAACCCCAGTTTCTTAATGATTGGAAAGCAAAGTTGTGGTCTAGATTCTTCTGCCTATCGGTGTACGTGACAATGTACTTGAATGACTGCCAGAGAACAGCTTTTTACGAAGGGATCGGACTTAACACCAAAGAGTTTGATATGCACGTCATAATTGAGACAAACCGTACAGCCGCAAGGATTTTCCCTGCAGTTTTAGATGTTGAGAACCCGGAGTTCAAGAGGAAGTTGGATCGAATGGTGCAAATCAACGAGAAAATTATTGCAATCGGTGAAACTGAGGATACACCATTGGTGAAGAACTTAAAAAGGATCCCACACGTTGCAGCATTGGCGAATGAGCTCTTGGCTGCGTATCTCATGCCTCCTATTGATTCTGGGTCTGTTGATCTCGCAGAGTTTGAGCCACAAGTTGTCTATTAATAAGTTTTCCGTGTATTGAGTAAACAAAGCCGTTTCAATTAAATTCAGTGCAAAGTTTAATTGCTACAGTTAACCATTACTATGGACCTGCTGTGTAAAGAACTAAACATTTGTGACATAATGTATCACGATTCATGTACTCGCATCTTGCAGACATCACTCACAATGCTTTTTTTCCGTACATACTCATATTTAGGTTGTCACTTGTCCCAACTGGCAAGGCAAGTTCAAGAGCTAGACAATGGCCTTACTATCCGGTCAGTGGGATGACACATTTTGGTCACAAAACCTGTTGATTGGTCATTATACAACCCAGAACCCTATTGAGATGACCTGATATCACGGGCAGCAAATTCAAGGGCCAAAAAGTTTCGCCAGCAGCCACTCGAAACAAGGGAGATCTGACACATGTTACCAGTTTCTACACATGGGCGGACCCAGCCAGTATACACTGTATACTTACTCAGGCAACTAAAG
>Pnu_TRINITY_ChlP Pnu_c53611_g1_i1 len=1234 
GTGTGCTCTTCCGATCTCTTGAATCCCCATCGCACCACCAAAAATGGCCTCCATTGCCGTCAATGCACGTTTCTCAGCCACAACATGCGACCGTAAAACCACCGAAATCAGCCGTGAGACACTAAAATCCTTCATGGGTCTTAGAAAAACCAATTTGTCACACCAGAATTCCATCTCACTTTCGCAATCTCTAACAACAACTACACATTCCAACTCTGCAAGAAGAAACTTTTCTATTAAAGCAGGGAAATCAAGTCCCAAAGTAACAGGAAGAAATCTCCGAGTCGCAGTCATCGGTGGTGGCCCTGCTGGTGGTGCAGCTGCTGAAACCTTAGCCAAAGGCGGCATTGAAACGTTCTTGATAGAGAGGAAAATGGATAACTGTAAACCATGTGGTGGTGCGATTCCACTCTGCATGGTTGGTGAGTTCGATCTTCCGTTAGATATCATCGACAGACGTGTTACCAAGATGAAGATGATTTCGCCCTCAAACGTTGCAGTCGACATTGGCCAGACTCTCAAACAGGACGAGTATATTGGTATGGTCCGTCGAGAAGTGCTAGACCAGTACCTTCGCGAGAGAGCAGAGAAAGCCGGAACGACTGTGATCAACGGTTTGTTCTTGAAGATGGATTTACCAAAAGAGCCAAATGCGCCATATGTTCTTCACTACAGTGCTTACGATGGCAAAACGGGCGGAGTCGGCACGAAAACCACGATGGAGGTCGACGCGGTCATCGGTGCAGACGGTGCGAATTCTCGCGTAGCCAAAGCAATTGGAGCCGGGGATTACGAGTACGCTATCGCATTCCAGGAGAGGATCAAAATCCCAGACGACAAGATGGTTTACTACGAGAACCTTGCGGAGATGTACGTCGGCGACGACGTTTCGCCAGACTTCTACGGATGGGTGTTTCCGAAATGTGATCACGTCGCTGTGGGTACGGGCACGGTCACGCACAAGGGAGACATCAAGAAATTCCAGGTGGCGACGCGGTTGCGCGCCAAGGAGAAGATTCTGGGTGGGAAGATCATTAGAGTGGAGGCACATCCTATTCCAGAACATCCAAGACCCCGCAGGTTGGCAGACAGGGTAGCCCTCGTGGGAGACGCGGCTGGGTACGTGACGAAATGCTCGGGTGAAGGTATATACTTTGCTGCTAAGAGTGGCAGGATGTGTGCCGAAGCCATTGTCGAAGGGTCCGAGAGAGGGACGAGGATGGTGAACGAAGCG
>Pnu_TRINITY_GbssI Pnu_c46969_g1_i1 len=2058 
CAAGATTACTAATACTTACTTGACTTCTGTGCCGCTGTGACCACATCCATCATATAAGTGAACTCTACTGTCAGTCTAGAGAGAGACAGAGAAAGAGTGTGTGGATTTTGAGATTATCGAGAGTGACATATCTCTTGATTCTCCATCCTTGTGAACTCATCAGCTCTCGAGTCTGAACTGACAAGAATATAACCGATGGCAACCACAACTGCATCCCAGTTTGTATCACGAACCTCGCATGTCAATTGTGGAGGAAGTGAACCAAAAGACATACTGAAACAGATCAGTACGAAGAACCAAAGCATGACACATTCAGGGTTAAGATCTTTGAGCAAAGTAGATTTCTTACAAATGAAGGCTACTGTGAAAGCCGCCGCTTCTAGGGAATTGAGGAGGAACGCATTCCAGACAGACAAAACTACTGTGTCAGGAGACATAAAATGTTCTAGCGGAATGAACTTGGTCTTTGTTGCTGCAGAAGTAGGCCCCTGGAGTAAAACCGGTGGCCTTGGTGATGTTCTTGGAGGCTTACCACCAGCCATGGCGGCGAATGGACATCGTGTTATGACAGTCTCTCCTCGTTATGATCAGTACAAAGATGCTTGGGATACCAATGTGTCCGTTGAGATGAAAATTGGAGATAAAACTGAAACCATTCGTTTCTTCCACTGTTATAAACGTGGGGTCGACCGTGTATTTGTGGATCATCCACTGTTTCTTGAGAAGGTATGGGGTAAAACTGGATCTAAAATCTATGGTCCGAATGCTGGATCAGATTACCAAGATAACCAGCTTAGATTCTGTTTGCTTTCTCTGGCAGCTCTAGAAGCACCGAGGATTCTGAATCTTAACAGCAACAAATATTTCTCTGGAACATACGGAGAGGAGGTCGTGTTCATTGCTAATGATTGGCATACGGCCCTTCTACCATGCTACCTTAAAAGTATGTATCAATCGAAAGGGATGTATGAAACTGCAAAGGTTGCTTATTGCATCCACAATATTGCCTACCAAGGAAGATTTTCTTTTTCGGATTTTGTGCTTCTCAATCTTCCGGATTCATATAGGAGTTCTTTCGACTTCATTGATGGGTACGAGAAGCCTGTTAAAGGAAGGAAGATTAACTGGATGAAGGCTGGAATATTAGAGTCAGACAAGGTTGTAACTGTGAGTCCATACTATGCTGAAGAACTTGCCTCAGGCCCGGATAAAGGTGTGGAACTGGATAGCATTATCCGTAGAGCTGGCTGTTTGGGGATTATAAATGGAATGGATGTTCAAGAGTGGAACCCATTAACTGATAAACATATCGACGTCAAATATGATGCCTCAAATGTGACCGAAGCAAAGGCTCTTCTGAAAGAAGCACTGCAGGCAGATGTAGGATTACCTGTTGACCGTAATATCCCTGTCATAGGCTTCATTGGTAGACTTGAAGAGCAAAAGGGTTCAGATATTTTGGCAGCTGCAATCCCTGAATTTATTGAAGAAGAAGTTCAGATAATTGTCCTTGGTACTGGCAAAAAGCACATGGAAAAACAGTTAGAGCAGTTAGAGACTTTGTATCCTGAAAAAGCTAGAGGAGTGGCAAAATTCAATGTTCCCTTGGCTCATATGATCATAGCAGGGGCTGATTTTATGATGATCCCAAGCAGATTTGAACCATGTGGACTCATCCAACTGCATGCTATGCGTTATGGAACGGTGCCTATCGTTGCCTCGACGGGTGGACTAGTTGACACTGTGAAAGAAGGTTTCACTGGATTTCAAATGGGAGCTTTCAATGTCGAATGCGAGGCAATTGATCCATTAGACGTGACAGCAATCGCCACAACCACCAAAAAGGCCCTTGCAACCTATGGAACTCCAGCTTTAACAGAAATGATACAGAACTGCATGGCTCAAGATCTCTCTTGGAAGGGACCTGCCAAGAATTGGGAGGACATGTTGCTGAGCTTGGAGGTTGCGGGAAGTGAACCAGGAATCGAAGGCGATGAAATCGCTCCTCTTGCAAAAGAAAATGTTGCCACTCCCTGAGTCACAGAACCGCTCCAGTGC
>Pnu_TRINITY_Hmgs Pnu_c48920_g2_i1 len=1716 
CCTTCTCTCCCTCTCTCTCAAAACAGCTCGATCGATCTAGGGTTCATTTGGAAGAAATTATCAAAAATGGGTTCAAATCAAAAGGATGTTGGAATTCTTGCTATGGAAATGTATTTCCCTCCTACTTGTGTTCAACAGGAAGCATTGGAGGCCCATGATGGTGCCAGTAAAGGAAAATACACCATTGGGTTGGGACAAGATTGCATGGCGTTTTGTTCGGAGTTGGAAGATGTCATTTCAATGAGTTTGACAGCCGTTAGCTCTTTACTCGAAAAGTATAAAATTGACCCTAAACAAATTGGACGCTTGGAAGTCGGCAGTGAGACCGTGATTGACAAGAGCAAGTCCATAAAGACTTTCCTGATGACAATCTTTGAGGAATGTGATAACACTGACATTGAGGGCGTTGACTCAACAAATGCGTGCTATGGAGGAACTGCAGCTTTGTTCAACGTTGTGAATTGGGTGGAGAGTAGTTCCTGGGATGGACGTTATGGTCTTGTTGTGTGCACTGATAGTGCGGTCTACGCAGAAGGGCCTGCCCGTCCCACTGGAGGAGCAGCTGCTATTGCTATGTTGATTGGCCCAGACGCACCAATTGCGTTTGAAAGCAAATATAGAGGATCCCACATGTCCCATGTCTATGATTTTTACAAGCCCAACCTTGCCAGTGAATACCCAGTTGTTGACGGAAAACTTTCACAGACTTGTTACCTTATGGCACTTGATTCCTGCTACAAGCGCCTATGCGCCAAGTATGAGAAATTTGAGGGTAAGCAATTCTCTATGGATGATGCAGACTACTTTGTATTTCATTCTCCTTACAACAAGCTTGTGCAGAAAAGTTTTGCTCGATTGTACTTCATGGACTTCTTAAGAAATGCCAGTTCTGTTGACGAGGCTTCCAAAGAAAAGCTTGCACCATTTTCAGCTCTATCTGGTGAAGAGAGCTACGCAAGTCGGGATCTTGAGAAGACATCCCAAACTGTGGCAAAGAATCTTTATGCTGAGAAGGTTGGACCTACCACTTTATTACCCAAACAAGTTGGTAATATGTATACTGCATCACTCTATGCGGCGTTTGCTTCTCTTCTTCACAACAAAAATAGCTCACTGGATGGTAAACGGGTAATAATGTTCTCTTACGGAAGTGGTCTAAGTTCCACAATGTTCTCATTCAGAATGAGGGAAGGTTCACATCCATTCAGCTTGTCAAACATTGCAACTGTAATGGATGTTGCAAACAAGTTGGAGTCGAGACATGAGGTTACTCCTGAAAAATTCGTCGAAACCATGCAACTCATGGAGCACAGGTATGGAGGGAAAGACTTTGTGACGAGCAAGGACACAAGCCTTTTACCTTCAGGCACATACTATCTTACCGAAGTCGACTCCATGTACCGCAGATTCTACTCCAAGAAGTCAAGTGCTGCAGTGCAAAATGGTCACTGAAAATGGTGAACCAAGGAAATGGCATCAGAAGAGCTGCCGAAGATTTGCTTATGCACCCCCATTGTTGTTGTTAGTGATCTAGAATAATTCTTATTATGATTTGTACAAGTTAATCTTTTCGAACTCGCCTATTAGTTATCAACTCATTGTAACAGGATTCATCTCCTCTCAGTATATCCATTCAAGATTCAAGTGTCAAAAAAAAAGAACGGAAGAGAGTAGTGCAGGGAGGGAGAGAGGAACAAAGAGAAGGAGCCGACTGGG
>Pnu_TRINITY_Nia Pnu_c54090_g1_i2 len=3028 
GTGTGCTCTTCCGATCTTGCAAAAGCAAATCGAAAATATAGAAAACACAGAAGCAGCAGAGAGAGATAAAGTGAAACGAGAGAGAGTGATATATAAAAAGAGAGATCTTTCTTTCTCTTCTTTCTTTTGATTAGTCTCTAATGGCGGCTTCTGTTGAGAATCGACAGTACAACAGTCGACTTGAATCAGGTCTAGCAGTTCGTGGATTTAAACCCAACTCCACCCATCGATCTGATTCTCCTCCTATCCGTAGCTGTGCGTTCCCTATGTCGACCACCGAGCGTCTTTCTACACAGACAAAAACGGTCATCAGAGAAGATTTATCTAGCGACGACGAAGAGGATCAAAACGAGCAGTGGAAAGATTTCGGCAAAATCAACAATGAAATAGAGCCGTCTGTTTTCGACCAGAAAGATGAAGGAACCGCTGATAATTGGATTGAGCGCAACCCTTCCATGATCCGGTTAACAGGGAAGCACCCATTCAATTCAGAAGCGCCATTAACTCGGCTCATGCATCACGGGTTCATTACACCTGTTCCTCTTCATTACGTCCGTAATCACGGAGCTGTGCCAAAAGCCAAATGGGAGGATTGGACGGTTGAGATTTGTGGATTAGTAAAGCGTCCGTTGCGCATCACCATGGATATGCTAGTGAATGACTTCCCAAGCCGTGAGTTTCCAGCTACACTTGTCTGTGCAGGTAACAGACGTAAGGAACAGAATATGATAAAACAAACAATTGGGTTCAACTGGGGAGGTGCAGGAGTATCGACTTCAGTGTGGCGTGGTGCACGTTTATGTGACGTATTAAAGCGTTGTGGCATCATGAGCCGTAAGAAAGGTGCTCTTAATGTCTGCTTCGAAGGAGCTGAGGATTTGCCCGGTGGCGGTGGATCTAAATATGGAACTAGTATTAAGAAAGAGTTTGCAATGGATCCAGCACGTGATATCATCTTAGCTTACATGCAGAACGGTGAGAATTTGTCTCCTGACCATGGATTTCCAGTCCGTATGATAATTCCGGGTTTCATCGGAGGAAGAATGGTGAAATGGTTGAAGAGAATTATTGTCACAACACCAGAATCTCAAAATCATTATCATTTCCATGATAATAGAGTCCTTCCTTCTCATGTGGACGCTGAACTGGCTAACTCAGAAGCATGGTGGTATAAGCCAGAGTACATCATCAATGAGTTGAACATTAACTCAGTGATTACAACTCCTTGTCATGAAGAGATTCTTCCCATTAATGCTGCTACAACACAGAGAGCTTACACATTGAGAGGCTACTCATATTCCGGTGGCGGTAAAAAGGTAACTCGTGTTGAAGTAACTATGGATGGTGGAGAGTCGTGGTTAGTATGTACTTTGGATCATCCGGAGAAACCAAACAAGTATGGCAAATATTGGTGCTGGTGTTTCTGGTCACTAGAAGTTGAAGTTCTTGACTTGCTTGGTGCCAAAGAGATTGCGGTTAGAGCTTGGGATGAAACTCTAAATACTCAGCCAGAGAAGCTTATCTGGAATGTCATGGGTATGATGAACAATTGTTGGTTCAAAGTCAAAACCAATGTGTGCAAACCACACAAAGGAGAAATCGGTCTGGTGTTCGAGCATCCGACTCAGGCTGGAAATCAACCAGGTGGATGGATGGTTAGACAGAAACATCTTGAGAACTCTGAAGGTCCACACACCCTCAAGAAGAGTTTGTCCACTCCTTTCATGAACACCACGTCAAAAATGTATTCAATTTCCGAGGTGAAAAAACACAACTCGGCTGAATCGGCTTGGATCATTGTCCATGGACACGTTTATGACTGTACCCGGTTCTTGAAAGACCATCCAGGTGGTGCCGATAGTATTCTCATCAATGCAGGTACCGACTGTACCGAAGAATTTGATGCTATTCACTCTGACAAAGCCAAGAATTTACTAGAGGACTTCAGAATCGGTGAGCTAATTGCAACTGGTTACACTTCTGACTCGTCATCTTCACCAAACAACTCAGTTCATGGTTCGGGCAGCTTGAGTCACCTTGCTCCTATCAAAGAAATCGGCATAGCAAAACCAGTGGCTCTAGTTGGTAGAGACAAAATACAATGCAAGCTTATTGCCAAAACCTCAATTTCCCATGACGTTCGCGTCTTTAGGTTTGCATTACCTTCAGCTGATCAAGTCCTCGGGTTGCCTGTTGGGAAGCACATATTTGTATGTGCCACCGTTAACGACAAGCTTTGCATGCGTGCTTACACTCCATCAAGTACAGTTGATGAAGTTGGTTACTTTGAGTTGGTCATTAAAGTCTACTTCTGCGGAGTTCACCCCAAATTCCCTAATGGAGGTATCATGTCTCAGCACTTGGATTCTCTTCCTCTAGGTGGAACTATTGATGTTAAGGGTCCGTTGGGACACATTGAATACACGGGTCGTGGTAACTTCACCGTTCATGGCAAACACAAGTTTGCCAAACGACTCGCAATGCTTGCTGGTGGTACAGGAATTACACCAATATATCAAATTGTACAAGCAATACTGAAAGATCCAGAAGATGAGACGGAGATGCACATCGTGTTCGCGAATAGGACTGAGGATGACATCTTGTTGATGGATGAACTCGATTCTTGGGCAGCGAAGCACGAGAGGTTGAAGGTTTGGTACGTCGTTGGTGAGACATTGAGGGAAGGATGGAAGTACAGTGTAGGGTTCATAACCGAAGAGGTTCTACGGGAACATATCCCTCCGGCATCGGATGATACATTGGCATTGGCTTGTGGACCACCACCTATGATTCAATTTGCAGTGACTCCAAATTTGGAGAAGTTGAAGTATGATGTGAAGAATTCATTGTTGGTGTTTTGATCAATCTGTTCAAGCACTTGAAAGTTGAAACTACATTAAGAATATCATAAGGGGAGGACAAATTTATAAGGAAGTTCTCATTAGTTATTGTATATAATTAGTGTTGAAGGATGTAATGGTTTAGTTTGTTCTTAATAGTAAGGGGATTGTTAAATGTTAGTCTGTTT
>Pnu_TRINITY_Eif3E Pnu_c51577_g1_i2 len=1706 
TGCTCTTCCGATCTGTTTTATTTAGGGTTTCTCTCTTTCTTCCTCCACTCCACCACCACCACCGCATCTCCTCAGAGGCGGTATCAACAACCAATCAATCATGGCGAAGTATGATCTAACATCAAGAGTAGCACTAAACCTAGATCGGCATCTTGTTCTTCCACTTCTTGAATTCCTTCAGGAACGTCAAATCCATTCCAATGTTCAAATCCTCAAAGCTAAAGACGCTCTTCTCAGCCAAACCAATATGGTTGATTACGCTATGGATATCTTCAAATCTCTTCATCAAACTGATGATGTTCCTCAAGAGATGATTAATAGACGCGCTGAAGTGGTTGGGAGGTTGAAATCACTAGAAGATGCAGCTGAATCTATTATTACGTTCCTTCAGAGCCCGAATATGATGAATGAACCAAGGCCTGACAAACAATACGTTCTTCAGTTGCTTCACGCAAACCAGATTGGTGCGGAGCAAATTGAGGCGTTGTATCAGTATGCAAAGTTTCAATTTGAATGTGGGAATTACTCGGGTGCAGCTGATTATTTGCATCAGTTCAGAGCGATCTCTAACAATCCTGATAGGATTTTGAATGCGTGCTGGGGAAAGCTTGCGTCTGAGATATTGATGCAGAATTGGGATGAGGCTCTTGGTGAGCTTCATGGCGTCAAAGATATTATTGAGTCAAAGAATTTCAAGAACCCATTGGCTTTGCTCCAGAACAGGATCTGGTTGATGCATTGGAGTCTCTTCATCTTTTTCAACCACGAGAATGGTAGAAATGGTATCATTGATTTGTTTACGAATGACAGGTACTTGAATGCCATCCAAACAAATGCACCCCATCTTTTACGTTATTTGGCAACTGCATTGATTGTTAACAAAAAGAGAAGACCTCAACTCAAAGAGTTGATCAAAGTCATCCAGCAAGAGCAATCTGCATACAAGGATCCCATCACTGAGTTCTTATACTGTTTGTATGTGAACTACGACTTTGATGGTGCACAGCAGAAGCTGCGTGAATGCGAGGATGTGATTTTGAATGATCCATTCCTTGGCAAACGAGCTGAAGAAGGTAACTTCAGTACCGTTCCTTTGAGGGATGAATTTCTTGAGAATGCCCGTCTCTTCATCTTTGAGGCTTACTGCAGAATCCACCAGCGCATTGATATTGGAACTCTTGCTGAGAAGTTGAATATGAATTTCGAAGAGGCAGAAAGATGGATAGTGAATCTTGTTCAGAATGCAAAGCTTGATGCAAAGATCGATTCTAAGCTAGGAACTGTTGTTATGGAGCCCACTTCTCTCAATGTGTATGAGCAGATCATTGAGAATACCAAATCACTCTCTCTGCGTACCTACAAATATGTAAATCTTCTTATAGAATCACAAACAGCAGCGGTACCGGCTGCCCGTTAGAGAAGAGATAGTATAGAGAGAAAACTTGTGTTGGAGCTCTTGCAATTTTCAAGCCTTTCGTGGGAAAGGAAGAGAATTTGGTCCTAGTAAGTATTTTGTTTTTGTGTATTTGTTTTTGAGTTACACCTAAAGCATAAAAAACCAAGAGTTGCAGGGGAACTTTGTTAGCTAATTATACTTTTTTGGGTTCTTTTAACGGTTAAAAGATTCTATCTTGTTGATTAATTTGACATCAAACCATGAAATTACAATGTTCTTTAATTCGGACATCGGAAGAGCGTCGTGTAGG
>Pnu_TRINITY_AroB Pnu_c44458_g1_i1 len=1658 
GCTCTTCCGATCTCTCACCAACCCCCAATGGCTGCTGCTACTACAACTACTTCTTCTTCTGGTTCACAAATCAGAAGAAACCAGAATTCCCCAATTCCCAATGGCTTCTTCTTCTGCAACTTCATCTTCTCTCAATCTGATTGTTAGAAACTCTTGTGTAAGAGAGAATTCTGATTTATTTGTTAAAGGGAGGAATTTATCAGTGAAGTTGTCTTCTTCATTTGCACCTACTACAAATTCATTAAGATTGAATAGAATTGGAGGATCTTCTTTGCTTGGAATTGAATCGAAGAAGAGTAGAATAATATCTGCTGCAAATTCAGTAATGGAACAATCTTCAATTAGGGCACCAGTTACTGTTGATGTTGATTTGGGTAATAGAAGTTATCCGATCTATATTGGTTCTGGTCTTCTTGACCAGCCTGATCTTCTCCAAAGGCACGTACATGGGAAGAGAGTACTCGTGGTAACTAATACAACTGTTGCACCATTATACCTAGATAAAGTTATTAGCGCGTTAACTCATGGGAATTCAAGTATATCGGTTGAGAGTGTGATTTTGCCAGATGGAGAGAAGTATAAGAATATGGATACTCTCATGAAAGTTTTTGACAAGGCCATAGGATCTCGTTTTGATCGTCGTTCTACATTTGTCGCTCTTGGAGGTGGAGTTATTGGTGACATGTGTGGTTATGCTGCAGCTTCTTTCCTTCGTGGTGTAAATTTCATTCAAATTCCAACTACTGTTATGGCACAGGTGGATTCCTCTGTTGGGGGAAAAACTGGAATCAACCATACACTGGGGAAAAACTTGATTGGTGCTTTCTACCAGCCCCAATGTGTACTTGTAGATACAGACACATTACATACACTACCTGAGAGGGAATTAGCCTCTGGTTTTGCTGAAGTTGTAAAATATGGACTTATTAGGGATGCTGAGTTCTTCAAATGGCAAGAAAAAAATATGGATTTGTTATTGGCGAGGGACCCCAGTGCACTAGCATATGCAATCAAGCGTTCATGCGAAAACAAGGCAGAGGTTGTATCTTTGGACGAGAAGGAAGGTGGAGTGAGAGCAACGTTGAACTTGGGACATACCTTTGGACATGCAATTGAAACTGGATTTGGCTATGGTCAATGGCTCCATGGAGAAGCTGTAGCAGCTGGAACGGTCATGGCCGTCGATATGTCTTACCGTCTAGGTTGGATTGATGAATCAATTGTGAAAAGGACATACGATATTTTACAAAAGGCCAAGCTGCCAATTACCCCTCCAGATGTTATGACTGTGGAGATGTTCAAGTCTTTCATGGCTGTTGATAAAAAGGTGGCTGATGGACTACTAAGGCTCATCCTCCTCAAAGGTCCTCTGGGCAACTGTGTTTTTACAGGTGACTATGACAGAAAAGCCCTAGATGAGACCCTTCGTGCATTCTGTAAATCTTAATTAAATGGCCTCTTTCAACAATTATGTGCAGTTTTGTGTATTTTCTATTATAGACCCATTTGTTGAGGTCAAACCAAATTTTTGTATTTGTATCAATGTGACTTCTAGTTTTGCCATCAGGGCTCATGTTACTATACTTTAGAGTCTCTCTTATCCTCATTATAATAAAGAAAACAAAGTTTAGTTTTCTAAAAAAAGATCGGAAGAGCGT
>Ppa_TRINITY_Agt1 Ppa_c14011_g1_i1 len=1779 
TGTATTATAGTATTAAACTACTACTGCCTATTTTAATGTTTTCCAGGATAATCCAAATGATTGTATGCCGCATGATTTAGACTTTGGTACATTCTGATCTTCCACGTGGAAGCTCTGTGATCTATCAGCATATAGGTTTCATCTTGATCCTCATCTTCCACTTATTTTGGGTGTCTCTATATATAAATATGTGTATTTTGTCATAATTATTACACATATTTCCTTCCTCCCATTGTTTATCCCTCAAAGTTGGACTAGGATAAAGAGAGAGTGAGAGAGCTGCTCTGAAGTTATTCTCTGGAGATAATTCTTGCAACCAGAAGCTTCAAAGAGGTACAATATGGATTACGTCAATGCACCTGGGAGGAACCATCTCTTTGTTCCTGGACCTGTCAATATCCCAGAATCGGTCCTTCGTGCCATGAGCAGAAACAATGAAGATTACCGTTCCCCTGCAATTCCTGCTATGACTAAAGTTCTTCTTGAAGATGTCAAGAAGATTTTCAAGACAACTTCTGGAACTCCATTTTTGTTCCCAACAACAGGTACTGGTGCATGGGAAAGTGCACTCACAAACACCTTGTCTCCTGGTGATCGTACAATTTCTTTCCTCATCGGTCAATTCAGTCTTCTCTGGATTGATCAGCAGCAACGCCTCGGATTCAACGTTGATGTTGTTGAGAGTGAGTGGGGTCGTGGTGCTGATCTTGAGATTCTAGCATCCAAGTTGGCTGAAGACACTGCTCATACCATTAAAGCTGTTTGCATGGTTCACAACGAGACTGCAACTGGAGTTACCAATAATTTGGCTGCTGTAAGGAAATTACTCGATCACTACAACCATCCTGCATTGTTTCTCGTTGACGGAGTGTCTTCAATATGTGCTCTTGATTTCCGTATGGATGAATGGGGAATCGATGTAGCTTTAACTGGTTCACAGAAAGCCCTCTCTCTCCCTACTGGAATGGGTATTGTGTGTGCAAGCCCTAAAGCAATAGAAGCATCCAAGACTGCCAAATCAGTGAGAGTGTTCTTTGACTGGAAAGACTACTTGAAGTTCTACAAATTGGGAACTTATTGGCCATACACTCCTTCGATCCAGCTTTTATATGGTCTCAGAGCTGCTCTTGACCTCCTATTTGAGGAAGGACTTGACAATGTGATTGCTAGGCACAACCGCTTGGCTACAGCAACTAGGCTTGCTGTTGAAGCCTGGGGTCTGAAAAACTGTACACAGAAAGAGGAGTGGTTGAGCGACACTGTGACTGCAGTTGTTGTTCCACCTTACATTGACAGTGCTGAAATCGTTAGAAGGGGATGGCAGAGATACAATCTAAGCTTAGGTTTGGGTTTGAATAAAGTGGCTGGAAAAGTTTTCAGGATAGGTCATCTTGGGAACCTGAACGAGCTCCAATTGCTTGGTTGTTTAGCTGGAGTGGAGATGATTCTGAAAGATGTGGGGTACCCAGTTAAGCTAGGAAGTGGAGTGGCTGCGGCATGTGCGTATTTCCAGAACACCATTCCGATGATTCAATCTAGGATTTAATGAATCATCATTCCACCACCCATGTGTAGCTGCTACTGTTCTTCCTCTTCTGATCATTTGCTTGGAGTACTTGTATAAAAGAAGGCATGATAAGCTCCTGTATTTGCACTCTTGTGAGGCTTACTTAGTAGTACAAGAACTCATTATTACTCTTTCATCCATTAATCTTGTATTTAAAATCTCTTTAAATTTAATCGAATCACTGTTGCATAAAAAAAAAAGATCGGAAGAGC
>Ppa_TRINITY_At103 Ppa_c18053_g1_i1 len=2076 
ACGTGTGCTCTTCCGATCTCTCCCCTCCTCTTCTTATTCTTGTCACTGAGAAATTATTACACTCTCTGCAACAATGGCTGCAGAGATGGCATTGATAAAACCCATCTCTAATTTCACCAGAACCAGCCCTAAATTTATCACCTCCACAAGAAAATCATTTTCCATTGTCAAAATGGCATCCCAATCCACTGCTTCAACAACAAAGTCAGGGAAACCCAAGAAAGCAATCAAAGAAACGTTGCTTGCCCCAAGATTTTACACAACTGATTTTGATGAAATGGAAACTCTTTTCAACACTGAGATGAACAAAAACTTAAATGAGGCTGAGTTTGAAGCTTTGTTACAAGAGTTCAAAACTGATTACAATCAAACTCATTTCGTTAGAAACAAGGAATTCAAAGAAGCTGCTGATAAATTGCAAGGTCCTCTTAGACAGATTTTTGTTGAGTTCTTGGAGAGATCTTGTACTGCTGAGTTCTCTGGGTTTCTTCTTTACAAAGAACTTGGAAGAAGACTTAAGAAAACCAATCCAGTTGTTGCTGAGATTTTCTCACTCATGTCCAGGGATGAAGCTAGGCATGCTGGATTCTTAAACAAGGGACTGTCAGACTTTAACTTGGCACTGGATCTTGGATTTCTTACGAAGGCTAGAAAATATACATTCTTCAAACCCAAGTTCATTTTCTATGCTACATATTTATCTGAGAAAATTGGGTACTGGAGGTACATTACCATATATAGGCACTTAAAGACCAATCCTGAATACCAATGTTATCCAATTTTCAAGTATTTTGAGAACTGGTGCCAAGACGAGAACAGACATGGAGATTTTTTCTCTGCGCTGATGAAAGCTCAACCCCAGTTTCTTAATGATTGGAAAGCAAAGTTGTGGTCCAGATTCTTCTGCCTATCGGTCTACGTGACCATGTACTTGAATGACTGCCAGAGAACAGCTTTTTACGAAGGGATCGGACTTAACACCAAAGAGTTTGATATGCATGTCATAATTGAGACAAACCGTACAGCCGCAAGGATCTTCCCTGCAGTTCTAGATGTTGAGAACCCGGAGTTCAAGAAAAAGTTGGATCGGATGGTGCAAATTAACGAGAAAATTATTGCCATCGGCGAAACTGAGGATACACCACTGGTAAAGAACTTAAAAAGGATCCCACACGTTGCAGCATTGGCGAATGAGCTCTTGGCGGCGTATCTCATGCCTCCTATAGACTCTGGGTCTGTTGATCTCGCAGAGTTTGAGACACAAGTTGTGTATTAGTACGTTTTTCTGTGTGTTGAGTAAACAAAGCCGCTTCAATTCAGTGCAAAGTTTAATTGCTACAGTTAACCATTATTACTATGGACATGCTGTATAAAGAACTAAACATTTGTGACGTAATGTATCATGATTCGTGTACATATAGTTTAGGCTGCCATAACTGGTTAACTCTGTCATGACAGCGCTATTCCACATACGTCTCAGATGTATTCTGCCTAAACTTTCATGGGCTGCAAATTCCTATGGGCCTAAAAGTTCGGCAGCTAGCACTCAAAACTAATAGCTGGCAGGGAAAAGGTGTTCAAGACTTTTGTGAACACAATCCATTCTTTGATGGGTGCAATTTCTATTTTCTTCTTACATTTTCTACCACAGACATATATTCATGTGTAACTCATTTGTAGATAACACGTACTGAAGGATACACTAAAGACCTGCGTTAGTTACAAAAAGCTGGCTTCAGAGTGCAAGGATAGCCAAACTCAACTAAACTAAAGAAGGGCTATGCCATTTAAACTTGCTGGCCTACACTGACGACCTACTTGGGGAATTTCACTATGCTCTAACTAGCAAGAACAATAATAGAGGGGTTAAAATCCGTTGGTGAACACCCGCAATTATCTTCTCATTTGTGTAAACAGATTGGATTGCGGAGTTCCACTTGCTGGTGTGCTGCTCCCAAATGCAACACTTCCTTGCTGGTTGCCAAATGCTGCGAACCCACCACCACCTGTAGCAGCAGTAGCCCCAGCAAATCCACCACCACCAGAAGCTCCACCAAACAGATCGGAAGAGCACAC
>Ppa_TRINITY_ChlP Ppa_c17955_g1_i1 len=1667 
GTGTGCTCTTCCGATCTCACAACCAAAAATGGCCTCCATTGCCGTCAATGCTCGTTTCTCAGCCACAACATACGACCGTAAAACAACCGAAATCAGCCGTGAAACACTAAAATCCTTTCTGGGTCTCCGGAAAACCAACCAAAACTCTATCTCACTTACGAAATCTCTAACAACAACAACCGCAACTCAACATTTAAACCCAAGAAGAAACTTCTCTTCCATTAAAGCAGGGAAATCAAGTCCCAAAGTAACAGGAAGAAACCTCCGAGTCGCAGTCATTGGTGGTGGTCCTGCTGGTGGTGCAGCTGCTGAAACACTAGCTAAAGGTGGAATCGAGACGTTCTTGATAGAAAGGAAAATGGATAACTGCAAACCATGCGGTGGTGCAATTCCACTTTGCATGGTTGGTGAGTTTGATCTTCCTTTAGACATCATCGACCGACGAGTTACGAAGATGAAGATGATCTCACCCTCAAATGTTGCAGTAGACATTGGGCAAACTCTTAAACCTGATGAGTATATTGGTATGGTACGTCGAGAAGTACTAGACCAGTACCTTCGTGAAAGAGCCGAGAAAGCTGGAACAACTGTAATTAACGGTTTATTCTTGAAGATGGATTTACCAAAAGAACCAAATGCGCCTTATGTGCTTCACTACAGTGCTTATGATGGCAAACCTGGAGGAGTTGGCACGAAAACCACGCTAGAGGTAGACGCGGTAATCGGTGCAGATGGTGCCAACTCTCGCGTAGCTAAAGCGATTGGAGCTGGTGATTACGATTACGCTATTGCATTCCAAGAGAGAATCAGAATCCCAGATGACAAGATGGTTTACTATGAAAATCTTGCCGAGATGTATGTTGGTGACGACGTCTCGCCTGATTTTTACGGATGGGTGTTTCCGAAGTGTGATCACGTAGCAGTGGGTACGGGTACGGTTACGCACAAAGGAGATATCAAGAAGTTTCAAGTGGCAACACGAAACCGTGCTAAGGATAAGATTCTAGGTGGGAAGATTATCAGAGTTGAGGCACATCCTATTCCAGAACACCCAAGACCCCGTAGGTTGGCAGATAGAGTAGCCCTTGTAGGAGATGCGGCTGGGTATGTAACAAAATGTTCAGGAGAAGGTATATATTTTGCTGCAAAGAGTGGCAGGATGTGTGCTGAAGCGATTGTCCAAGGGTCCGAGAGAGGCACAAGAATGGTCAATGAAGCGGATTTGAGAAACTATTTGGAGAAATGGGATAAAACTTACTGGCCAACTTACAAGGTTTTGGATATACTGCAGAAGGTGTTTTACCGATCGAATCCAGCTCGAGAAGCTTTTGTCGAGATGTGCGCAGATGATTATGTTCAGAGGATGACATTTGATAGTTACTTGTATAAGAGAGTTGTGCCTGGCAACCCGATTGAAGATTTGAAGTTGGCTTTTAACACTATTGGGAGTTTGGTTAGAGCTAATGCACTTAGAGGAGAGATGAACAAGATTACTAGTCTATGATGCATGAATGCAGTGAGTTTCTTTGTGAATGATGGGAATCTTAGCGGTTTTTGTTGATCTCTTTTTTCTTATAATTGTTAACTTCTCTCGATTAATTACATCAATAAATTGTATTAAAAACCTTTGAAGTCATTTCGATTTTGTTGATTACTTTAAAAAAAAA
>Ppa_TRINITY_GbssI Ppa_c19393_g1_i1 len=2583 
TCGGACTTCTTCCTCTTGTAACAAGTTAAAAACCACATACTTGCCTTCTGTGCCGCATTCATCATATCAGTGTCTCACTCTACTGTCAGTCTCTAGAGAGAGAGAGAGAAGAGAAGAGAAGAGTGTTTTGTATTTTGAGATTATCGAGAGTGACATATCTCTTGATTCTCCAATAATCTACATCTTTGTGAACTCATCAGCACAATCCCTCAAGCTCTCAACTGACAAGAGTATAACTGATGGCGACCATAACTGCGTCCCAGTTTGTATCACGAACCTCACATGTCAATTGTGGAGGAGCTGAACCAAAAGACATGCTGAAACAAATCAGTATGAAGAACCAAAGCATGACACATTCAGGGTTAAGATCACTGAGCAAAGTAGATTTCTTACAAATGAAAAGCACTGTGAAAGCAGCTTCAAGGGAATTGAGGAGGAACGCATTCAAGACAGACAAAGGTACTCTGTCAGGAACCATTAAGTGTTCTAGTGGGATGAACTTGGTCTTTGTTGCTGCAGAAGTAGGCCCCTGGAGTAAAACCGGTGGCCTTGGTGATGTTCTCGGAGGCTTACCACCAGCCATGGCGGCGAATGGACATCGTGTTATGACAGTCTCTCCTCGTTATGATCAGTACAAAGATGCTTGGGATACCAATGTGTCAGTTGAGATGAAAATCGGGGACAGGATTGAAACTGTTCGTTTCTTCCACTGTTACAAACGTGGGGTTGACCGTGTATTTGTGGATCATCCACTGTTTCTTGAAAAGGTATGGGGTAAAACTGGATCCAAAATCTATGGTCCCAGTGCTGGATCAGATTACCAAGATAACCAGCTTAGATTCTGTTTGCTTTCTCTGGCAGCTCTAGAAGCACCAAGGATTCTGAACCTCAACAGCAACAAATATTTCTCTGGAACATACGGAGAGGATGTCGTGTTCATTGCTAATGATTGGCATACGGCCCTTCTACCATGCTACCTTAAAAGTATGTACAAATCTAAAGGGATGTATGAAACTGCAAAGGTTGCTTATTGCATCCACAATATTGCTTACCAAGGAAGATTTTCTTTTTCGGATTTTATGCTTCTCAATCTTCCGGATTCATTCAGGAGTTCTTTTGACTTCATTGATGGGTATGAGAAGCCTGTTAAAGGAAGGAAGATTAACTGGATGAAGGCTGGAATATTAGAGTCAGACAAGGTCGTAACTGTGAGTCCATACTATGCTGAAGAACTTGCTTCAGGCCCCGATAAAGGAGTGGAACTGGACAGCATTATCCGTAGAGCTGGCTGTTTGGGTATAATAAACGGAATGGATGTTCAAGAGTGGAACCCCTTGACTGATAAACATATCGACGTCAAATATGATGCCTCAACTGTGACCGAAGCGAAGGCTCTTCTAAAAGAAGCACTGCAGGCAGAAGTAGGGTTACCTGTTGACCGTAATATCCCTGTCATAGGCTTCATTGGTAGACTTGAAGAGCAAAAGGGTTCAGATATTTTGGCAGCTGCAATCCCTGAATTTATTGACGAAGAAGTTCAGATAATTGTCCTTGGTACCGGCAAAAAGCCCATGGAAAAACAGTTAGAGCAGTTAGAGACATTGTATCCTGAAAAAGCTAGAGGAGTTGCAAAGTTCAATGTTCCCTTGGCTCATATGATTATAGCTGGGGCTGATTTTATGATGATCCCCAGCAGATTTGAACCATGTGGACTCATCCAACTGCATGCGATGCGTTATGGAACGGTGCCTATCGTTGCCTCGACGGGTGGATTAGTTGACACTGTCAAAGAAGGTTTCACTGGATTTCAAATGGGAGCTTTCAATGTCGAATGCGAGGCAATTGATCCATTAGACGTGACAGCAATCGCCACAACCACCAAGAAGGCCCTTGCAACCTATGCAACTCCAGCTTTAACAGAAATGATACAGAACTGCATGGCTCAAGACCTCTCTTGGAAGGGACCTGCCAAAAATTGGGAGGACATGTTGCTGGGCTTGGAGGTTGCAGGTAGTGAACCAGGAATCGATGGCGATGAAATAGCTCCTCTTGCTAAAGAAAATGTTGCCACCCCTTGATTTGTGAACCGCTCCAGTGCAACTTAGAAGAGCTATCTCACAATCTAGAAAAGACGACGCCAATGCTGCATTAATAATGGTCTGACAATTTATCCAGTGTTAAGTGGCCTTACTGGGAAAGAGATACTGCTATTCTTTTTCTTCTTTTTTCTTGGTTAAGCAATCTACAGCACTCTATGCCATAAACGTAGGATAGCTAGCTCCAGTTTATTCATTTTCCTTTTCTTTTTTAGCCAGCTCCAGCTCTTGTATCTAGTCAAGAACTTCTACATAAATAACAACGGCTTTTTCAACTTCTGCTTCAGTTAGTTTCCATGTAAGGTTGTGTAAATATGCATGTAGCTGTACAAAAGATTTTCATGAGCGTATTTTTAAAGAGGTTTTCTTTTATATATAAACCGAAAGAAAGAGAAACCGTTGCAGACAACCTGCTATGAGGTTTTGTGCCTCCCACAGTTGAGGACTTTAGTTCCTTTCTGGCCAGGGGCTTAAGTTTAGGATGAAT
>Ppa_TRINITY_Hmgs Ppa_c31681_g1_i1 len=1839 
ACGTGTGCTCTTCCGATCCAACAATCCCACCCCAACACAACTCACGAGTCACGAAGTTTGCATTGGTTCCGGAATCCGGTCTAACCGGTGCTCATGTATTCCCTCTGTCTATAAATACCGATTTATTCGTTGCCTTAATCTCTCACCACTTGCTTCTTCTTCCTTTCCTTCTTCTCTCCAAACACCTCGATCGATCGATCTAGGGTTCTCTTTTGAAAAGAATCCCAAACAAATTCTCAGAATTTAAAAAAAAAAATGGCTTCAAATCAAAAGGATGTTGGAATTCTTGCCATGGAAATGTATTTCCCTCCTACTTGTGTTCAACAGGAAGCATTGGAGGCTCATGATGGTGCCAGTAAAGGAAAATACACAATTGGGTTGGGACAAGATTGCATGGCGTTTTGTTCAGAGTTGGAAGATGTCATTTCAATGAGTTTGACAGCCGTTAGCTCTCTACTTGAGAAGTATAACATTGACCCTAAACAAATTGGACGTTTGGAAGTCGGGAGTGAGACCGTGATTGACAAGAGCAAGTCCATAAAGACCTTCCTGATGACAATCTTTGAGGAATGTGACAACACTGACATTGAGGGTGTTGACTCAACAAATGCGTGCTATGGAGGAACTGCAGCTTTGTTCAACGTTGTGAATTGGGTGGAGAGTAGTTCTTGGGACGGACGTTATGGTCTTGTTGTGTGTACTGATAGTGCGGTCTACGCAGAAGGACCCGCTCGTCCCACTGGAGGAGCTGCTGCTATTGCTATGTTGATTGGTCCAGATGCACCAATTGCCTTTGAAAGCAAATACAGAGGATCCCACATGTCCCATGTGTACGATTTTTACAAGCCCAACCTAGCCAGTGAATACCCGGTTGTTGATGGGAAACTTTCACAGACTTGTTACCTTATGGCCCTCGATTCCTGCTACAAGCGCTTGTGTGCCAAGTACGAGAAATTTGAGGGTAAGCAATTTTCAATGGATGATGCAGATTACTTTGTGTTTCATTCTCCATACAATAAGCTTGTGCAGAAAAGTTTTGCTCGATTGTACTTCATGGACTTCTTAAGAAATGCCAGCTCTGTTGATGAGGCTTCAAAAGAAAAGCTTGCACCATTTTCAGCTCTATCTGGTGAAGAGAGCTATGCAAGTCGGGATCTTGAGAAGACATCCCAAACTGTTGCAAAGGATCTTTATGCTGAGAAGGTTGGACCTACTACTTTGTTACCCAAACAAGTTGGTAATATGTACACTGCATCACTTTATGCGGCATTTGCTTCTCTTCTTCACAACAAAAATAGCTCACTGGATGGTAAACGTGTAATAATGTTCTCATATGGAAGTGGTTTAAGTTCCACAATGTTCTCATTCCGAATGAGGGAAGGTTCACATCCATTCAGCTTATCAAACATTGCAACTGTTTTGGATGTCGCAAACAAGTTGGAGTCGAGACATGAGGTGACTCCTGAAAAATTCGTCGAAACCATGCAACTGATGGAGCATAGGTATGGAGGGAAAGACTTTGTAACGAGCAAGGACACAAGCCTTTTACCTTCAGGCACATACTACCTTACCGAAGTTGACTCCATGTACCGCAGATTCTACTCAAAGAAGTCAAGTGCTACAGCCGCAGTGCAAAATGGTCACTGAAAACGGTGAAAGAAGAAAACGGCCGCAAAAGAGCAGCAGAAGATTTGCTTATGTATTTTCATTGTTGTGGTTAGTGTTTTAGAATAATTCTAAATGATTATTTGTACAAGTTAATCCTTCCAAACCCGTGGTTAGCTTATTAGCCATTGTAATAGGATTCATGTCCTCTCAGTATATCCATTCAAGTATTCA
>Ppa_TRINITY_Nia Ppa_c36353_g1_i3 len=3129 
CTCGAGCATGGCAACCCTTTTCCAATGCACCCTTATATAAAGACCCAACCATGCTCCTCATTTTTCTTGCAACCATCAAATGCAAAAGCAAATCGAAAAAAGAGAAAACATAGAAGAAGAAGAAGAAGCAGAGATAGAAAAAGTGAGTGATAGAGCGGAGATCTTCATACAAAGAGAAAAGAGATCTTTTCTATCTTCTTTCTTTTGATTAGTCTCTAATGGCGGCTTCTGTTGAGAATCGACAGTACAACAGTCGACTGGAAAATGGTCTAGCAGTTCGTGGATTTAAAACCAATTCCACTCATCGATCTGATTCACCTATCCGTGGCTGTAATTTTCCCATGTCGACCACCGAGCGTCTTTCATTATCAAAACCAGTGATAGAAGATTTATCCAGCGACGACGAGGATCAAAACGAGCAGTGGAAAGATTTCGGCAAGATAAACAATGAAATAGAGCCGTCTGTTTTTGACTCAAAAGATGAAGGAACTGCCGATAATTGGATTGAACGAAACCCTTCCATGATTCGGTTAACAGGGAAGCACCCATTCAACTCGGAAGCACCATTAACTCGTCTCATGCATCACGGGTTCATCACACCTGTACCTCTTCATTACGTTCGTAATCACGGAGCGGTTCCAAAAGCCAAATGGGAGGATTGGACGGTTGAGATTTGTGGATTAGTAAAGCGTCCGTTACGCATCACCATGGATATGCTCATTAATGATTTCCCGAGCCGTGAGTTTCCAGCGACACTTGTTTGTGCAGGCAACAGACGTAAAGAGCAGAATATGATAAAACAAACAATTGGGTTTAACTGGGGAGGTGCAGGAGTATCGACTTCAGTATGGCGCGGTGCACGTTTGTGCGACGTATTGAAGCGATGTGGTATCATGAGCCGTAAGAAAGGTGCTCTGAATGTTTGTTTCGAAGGAGCTGAAGATTTACCCGGTGGCGGTGGATCTAAATACGGAACTAGTATCAAGAAAGAATTCGCAATGGATCCTGCTCGTGATATCATCCTCGCTTACATGCAGAATGGTGAGAATTTATCACCGGACCATGGATTTCCAGTCAGGATGATAATTCCAGGTTTCATTGGAGGAAGAATGGTGAAGTGGTTGAAGAGAATTATCGTCACAACTCCAGAGTCTCAAAATCATTATCATTTCATGGACAACAGAGTTCTTCCTTCTCATGTCGACGCTGAATTGGCTAACTCCGAAGCATGGTGGTATAAGCCAGAGTACATCATCAATGAATTGAACATAAACTCGGTGATTACAACTCCTTGTCATGAAGAGATTCTTCCCATTAATGCTGCAACAACACAAAGAGCTTACACGTTAAGGGGCTACTCATATTCCGGCGGCGGTAAGAAGGTAACTCGTGTCGAAGTAACTATGGATGGCGGAGAGACCTGGTTGGTGTGCACTTTGGATCATCCAGAGAAACCAAACAAGTATGGGAAATACTGGTGCTGGTGCTTTTGGTCACTTGAAGTTGAAGTTCTTGACTTACTTGGTGCCAAGGAGATTGCAGTTAGAGCTTGGGATGAAACTTTGAACACTCAACCTGAAAAGCTCATTTGGAATGTCATGGGTATGATGAACAACTGTTGGTTCAGGGTTAAGACAAACGTGTGCAAGCCACACAAAGGAGAAATTGGTCTAGTTTTTGAGCATCCCACTCAAGCTGGAAATCAACCAGGTGGATGGATGGTTAGACAAAAACATCTTGAAACCTCTGAAGGTCCACACACACTCAAGAAGAGTTTATCCACTCCTTTCATGAACACCACGTCAAAGATGTACTCAATTTCTGAAGTGAAAAAACACAACTCGCCCGACTCGGCTTGGATCATTGTTCATGGACACGTTTATGACTGTACTCGCTTCTTGAAAGACCATCCAGGGGGTTCCGATAGTATTCTTATCAATGCAGGTACCGATTGTACCGAAGAATTTGATGCGATCCACTCTGACAAAGCTAAGAATTTACTTGAGGATTTCAGAATCGGTGAACTCATTGCAACTGGTTATACTTCTGACTCATCATCTTCACCAAACAACTCAGTTCATGGTTCGGGAAGCTTGAGTCACCTTGCTCCTATCAAAGAAATCGGCATCGCAAAGCCGGTAGCTCTAGTTGGTCGAGATAAAATACAGTGCAAACTTATCGCCAAAACCTCGATTTCCCATGACGTTCGTGTCTTCAGGTTTGCATTACCTTCAGCTGATCAAGTCCTTGGGTTGCCAGTTGGGAAACACATATTTGTGTGTGCCACCGTTAACGATAAGCTGTGTATGCGCGCTTACACTCCATCGAGTACAGTTGACGAAGTTGGTTACTTCGAGTTGGTCATTAAGGTCTACTTTGGCGGAGTTCACCCCAAATTCCCCAATGGAGGTATCATGTCTCAGCACTTGGATTCTCTTGCTCTAGGTGGAACTATTGACGTCAAGGGTCCTTTAGGACACATTGAATACGCGGGTCGTGGTAACTTCACCGTTCATGGCAAACACAAGTTTGCCAAACGACTCGCGATGCTTGCTGGTGGCACAGGAATTACACCAATATATCAAATTGTACAAGCAATATTAAAAGATCCAGAAGATGAAACAGAGATGCACATCGTATTCGCAAACAGGACTGAAGATGACATCTTGTTGATGGATGAACTAGATTCATGGGCAGAGAAGCACGAAAGGTTGAAGGTTTGGTACGTCGTCGGTGAAACATTGAGGGAAGGATGGAAATACAGTGTAGGGTTCATCACAGAAGAGGTTCTACGGGAACATATCCCTCCAGCATCGGATGATACACTGGCATTGGCTTGTGGACCACCACCAATGATTCAATTTGCAGTAACTCCAAATTTGGAGAAGATGAATTATGACGTGAAGAATTCATTATTGGTGTTCTGATTGATGAGTTTAAAGTACTTGGAAAATAAAGTTATTATAGTTAAGAAAAAAGATAAGGGAGGACAAATTATAAGGAAGTTCTCATTAGTTATTGTATATAATTAGTGTTGAAGGATGTAATGGTTCAGTTCGTTCTTAATAGTAAGGGGATTGTTAAATGTTAGTCCGTTTATATTTCATGTAGAATTGAAAACAAAATGTG
>Ppa_TRINITY_Eif3E Ppa_c36589_g1_i1 len=1538 
TGTGCTCTTCCGATCTCTCTATTTTCATCAAATCGTTTTTTAGGGTTTCTCTCTTTCTTCCTCCATATCCACCACCACAGACAGCATCTCCTTCTTCTCAGAGGTAGCAGCAGCCTCCTCCACATCACCCAAATCATGGCGAATCATGATATAACATCACGAGTTGCACTAAACCTAGATCGACATCTGGTTCTACCACTCCTTGAGTTTCTCCAGGAACGCGGTATTCATCCCGATGTTCAAATCCTCAAAGCTAAAGACGCACTTCTCAGTCAAACCAACATGGTTGATTACGCTATGGATATTTACAAGTCTCTTCATCAGACTGACGATGTTCCTCAAGCAATGATTAACAGACGTGCTGAAGTAGTTGGGAGATTGAAATCGCTTGAAGATGCTGCTGAATCGATTATTACTTTCCTTCAGAGTCCGAACATGGTTAATGAACCACGCGCTGATAAGCAATATATTCATCAGTTGCTACAGGGATTTCAGATTGGTGCTGAGCAAATTGAGGCACTATATCAGTATGCCAAATTTCAATTTGAATGTGGGAATTACTCGGGTGCATCTGATTACTTGCATCAGTACAGAACAATTGGTCAAAATCCTGACAGAATTCTGAATGCATGTTGGGGAAAGCTTGCGTCTGAGATATTGATGCAGAACTGGGATGAGGCTCTTAGTGAGCTTAATCACTTGAGAGAACTTATCGAAAATAAGAATTTCAAAAACCCATTGACTTTACTCCAGAACAGAATCTGGTTAATGCATTGGAGCCTCTTCATCTTTTTCAACCACGAGAATGGAAGAAATGCTATCATTGATCTATTCCTCAATGAAAAGTACTTGAATGCCATTCAAACAAATGCTCCCCATCTTTTACGATATTTGGCTACTGCATTGATTGTCAACAAAAAGAGAAGACCTCAACTCAAAGAGTTGATCAAAGTCATCCAGCAAGAGCAGTCTGCATACAAGGATCCCATCACTGAGTTCTTGTACTGTTTGTATGTCAACTATGACTTTGATGGTGCACAACAGAAGCTCCGTGAATGTGAGGATGTGATTTTGAATGATCCATTCCTTGGTAAACGAGCTGAAGAAGGAAACTTCAGTATCGTTCCTTTGAGAGATGAATTTCTTGAGAATGCTCGCCTCTTCATCTTTGAGGCTTACTGCAGAATCCACCAGCGCATCAATATTGGAACTCTTGCCGAGAAGTTGAATATGAATTTTGAAGACGCGGAGAGATGGATAGTGAATCTTGTTCAGAATGCAAAGCTTGATGCTAAGATCGATTCTAAGCTAGGAACTGTTGTAATGGAGCCCACTTCTCTCAATGTGTATGAGCAGATCATTGAGAATACCAAATCACTTTCTCTGCGTACCTACAAATACGTAAATCTTCTGTTAGAATCAGCACCAGCACAGGTGCAGGCTGCTAGATAAAAGTAAAGGGGGTAGTACAGTCAGAAAATTTTCAAGTTTGAAGTTTTCAAGTCATTGTTGCTGTTGAAGTTTTCAAGAATTTGGTC
>Ppa_TRINITY_AroB Ppa_c29084_g1_i1 len=1606 
TGTGCTCTTCCGATCTCGGAATCAGAAACTGTTCTTCTCTGTAAACAAAATCCCTAATTCTCCGAATTGATGGCTTCTTCTTCTGCAACTTCACCTTCTCTTAATCTAACTCTGAAAAACTCTTGTTTACGAGAAAATTCTGAGGTTTTTCTTAGAAAGAGGAATTTATCATTGAAGTCTTCATTTGTATCTTCAAGTTCATTGCGATTGAATAGAATTGGTTCTCCTTTGGCTCGAATTGAATCGAAGAGTAGAGTAGTATCTGCGAATTCAGCTCAAGTAATGGAACAATCTTCAATAAAGGCACCAGTTATTGTTGATGTTGATTTGGGTAATCGAAGTTATCCGATCTATATTGGTTCTGGACTTCTTGAACAACCTGATCTTCTTCAAAGGCACGTACATGGGAAGAGGGTGCTCGTGGTAACCAATACAACAGTTGCGCCATTGTACCTAGATAAAGTTATCAGCGCGTTAACTCATGGGAATCCGAATATTTCGGTTGAGAGTGTGATTTTGCCTGATGGGGAAAAGTATAAAGACATGGATACTTTGATGAAAATTTTTGACAAGGCCATAGAATCTCGGTTTGATCGACGTTCTACATTTGTCGCTCTTGGAGGTGGTGTTATCGGTGACATGTGTGGATATGCTGCAGCCTCTTTTCTTCGTGGTGTAAACTTCATTCAAATTCCAACCACTGTCATGGCACAGGTGGATTCTTCTGTTGGGGGGAAAACTGGAATCAACCATCCATTGGGAAAAAACTTAATTGGTGCTTTCTACCAGCCCCAGTGTGTCCTTGTAGATACAGACACATTACATACACTACCTGAAAGGGAATTGGCTTCAGGTTTTGCTGAAGTTATAAAATATGGACTCATTAGGGATGCTGACTTTTTCGAGTGGCAAGAAAAAAACATGGACGCTCTATTGGCAAGGGATCCCACTGCACTAGCATATGCAATCAAGCGTTCATGCGAAAACAAGGCAGAGGTTGTATCCTTGGACGAGAAAGAAGGTGGAGTGAGAGCGACTTTGAACTTGGGGCATACCTTTGGACATGCAATTGAAACTGGATATGGCTATGGTCAGTGGCTGCATGGAGAAGCCGTTGCAGCTGGAACGGTCATGGCAGTCGATATGTCTTACCGCCTAGGTTGGATTGATGAATCAATTGTGAAGCGAACGTACGATATTTTACAAAAAGCCAAGCTGCCGATTAGCCCACCTGATGGTGTTATGACTGTGGAGATGTTTAAGTCTTCCATGGCTGTTGATAAAAAGGTGGCTGATGGACTACTAAGGCTCATCCTCCTCAAAGGTCCTCTAGGCAACTGTGTCTTCACAGGTGATTACGACAGAAAAGCCCTAGACGAAACCCTTCATGCATTCTGTAAATCTTAATCAAATGCCGACCTTGGTTTGGCTCAGTCTTGTGTTATTCTTTTTTATGAGCCCATCTGTTGAGGTCAAACCAAATTTTGTATTTGTACGTAATCAGTATTGACTTCTAGATTTGCCATCGGAGCAGAGGTACTATAGAGTCTCTTGCCCTCAATGTATAATGATAAATAATAATTGAAAAATTCTCTGTCAATCGGAC
>Pca_TRINITY_Agt1 Pca_TRINITY_DN805_c0_g1_i13 len=2004 
TTTTTTTGGAGATAAAGATGTAATTGGACAACTGCAGTACATCATTGATTAATGCAAGTAATTACTGAGAAAACCAGACGTAATTGGGTATATGCAACAGTGATCAGATTAAATTTAAAGAGATTTTAAATACAAGATTAATGGATGACAGAGTAATGAGTTCTTGTACTACTAAGGAAGCCACAGAAGAGTGCAAATACAGGAGGAGATTATCATGTCTTCTTTTATACAAGTACTCCAAGCAAATCAGAAGAGGAAGAACAGTAGTTACACATGGATACTGAATGATTCATTAAATCCTAGATTCAATCATCGGAATGGTGTTCTGGAAAAATGCACTAGCCGCAGCCACTCCACTTCCTAGCTTAACTGGGTACCCAACATCTTTCAGAATCATCTCCACTCCAGCTAAACAACCCAGCAGTTGGAGCTCATTCAGGTTCCCAAGATGACCTATCCTGAAAACTTTTCCAGCCACTTTATTCAACCCCAGACCTAAGCTTAGATTGTATCTCTGCCATCCCCTTCTAACTATTTCAGCACTGTCTATGTAAGGTGGAACAACAACTGCAGTCACAGTGTCGCTCAACCACTCCTCTTTCTGTGTACAATTTTTCAAACCCCAGGCTTCAACAGCAAGCCTAGTTGCTTTGGCCAAGCGGCTGTGCCTAGCAATGACATTGTCAAGTCCTTCCTCAAATAGGAGATCAAGAGCAGCCCTGAGGCCGTATAAAAGCTGGATTGAAGGAGTGTATGGCCAATAAGTTCCCATTTTGTAGAACTTCAAGTAGTCTTTCCAGTCAAAGAACACTCTCACTGATTTGGCGGTCTTGGATGCTTCCAGTGCTTTAGGGCTTGCACACACAATACCCATCCCAGTAGGTAGAGAAAGAGCTTTCTGCGAACCAGTTAAAGCTACATCGATTCCCCATTCATCCATACGAAAATCAAGAGCACATATTGAAGACACTCCATCCACGAGAAACAATGCAGGATGGTTGTAGTGATCGAGTAATTTCCTTACGGCAGCCAAATTATTGGTAACTCCAGTTGCAGTTTCGTTATGAACCATGCAAACAGCTTTGATGGTATGAGCAGTGTCTTCAGCTAACTTGGATGCTAGGACATCAAGATCAGCACCACGGCCCCACTCACTCTCAACAACGTCAACGTTGAATCCGAGGCGTTGCTGCTGATCAATCCAGAGAAGACTAAATTGTCCAATGAGGAAAGAAATTGTCCGATCACCAGGAGACAAAGTATTTGTAAGTGCACTTTCCCATGCACCAGTACCTGTCGTGGGGATCAAAAATGGGGTTCCAGAAGTTGTCTTGAAAATCTTCTTAACATCTTCGAGAAGAGTTTTAGTCATAGCAGGAATTGCAGGGGAGCGGTAATCTTCATTGTTTCTGCTCATGGCACGAAGGACTGATTCTGGAATATTGACAGGTCCAGGAACAAAGAGATGGTTCCTCCCAGGTGCATTGACGTAATCCATATTGTACCTATAGACACTTGTGTTGTATTCAGACAAAATAGTCACCCCAATGGGATCCACTCATCGAGTACTTAATCAGAACCGAGTATATCTCTTAAATGAGTGGTGTCAATATTCGAATCTGTGAGACTCTTTGAAGCTTTTCGTTGCAAGAATGGTTCCCGGAGATTCACTTCAGAGCAGCTCTCTCACTATCACTATCTCCCAGTCCAACTTTAGGGGATAAACAATGGGAGGGAGGAAATACGTGTAATAAGCAGCATTAGGAAAAAAACATATATTTATATATATAGACCCTAAAATAAGTGGAAGATGAGAGGATCGAGATGAAACGTATATGCTGATAGATCACAGAGCTTCCACGTGGAAAATTAGAATCTACCAAACTCTAGATCATGCGTCATAAAATCATTTGGATTATTCTGGAAAATATTAAATAGCTAGTAACAATACTAAAACATATACTGCAAAAAATACGTTTGAGATGGAGATGAGGATGAGCAAAG
>Pca_TRINITY_At103 Pca_TRINITY_DN3782_c0_g2_i3 len=1750 
TTTTTTTTTTTTTTTTTTTTTTTTGAACCGATAATTCAGATGCTTTTATTTTTCTTAATACTTTAACCGTACAGGAGACTCTCTTATATAACGAGAGTAGTTTTTATATAAGGTAGGAAATCTAAACAAATCCTAAACATAACAGGAAATCCTAAACATAACAAGAAATCTACTCAAATCCTAAACAGAATATATTGTTAACAAATCCTAAAGACTATGAGTTGGCATTTGTATCAGGATTGGTTTTCTGACTGGATTCAGAATTGGTCTTCTGGCTGTATGGTTCAACAGTGGGTACAGAAATCATGATACATTATGTCACTAACGTTTAGTTCTTTATACAGCAGGTCCATAGTAATGGTTAACTGTAGCAATTAAACTTTGCACTGAACTGGATTGAATTGAAGGGCCTTTGTTTACTCAATACACAACAAAACTTATTAATACACAACTCGTGGCTCAAACTCAGCGAAATCAACAGACCCAGACTCAATAGGAGGCATGAGATACGCAGCCAAGAGCTCATTCGCCAATGCTGCAACATGTGGGATCCTTTTTAGGTTCTTCACCAAAGATGATTCCTCAGTTTCACCAATTGCAAGAATTTTCTCGTTGATTTGCACCATCCGATCCAACTTCCTCCTGAACTCCGGATTCTCAACATCTAGAACTGCAGGGAAAATCCTTGCGGCTGTACGGTTTGTCTCAATTATGACGTGCATATCAAACTCTTTGGTGTTAAGTCCGATCCCTTCGTAAAAAGCTGTTCTCTGGCAGTCATTCAAGTACATTGTCACGTACACTGATAGGCAGAAGAATCGAGACCACAACTTTGCTTTCCAATCGTTAAGAAACTGGGGTTGAGCTTTCATCAGTGCTGAGAAGAAATCTCCATGTCTGTTCTCGTCTTGGCACCAGTTCTCAAAATACTTGAAAATTGGATAAACTTGGTATTCAGGGTTGGTCTTTAAGTGCCTATATATGGTAATGTACCTCCAGTACCCAATTTTCTCAGATAGATATGTAGCATAGAAAATGAACTTGGGTTTGAAGAATGTATATTTTCTAGCCTTTGTAAGAAATCCAAGATCCAGTGCCAAGTTGAAATCTGACAGTCCCTTGTTTAAGAATCCAGCATGCCTAGCTTCATCCCTGGACATGAGTGAGAAAATCTCAGCAACAACTGGATTGGTTTTCTTAAGTCTTCTTCCAAGTTCTTTGTAAAGAAGAAACCCCGAGAACTCAGCAGTACAAGATCTCTCCAAGAACTCAACAAAAATTTGTCTAAGAGGACCTTGCAATTTATCAGCAGCTTCTTTGAACTCTTTGTTTCTAACGAAATGAGTTTGATTGTAATCAGTTTTGAACTCTTGTAATAAAGCTTCAAACTCAGCCTCATTCAAGTTTTTGTTCATCTCAGTGTTAAAAAGAGTTTCCATTTCATCAAAATCAGTTGTGTAAAATCTAGGAGCAAGCAAGGTTTCTTTGATTGCTTTTTTGGGTTTCCCTGACTTTGTTGTTGATGTAGTGGACTGGGATGCCATTTTGACAATGGAGAATGATTTTCTTATTGAGGTGATAAATTTAGGGCTGGTACTAGTGAAATTAGATATGGGTTTTATCAATGCCATCTCTGCAGCCATTTTTGCAGTTTCTAGTGAATAGAAGAGTGTGAGCAAGGAGAAATGGTAAGATAAGACATGGGTTTTTGTAGGATTTTAGTCGATGAAAATTTAGAGTGGAATCTAAT
>Pca_TRINITY_ChlP Pca_TRINITY_DN882_c0_g3_i2 len=2298 
AGCGATTCTTCGTACACACAGCTTTGTTTCATTGAAAGATTTAGGAGAAACAACAATGTTAGAACGAAAAGAAAGAAAAGATATCTTAGCTACTGAATTCATTATTAATCTGTTGCATCATTTATGAATCTATGCTATTCTGTTGGGAATTTGCCCTCTTGTTATGTCTGTTACTGTAGAATCTGTATCCATAAAAGTATCCTGGGTTGTAGTGTTGGTGCCCAATATATAGACTGCTTCCACTACAGCAATGCACCCAGCTTCCTCTGCAATTACACAACCATGCTTGTATATGCTCGACTATTAGAGCCCGAAGATTGCAACAGATATATATTCCAATCCTTAGGCAATCCTTAGGATAACAAATTGCATTGGTCAGCATCAAGAAAATTGCACTTTCTGAATCTACACGTTAAGATTGGGAAGTATCCTCACGTTAAATAACATATGGAGAAATGGCCGATGTGTTTCTATCCGTAATCCATTAGTTCCACGAAATGTGCGCTCGGTGCATCCATATGTGCAGCATTTTTCAAAGGGCAAAAGATGTTGCCACAGAAGAAATTGATACAATTTTATTGATGTGATTAATGAAGAAGTTAAATACACAACTATAACAAAAAGAGATCAACAAAAATCGCCAAGATTCGCATCACCCCCATTTATGTATCTTAATTCACCAGAAGAACAAACCTATTTTCACAAAAGAAACTCAACACATTCATCATCATAGACTAGTGATCTTGTTCATCTCGCCTCTAAGTGCATTAGCTCTAACCAAACTCCCAATAGTATTGAAAGCCAATTTGATATCCTCAATTGGATTTCCAGGCACAACTTTCTTGTATAGGTAACTATCAAATGTCATCCTTTGAACATAATCATCGGCGCACATCTCAACAAAAGCTTCGCGAGCTGGATTTGATCGGTAAAACACCTTCTGTAATATATCCAAAACCTTGTAAGTTGGCCAGTAAGTTTTATCCCATTTCTCCAGATAATTTCTCAAATCCCCTTCATTAATCATTCTTGTCCCTCTCTCGGATCCTTCAACAATCGACTCGGCACACATCCTGCCACTCTTGGCAGCAAAATATATACCTTCTCCTGAACATTTTGTTACGTACCCAGCCGCATCTCCTACAAGCGCTACTCTATCTGCCAATCTACGGGGTCTTGGATGCTCTGGAATAGGATGTGCCTCTACTCTAATAATCTTTCCGCCTAGAATCTTATCCTTGGCACGTAACCGTGTCGCCACTTGAAACTTCTTGATATCTCCTTTGTGCGTAACTGTACCTGTACCCACTGCAACATGATCACATTTAGGAAACACCCATCCGTAAAAATCGGGCGACACATCATCTCCTACATACATCTCGGCAAGATTTTCATAGTAAACCATCTTATCATCTGGGATTCTGATTCTCTCTTGGAATGCAATAGCATAATCATAATCACCAGCTCCAATTGCTTTAGCGACGCGAGAGTTCGCACCATCTGCACCAATAACTGCATCTACCTCTAACGTGGTTTTCGTGCCAACTCCACCAGTTTTGCCATCATAAGCACTGTAGTGAAGAACATAAGGCGCATTTGGTTCTTTTGGTAAATCCATTTTCAAGAATAGACCGTTAATTACAGTTGTCCCAGCTTTCTCTGCTCTTTCACGAAGATACTGGTCTAGTACTTCTCTACGTACCATACCGATATATTCATCTGGTTTAAGAGTTTGGCCAATGTCGACTGCAACATTTGAAGGTGAGATCATCTTCATCTTCGTAACACGCCTGTCGATGATGTCTAACGGAAGATCAAACTCACCGACCATGCAGAGTGGAATTGCACCACCACATGGTTTGCAGTTATCCATTTTCCTTTCGATCAGAAACGTTTCAATACCACCTTGTGCTAAGGTTTCAGCAGCTGCACCACCAGCAGGACCGCCACCAATGACCGCAACTCGGAGATTTCTTCCTGTTACTTTAGGACTTGATTTACCTGCTTTAATGGAAGTGAAATTTCTTCTAGCAGGGTTAAAATGTGGACTACTTGTTGTTAGAGATTGTGTAAGTGAGATAGAAGCATTTTGGTTGGTTTTTCTAAGACCCATGAAGGATTTTAGTGTTTCACGGCTGATTTCGGTTGTTTTACGGTCGCATGTTGTGGCTGAGAAACGAGCATTGACGGCAATGGAGGCCATTTTTGGTTGTGAAGGGGTTCTGCAAGTATGGAAGTTTTTTAAGATTTTTGTTATCCTTTGGTTTTTGATTTAATGTTTATTGTGATATGTTTGTG
>Pca_TRINITY_GbssI Pca_TRINITY_DN3397_c0_g1_i11 len=2821 
CTTCTCTTTCTCTTATAACAAACTTACTTGTGATCTGTGCTGCTGTGTGTCCCTCTACCGTCAGTCTAGACTCTAGAGACAAAAAAGAGCGTGTATTTTGAGATTATCGAGAGTGACATATCTCTCCATTCTCCATCCATGTGAATTCATCAGCTGCATATATAATCTCTCAAGTCTCAACTGACAAGAATATTACCAATGGCGACCATAACTGCGTCCCAGTTTGTATCACGAACCTCGCATCTCAACTGTGGAGGAACTGCATCAAAAGACAAACTTAAACAAATCAGTATGAAGAACCAAAGCATGACTCATTCAGGGTTAAGATCTCTGAGCAAAGTAGATTTCTTACAAATGAAAAGCAATAAGAAAACAGCTTCTAGGGAATTGGGTAGGAACGCATTCAAGACAGACAAAGGTACTGTGTCAGGAGAAGTTAAATGTTCTAGTGGGATGAACTTGGTCTTTGTTGCTGCAGAAGTAGGCCCCTGGAGTAAAACCGGTGGTCTTGGTGATGTTCTTGGAGGCTTACCACCAGCCATGGCGGCGAATGGACATCGTGTGATGACAGTCTCTCCTCGTTATGATCAGTACAAAGATGCTTGGGATACCAATGTGTCAGTTGAGGTGAAAATTGGGGATAGAATTGAAACTGTTCGTTTCTTCCACTGTTGTAAGCGTGGGGTTGACCGTGTATTTGTGGATCATCCACTGTTTCTTGAGAAGGTATGGGGTAAAACTGGATCTAAAATCTATGGTCCGAATGCTGGATCAGATTACCAAGATAATCAGCTTAGATTCTGTTTGCTTTCTCTGGCAGCTCTAGAAGCACCAAGGATTCTGAATCTCAACAGCAACAAATATTTCTCTGGAACATACGGAGAGGAGGTCGTGTTCATCGCTAATGATTGGCATACTGCCCTTCTACCATGCTACCTCAAAAGTATGTACCAATCTAAAGGGTTGTATGAAACTGCTAAGGTTGCTTATTGCATCCACAACATTGCTTACCAAGGAAGATTTTCTTTTTCCGATTTTGCGCTTCTCAATCTTCCGGATTCATTTAGGAGTTCTTTTGACTTCATTGATGGGTATGAGAAGCCTGTTAAAGGAAGGAAGATTAACTGGATGAAGGCTGGAATACTAGAGGCAGACAAGGTCGTGACTGTGAGTCCATACTATGCTGAAGAACTTGCTTCAGGCCCTGATAAAGGTGTGGAACTGGATAGTATTATACGCAGAGCTGGCTGTTTGGGTATTATAAATGGAATGGATGTTCAAGAGTGGAATCCATTAACTGATAAACATATCGACGTCAAATATGATGCCTCAACTGTGACCGATGCGAAGGCTCTTCTGAAAGAAGCACTGCAGGCAGAAGTAGGGTTACCTGTTGACCGTAATATTCCTGTCATAGGTTTTATTGGTAGACTTGAAGAGCAAAAGGGTTCAGATATTTTGGCAGCTGCAATCCCTGAATTTATTAACGAAGATGTGCAGATAATTGTCCTCGGTACTGGCAAAAAGCCCATGGAAAAACAGTTAGAGCAGTTGGAGACTTTGTATCCTGAAAAAGCTAGAGGAGTGGCAAAGTTCAATGTTCCCTTGGCTCATATGATCATAGCTGGGGCTGATTTTATGATGATCCCGAGCAGATTCGAACCATGTGGACTCATCCAGTTACATGCTATGCGTTATGGAACGGTGCCTATTGTTGCCTCAACAGGTGGATTAGTTGACACTGTCAAAGAAGGTTTCACGGGATTTCAAATGGGAGCTTTCAATGTCAAATGCGAGGCAGTTGACCCATTAGACGTGACAGCAATCGCCACAACCACCAAAAAGGCCATTGCAACCTGTGGAACTCCAGCTTTAACAGAAATGATCCAGAACTGCATGGCTCAAGACCTCTCTTGGAAGGGACCTGCCAAGAATTGGGAGGACATGTTGCTGGGCTTGGAAGTTGCGGGTAGTGAACCAGGAATCGAAGGCGATGAAATCGCTCCACTTGCTAAAGAAAATGTTGCCACTCCTTGAGTGACAGAACCGCTCCAGTGCAACTTAGAGGAGCTATTTAACAATCTGACCCAGGCGATTCCAGTGCTGCAACGATTCCAAAATGGCTAGTCGTTTTTATTACTTCGATCATATCTAAGATTTGATAAAATTTATCCACTGCGAGCTGCATAGTCAGTGGAAGAGTGCAGGACGTGTATACGAAGTGGCTTTACTCTGGAAAAGAGATACTGGACCTGGTGGCTTTAACTACTTGTCAAATAAACTTCGTTATCTACCATGGAGGTGTCGTGCTGACCTTGTTGAACAATCTCATAATCTCGAGTTTGTGTTGCATAAATCCAACTTCAAAAGTCGTTTTATAATGTGATTATGATTAATATGTTCTAACGGGTTCCTTGCACATCTGATTAAGACTCTTTCTATTATGTGCTTGTATAAAGCTTATTACAAGTTCGGTCGGTTTTGTAATTTTTTTAGTTGATCTATAATAAACTTGTTTATCAAGTGGTTGGTTTATCCTTTTGTATTATATTTTTGTTTCTCCATTTTATTTCTGCAACTCTTGATAAAAACTAAGGCACTCGCCCCTTTCTTATAAGTTCTCCAAACAAATTGACGTCCAGTAGTTCTGCAGATGAAACCCCACCTACTACACACATGTGGTTGAGGTCAAGTATATAGTATGCGTTGAGTTTTGAGTGTTCATGTCATGTTGTTGCTTAAAAAAATGGTCATGTTGTAAGTGTGTGATATACACGTGAGTGGGTTAGAGAGTTGAGTGAGTCTGGTGATGACAATCGAG
>Pca_TRINITY_Hmgs Pca_TRINITY_DN5888_c0_g1_i2 len=1740 
ACACTCTTCCCTTCTCTCCCTCTCCCTCTCTCTCCAAAACAGCTCGATCGATCTAGGGTTATTTTCAAGGAATTCAAACTAATTATCAGAATTCTAAAAATGGCTTCAAATCAAAAGGATGTTGGAATTCTTGCTATGGAAATGTATTTCCCTCCTACTTGTGTTCAACAGGAAGCATTGGAGGCTCATGATGGTGCAAGTAAAGGAAAATACACCATTGGGTTGGGACAAGATTGCATGGCATTTTGTTCGGAGTTAGAAGATGTCATTTCAATGAGTTTGACAGCCGTTAGCTCTTTACTTGAAAAGTATGGAATTGACCCTAAGCAAATTGGACGCTTGGAAGTCGGGAGTGAGACCGTGATTGACAAGAGCAAGTCCATAAAGACCTTCCTGATGACAATATTTGAGGAATGCGATAACACTGACATTGAGGGTGTTGACTCAACAAATGCGTGCTATGGAGGAACTGCAGCTTTGTTCAACGTTGTGAATTGGGTGGAGAGTAGTTCTTGGGACGGACGTTATGGTCTTGTTGTGTGCACTGATAGTGCGGTCTACGCTGAAGGACCCGCCCGCCCCACCGGAGGGGCAGCTGCTATTGCTATGTTGATTGGTCCAGATGCACCAATTGCCTTTGAAAGCAAATACAGAGGATCCCACATGTCCCATGTCTATGATTTTTACAAACCCAACCTAGCCAGTGAATACCCTGTTGTTGATGGAAAACTTTCACAGACTTGTTACCTTATGGCACTTGATTCCTGCTACAAGCGCTTATGCGCCAAGTATGAGAAATTTCAAGGTAAGCAATTCTCGATGGATGATGCAGACTACTTTGTATTTCATTCACCATACAACAAGCTTGTGCAGAAAAGTTTTGCTCGATTGTACTTCATGGACTTCTTAAGAAATGCCAGCTCTGTTGATGAGGCTTCAAAAGAAAAGCTTGCACCATTTTCAGCTCTATCTGGGGAAGAGAGCTATGCAAGTCGGGATCTTGAGAAGACATCCCAAACTGTTGCCAAGAATCTTTATGCTGAGAAGGTTGGACCTACCACTTTGTTACCCAAACAAGTTGGTAATATGTACACTGCATCACTCTATGCGGCATTTGCTTCTCTTCTTCACAACAAAAATAGCTCACTGGATGGTAAACGTATAATAATGTTCTCTTATGGAAGTGGTTTGAGTTCCACAATGTTCTCATTCCGAATGAGGGAAGGTTCACATCCATTCAGCTTGTCAAACATTGCAACTGTAATGGATGTCGCAAACAAGTTGGAGTCGAGACATGAGGTTACTCCTGAAAAATTCGTCGAAACCATGCAACTCATGGAGCATAGGTACGGAGGGAAAGACTTCGTAACGAGCAAGGAAACAAGCCTTTTAACTTCAGGCACATACTATCTTACCGAAGTTGACTCCATGTATCGCAGATTCTACTCCAAGAAGTCAAGTGTGTCAGTGCAAAATGGTCACTGAAAATGGTGAAAGAAGTAAATGGTAACAGATTAGCTGCCGAAGATTTGCTTTGTATTTTCATTGTTGTTGTTAGTGTTTTAGAATAATTCTTATCATGATTTGTATAAGTTAAATTATTCCAAACCTGTGGTTCGCCTATTAGCCATTGTAATGGATTCATCTCCTCTCAGCATATCCATCAGGTATTCAAGTGTTATGCTTCAAAAATAAAAAAATAAAAAGTGAAAAATTTCAAGTGTTAAAAAAAAAAAAAAA
>Pca_TRINITY_Nia Pca_TRINITY_DN1830_c0_g1_i1 len=3127 
TTTTTTTGGAGTAAAATATACGATGATAATTAATATTGAGGAAAGAATGTATCAACTTCCACATTTTGTTTTCAGTTCTACATAAAATTTAAACAGACTAACATTTAACAATCACCTTACTTTAGGAGCAAACTAAACCATTACATACATCAACACTAATTATATACAATTACTAATGAGAACTTCCTTATAATTTGTTTATCCCCATATCATGTGTTCCTTTTTGTAGTTTCAAATCAGAACACCAACAATGAATTCTTCACATCGTAATTCATCTTCTCCAAATTTGGAATCACTGCAAATTGAATCATAGGTGGTGGCCCACAAGCCAATGCCAATGTATCATCCGATGCCGGAGGGATATGTTCCCGCAGAACCTCTTCAGTTATGAACCCCACACTGTACTTCCATCCTTCCCTCAATGTCTCACCAACAACATACCAAACTTTCAGCCTCTCGTGTTTCTCTGCCCAACAATCAAGTTCATCCATCAACAAGATGTCATCTTCAGTCCTATTTGCGAATACGATGTACATCTCTGTTTCATCTTCTGGATCTTTCAAAATTGCTTGTACAATTTGATATATTGGTGTAATTCCTGTGCCACCAGCAAGCATTGCGAGTCGTTTGGCAAACTTATGTTTTCCATGAACAGTGAAATTACCACGACCCGTGTATTCAATGTGTCCTAAAGGACCCTTAACATCAATAGTTCCACCAAGAGGAAGAGAATCCAAGTGCTGAGACATAATACCTCCATTAGGGAATTTGGGGTGAACTCCGCCAAAGTAGACTTTAATGACCAGCTCAAAGTAACCAACTTCATCAACAGTACTGGATGGAGTGTAAGCACGCATACATAACTTATCATTAACGTGGGCACATACAAATATGTGCTTCCCAACTGGCAACCCAAGAACTTGATCAGCTGAAGGTAATGCAAACCTGAAGACACGAACATCATGGGAAATCGAGGTTTTGGCTATAAGTTTGCATTGTATTTTATCTCGGCCAACTAGAGCTACGGGTTTCGCAATGCCGATTTCTTTGATAGGAGCAAGGTGACTCAAGCTGCCCGAACCATGAACTGAGTTGTTTGGTGAAGATGATGAGTCAGAAGTGTAACCAGTTGCAATGAGTTCACCGGTTCTGAAATCTTCAAGTAAATTCTTGGCTTTGTCAGAGTGAATTGCATCAAATTCTTCAGTACAATCGGTACCTGCATTAATGAGAATACTATCGGAGCCACCTGGATGGTCTTTCAAGAACCGGGTACAGTCATAAACATGTCCGTGAACAATGATCCAAGCCGAGTCAGGCGAGTTATGTTTTTTCACCTCAGAAATTGAATACATTTTTGACGTGGTGTTCATGAAAGGAGTGGACAAACTCTTTTTGAGTGTCTGTGGACCTTCAGAATTTTCAAGATGTTTTTGTCTAACCATCCATCCACCTGGTTGGTTTCCAGCTTGAGTCGGATGCTCGAATACTAGACCGATTTCTCCTTTGTGTGGTTTGCACACATTTGTTTTGACTTTGAACCAACAATTGTTCATCATACCCATGACATTCCAGATGAGCTTTTCAGGTTGAGTGTTTAGAGTTTCATCCCAAGCTCTGACCGCAATCTCTTTAGCACCAAGCAAGTCGAGAACTTCAACTTCTAGTGACCAGAAACACCAGCACCAATATTTGCCATACTTGTTTGGTTTCTCTGGATGATCCAAAGTACATACTAACCATGACTCTCCGCCGTCCATTGTTACTTCTACACGAGTTACCTTCTTACCGCCGCCGGAATATGCGTAGCCTCTTAACGTGTAAGCTCTTTGTGTTGTTGCAGCATTAATAGGAAGAATCTCTTCATGACAAGGAGTTGTAATCACCGAGTTTATGTTCAACTCATTGATGATGTACTCTGGCTTACACCACCATGCTTCAGAGTTAGCCAATTCAGCGTCGACATGAGAAGGAAGAACTCGATTATCCATAAAATGATAATGATTTTGTGATTCGGGAGTTGTAACAATAATTCTCTTTAACCATTTCACCATTCTTCCTCCGATGAAACCTGGAATTATCATTCGGACTGGAAATCCATGGTCAGGAGATAAATGTTCACCATTCTGCATGTAAGCTAAAATGATATCACGAGCTGGATCCATTGCAAATTCTTTCTTTATACTAGTTCCATATTTAGATCCACCGCCACCGGGTAAATCTTCGGCTCCTTCGAAACAAACATTAAGAGCACCTTTCTTACGGCTCATGATACCACAACGCTTTAGTACGTCACATAAACGTGCACCACGCCACACTGAAGTCGATACTCCTGCACCTCCCCAGTTAAACCCAATTGTTTGTTTTATCATATTCTGTTCTTTACGTCTGTTACCTGCACAGACAAGTGTAGCTGGAAACTCACGGCTTGCGAAATCATTAATGAGCTGATCCATAGTGATACGTAACGGACGCTTTACTAATCCACAAATCTCAACCGTCCAATCCTCCCATTTAAGTTTTGGAACAGCTCCGTGATTACGAACGTAATGAAGAGGAACAGGTGTGATAAACCCGTGATGCATTAGTCGAGTTAATGGAGCTTCTGAATTGAATGGGTGCTTCCCTGTCAATCGAATCATGGAAGGATTGCGTTCAATCCAATTATCAGCGGTTCCTTCATCTTTCGAGTCGAAAACAGAAGGCTCTATTTCATTGTTTATTTTGCCGAAATCTTTCCACTGCTCGTTTTGATCCTCGTCGTCGTCGCTAGATAAATCTTCTATCACCGCTTTTGTTTGTGTAGAAAGACGCTCGGTAATCGACATAGGAAAATTACAGCCACGGATAGGCGAATCAGATCGATGAGTGGAATTGGTTTTAAGTCCACGAACTGCTAAACCTGATTCAAGTCGACTGTTGTACTGTCGATTTTCAACAGAGGCGGCCATTAGAGACTAATCAAAAGAAAGAAGAAAGAAAAATCTGTCTTTGAATGCTCTCTATCACTCTCTTTTCGCTTTCTACTTCTATCTATGTTTTCTCTTTTTTCGATTTGCTTTTGCAAGCATTTGATAGTTGCAAGAAAAATGAGTAGCATGGTTGGGAAAAAAGAAGGAACCCGTGG
>Pca_TRINITY_Eif3E Pca_TRINITY_DN17491_c0_g1_i2 len=1701 
CAGAAAACAAAAATATTACCATCCAAATTAAAGGTAATTTCATAATTTAATTTTAGATAAATCAACCGAAACAGTATTTTATCATTCATAGAACCCTAAGAAGAAGTATATTAAACTTACAAATTCTCCTGCAACTCTTGGTTTTTTATGCTTAAAGTGAAATTTTCAATAAACAAATAAACAAAAACAAAATACTGAGACCAAATTTTCTCCCTTACCCGCAAAAGGCTTGAAAACTTCAAGAGCTCCAAGACAAGTTTTCTCCCTATACTACACCTCTTCTCTATCGAGCAGCCGTTACCGGTGCTACTCCTGATTCTAAAACAAGATTTACGTATTTGTAGGTACGCAAAGAGAGTGATTTGGTATTCTCAATGATCTGCTCATACACATTGAGAGAAGTGGGCTCCATTACAACAGTTCCTAGCTTCGAATCGATCTTAGCATCAAGCTTTGCATTCTGAACAAGATTCACTATCCATCTCTCTGCTTCGTCAAAACTCATGTTCAACTTCTCGGCAAGAGTTCCTATATCAATGCGCTGGTGGATTCTGCAGTAAGCCTCAAAGATGAAGAGACGGGCATTTTCAAGAAATTCATCCCTCAAAGGAACGGTGCTAAAGCTTCCTTCCTCAGCTCGTTTACCAAGGAATGGATCATTCAAAATCACATCCTCACATTCACGGAGCTTCTGCTGTGCGCCGTCGAAGTCATAGTTCACATACAAACAGTATAAGAACTCAGTGATGGGATCCTTGTATTCAGATTGCTCTTGCTGGATGACTTTGATCAACTCTTTGAGTTGAGGTCTTCTCTTTTTGTTGACAATCAATGCAGTTGCCAAATAACGTAAAAGATGGGGTGCATTGGTTTGGATGGCATTCATGTACCTGTCATTGAGAAAGAGATCAATGATACCATTTCTTCCATTCTCATGGTTGAAAAATATGAAGAGGCTCCAATGCATCAACCAGATTCTATTCTGGAGTAAAGTCAATGGGTTCTTGAAATTCTTTGATTCAATAATCTCTCTCAACCGATTAAGCTCGTCAAGAGCTTCATCCCAATTCTGCATTAATATCTCAGATGCAAGCTTTCCCCAACATGCATTCAAAATTCTATCAGGATTAGTACAGATTGCTCTGTACTGATGCAAATAATCAGCTGCACCCGAGTAATTCCCACATTCAAATTGAAATTTCGCATACTGATATAACGCCTCAATTTGCTCAGCACCAATCTGGTATCCCTGTAGCAACTGAAGAACATATTGTTTATCAGGGCGTGGTTCGTTGATCATATTCGGGCTTTGAAGGAACGTAATAATCGATTCAGCTCCATCTTCAAGTAATTTCAATCTCCTAACTACTTCAGCACGTCTATTAATCATTTCTTGAGGAACATCATCAGTTTGATGAAGAGACTTGTAAATATCCATAGCGTAATCAACCATATTGGTCTGACTGAGAAGTGCGTCTTTAGCTTTGAGGATTTGAACATCGGGATGGATTTGCTTTTCCTGAAGAAATTCAAGGAGTGGAAGCACAAGATGTCGATCTAAGTTTAGTGCTATTCTTGATGTTAGATCATGATTCGCCATGATTGGTTGTAGAGGCTGAAAATCGCCTCTGAGGAAGGAGGCAGAAAGAGAGAAACCCTAAAAACTGATGAAAACAGAGAAAAGGGGAGATGAGACATGTG
>Pca_TRINITY_AroB Pca_TRINITY_DN2121_c0_g1_i1 len=1866 
CTGTAAAGAGAGCAAGTTCCCCATGTAACTTTCTCCTTGGGGGAACACAATTTATATGATCATCCACCGTGCAAGGTTGAAATAAAGACTACCAAGATTTATTTTATTTTTATTTTTATTTTTGCTCAGTAAAAAGAATTATATACATTAAGAAAATAAGAGAACGGAACAAGGGTAAGCCACGCGAGGAGGCAAAATACACCCCCAACACAAGATAAAACAGAAAACTAAGAACCCTTCACGAACTACCACGATTCAAAATGAAAATTAAACCTTTCTTTTTTATTATCAATGAGGATACAACAAGACTCTATAGTAATAAGTGCCACGATGGAAAATCTAGAAGTCATTGAGGTACATAAATAACACAAAACTGCACATGGTTGATGAAGAAATGAGCCAAGATTGGCATTAAATCAAGACTTACAGAATGCACGAAGGGTCTCATCTAAGGCTTTTCTATCGTAATCACCTGTAAAAACACAATTTCCTAGAGGACCTTTGAGGAGGATGAGCCTTAGTAGTCCATCAGCCACCTTCTTATCAACAGCCATGAAAGACTTGAACATCTCCACAGTCATAACATCTGGTGGGGTAATCGGTAGCTTGGCCTTTTGTAGAATATCGTATGTCCGCTTCACAATGGACTCATCAATCCAACCTAGACGGTAAGACATATCAACGGCCATGACCGTTCCAGCTGCTACAGCTTCTCCATGGAGCCATTGACCATATCCAAATCCAGTTTCAATCGCATGTCCAAAGGTATGCCCCAAGTTCAGCGTCGCTCTCACTCCACCTTCCTTCTCGTCCAAGGATACAACCTCTGCCTTGTTTTCACATGAACGCTTGATTGCATATGCTAGTGTACTAGGATCCCTCGCCAACAAAGAGTCCATATTTTTTTCTTGCCACTCGAAGAACTCAGCATCTCTAATGAGTCCATATTTTATAACTTCAGCAAAACCAGAAGCTAATTCCCTCTCAGGCAGTGTATGTAATGTGTCTGTATCTACAAGTACACACTGGGGCTGGTAGAAAGCACCAATCAAGTTTTTTCCCAGTGTATGGTTGATTCCAGTTTTCCCCCCAACAGAGGAATCCACCTGTGCCATGACAGTAGTTGGAATTTGAATGAAGTTTACACCACGAAGGAAAGAAGCTGCAGCGTAACCACACATGTCACCAATAACACCACCTCCAAGAGCGACAAATGTAGAACGGCGATCAAACCGAGATCCTATGGCCTTGTCAAAAACTTTCATCAGAGTATCCATATTTTTATATTTCTCTCCATCTGGCAAAATCACGCTCTCAACCGAAATACTCGGATTTCCATGAGTTAATGCGCTGATAACTTTATCAAGGTATAATGGCGCAACTGTTGTGTTAGTTACCACGAGTACTCTCTTCCCATGTACGTGCCTTTGAAGAAGATCAGGTTGTTCAAGAAGTCCAGAACCAATATAGATCGGATAACTTCTATTACCCAAATCAACATCAACAATAGTTGGTGCTCTAATTGAAGATTGTTCCATTACTTGAGCTGAATTTGCAGATATTATTCTACTCTTCGATTGAATTCGAACCAAAGGAGATCCAATTTTATCCAATCGTAATGAACTTGAATGTATAAACGAAGACTTCAGCGATAAATTCCTCCCTCGAAGAAATAGATCAGAATTTTCCCGTACACAAGAATTCTTAAGAGATAAAGTAAGAGAAGGTGATGAAGAAGAAGCCATCAAATTGGGGAATTAGGGATTAGAGAGGGAAACAAAACAAAATTATTGTTCTTCTGATTTTTTTGAAACCAGAAGAGAAGAAGTAGGTTTCTTTTTTGAAGCATAGAAGTAGTAGTTGAAG
>Pat_TRINITY_Agt1 Pat_c8785_g1_i1 len=1581 
ACGTGTGCTCTTCCGATCTCTGCTTATTACACACATATTTCCTTCCTCCCATTGTTTATCTCTTAAAGTTGGACTGGGAGAGAGAGAGAGAGTGAAAGTCTGAAGTAGTTCTCCAGAAACCATTCTTGCAACGAAAAGCTTCAAAGAGGTACAATATGGATTACGTTAATGCACCTGGGAGGAACCATCTCTTTGTTCCTGGACCTGTCAATATTCCAGAATCAGTCCTTCGTGCCATGAGCAGAAACAATGAAGATTACCGTTCCCCTGCAATTCCTGCTATGACTAAAACTCTTCTTGAAGATGTTAAGAAGATTTTCAAGACAACTTCTGGTACCCCATTTTTGATCCCCACAACAGGTACTGGTGCATGGGAAAGTGCACTTACAAATACTTTGTCTCCTGGTGATCGAACAATTTCTTTCCTCATCGGGCAATTTAGTCTTCTCTGGATTGATCAGCAGCAGCGCCTAGGATTCAACGTTGATGTTGTAGAGAGTGAGTGGGGCCGTGGTGCTGATCTTGAAGTCCTAGCATCCAAGTTAGCTGAAGACACTGCTCATACCATCAAAGCTGTTTGCATGGTTCATAACGAAACTGCAACTGGAGTTACTAATAATTTGGCTGCTGTAAGGAAATTACTTGATCACTACAACCATCCTGCATTGTTTCTTGTGGATGGAGTGTCTTCGATATGTGCTCTTGATTTTCGTATGGATGAATGGGGAATCGATGTAGCTTTAACTGGTTCACAAAAAGCTCTTTCTCTACCTACTGGGATGGGTATTGTGTGTGCAAGCCCTAAAGCACTGGAAGCATCCAAGACTGCCAAATCAGTGAGAGTGTTCTTTGACTGGAAAGACTACTTGAAGTTCTACAAAATGGGAACTTATTGGCCTTACACTCCTTCAATCCAGCTTTTATACGGCCTCAGAGCTGCTCTTGATCTCCTATTTGAGGAAGGACTTGACAATGTCATTGCTAGGCACAGCCGCTTGGCCAAAGCAACTAGACTTGCTGTTGAAGCCTGGGGTTTGAAAAACTGTACACAGAAAGAGGAGTGGTTGAGCGACACTGTGACTGCAGTTGTTGTTCCACCTTACATCGACAGTGCTGAAATAGTTAGAAGGGGATGGCAGAGATACAATCTAAGCTTAGGTCTGGGTTTGAATAAAGTGGCTGGAAAAGTTTTCAGGATAGGTCATCTTGGGAACCTGAATGAGCTCCAACTGCTGGGTTGTTTAGCTGGAGTGGAGATGATTCTGAAAGATGTCGGATACCCAGTTAAGCTAGGAAGTGGAGTGGCTGCGGCTTGTGCGTTTTTCCAGAACACCATTCCTATGATTGAATCTAGGATTTAATGAATCATTCATTATCCATGTGTAACTACTGTTCTCCCTCTTCTGATTTGCTTGGAGTACTTGTATAAAAGAAGACATGATAATCTCCTGTATTTGCACTCTTTTGAGGCTTACTTAGTAGTACAAGAACTCATTACTCTTTCATCCATTAATCCTGTATTTAAAATCTCTTTAAATTTAATCTCATCACTGTTGCATATATCCAATAGATCGGAAGAGC
>Pat_TRINITY_At103 Pat_c12751_g1_i1 len=1467 
GTGTGCTCTTCCGATCTCTCACTCAAGAAGCTACACACTCTGCAAAAAATGGCTGCAGAGATGGCATTGATAAAACCCATCTCTAATTTCACTAGAACCAGCCCTAAATTTATCACCTCAACAAGAAAATCATTCTCCATTGTCAAAATGGCATCCCAATCCACTGCATCAACAACAAAGTCGGGGAAACCAAAAAAAGCAATCAAAGAAACCTTACTTGCTCCTAGGTTTTACACAACTGATTTTGATGAAATGGAAACTCTTTTTAACACCGAGATGAACAAAAACTTGAATGAGGCTGAGTTTGAAGCTCTATTACAAGAGTTCAAAACTGATTACAATCAAACTCATTTCGTTAGAAACAAAGAGTTCAAAGAAGCTGCTGATAAAATGCAAGGTCCTCTTAGACAGATTTTTGTTGAGTTCTTGGAGAGATCTTGTACTGCTGAGTTCTCAGGGTTTCTTCTTTACAAAGAACTTGGAAGAAGACTTAAGAAAACCAATCCAGTTGTTGCTGAAATTTTCTCACTCATGTCCAGGGATGAAGCTAGGCATGCTGGATTCTTAAACAAGGGACTGTCAGATTTCAACTTGGCACTGGATCTTGGATTTCTTACAAAGGCTAGAAAATATACATTCTTCAAACCCAAGTTCATTTTCTATGCCACGTATCTATCTGAGAAAATTGGGTACTGGAGGTACATAACCATTTATAGGCACTTAAAGACCAACCCTGAATACCAAGTTTATCCAATTTTCAAGTATTTTGAGAACTGGTGCCAAGACGAGAACAGACATGGAGATTTCTTCTCCGCACTGATGAAAGCTCAACCCCAGTTTCTTAACGATTGGAAAGCAAAGTTGTGGTCTCGGTTCTTCTGCCTATCGGTGTACGTGACCATGTACTTGAATGACTGCCAGAGAACAGCTTTTTACGAAGGGATCGGACTTAACACTAAAGAGTTTGATATGCACGTCATAATTGAGACAAACCGTACAGCCGCAAGGATTTTCCCTGCAGTTTTAGATGTTGAGAACCCGGAGTTCAAGAGGAAGTTGGACAGGATGGTGCAGATCAACGAGAAACTTCTTGCAATTGGTGAAACTGAGGAATCATCTTTGGTGAAGAACTTAAAAAGGATCCCACATGTTGCAGCGTTGGCGAATGAGCTCTTGGCTGCGTATCTCATGCCTCCTATTGATTCTGGGTCTGTTGATCTTGCTGAGTTTGAGCCACAAGTTGTGTATTAATAAGTTTTTTGTGTATTGAGTAAACAAAGGCCCTTCAATTCAATTCAGTGCAAAGTTTAATTGCTACAGTTAACCATTACTATGGACCTGCTGTATAAAGAACTAAACATTTGTGACATAATGTATCATGATTTCTGGACGCACCTCATGTGGACATAACTCGTTATGCATATTTTTTTCCGCACACATATAGCCCAGGTTGTCACAACTGGCAAG
>Pat_TRINITY_ChlP Pat_c64005_g1_i1 len=1768 
TGTGCTCTTCCGATCTCAAAATCTTAAAACTTTCATTCATACTTGCAGAAACTTGAAGAATCCATCACCACCAAAAATGGCCTCCATTGCCGTCAATGCTCGTTTCTCAGCCACAACATGCGACCGTAAAACAACCGAAATCAGCCGTGAAACACTAAAATCCTTCATGGGTCTTAGAAAAACCAACCAGAATGCTTCTATCTCACTTACACAATCTCTGACAACCAGTACTCCACATTTCAACCCTGCAAGAAGAAATTTCACTTCCATCAAAGCAGGTAAATCAAGTCCTAAAGTAACAGGAAGAAATCTCCGAGTTGCGGTCATTGGTGGTGGTCCTGCTGGTGGTGCAGCTGCTGAAACCTTAGCTAAAGGCGGTATCGAAACGTTCTTGATCGAAAGGAAAATGGATAACTGTAAACCATGCGGTGGTGCAATTCCACTATGCATGGTTGGTGAGTTTGATCTTCCGTTAGACATCATCGACAGACGTGTTACTAAAATGAAGATGATTTCGCCTTCAAATGTTGCAGTCGACATTGGCCAAACTCTTAAGCCAGATGAGTATATCGGTATGGTGCGTCGAGAAGTGCTCGACCAATATCTTCGTGAAAGAGCAGAGAAAGCTGGAACAAAGGTAATTAACGGTTTATTCTTGAAAATGGATTTACCAAAAGAACCAAATGCGCCTTATGTTCTTCACTACAGTGCTTATGATGGCAAAACTGGTGGCGTTGGCACAAAAACCACGCTAGAGGTAGATGCAGTCATCGGTGCAGATGGCGCGAATTCTCGCGTGGCTAAAGCAATTGGAGCTGGTGATTATGATTATGCCATTGCATTCCAAGAGAGAATCAGAATCCCAGATGAGAAGATGGTTTACTATGAAAATCTTGCCGAGATGTACGTCGGTGATGATGTGTCGCCTGATTTTTACGGATGGGTGTTTCCGAAATGTGATCACGTCGCAGTGGGTACTGGTACAGTTACGCACAAAGGCGATATCAAGAAATTTCAAGTGGCTACACGACTGCGCGCCAAGGATAAGATTCTAGGCGGGAAGATTATTAGAGTAGAGGCACATCCTATTCCAGAACATCCAAGACCCAAGAGGTTGGCTGACAGAGTAGCGCTTGTTGGAGATGCAGCTGGGTACGTAACAAAATGTTCAGGAGAAGGTATATATTTTGCTGCTAAGAGTGGCAGGATGTGCGCTGAAGCGATTGTTGAAGGATCCGAGAGAGGGACAAGAATGGTTAACGAAACGGATTTGAGAAATTATCTGGAGAAATGGGATAAAACTTACTGGCCAACTTACAAGGTTCTGGATATATTGCAGAAGGTGTTTTACCGATCGAATCCAGCCCGAGAAGCTTTCGTTGAGATGTGCGCGGATGATTATGTCCAGAGGATGACATTTGATAGTTATCTGTATAAGAGAGTTGTGCCTGGAAATCCAATTGAGGATATAAAATTGGCTTTCAATACTATTGGGAGTTTGGTCAGAGCTAATGCACTTAGAGGCGAGATGAACAAGATTACTAGTCTATGATGAAGAATGCGTTGAGTTTTACTTTTGTGAAAATAGGTCTGTTTTTCTGGTGAATTAAGATAGATAAAATGTGAAGCGATCGGAATCTTGGCGATTTTTGTTGATCTCTTTTTGTTATAATTGTGTATTTAACTTCTTGATTAATCACATCAATAAAGTTGTATCAATTTCTTCACTCTACGGCAATAAAATGATTTATCACCTGTAAGGTACTGC
>Pat_TRINITY_GbssI Pat_c12579_g1_i1 len=2097 
TTCTCTCGTAACAAAGTTAACAACTCCTACTACTTACTTGTGATCTGTGCTGCTGTGTCTCACTCTTCTGTCAGTCAGTCTGGAGACAAAAGAGTGACATATTCTCCATCCTTGTGAAACTCATCAGCATATAATAATCTCTCAAGTCTCCACTGACAAGAATATTACGGATGGCGACCATAAGTGCGTCCCAGTTTGTATCACGAATCAACTGCGGAGGAACTGCACCAAAAGACATACTTAAAAAAATCAATATGAAGAACCAAAGCATGACTCATTCAGGGTTAAGATCTTTGAGCAAAGTAGATTTCTTACAAATAAAAAACCCTCAGAAAGTAGCTTCTAGGGAACTGAGGAGGAACGCATTCCAGACGGACAAAGGTACTGCGTCAGGAGAGGTTAAATGTTCTAGTGGGATGAACTTGGTCTTTGTTGCTGCTGAAGTAGGCCCCTGGAGTAAAACCGGTGGTCTTGGTGATGTTCTCGGGGGCTTACCACCAGCCATGGCGGCAAATGGACATCGTGTTATGACAGTCTCTCCTCGTTATGATCAGTACAAAGATGCTTGGGATACCAATGTGTCAGTTGAGATGAAAATTGGGGACAGAATTGAAACCGTTCGTTTCTTCCACTGTTATAAGCGTGGGGTGGACCGTGTATTTGTGGATCATCCACTGTTTCTTGAGAAGGTATGGGGTAAAACTGGATCTAAAATCTATGGTCCAAATGCTGGATCAGATTACCAAGATAACCAGCTTAGATTCTGTTTGCTTTCTCTGGCAGCTCTAGAAGCACCAAGAATTCTGAACCTCAACAGCAACAAATATTTCTCTGGAACATACGGAGAGGAGGTCGTGTTCATCGCTAATGATTGGCATACGGCCCTTCTACCATGCTACCTTAAAAGTATGTACCAATCTAAAGGGATGTACGAAACTTCCAAGGTTGCTTATTGCATCCACAACATTGCTTACCAAGGAAGATTTTCTTTTTCCGATTTTGCGCTTCTCAATCTTCCGGATTCATTTAGGAGTTCTTTTGACTTCATTGATGGGTATGAGAAGCCTGTTAAAGGAAGGAAGATTAACTGGATGAAGGCTGGAATATTAGAGGCAGACAAGGTCGTAACTGTGAGTCCATACTATGCTGAAGAACTTGCTTCAGGCCCGGATAAAGGTGTGGAACTGGATAGTATTATACGGAAAGCTGGCTGTCTGGGTATTATAAATGGAATGGATGTTCAGGAGTGGAACCCATTAACTGATAAATATATCGACGTCAAATATGATGCCTCAACTGTGACCGAGGCGAAGGCTCTTCTGAAAGAAGCACTGCAGGCAGAAGTAGGGTTACCCGTTGATCGTAATATTCCTGTCATAGGTTTCATTGGTAGACTTGAGGAGCAAAAGGGTTCAGATATTTTGGCAGCTGCAATCCCTGAATTTATTGACGAAGAAGTGCAAATAATTGTCCTCGGTACTGGCAAAAAGCCCATGGAAAAACAGTTGGAGCAGTTAGAGACTTTGTATCCTGAAAAAGCTAGAGGAGTGGCGAAGTTTAACGTTCCCTTGGCTCATATGATCATAGCTGGAGCTGATTTTATGATGATCCCAAGCAGATTTGAACCATGTGGACTCATCCAGTTACATGCTATGCGTTACGGAACGGTGCCTATTGTTGCCTCGACGGGTGGATTAGTCGACACTGTCAAAGAAGGTTTCACGGGGTTTCAAATGGGAGCTTTCAATGTCGAATGCGAGGCAATTGACCCATTAGACGTGACAGCAATCGCCACAACCACCAAAAAGGCCCTTGAAACCTATGGAACTCCAGCTTTAACAGAAATGATCCATAATTGTATGGCTCAAGATCTCTCTTGGAAGGGACCTGCCAAGAATTGGGAGGACATGTTGCTGGGCTTGGAAGTTGCAGGTAGTGAACCAGGAATCGAAGGCGATGAAATCGCTCCTCTTGCTAAAGAAAATGTTGCCACTCCTTGAGTGACAGAACCGCTCCAGTGCAACTTAGAGGAGCTATTTCACAATCTAACCCAGGCGATTCCGTTGCTGCACCGACAAGGCAGATCGGAAGAGCGTC
>Pat_TRINITY_Hmgs Pat_c1543_g1_i1 len=1835 
CAGACGTGTGCTCTTCCGACCTGTCGGACCGGTCATGAATTTCCTCCGTCTATAAATACCGATTTATTCGTTGCCTAAATCTCTCACCACTTCTTCTTCATTCTCCCTTCCTTCTCTTCCCCTCTCTCTCCAAAAACAGCTCGATCGATCTAGGGTTCTCTGAAAGAATTCAAACTAATTATCTAAAGATGGGTTCGAATCAGAAGGATGTTGGAATTCTTGCTATGGAAATGTATTTCCCTCCTACTTGTGTCCAACAGGAAGCATTGGAGGCTCATGATGGTGCCAGTAAAGGAAAATACACCATTGGGTTGGGACAAGATTGCATGGCGTTTTGTTCCGAGTTGGAAGATGTCATTTCAATGAGTTTGACAGCCGTTAGCTCTTTACTCGAAAAGTATAAAATTGACCCTAAACAAATTGGACGCCTGGAAGTCGGCAGTGAAACCGTGATTGACAAGAGCAAGTCCATAAAGACCTTCCTGATGACTATCTTTGAGGAATGTGATAACACTGACATTGAGGGTGTTGACTCCACAAATGCATGCTACGGAGGAACTGCAGCTTTGTTCAACGTTGTAAATTGGGTGGAGAGTAATTCCTGGGATGGACGATATGGTCTTGTTGTGTGCACTGATAGTGCGGTCTATGCAGAAGGACCTGCCCGCCCCACTGGAGGAGCAGCTGCTATTGCTATGTTGATTGGTCCAGACGCACCAATTGCCTTTGAAAGCAAATATAGAGGATCCCATATGTCCCATGTCTATGATTTTTACAAGCCCAACCTAGCCAGTGAATACCCGGTCGTTGACGGAAAACTTTCACAAACTTGTTACCTCATGGCACTCGATTCCTGCTACAAACGCTTCTGCGCTAAGTACGAGAAATGCCAGGGTAAGCAATTCTCGATGGATGATGCAGACTACTTTGTATTTCATTCTCCTTACAACAAGCTCGTGCAGAAAAGTTTTGCTCGATTGTACTTCATGGATTTCTTAAGAAACGCCAGCTCTGTTGACGAGGCTTCAAAAGAAAAGCTCGCACCATTTGCAGCTCTATCTGGTGAAGAGAGCTACGCCAGTCGGGATCTTGAGAAGACATCCCAAACTGTTGCAAAGAATCTTTATGCTGAGAAGGTTGGACCTACCACTTTGTTGCCCAAACAAGTCGGTAATATGTACACTGCATCACTCTATGCGGCATTTGCTTCTCTTCTTCACAACAAAAATAGCTCACTGGATGGCAAATGTGTAATAATGTTCTCTTATGGAAGTGGTTTGAGTTCTACAATGTTCTCATTCCGAATGAGGGAAGGTTCACATCCATTCAGCTTATCAAACATTGCTACTGTAATGGATGTTGCACACAAGTTGGAGTCGAGACATGAGGTTACTCCTGAAAAATTCGTCGAAACCATGCAACTCATGGAACATAGGTACGGAGGGAAAGACTTCGTAACGAGCAAAGACATGAGCTTGTTAACTCCAGGCACATACTACCTTACCGAAGTTGACTCCATGTACCGCAGATTCTACTCCAAGAAGTCAAGTGCCGCAGTGCAAAATGGTCACTAAAAAAATAGTGGAGGATGGAAATATCTAGCAGAAACGCTGCCGAAGAATTGCTTTTGTATTCTCATTGTTGTTGTTAGTGTTTTAGAATAATTCTTATTTATGATTTGTACAAGTTAAATTATTCCAAACCTCTATGGTTCGCCCATTAGCCATTGTAACAGGATTCTTCTCCTCTCAGTATATCCATTAAGTATTCAAGTGTTCCTCTCCATCTCTCCCCCTGATATAAAAGTTTCCTTTCAGATCGGAAGAGCGTCGTGT
>Pat_TRINITY_Nia Pat_c18416_g1_i1 len=3113 
CAAATCGGAAAAAAAAAAAAGAAAACATAGATAGAAGTAGAAAGCAGAGAGAAAGTGAAACGAGAGGAGGAGCATTCAAAGAGAGATTTTTCTTTCTTCTTTCTTTTGATTAGTCTCTAATGGCGGCTTCTGTTGAAAATCGACAGTACAACAGTCGACTTGAATCAGGTCTAGCAGTTCGTGGATTTAAAACCAATCCCACTCATCGATCTGATTCGCCTATCCGTGGCTGTAATTTTCCCATGTCGACTACCGAGCGTCTTACTATACAAGCAAAACCGGTCATTGAAAATTTATCTAGCGACGACGATGAAGATCAAAACGAGCAGTGGAAAGATTTCGGCAAAATAAACAATGAAATAGAGCCGTCTGTTTTTGACTCGAAAGATGAAGGAACCGCTGATAATTGGATTGAACGCAACCCTTCCATGATTCGGCTAACAGGGAAACACCCATTCAATTCAGAAGCACCATTAACTCGTCTCATGCATCACGGGTTTATCACACCTGTTCCTCTTCATTACGTTCGTAATCACGGAGCTGTTCCAAAACTTAAATGGGAGGATTGGACAGTTGAGATTTGTGGATTAGTAAAACGTCCGTTACGTATCACCATGGATCAGCTCATTAATGATTTCACAAGCCGTGAGTTTCCAGCTACACTTGTCTGTGCAGGTAACAGACGTAAAGAACAGAATATGATAAAACAAACAATTGGGTTCAACTGGGGAGGCGCAGGTGTATCGACTTCAGTATGGCGTGGTGCACGTCTATGTGACGTATTAAAGCGTTGTGGAATCATGAGTCGTAAGAAAGGTGCTCTTAATGTTTGTTTCGAAGGAGCTGAAGATTTACCCGGTGGCGGTGGATCTAAATATGGAACTAGTATAAAGAAGGAATTCGCAATGGATCCTGCTCGTGATATAATTCTATCTTACATGCAAAATGGTGAACGCTTGTCTCCTGACCACGGATTTCCAGTCCGTATGATAATTCCAGGTTTCATCGGAGGAAGAATGGTGAAGTGGTTAAAGAGAATTATCGTCACAACTCCAGAATCCCAAAACCACTACCATTTCATGGATAATCGTGTTCTTCCTTCTCATGTCGACTCTGAACTGGCCAACTCAGAAGCATGGTGGTATAAGCCAGAGTACATCATCAATGAGTTGAACATAAACTCTGTGATTACAACTCCTTGTCATGAAGAGATTCTTCCCATAAATGCTGCAACAACACAAAGAGCTTACACATTAAGGGGATACGCATATTCCGGCGGCGGTAAGAAAGTAACTCGTGTCGAAGTAACAATGGACGGCGGAGAGTCATGGTTAGTGTGTACTTTGGATCATCCAGAGAAACCAAACAAGTATGGCAAATATTGGTGCTGGTGTTTTTGGTCACTAGAAGTTGAAGTTCTCGACTTGCTTGGTGCCAAGGAGATTGCAGTCAGGGCTTGGGATGAAACTCTAAACACTCAGCCTGAAAAGCTCATCTGGAATGTCATGGGTATGATGAACAACTGCTGGTTCAAAGTCAAAACAAATGTGTGCAAACCACACAAAGGAGAAATCGGTCTAGTTTTCGAGCATCCAACTCAGGCTGGAAACCAACCAGGTGGATGGATGGTTAGACAAAAACATCTTGAAAACTCTGAAGGTCCACATACCCTCAAAAAGAGTTTGTCCACTCCTTTCATGAACACCACGTCAAAAATGTATTCAATATCCGAGGTGAAAAAACACAACTCGCCTGACTCGGCTTGGATCATTGTTCACGGACATGTCTATGACTGCACCCGGTTCTTGAAAGACCATCCAGGTGGTTCCGATAGTATTCTCATCAATGCAGGTACCGATTGTACCGAAGAATTTGATGCAATTCACTCTGACAAAGCCAAGAATTTACTTGAAGATTTCAGAATCGGTGAACTCATTGCAACTGGTTACACTTCTGACTCGTCATCTTCACCAAACAACTCAGTTCATGGTTCGGGCAGCTTGAGTCACCTTGCTCCTATCAAAGAAATCGGCATTGCGAAACCCGTAGCTCTAGTTGGCCGAGATAAAATACAATGCAAACTTATTGCCAAGACCTCGATTTCCCATGACGTTCGTGTCTTCAGGTTTGCATTGCCTTCAGCTGATCAAGTCCTTGGATTGCCAGTTGGGAAGCACATATTTGTGTGTGCCCACGTTAACGATAAGCTATGCATGCGTGCTTACACTCCATCGAGCACAGTTGACGAAGTTGGTTACTTTGAGTTGGTCATTAAAGTCTACTTCGGCGGAGTTCACCCCAAGTTCCCCAATGGAGGTATTATGTCTCAGCACTTGGATTCTCTTCCTCTTGGTGGAACTATTGATGTTAAGGGTCCGTTGGGACACATTGAATACACTGGTCGTGGTAATTTCACCGTTCATGGCAAACACAAGTTTGCCAAACGACTCGCAATGCTTGCTGGTGGCACAGGAATTACACCAATATATCAAATTGTGCAAGCAATATTGAAAGACCCAGAGGATGAAACGGAGATGCACATCGTATTCGCAAACAGGACTGAAGATGACATCTTGTTGATGGATGAACTTGATTCTTGGGCAGAGAAGCACGAAAGGTTGAAAGTATGGTACGTTGTTGGTGAAACATTGAGGGAAGGATGGAAGTACAGTGTGGGGTTCATAACTGAAGAGGTCTTGCGGGAACATATTCCTCCGGCATCGGAAGATACATTGGCGTTGGCTTGTGGACCACCACCTATGATTCAATTTGCAGTGACTCCAAATTTGGAGAAGATGAATTATGATGTGAAGAATTCATTGTTGGTCTTCTGATCACGAGTCAGTTGAAGTATTTGAAAGGTGAACCTACAAAGAGGAACACATATGATCAAATTTAAGAAAATGATAAGGGGAGGACAAATTATAAGGAAGTTCTCATTAGTTATTGTATATAATTAGTGTTGAAGGATGTAATGGTTTAGTATGTTCTTAAAAGTAAGGGGATTGTTAAATGTTAGTCTGTTTAAATTTTATGTAGAATTGAAAGCAAAATGTGGGAAATGATACTTTCTTTCCTCAATATTTATGATCATTATATATTTTACTCCCTCC
>Pat_TRINITY_Eif3E Pat_c8804_g1_i1 len=1968 
CAGACGTGTGCTCTTCCGTTCTCTCCGCTTTCCTTTCTCAGTTTTTCTCATCAGTTTTTAGGGTTTCTCTCTTTCTTCCTCCCACCACCATTGCGCCGCTCCTCATCCTTCTCAGCAGAGGTTGTTCTTCAGCCTCTCCAACAACTAACAGCAACCAATCATGGCGAATCTTGATCTAACATCAAGAATAGCACTAAACTTAGATCGGCATCTCGTTCTCCCACTCCTTGAATTTCTTCAAGAGAAACAAATCCATCCCGATGTTCAAATCCTCAAAGCTAAAGACGCACTTCTCAGCCAGACCAATATGGTCGATTACGCTATGGATATCTACAAATCTCTTCATCAAACTGATGATGTTCCGCAAGAGATGATTAACAGACGCGCTGAAGTAGTTAGGAGGTTGAAATTACTTGAAGATGCAGCTGAATCGATTATTACGTTCCTGCAAAGCCCGAATATGATTAGCGAACCACGCCCTGATAAGCAGTATGTTCTTCAGTTTTTACAGGGATACCAGATTGGTGCTGAGCAAATTGAGGCATTGTATCAGTATGCCAAATTTCAATTTGAATGTGGGAATTACTCCGGTGCAGCTGATTATTTGCATCAGTACAGAGCAATTTGTACCAATCCTGATAGAATTTTGAATGCATGTTGGGGAAAGCTTGCATCTGAGATATTGATGCAGAACTGGGATGAGGCTCTTGATGAGCTTAATCGGTTGAGGGAGATTATCGAATCAAAGAATTTCAAGAACCCATTGACTTTACTCCAGAATAGAATCTGGTTGATGCATTGGAGCCTCTTCGTCTTTTTCAACCACGAGAATGGAAGAAATGGCATCATTGATCTATTTCTCAATGACAGGTACATGAATGCGCTCCAAACAAACGCACCCCATCTTTTTCGTTATTTGGCAACTGCATTGATTGTCAACAAAAAGAGAAGACCTCAACTCAAAGAGTTGATCAAAGTCATCCAGCAAGAGCAATCTGCATACAAGGATCCCATCACTGAGTTCTTGTACTGTTTGTATGTCAACTATGACTTCGATGGTGCACAACAGAAGCTCCGTGAATGTGAGAATGTGATTTTGAATGATCCATTCCTTGGTAAACGAGCTGAAGAAGGAAACTTTAGTACCGTTCCTTTGAGGGATGAATTTCTTGAAAATGCCCGTCTCTTCATCTTTGAGGCTTACTGCAGAATCCACCAGCGCATTGATATTGGAACTCTAGCCGAGAAGTTGAATATGAAATTTGACGAGGCAGAGAGATGGATAGTGAATCTTGTTCAGAATGCAAAGCTTGATGCTAAGATTGATTCTAAGCTAGGAACTGTTATAATGGAGCCTACTTCTCTCAATGTGTATGAGCAGATCATTGAGAATACAAAATCACTTTCTCTGCGTACCTACAAATACGTTAATCTTGTTTTAGAATCAGCAACACCACCAGTTACAGCTGCTCGTTAGAGAAGAGGTAGTATTATAGCGAGAAAATTTGTGTTGGAGCTCTTGAAGTTTCCTTGTGGGGAAGGAAGAAAATTTGGTCTCAGGTATTTTGTTTTTGTTTACTTGTTTTTCAGTTTCGCCTAAAGCATAGAAAACCAAGAGTTGCAGGAGAACTTGTAAGTTTAATATACTTCTTTTTAGGGTTCTTTGAACGATAAAATACAGTTCCTGTTGATTTATCTAACATTAAATTATGAAATTACATTTAATTCGGATGGTAATGTTGTTTTCTATTATTTCCCATTCTCAAGAGAGATACACATTCTTTATGGATAGCAACCCTGTAACGACCAGTTCCATTTCCATCCGTTCTTTGGGCGACTCGGTAGAACATGTAACACCAAGTTTGATAATCTTTTTCAAAGCCTCGCATAACTTGGTCCTTTTCTCAACTTTGATTGTAACCTCTTCATTGTTATTTAGTAGATATGTAGGAATAAGGTTAGGATCCA
>Pat_TRINITY_AroB Pat_c23141_g1_i1 len=2182 
ATTTTCTCACCAACCCCCAGAGCCCAGAGGCTGCTGCTTCAACTACTTCTTCTTCTTCTTCTCGTCTGGTTTGAAAAATAATCAGAAGAAGTTTTGTTTTGTTTCCCTCTCTAATTCTTCCCCAATTTTTTGATGGCTTCTTCTACTACTTCTTCACCTTCTCTTAATCTAACTCTGAAGAACTCTTGTGTACGAGAAAATTTTGATCTATTTATTAGAGGGAGGAATTTATCACTGAAGTCTTCATTTATAAATTCAAGTCCATTACGATTGAATAGAATTGGATCTTTAAAAATTCAATCGAAGAGTAGAATAATATCTGCAAATTCAGCTCAAGTAATGGAACAATCTTCAATTAGGGCACCAACTATTGTTGATGTTGATTTGGGTAATAGAAGTTATCCGATCTATATTGGTTCTGGACTTCTTGAACAACCTGATCTTCTTCAGAGGCACGTACATGGGAAGAGAGTACTCGTGGTAACTAATACAACAGTTGCGCCATTATACCTAGATAAAGTTGTCAGCGCTTTAACTCATGGAAATCCGAGTATTTCGGTTGAGAGTGTGATTTTGCCAGATGGAGAGAAATATAAAAATATGGATACTCTGATGAAAGTTTTTGACAAGGCCATAGGATCTCGATTTGATCGCCGTTCCACATTTGTCGCTCTTGGAGGTGGTGTTATAGGTGACATGTGTGGTTACGCTGCAGCTTCTTTCCTTCGTGGTGTAAACTTCATTCAAATTCCAACTACTGTCATGGCACAGGTGGATTCCTCTGTTGGGGGAAAAACTGGAATCAACCACACACTGGGGAAAAACTTGATTGGTGCTTTCTACCAGCCCCAATGTGTACTTGTAGATACAGACACATTACATACACTGCCTGAGAGGGAATTAGCTTCTGGTTTTGCTGAAGTTATAAAATATGGACTCATTAGGGATGCTGAGTTCTTCGAGTGGCAAGAAAAAAATATGGACTCTCTGTTGGCGAGGGATCCCAGTGCACTAGCATATGCAATCAAGCGTTCATGCGAAAACAAGGCAGAGGTTGTATCATTGGACGAGAAGGAAGGTGGAGTGAGAGCGACGCTGAACTTGGGTCATACCTTTGGACATGCAATTGAAACAGGATTTGGCTATGGACAATGGCTCCATGGAGAAGCTGTAGCAGCTGGAACGGTCATGGCAGTCGATATGTCTTACCGTCTAGGTTGGATTGATGAATCAATTGTGAAGCGGACATACGATATTTTACAAAAAGCCAAACTGCCGATTACCCCACCAGATGTTATGACTGTAGAGATGTTCAAGTCTTTCATGGCTGTTGATAAGAAGGTGGCTGATGGACTACTAAGGCTCATCCTTCTCAAAGGTCCTCTCGGCAATTGTGTTTTTACAGGTGATTACGATAGAAAAGCCCTAGACGAGACCCTTCGTGCATTCTGTAAGTCTTAATTTAATGCCGGCCTTGGTTGGGCTCATTTCTTCATCAACCATGTGCAGTTTTGTGTTATTTTTGTTGACGTGAAACCACATTGTCTTATGTATATGTATAATTCAATAACTTCCTAGATTTGCCATCAGCGCATGTATTACTATAGAGATTTTTTCCAGCGTTTTTTGGGTTACATATTCACTTCTATCTTAGATCAAAGGTTTCTTTCTAATCGATCCAACAAAAAAAAAAACATAGTACAGAAATAGGAGTGCTACTGGCCCTCCATTTGGAACTAGAACTGTTGCAGGTCGTATTTGGAAAGAAAGCTATGGTTCTGCTAAGCAGCAACACACATTTACGATTGAAGTATTAAAGACCAAAGAAGAGGAACCACTTCCTCCACTCCTCCCTCTTCTAATTAAGGGTAGAAACCTTTATAATCCAAACACAATGAGATAGGCGGATGAGGAGATGAGCAGGCAGGTCTAATAAAGAAGCAAGAATGAACAAAAGGAAATGTGGAAGAAGAGTACTAGACAAAGGTGAACTTCTCAAGTCTGTCCTGCTTGTCAACAATATCGTCTTGGGTTTTGGTTGAAAGTCCCAACTCCCAAAATATGAATTCAGTTAATTTTTTTTTGTTTTTGCCATTTCTTGATTTATTTGAATCTATTTAGTATTTAGCCTTTAGCAGTACACATATGTAGTTGCTGCTATCACAAAAGAGATCGGAAGAGC
>Por_TRINITY_Agt1 Por_c44419_g1_i1 len=1576 
ATAAATATATGTTTTTTCTTCCTAATGCTGCTTATTACACACATATTTCCTTCCTCCCATTGTTTATCCCTTAAAGTTGGACTGGGAGAGAGAGAGAGTGAGAGTCTGAAGTAGTTCTCCAGAAACCATTCTTGCACCGAAAAGCTTCAAAGAGGTACAATATGGATTACGTTAATGCACCTGGGAGGAACCATCTCTTTGTTCCTGGACCTGTCAACATTCCAGAATCAGTCCTTCGTGCCATGAGCAGAAACAATGAAGATTACCGTTCCCCTGCAATTCCTGCCATGACTAAAACTCTTCTTGAAGATGTTAAGAAGATTTTCAAGACAACTTCTGGAACCCCATTTTTGATCCCCACAACAGGTACTGGTGCATGGGAAAGTGCACTTACAAATACTTTGTCTCCTGGTGATCGGACAATTTCTTTCCTCATCGGGCAATTTAGTCTTCTCTGGATTGATCAGCAGCAACGCCTTGGATTCAACGTTGATGTTGTAGAGAGTGAGTGGGGCCGTGGTGCTGATCTTGAAGTCCTAGCATCCAAGTTAGCTGAAGACACTGCTCATACCATCAAAGCTGTTTGCATGGTTCATAATGAAACTGCAACTGGAGTTACTAATAATTTGGCTGCTGTAAGGAAATTACTTGATCACTACAACCATCCTGCACTGTTTCTTGTGGATGGAGTGTCTTCGATATGTGCTCTTGATTTTCGTATGGATGAATGGGGAATCGATGTAGCTTTAACTGGTTCACAAAAAGCTCTTTCTCTACCTACTGGGATGGGTATTGTGTGTGCAAGCCCTAAAGCACTGGAAGCATCCAAGACTGCCAAATCAGTGAGAGTGTTCTTTGACTGGAAAGACTACTTGAAGTTCTACAAAATGGGAACTTATTGGCCATACACTCCTTCAATCCAGCTTTTATACGGCCTCAGAGCTGCTCTTGATCTCCTATTTGAGGAAGGACTTGACAATGTCATTGCTAGGCACAGCCGCCTGGCCAAAGCAACTAGACTTGCTGTTGAAGCCTGGGGTTTGAAAAACTGTACACAGAAAGAGGAGTGGTTGAGCGACACCGTGACTGCAGTTGTTGTTCCACCTTACATCGACAGTGCTGAAATAGTTAGAAGGGGATGGCAGAGATACAATCTAAGCTTAGGTCTGGGTTTGAATAAAGTGGCTGGAAAAGTTTTCAGGATAGGTCATCTTGGGAACCTGAATGAGCTCCAACTGCTGGGTTGTTTAGCTGGAGTGGAGATGATTCTGAAAGATGTCGGATACCCAGTTAAGCTAGGAAGTGGAGTGGCCGCGGCGTGTGCATTTTTCCAGAACACCATTCCTATGATTGAATCTAGGATTTAATGAATCATTCATTATCCATGTGTACCTACTGTTCTCCCTCTTCTGATTTGCTTGGAGTACTTGTATAAAAGAAGACATGATAATCTCCTGTATTTGCACTCTTTTGAGGCTTACTTAGTAGTACAAGAACTCATTACTCTTTCATCCATTAATCCTGTATTTAAAATCTCTTTAAATTTAATCTCATCACTGTTGCATGTAAAAAAAAA
>Por_TRINITY_At103 Por_c49245_g1_i1 len=1436 
GACGTGTGCTCTTCCGATCTCACTCTAGAAGCTACACAGACTCTGCAAAAATGGCTGCAGAGATGGCATTGATAAAACCCATCTCTAATTTCACTAGAACCAGCCCTAAATTTATCACCTCAACAAGAAAATCATTTTCCGTTGTAAAAATGGCATCTCAGTCCACTGCATCAACAACAAAGTCAGGGAAACCCAAAAAAGCAATCAAAGAAACCTTACTTGCTCCTAGGTTTTACACAACTGATTTTGATGAAATGGAAACTCTTTTTAACACTGAGATGAACAAAAACTTGAATGAAGCTGAGTTTGAAGCTTTATTACAAGAGTTCAAAACTGATTACAATCAAACTCATTTCGTTAGAAACAAAGAGTTCAAAGAAGCTGCTGATAAAATGCAAGGTCCTCTTAGACAGATTTTTGTTGAGTTCTTGGAGAGATCTTGTACTGCTGAGTTCTCAGGGTTTCTTCTTTACAAAGAACTTGGAAGAAGACTTAAGAAAACCAATCCAGTTGTTGCTGAAATTTTCTCACTCATGTCCAGGGATGAAGCTAGGCATGCTGGATTCTTAAACAAGGGACTGTCAGATTTCAACTTGGCACTGGATCTTGGATTTCTTACAAAGGCTAGAAAATATACATTCTTCAAACCCAAGTTCATTTTCTATGCCACATATCTATCTGAGAAAATTGGGTACTGGAGGTACATAACCATTTATAGGCACTTAAAGACCAACCCTGAATACCAAGTTTATCCAATTTTCAAGTATTTTGAGAACTGGTGCCAAGACGAGAATAGACATGGAGATTTCTTCTCCGCACTGATGAAAGCTCAACCACAGTTTCTTAACGATTGGAAAGCAAAGTTGTGGTCTCGGTTCTTCTGCCTATCGGTGTACGTGACCATGTACTTGAATGACTGCCAGAGAACAGCTTTTTACGAAGGGATCGGACTTAACACTAAAGAGTTTGATATGCACGTCATAATTGAGACAAACCGTACAGCCGCAAGGATTTTCCCTGCAGTTCTAGATGTTGAGAACCCGGAGTTCAAGAGGAAGTTGGACCGGATGGTGCAAATCAACGAGAAACTTCTTGCAATTGGTGAAACTGAGGAATCATCTCTGGTGAAGAACTTAAAAAGGATCCCACATGTTGCAGCATTGGCGAATGAGCTCTTGGCTGCGTATCTCATGCCTCCTATTGATTCTGGTTCTGTTGATCTTGCTGAGTTTGAGCCACAAGTTGTGTATTAATAAGTTTTTTGTGTATTGAGTAAACTAAGGCCCTTCAATTCAATTCAGTGCAAAGTTTAATTGCTACAGTTTACCATTACTATGGACCTGCTGTATAAAGAACTAAACATTTGTGACATAATGTATCATGATTTCTGGACGCACCTCATGTAGTTGTTACTTGTTATGCATATTTTTTTTCTT
>Por_TRINITY_ChlP Por_c54793_g1_i1 len=1619 
TGTGCTCTTCCGATCTCAGAAACTTGAAGAATCCATCACCACCAAAAATGGCCTCCATTGCCGTCAATGCTCGTTTCTCAGCCACAACATGCGACCGTAAAACAACCGAAGTCAGCCGTGAAACACTAAAATCCTTCATGGGTCTTAGAAAAACCAACCAAAATGCTTCTATCTCACTTACACAATCTCTAACAACAAGTACTCAACATTTCAACCCTGCTGCTAGAAGAAATTTCACTTCCATCAAAGCAGGTAAATCAAGTCCTAAAGTAACAGGAAGAAATCTCCGAGTTGCGGTCATTGGTGGCGGTCCTGCTGGCGGTGCAGCTGCTGAAACCTTAGCTAAAGGCGGTATCGAAACGTTCTTGATCGAAAGGAAAATGGATAACTGTAAGCCATGTGGTGGTGCAATTCCACTCTGCATGGTTGGTGAGTTTGATCTTCCTTTGGATATCATCGACAGACGCGTTACGAAAATGAAGATGATTTCGCCATCAAATGTTGCAGTGGACATTGGCCAGACTCTTAAACCAGATGAGTATATCGGTATGGTACGTCGAGAAGTGCTCGACCAATATCTCCGTGAAAGAGCAGAGAAAGCTGGAACAAAGGTAATCAACGGTTTATTCTTGAAAATGGATTTACCAAAAGAACCAAATGCGCCATATGTTCTTCACTACAGTGCTTATGATGGCAAAACTGGTGGAGTTGGCACAAAAACCACGCTAGAGGTAGATGCAGTCATCGGTGCAGATGGTGCGAATTCTCGCGTAGCCAAAGCAATCGGAGCTGGTGATTATGATTATGCTATTGCATTCCAAGAGAGAATCAGAATCCCAGATGAGAAGATGGTTTACTATGAAAACCTTGCAGAGATGTACGTTGGTGATGATGTGTCGCCTGATTTTTACGGATGGGTGTTTCCAAAATGTGATCACGTTGCAGTGGGTACCGGTACAGTTACTCACAAAGGCGATATCAAGAAATTTCAAGTGGCTACGCGGCTGCGCGCCAAGGATAAGATTCTAGGCGGGAAGATTATCAGAGTAGAGGCACATCCTATTCCAGAACATCCAAGACCCAAGAGGTTGGCAGACAGAGTAGCCCTTGTAGGAGATGCAGCTGGGTACGTTACAAAATGTTCTGGAGAAGGTATATACTTTGCTGCTAAGAGTGGCAGGATGTGCGCCGAAGCGATTGTTGAAGGATCCGAGAGAGGGACAAGAATGGTTAATGAAACGGATTTGAGAAATTATCTGGAGAAATGGGATAAAACTTACTGGCCAACTTACAAGGTTCTGGATATATTGCAGAAGGTGTTTTACCGATCGAATCCAGCTCGAGAAGCTTTTGTTGAGATGTGCGCGGATGATTATGTTCAGAGGATGACATTTGATAGTTATCTGTATAAGAGAGTTGTGCCTGGAAATCCAATTGAGGATATTAAATTGGCTTTCAATACTATTGGGAGTTTGGTCAGAGCTAATGCACTTAGAGGCGAGATGAACAAGATTACTAGTCTATGATGATGAGTTTGTGAAAATAGGTTTGTTTTTCTGGTGAAATAAGATAGATAAAACGGGGGTGATGCGAATCTTGGCAGATCGGAAGAGCGTCGT
>Por_TRINITY_GbssI Por_c59766_g2_i1 len=2325 
TACGGACTTCTTCTTCTTCTTCTCTCGTAACAAAGTTAACAACTCCTGCTACTTGTGATCTGTGCTGCTGCTGTGTCTCACTCTATTCTCCATCCTTGTGAACTCATCAGCATAAACTGATAAGAATATTACCATGGCGACCATAAGTGCGTCCCAGTTTGTATCACGAATTAATTGCGGAGGAACTACACCAAAAGACATACTTAAACAAATCAATATGAAGAACCAGAGCATGACTCATTCAGGGTTAAGATCTTTGAGCAAAGTAGATTTCTTACAAATAAAAAACACTCAGAAAGCAGCTTCTATGGAACTGAGGAGGAACGCATTCCAGACAGACAAAGGTACTGCGGCAGGAGAGGTTAAATGTTCTGGTGGAATGAACTTGGTATTTGTAGCTGCTGAAGTAGGCCCCTGGAGTAAAACCGGTGGTCTTGGTGATGTTCTTGGAGGATTACCACCAGCCATGGCGGCAAATGGACATCGTGTTATGACAGTCTCTCCTCGTTATGATCAGTACAAAGATGCTTGGGATACCAATGTGTCAGTTGAGATGAAAATTGGGGACAGAATTGAAACCGTTCGTTTCTTCCACTGTTATAAGCGTGGGGTTGACCGTGTATTTGTGGATCATCCACTGTTTCTTGAGAAGGTATGGGGTAAAACTGGATCTAAAATCTATGGTCCGAATACTGGTTCTGATTACCAAGATAACCAGCTTAGATTCTGCTTGCTTTCTCTGGCAGCTCTCGAAGCACCAAGAGTTCTGAACCTCAATAGCAACAAATATTTCTCTGGAACATACGGAGAGGAGGTCGTGTTCATCGCTAATGATTGGCATACGGCCCTTCTACCATGCTACCTTAAAAGTATGTACCAATCTAAAGGGATGTACGAAACTGCCAAGGTTGCTTATTGCATCCACAACATTGCTTACCAAGGAAGATTTTCTTTTTCCGATTTTGCACTTCTCAATCTTCCGGATTCATTTAGGAGTTCTTTTGACTTCATTGATGGGTATGAGAAGCCTATTAAAGGAAGGAAAATTAACTGGATGAAGGCTGGAATATTAGAGGCAGACAAGGTCGTAACTGTGAGTCCATACTATGCTGAAGAACTTGCTTCAGGCCCGGATAAAGGTGTGGAACTGGATAGTATTATACGGAAAGTTGGCTGTCTGGGTATTATAAATGGAATGGATGTTCAGGAGTGGAACCCGTTAACTGATAAATATATCGACGTCAAATATGATGCCTCAACTGTGACCGAGGCGAAGGCTCTTCTGAAAGAAGCACTGCAGGCAGAAGTAGGGTTACCTGTTGACCGTAATATTCCTGTCATAGGTTTCATTGGTAGACTTGAGGAGCAAAAGGGTTCAGATATTTTGGCAGCTGCAATCCCTGAATTTATTGACGAAGAAGTGCAAATAATTGTTCTCGGTACTGGAAAAAAGCCCATGGAAAAACAGTTGGAGCAGTTAGAGACTTTGTATCCTGAAAAAGCTAGAGGAGTCGCGAAGTTCAACGTTCCCTTGGCTCATATGATCATAGCTGGGGCTGATTTTATGATGATCCCAAGCAGATTTGAACCATGTGGACTCATCCAGTTACATGCTATGCGTTACGGAACGGTGCCTATTGTTGCCTCGACGGGTGGATTAGTCGACACTGTCAAAGAAGGTTTCACGGGATTTCAAATGGGAGCTTTCAATGTCGAATGCGAGGAAACTGACCCATTAGACGCGACAGCAATCGCCACAACCACCAAAAAGGCCCTTGAAACCTATGGAACTCCAGCTTTAACAGAAATGATCCAGAACTGCATGGCTCAAGACTTCTCTTGGAAGGGACCTGCCAAGAATTGGGAGGACATGTTGCTGGGCTTGGAAGTTGCAGGTAGTGAACCAGGAATCGAAGGCGATGAAATCGCTCCTCTTGATAAAGAAAATGTTGCGACTCCTTGAGTGACAGAACCGCTCCAGTGCAACTTAGAAGAGCTATTTCACAATCAAACCCAGGAGATTCCATTGCTGCACCAACAAGGCTCTGATTACTTCCATCATATCTAAGATTTGATAAAATTTATCCACTGCGAGTTACATAGTCAGTGAAAGAGTTCATGATGTGTATATGAAGTGGCTTTACTGGAAAAGAGATACTTCTAGTCATTTTCTTTTTCTTCCTTTTCTTCTTTTGATTTAAGCAATCTACGCCACTCAGTGTCCAATGCGGGATGCCAAAAGAATATGCTAGCTAGCTCTAGATCTTGTATCTAGTCAAGAAGATCTTTATATAAATAAAAACGACTTTTTCACCTAAAAAAAAA
>Por_TRINITY_Hmgs Por_c52524_g1_i1 len=1897 
AGACGTGTGCTCGTCCGATCTCAAAAGTCCGCCTTTGAATTTCACAAACTCACGTTGGCTGCATTTTTTTTTCTGGTTCCGGTCGGACCGGTCATGAATTTCCTCCGTCTATAAATACCGATTTATTCGTTGCCTAAATCTCTCACCACTTCTTCTTCATTCTCCCTTCCTTCCTTCTCTTCCCCTCTCTCTCTCCAAAAACAGCTCGATCGATCTAGGGTTCTCTGAAAGAATTTAAACTAATTATCTAAAGATGGGTTCGAATCAGAAGAATGTTGGAATTCTTGCTATGGAAATGTATTTCCCTCCTACTTGTGTCCAACAGGAAGCATTGGAGGCTCATGATGGTGCCAGTAAAGGAAAATACACCATTGGGTTGGGACAAGATTGCATGGCGTTTTGTTCCGAGTTGGAAGATGTCATATCAATGAGTTTGACAGCCGTTAGCTCTTTACTCGAAAAGTATAAAATTGACCCTAAACAAATTGGACGCCTGGAAGTCGGCAGTGAAACCGTGATTGACAAGAGCAAGTCCATAAAGACCTTCCTGATGACTATCTTTGAGGAATGTGATAACACTGACATTGAGGGTGTTGACTCCACAAATGCATGCTACGGAGGAACTGCAGCTTTGTTCAACGTTGTGAATTGGGTGGAGAGTAATTCCTGGGATGGACGATATGGTCTTGTTGTGTGCACTGATAGTGCGGTCTATGCAGAAGGACCTGCCCGTCCCACTGGAGGAGCAGCTGCTATTGCTATGCTGATTGGTCCAGACGCACCAATTGCCTTTGAAAGCAAATATAGAGGATCCCATATGTCCCATGTCTATGATTTTTACAAGCCCAACCTAGCCAGTGAATACCCGGTCGTTGACGGAAAACTTTCACAAACTTGTTACCTCATGGCACTCGATTCCTGCTACAAACGCCTCTGCGCTAAGTACGAGAAATGCCAGGGTAAGCAATTCTCGATGGATGATGCAGACTACTTTGTATTTCATTCTCCTTACAACAAGCTCGTGCAGAAAAGTTTTGCTCGATTGTACTTCATGGATTTCTTAAGAAACGCCAGCTCTGTTGACGAGGCTTCAAAAGAAAAGCTCGCACCATTTGCAGCTCTATCTGGTGAAGAGAGCTACGCCAGTCGGGATCTTGAGAAGACATCCCAAACTGTTGCAAAGAATCTTTATGCTGAGAAGGTTGGACCTACCACTTTGTTGCCCAAACAAGTCGGTAATATGTACACTGCATCACTCTATGCGGCATTTGCTTCTCTTCTTCACAACAAAAATAGCTCACTGGATGGCAAACGTGTAATAATGTTCTCTTATGGAAGTGGTTTGAGTTCTACAATGTTCTCATTCCGAATGAGGGAAGGTTCACATCCATTCAGCTTATCAAACATTGCCACTGTAATGGATGTTGCACACAAGTTGGAGTCGAGACATGAGGTTACTCCTGAAAAATTCGTCGAAACCATGCAACTCATGGAGCATAGGTACGGAGGGAAAGACTTCGTAACGAGCAAAGACACAAGCTTGTTAACTCCAGGCACATACTACCTTACCGAAGTTGACTCCATGTACCGCAGATTCTACTCCAAGAAGTCAAGTGCCGCAGTGCAAAATGGTCACTAAAAAAATAGTGAAGGATGGAAATATCAAGCAGAAAAGCTGCCGAAGAATTGCTTTTGTATTCTCATTGTTGTTGTTAGTGTTTTAGAATAATTCTTATTTATGATTTGTACAAGTTAAATTATTCCAAACCTCTATGGTTCGCCCATTAGCCATTGTAACAGGATTCATCTCCTCTCAGTATATCCATTCAAGTGTTCCTCTCCATCTCTCCCCCCCTGATATAAATAAAAGTTTCCTTTCTCGGAGGCCTGAGCAGGG
>Por_TRINITY_Nia Por_c55953_g1_i1 len=3111 
TGCTCTTCCGATCTGCTTGCAAAAGCAAATCGGAAAAAAAGAAAGAAAACATAGATAGAAGTAGAAAGCAGAGAGGAGGAGCATTCAAAGAGAGATTTTTTTCTTTCTTCTTTCTTTTGATTAGTCTCTAATGGCGGCTTCTGTTGAAAATCGACAGTACAACAGTCGACTTGAATCAGGTCTAGCAGTTCGTGGATTTAAAACCAATCCCACTCATCGATCTGATTCGCCTATCCGTGGCTGTAATTTTCCCATGTCGACTACCGAGCGTCTTTCTATACAAGCAAAACCGGTCATTGAAGATTTATCTAGCGACGACGATGAAGATCAAAACGAGCAGTGGAAAGATTTTGGCAAGATAAACAATGAAATAGAGCCGTCTGTTTTTGACTCGAAAGATGAAGGAACCGCTGATAATTGGATTGAACGCAACCCTTCCATGATTCGGCTAACAGGGAAACACCCATTCAATTCAGAAGCACCATTAACTCGTCTCATGCATCACGGGTTTATCACACCTGTTCCTCTTCATTACGTTCGTAATCACGGAGCTGTTCCAAAACTCAAATGGGAGGATTGGACGGTTGAGATTTGTGGATTAGTAAAGCGTCCGTTACGTATCACTATGGATCAGCTCATTAATGATTTCACAAGCCGGGAGTTTCCAGCTACACTTGTTTGTGCAGGTAACAGACGTAAAGAGCAGAATATGATAAAACAAACAATTGGGTTTAACTGGGGAGGCGCAGGAGTATCTACTTCAGTATGGCGTGGTGCACGTTTATGTGACGTATTAAAGCGTTGTGGAATCATGAGTCGTAAGAAAGGTGCTCTTAATGTTTGTTTCGAAGGAGCTGAAGATTTACCCGGTGGCGGTGGATCAAAATATGGAACTAGTATAAAGAAGGAATTTGCAATGGATCCTGCTCGTGATATAATTCTAGCTTACATGCAAAATGGCGAACGTTTGTCTCCTGACCACGGATTTCCAGTCCGTATGATAATTCCGGGTTTCATCGGAGGAAGAATGGTGAAGTGGTTAAAGAGAATTATCGTCACATCTCCAGAATCCCAAAACCACTATCATTTCATGGATAATCGTGTTCTCCCTTCTCATGTCGACGCTGAACTGGCCAACTCAGAAGCATGGTGGTATAAGCCAGAGTACATCATCAATGAGTTGAACATAAACTCAGTGATTACAACTCCTTGTCATGAAGAGATTCTTCCTATAAATGCTGCAACAACACAAAGAGCTTACACATTAAGGGGATACGCATATTCCGGCGGCGGTAAGAAAGTAACTCGTGTCGAAGTAACAATGGACGGCGGAGAGTCATGGTTAGTGTGTACTTTGGATCATCCAGAGAAACCAAACAAGTATGGCAAATATTGGTGCTGGTGTTTTTGGTCACTAGAAGTTGAAGTTCTCGACTTGCTTGGTGCCAAGGAGATTGCGGTCAGGGCTTGGGATGAAACTCTAAACACTCAGCCTGAAAAGCTCATCTGGAATGTCATGGGTATGATGAACAACTGCTGGTTCAAAGTCAAAACAAATGTGTGCAAACCACACAAAGGAGAAATCGGTCTAGTTTTCGAGCATCCAACTCAGGCTGGAAACCAACCAGGTGGATGGATGGTTAGACAGAAACATCTTGAAAACTCTGAAGGTCCACATACCCTCAAAAAGAGTTTGTCCACTCCTTTCATGAACACCACGTCAAAAATGTATTCAATATCCGAGGTGAAAAAACACAACTCTCCTGACTCGGCTTGGATCATTGTTCACGGACATGTCTATGACTGCACCCGGTTCTTGAAAGACCATCCAGGTGGTTCCGATAGTATTCTCATCAATGCAGGTACCGATTGTACCGAAGAATTTGATGCAATTCACTCTGACAAAGCCAAGAATTTACTTGAAGATTTCAGAATCGGTGAACTCATTGCAACTGGTTATACTTCTGACTCGTCATCTTCACCAAACAACTCAGTTCATGGTTCGGGCAGCTTGAGTCACCTTGCTCCTATCAAAGAAATCGGCATTGCGAAACCCGTAGCTCTAGTTGGCCGAGATAAAATACAATGCAAACTTATTGCCAAGACCTCGATTTCCCATGACGTTCGTGTCTTCAGGTTTGCATTGCCTTCAGCTGATCAAGTCCTTGGATTGCCAGTTGGGAAGCACATATTTGTATGTGCCCACGTTAACGATAAGCTATGCATGCGTGCTTACACTCCATCGAGCACAGTTGACGAAGTTGGTTACTTTGAGTTGGTCATTAAAGTCTACTTCGGCGGAGTTCACCCCAAGTTCCCCAATGGAGGTATTATGTCTCAGCACTTGGATTCTCTTCCTCTTGGTGGAACTATTGATGTTAAGGGTCCGTTGGGACACATTGAATACACCGGTCGTGGTAATTTCACCGTTCATGGCAAACACAAGTTTGCCAAACGACTCGCAATGCTTGCTGGTGGCACAGGAATTACACCAATATATCAAATTGTGCAAGCAATATTGAAAGACCCAGAGGATGAAACGGAGATGCACATCGTATTCGCAAACAGGACTGAAGATGACATCTTGTTGATGGATGAACTTGATTCTTGGGCAGAGAAGCACGAAAGGTTGAAAGTATGGTACGTTGTTGGTGAAACATTGAGGGAAGGATGGAAGTACAGTGTGGGGTTCATAACTGAAGAGGTTTTGCGGGAACATATCCCTCCGGCATCGGAAGATACATTGGCATTGGCTTGTGGACCACCACCTATGATACAATTTGCAGTGACTCCAAATTTGGAGAAGATGAATTATGATGTGAAGAATTCATTGTTGGTCTTCTGATCACGAGTCAGTTGAAGTATTTGAAAGGTGAAACTACAAAGAGGAACACATATAATCGAATTTAAGAAAATGATAAGGGGAGGACAAACTATAAGGAAGTTCTCATTAGTTATTGTATATAATTAGTGTTGAAGGATGTAATGGGTTTAGTATGTTCTTAAAAGTAAGGGGATTGTTAAATGTTAGTCTGTTTAAATTTCATGTAGAATTGAAAGCAAAATGTGGGAAATGATACTTTCTTTCCTCAAAAAAAAAAGATCGGAAGA
>Por_TRINITY_Eif3E Por_c50471_g1_i2 len=1661 
GACGTGTGCTCTTCCGATCTCAATTTTTAGGGTTTCTCTCTTTCTTCCTCCCACAACCACTGCGCCGCTCCTCCTTCTGCTCAGAGGTTGTTCTTCAGCCTCTACCACAACAACAGCAACCAATCATGGCGAATCATGATCTGACATCAAGAATAGCACTAAACTTAGATCGACATCTCGTTCTACCACTCCTTGAATTTCTTCAAGAGAAACAAATCCATCCCGATGTTCAAATCCTCAAAGCTAAAGATGCACTTCTCAGCCAGACCAATATGGTCGATTACGCTATGGATATCTACAAATCTCTTCATCAAACTGATGATGTTCCTCAAGAGATGATTAACAGGCGTGCTGAAGTAGTTAGGAGGTTGAAATTACTTGAAGATGCAGCTGAATCGATTATTACGTTCCTGCAAAGCCCGAATATGATTAACGAACCACGCCCTGATAAGCAGTATGTTCTTCAGTTGTTACAGGGATACCAGATTGGTGCTGAGCAAATTGAGGCATTGTATCAGTATGCCAAATTTCAATTTGAATGTGGGAATTACTCGGGTGCAGCTGATTATTTGCATCAGTACAGAGCAATTTGTACCAATCCTGATAGAATTTTGAATGCATGTTGGGGAAAGCTTGCATCTGAGATATTGATGCAGAACTGGGATGAGGCTCTTGATGAGCTTAATCGGTTGAGGGAGATTATCGAATCAAAGAATTTCAAGAACCCATTGACTTTACTCCAGAATAGAATCTGGTTGATGCATTGGAGCCTCTTCATCTTTTTCAACCACGAGAATGGAAGAAATGGCATCATTGATCTATTTCTCAATGACAGGTACATGAATGCGCTCCAAACAAATGCGCCCCATCTTTTACGTTATTTGGCAACTGCATTGATTGTCAACAAAAAGAGAAGACCTCAACTCAAAGAGTTGATCAAAGTCATCCAGCAAGAGCAATCTGCATACAAGGATCCCATCACTGAGTTCTTATACTGTTTGTATGTCAACTATGACTTCGATGGTGCACAACAGAAGCTCCGTGAATGTGAGAATGTGATTTTGAATGATCCATTCCTTGGTAAACGAGCTGAAGAAGGAAACTTTAGTACTGTTCCCTTGAGGGATGAATTTCTTGAAAATGCCCGTCTCTTCATCTTTGAGGCTTACTGCAGAATCCACCAGCGCATTGATATTGCAACTCTTGCCGAGAAGTTGAATATGAATTTTGACGAGGCAGAAAGATGGATAGTGAATCTTGTTCAGAATGCAAAGCTTGATGCTAAGATTGATTCTAAGCTAGGAACTGTTGTAATGGAGCCCACTTCTCTCAATGTGTATGAGCAGATCATTGAGAATACCAAATCACTTTCTCTGCGTACCTACAAATATGTAACTCTTGTTCTTGAATCAGCAGCACCACCGGTTACGGCTGCTCGTTAGAGAAGAGGTAGTAGTATAGCGAGAAAACTTGTGTTGGAGCTCTTGAAGCTTACTTGTGGGGAAGGAAGAAAATTTGGTCTCGGTATTTTGTTTTTGGTACTTGTTTTTCAGTTTCATCTAAAGCATTAAAAACCAAGAGTTGCAGGAGAACTTGTAAGTTTAAAAATATACTTGTTTTTAGGGTTCTTTGAAGGATAAAATACAGTTCCTGAGATCGGA
>Por_TRINITY_AroB Por_c48498_g1_i2 len=1632 
CTCTTCCGATCTCTTTCACCAACCCCCAGCCAGACCCCAGTGGCTGCTGCTTCAACTACTTCTTCTTCTTCATCTCGTCTGGTTTCAAAAAAATCAGACGAAGAAATAATTTTGTTCTGTTTTATTTCCCTCTCTAATCCCTGATTCCTCAATTTTTGATGGCTTCTTCTACTACTTCTTCACCTTCTCTTAATCTAACTCTGAAGAACTCTTGTGTACGAGAAAATTTTGATCTATTTCTTAGAGGGAGGAATTTATCACTGAAGTCTTCATTTATAAATTCAAGTCCATTACGATTGAATAGAATTGGATCCTTAAAAATTCAATCGAAGAGTAGAATAATATCTGCAAATTCAGCTCAAGTAATGGAACAATCTTCAATTAGGGCACCAACTATTGTTGATGTTGATTTGGGTAATAGAAGTTATCCGATCTATATTGGTTCTGGACTTCTTGAACAACCTGATCTTCTTCAGAGGCACGTACATGGGAAGAGAGTACTCGTGGTAACTAATACAACAGTTGCGCCATTATACCTAGATAAAGTTGTCAGCGCTTTAACTCATGGAAATCCGAGTATTTCGGTTGAGAGTGTGATTTTGCCAGATGGAGAGAAATATAAAAATATGGATACTCTGATGAAAGTTTTTGACAAGGCCATAGGATCTCGATTTGATCGCCGTTCCACATTTGTCGCTCTTGGAGGTGGTGTTATAGGTGACATGTGTGGTTATGCTGCAGCTTCTTTCCTTCGTGGTGTAAACTTCATTCAAATTCCAACTACTGTCATGGCACAGGTGGATTCCTCTGTTGGGGGAAAAACTGGAATCAACCACACACTGGGGAAAAACTTGATTGGTGCTTTCTACCAGCCCCAATGTGTACTTGTAGATACAGACACATTACATACACTGCCTGAGAGGGAATTAGCTTCTGGTTTTGCTGAAGTTATAAAATATGGACTCATTAGGGATGCTGAGTTCTTCGAGTGGCAAGAAAAAAATATGGACTCTCTGTTGGCGAGGGATCCCAGTGCACTAGCATATGCAATCAAGCGTTCATGCGAAAACAAGGCAGAGGTTGTATCCTTGGACGAGAAGGAAGGTGGAGTGAGAGCGACACTGAACTTGGGTCATACCTTTGGACATGCAATTGAAACAGGATTTGGCTATGGACAATGGCTCCATGGAGAAGCTGTAGCAGCTGGAACGGTCATGGCAGTCGATATGTCTTACCGTCTAGGTTGGATTGATGAATCAATTGTGAAACGGACGTACGATATTTTACAAAAAGCCAAACTGCCGATAACCCCACCAGATGTTATGACTGTAGAGATGTTCAAGTCTTTCATGGCTGTTGATAAGAAGGTGGCTGATGGACTACTAAGGCTCATCCTTCTCAAAGGTCCTCTCGGCAATTGTGTTTTTACAGGTGATTACGATAGAAAAGCCCTAGACGAGACCCTTCGTGCATTCTGTAAGTCTTAATTTAATGCCGACCTTGGTTGGGCTCATTTCTTCATCAACCATGTGCAGTTTTGTGTTATTTTTCTTTTGTTGACATCAAACCACATTGTTTTATGTATATGTATGTAATTCAGTAACTTCCTAGATTATAGAGATTACTCTGAAC
>Pbr_TRINITY_Agt1 Pbr_c5449_g1_i1 len=1732 
TGTGCTCTTCCGATCTGATTTCTTGCCGCATGATCTAGAGTTCAGTACATTCTAATCTTCCACGTGGAAGCTCTGTGATCTATCAGCAGCATATACGTTTCATCTTGATCCTCTCATCTTCCACTTATTTTGGGCCTGTCTATATATATAAATATATGTTTTTTCTTCCTAATGCTGCTTATTACACACATATTTCCTTCCTCCCATTGTTTATCATTAAAGTTGGACTGGGAGAGAGAGGGAGCGAGAGTCTGAAGTAGTTCTCCAGAAACCATTCTTGCACCGAAAAGCTTCAAAGAGGTACAATATGGATTACGTTAATGCACCTGGGAGGAACCATCTCTTTGTTCCTGGACCTGTCAACATTCCAGAATCAGTCCTTCGTGCCATGAGCAGAAACAATGAAGATTACCGTTCCCCTGCAATTCCTGCCATGACTAAAACTCTTCTTGAAGATGTTAAGAAGATTTTCAAGACAACTTCTGGAACCCCATTTTTGATCCCCACAACAGGTACTGGTGCTTGGGAAAGTGCACTTACCAATACTTTGTCTCCTGGTGATCGAACAATTTCTTTCCTCATCGGGCAATTTAGTCTTCTCTGGATTGATCAGCAGCAACGCCTCGGATTCAACGTTGATGTTGTAGAGAGTGAGTGGGGCCGTGGTGCTGATCTTGAAGTCCTAGCATCCAAGTTAGCTGAAGACACTGCTCATACCATCAAAGCTGTTTGCATGGTTCATAATGAAACTGCAACTGGAGTTACTAATAATTTGGCCGCTGTAAGGAAATTACTTGATCACTACAACCATCCTGCACTGTTTCTCGTGGATGGAGTGTCTTCGATATGTGCTCTTGATTTTCGTATGGATGAATGGGGAATCGATGTAGCTTTAACTGGTTCACAAAAAGCTCTTTCTCTACCTACTGGGATGGGTATTGTGTGTGCAAGCCCTAAAGCACTGGAAGCATCCAAGACTGCCAAATCAGTGAGAGTGTTCTTTGACTGGAAAGACTACTTGAAGTTCTACAAAATGGGAACTTATTGGCCATACACTCCTTCAATCCAGCTTTTATACGGCCTCAGAGCTGCTCTTGATCTCCTATTTGAGGAAGGACTTGACAATGTCATTGCTAGGCACAGCCGCTTGGCCAAAGCAACTAGACTTGCTGTTGAAGCCTGGGGTTTGAAAAACTGTACACAGAAAGAGGAGTGGTTGAGCGACACTGTGACTGCAGTTGTTGTTCCACCTTACATCGACAGTGCTGAAATAGTTAGAAGGGGATGGCAGAGATACAATCTAAGCTTAGGTCTGGGTTTGAATAAAGTGGCTGGAAAAGTTTTCAGGATAGGTCATCTTGGGAACCTGAATGAGCTCCAACTGCTGGGTTGTTTAGCTGGAGTGGAGATGATTCTGAAAGATGTCGGATACCCAGTTAAGCTAGGAAGTGGAGTGGCTGCGGCTTGTGCGTTTTTCCAGAACACCATTCCGATGATTGAATCTAGGATTTAATGAATCATTCATTATCCATGTGTAACTACCGTTCTCCCTCTTCTGATTTGCTTGGAGTACTTGTATAAAAGAAGACATGATAATCTCCTGTATTTGCACTCTTTTGAGGCTTACTTAGTAGTACAAGAACTCATTACTCTTTCATCCATTAATCCTGTATTTAAAATCTCTTTAAATTTAATCCATCACTGTTGCATATATCCAATAGATCGGAAGAGC
>Pbr_TRINITY_At103 Pbr_c49641_g1_i1 len=6426 
TCTTCTTTACAAAGAACTTGGAAGAAGACTTAAGAAAACCAATCCAGTTGTTGCTGAGATTTTCTCACTCATGTCCAGGGATGAAGCTAGGCATGCTGGATTCTTAAACAAGGGACTGTCAGATTTCAACCTGGCACTGGATCTTGGATTTCTTACAAAGGCTAGAAAATATACATTCTTCAAACCCAAGTTCATTTTCTATGCTACATATTTATCTGAGAAAATTGGGTACTGGAGGTACATAACCATTTATAGGCACTTAAAGACCAACCCTGAATACCAAGTTTATCCAATTTTCAAGTATTTTGAGAACTGGTGCCAAGACGAGAACAGACATGGAGATTTCTTCTCCGCACTGATGAAAGCTCAACCCCAGTTTCTTAACGATTGGAAAGCAAAGTTGTGGTCTCGGTTCTTCTGCCTATCGGTGTACGTGACCATGTACTTGAATGACTGCCAGAGAACAGCTTTTTACGAAGGGATCGGACTTAACACTAAAGAGTTTGATATGCACGTCATAATTGAGACAAACCGTACAGCCGCTAGGATTTTCCCTGCAGTTTTAGATGTTGAGAACCCGGAGTTCAAGAGGAAGTTGGACAGGATGGTGCAGATCAACGAGAAACTTCTTGCAATTGGTGAAACTGAGGAATCATCTTTGGTGAAGAACTTAAAAAGGATCCCACATGTTGCGGCGTTGGCGAATGAGCTCTTGGCTGCGTATCTCATGCCTCCTATTGATTCTGGTTCTGTTGATCTTGCTGAGTTTGAGCCACAAGTTGTGTATTAATAAGTTTTTTGTGTATTGAGTACACAAAGGCCCTTCAATTCAATTCAGTGCAAAGTTTAATTGCTACAGTTAATCATTACTATGGGCCTGCTGTATAAAGAACTGAACAT
>Pbr_TRINITY_ChlP Pbr_c20508_g1_i1 len=1789 
TGCTCTTCCGATCTATTAAATCAAAAAAAACAAGGATAACAAAATCTTAAAACTTTCATTTATCCTTGCAGAAACTTGAAGAATCCATCACCACCAAAAATGGCCTCCATTGCCGTCAATGCTCGTTTCTCAGCCACAACATGCGACCGTAAAACAACCGAAATCAGCCGTGAAACACTAAAATCCTTCATGGGTCTTAGAAAAACCAACCAAAATGCTTCTATCTCACTTACACAATCTCTAACAACAAGTACTCAACATTTCAACCCTGCTGCTAGAAGAAATTTCACTTCCATCAAAGCAGGTAAATCAAGTCCTAAAGTAACAGGAAGAAATCTCCGAGTTGCGGTCATTGGTGGCGGTCCTGCTGGCGGTGCAGCTGCTGAAACCTTAGCTAAAGGCGGTATCGAAACGTTCTTGATCGAAAGGAAAATGGATAACTGTAAGCCATGTGGTGGTGCAATTCCACTCTGCATGGTTGGTGAGTTTGATCTTCCTTTGGATATCATCGACAGACGCGTTACGAAAATGAAGATGATTTCGCCATCAAATGTTGCAGTGGACATTGGCCAGACTCTTAAACCAGATGAGTATATCGGTATGGTACGTCGAGAAGTGCTCGACCAATATCTCCGTGAAAGAGCAGAGAAAGCTGGAACAAAGGTAATCAACGGTTTATTCTTGAAAATGGATTTACCAAAAGAACCAAATGCGCCATATGTTCTTCACTACAGTGCTTATGATGGCAAAACTGGTGGAGTTGGCACAAAAACCACGCTAGAGGTAGATGCAGTCATCGGTGCAGATGGTGCGAATTCTCGCGTAGCCAAAGCAATCGGAGCTGGTGATTATGATTATGCTATTGCATTCCAAGAGAGAATCAGAATCCCAGATGAGAAGATGGTTTACTATGAAAACCTTGCAGAGATGTACGTTGGTGATGATGTGTCGCCTGATTTTTACGGATGGGTGTTTCCAAAATGTGATCACGTTGCAGTGGGTACCGGTACAGTTACTCACAAAGGCGATATCAAGAAATTTCAAGTGGCTACGCGGCTGCGCGCCAAGGATAAGATTCTAGGCGGGAAGATTATCAGAGTAGAGGCACATCCTATTCCAGAACATCCAAGACCCAAGAGGTTGGCAGACAGAGTAGCCCTTGTAGGAGATGCAGCTGGGTACGTTACAAAATGTTCTGGAGAAGGTATATATTTTGCTGCTAAGAGTGGCAGGATGTGCGCCGAAGCGATTGTTGAAGGATCCGAGAGAGGGACAAGAATGGTTAACGAAACGGATTTGAGAAATTATCTGGAGAAATGGGATAAAACTTACTGGCCAACTTACAAGGTTCTGGATATATTGCAGAAGGTGTTTTACCGATCGAATCCAGCTCGAGAAGCTTTTGTTGAGATGTGCGCGGATGATTATGTTCAGAGGATGACATTTGATAGTTATCTGTATAAGAGAGTTGTGCCCGGAAATCCAATTGAGGATATTAAATTGGCTTTCAATACTATTGGGAGTTTGGTCAGAGCTAATGCACTTAGAGGCGAGATGAACAAGATTACTAGTCTATGATGATGAGTTTGTGAAAATAGGTTTGTTTTTCTGGTGAAATAAGATAGATAAAACGGGGGTGATGCGAATCTTGGCGATTTTTGTTGATCTCTTCTTGTTATAATTGTGTATTTTAACTTCTTGATTAATCACATTAATAAAATTGTATCAATTTCTCTACTCTACCGCAATAAAAATGTTTAATCACCTGCTGAGAGATCGGAAGAGCGTC
>Pbr_TRINITY_GbssI Pbr_c52348_g1_i1 len=2589 
ATCCTTGTGAACTCATCAGCATAAACTGATAAGAATATTACCATGGCGACCATAAGTGCGTCCCAGTTTGTATCACGAATTAATTGCGGAGGAACTACACCAAAAGACATACTTAAACAAATCAATATGAAGAACCAGAGCATGACTCATTCAGGGTTAAGATCTTTGAGCAAAATAGATTTCTTACAAAGAAAAAACACTCAGAAAGCAGCTTCTATGGAACTGAGGAGGAACGCATTCCAGACAGACAAAGGTACTGCGGCAGGAGAGGTTAAATGTTCTGGTGGAATGAACTTGGTATTTGTTGCTGCTGAAGTAGGCCCCTGGAGTAAAACCGGTGGTCTTGGTGATGTTCTTGGAGGATTACCACCAGCCATGGCGGCAAATGGACATCGTGTTATGACAGTCTCTCCTCGTTATGATCAGTACAAAGATGCTTGGGATACCAATGTGTCAGTTGAGATGAAAATTGGGGACAAAATTGAAACCGTTCGTTTTTTTCACTGTTATAAGCGTGGGGTTGACCGTGTATTTGTGGATCATCCACTGTTTCTTGAGAAGGTATGGGGTAAAACTGGATCTAAAATCTATGGTCCGAATACTGGTTCAGATTACCAAGATAACCAGCTTAGATTCTGTTTGCTTTCTCTGGCAGCTCTAGAAGCACCAAGAGTTCTGAACCTCAATAGCAACAAATATTTCTCTGGAAAATACGGAGAGGAGGTCGTGTTCATCGCTAATGATTGGCATACGGCCCTTCTACCATGCTACCTTAAAAGTATGTACCAATCTAAAGGGATGTACGAAACTGCCAAGGTTGCTTATTGCATCCACAACATTGCTTACCAAGGAAGATTTCCTTTTTCGGATTTTGCACTTCTCAATCTTCCGGATTCATTTAGGAGTTCTTTTGACTTCATTGATGGGTATGAGAAGCCTGTTAAAGGAAGGAAAATTAACTGGATGAAGGCTGGAGTATTAGAGGCAGACAAGGTCGTAACTGTGAGTCCATACTATGCTGAAGAACTTGTTTCAGGCCCGGATAAAGGTGTGGAACTGGATAGTATTATACGGAAAGCTGGCTGTCTGGGTATTACAAATGGAATGGATGTTCAGGAGTGGAACCCGTTAACTGATAAATATATCGACGTCAAATATGATGCCTCAACTGTGACCGAGGCGAAGGCTCTTCTGAAAGAAGCACTGCAGGCAGAAGTAGGGTTACCTGTTGACCGTAATATTCCTGTCATAGGGTTCATTGGTAGACTTGAGGAGCAAAAGGGTTCAGATATTTTGGCAGCTGCAATCCCTGAATTTATTGACGAAGAAGTGCAAATAATTGTCCTCGGTACTGGCAAAAAGCCCATGGAAAAACAGTTGGAGCAGTTAGAGACTTTGTATCCTGAAAAAGCTAGAGGAGTGGCGAAGTTCAACGTTCCCTTGTCTCATATGATCATAGCTGGGGTTGATTTTATGATGATCCCAAGCAGATTTGAACCATGTGGACTCATCCAGCTGCATGCTATGCGTTACGGAACGGTGCCTATTGTTGCCTCGACGGGTGGATTAGTCGACACTGTCAAAGAAGGTTTCACGGGATTTCAAATGGGAGCTTTCAATGTCGAATGCGAGGCAATTGACCCATTAGACGTTACAGCAATCGCCACAACCACCAAAAGGGCCCTTGAAACCTATGGAACTCCAGCTTTAACAGAAATGATCCAGAACTGCATGGCTCAAGACTTCTCTTGGAAGGGACCTGCCAAGAATTGGGAGGACATGTTGCTGGGCTTGGAAGTTGCAGGTAGTGAACCAGGAATCGAAGGCGATGAAATCGCTCCTCTTGCTAAAGAAAATGTTGCCACTCCTTGAGTGACAGAACCGCTCCAGTGCAACTTTGACGAGCTATTTCACAATCAAACCCAGACGATTCCATTGCTGCACCAACAAGGCTCTGATTACTTCCATCATATCTAAGATTTGATTAAATTTATCCACTGCGAGTTACATAGTTAGTGGAAAAATTCATGATGTGTATATGAAGTGGCTTTACTGGAAAAGAGATACTGCTAGTCATTTTCTTTTTCTTCTTTTGATTTAAGCAATCTACGCCGCTCAGTGTCCAATGCGGATGCCAAAAGCGTGGCTATCTAGCTCTCTAGATCTTTTTATAAATGAAAACGACTTTTTCACCTTCTGCTTCTTCGGCTGCTTCAGTTAGTGTGAGCCTTGGATTCGGAAACGCCCTACATAAGAAACTACAAATTTGTTGTGAACTGCTTCAAGGCGGATGATGACCCACCGAAAATGCCAATGAAATAAGAGATAATCTCACCGTAGAGTATCTTGGCATTGGCGAAGGAGGCACTATCGATATACTGCATGAAAGGATGTTAATTAGGTAATCAGTATATCCACTGCTGCACTTGAAATAATGTGAATTGGTATTTATATTCTGTACTGCTTCATTTGAAGGCATGTTGGTTGGTTCCTAGATTTTTTGTTGCTTTGCTTAAACGGATGTCAATTAGTACTTGGAATTTGTATGCATGATTAATGAGACTGCGGACCAGAAGAAGGTTAAATGAA
>Pbr_TRINITY_Hmgs Pbr_c37327_g1_i1 len=1913 
TTTTAATTTCTCTCACTCACAAAAGTCCGCCTTTGAATTTCACTAACTCACGTTGGCTGCATTTTTGTTTCTGGTTCCGGTCGGACCGGTCATGAATTTCCTCCGTCTATAAATACCGATTTATTCGTTGCCTAAATCTCTCACCACTTCTTCTTCATTCTCCCTTCCTTCCTTCTCTTCCCCTCTCTCTCTCCAAAAACAGCTCGATCGATCTAGGGTTCTCTGAAAGAATTTAAACTAATTATCTAAAGATGGGTTCGAATCAGAAGAATGTTGGAATTCTTGCTATGGAAATGTATTTCCCTCCTACTTGTGTCCAACAGGAAGCATTGGAGGCTCATGATGGTGCCAGTAAAGGAAAATACACCATTGGGTTGGGACAAGATTGCATGGCGTTTTGTTCCGAGTTGGAAGATGTCATATCAATGAGTTTGACAGCCGTTAGCTCTTTACTCGAAAAGTATAAAATTGACCCTAAACAAATTGGACGCCTGGAAGTCGGCAGTGAAACCGTGATTGACAAGAGCAAGTCCATAAAGACCTTCCTGATGACTATCTTTGAGGAATGTGATAACACTGACATTGAGGGTGTTGACTCCACAAATGCATGCTACGGAGGAACTGCAGCTTTGTTCAACGTTGTGAATTGGGTGGAGAGTAATTCCTGGGATGGACGATATGGTCTTGTTGTGTGCACTGATAGTGCAGTCTATGCAGAAGGACCTGCCCGTCCCACTGGAGGAGCAGCTGCTATTGCTATGCTGATTGGTCCAGACGCACCAATTGCCTTCGAAAGCAAATATAGAGGATCCCATATGTCCCATGTCTATGATTTTTACAAGCCCAACCTAGCCAGTGAATACCCGGTCGTTGACGGAAAACTTTCACAAACTTGTTACCTCATGGCACTCGATTCCTGCTACAAACGCCTCTGCGCTAAGTACGAGAAATGCCAGGGTAAGCAATTCTCGATGGATGATGCAGACTACTTTGTATTTCATTCTCCTTACAACAAGCTCGTGCAGAAAAGTTTTGCTAGATTGTACTTCATGGATTTCTTAAGAAACGCCAGCTCTGTTGACGAGGCTTCAAAAGAAAAGCTCGCACCATTTGCAGCTCTATCTGGTGAAGAGAGCTACGCCAGTCGGGATCTTGAGAAGACATCCCAAACTGTTGCAAAGAATCTTTATGCTGAGAAGGTTGGACCTACCACTTTGTTGCCCAAACAAGTCGGTAATATGTACACTGCATCACTCTATGCGGCATTTGCTTCTCTTCTTCACAACAAAAATAGCTCACTGGATGGCAAACGTGTAATAATGTTCTCTTATGGAAGTGGTTTGAGTTCTACAATGTTCTCATTCCGAATGAGGGAAGGTTCACATCCATTCAGCTTATCAAACATAGCAACCGTAATGGATGTTGCACACAAGTTGGAGTCAAGACATGAGGTTACTCCTGAAAAATTCGTCGAAACCATGCAACTCATGGAGCATAGGTACGGAGGGAAAGACTTCGTAACGAGCAAAGACACAAGCTTGTTAACTCCAGGCACATACTACCTTACCGAAGTTGACTCCATGTACCGCAGATTCTACTCCAAGAAGTCAAGTGCCGCAGTGCAAAATGGTCACTAAAAAAAATAGTGAAGGATGGAAATATCAAGCAGAAAAGCTGCCGAAGAATTGCTTTTGTATTCTCATTGTTGTTGTTAGTGTTTTAGAATAATTCTTATTTATGATTTGTACAAGTTAAATTATTCCAAACCTCTATGGTTCGCCCATTAGCCATTGTAACAGGATTCATCTCCTCTCAGTATATCCATTCAAGCGTTCCTCTCCATCTCCCCCCCCTGATATAAATAAAAGTTTGCTTTCTCGGAGGCCTGAGCAGGGATTAGCCTCTAAAAAAAA
>Pbr_TRINITY_Nia Pbr_c39067_g2_i1 len=3079 
AAAAAAAAAAAAAAAAAAAACATAGAAAGAAGTAGAAAGCAGAGAGAAACTGAAACGAGAGGAGGAGCATTCAAAGAGAGATTTTTTTCTTTCTTCTTTCTTTTGATTAGTCTCTAATGGCGGCTTCTGTTGAAAATCGACAGTACAGCAGTCGACTTGAATCAGGTCTAGCAGTTCGTGGATTTAAAACCAATCCCACTCATCGAGCTGATTCGCCTATCCGTGGCTGTAATTTTCCCATGTCGACTACCGAGCGTCTTACTATACAAGCAAAACCGGTCATTGAAGATTTATCTAGCGACGACGATGAAGATCAAAACGAGCAGTGGAAAGATTTCGGCAAAATAAACAATGAAATAGAGCCGTCTGTTTTTGACTCGAAAGATGAAGGAACCGCTGATAATTGGATTGAACGCAACCCTTCCATGATTCGGCTAACAGGGAAACACCCATTCAATTCCGAAGCACCATTAACTCGTCTCATGCATCACGGGTTCATCACACCTGTTCCTCTTCATTACGTTCGGAATCACGGAGCTGTTCCAAAACTTAAATGGGAGGATTGGACAGTTGAGATTTGTGGATTAGTAAAGCGTCCGTTACGTATCACTATGGATCAGCTCATTAATGATTTCACAAGCCGTGAGTTTCCAGCTACACTTGTCTGTGCAGGTAACAGACGTAAAGAACAGAATATGATAAAACAAACAATTGGGTTCAACTGGGGAGGCGCAGGTGTATCGACTTCAGTATGGCGTGGTACACGTCTATGTGACGTATTAAAGCGTTGTGGAATCATGAGTCGAAAGAAAGGTGCTCTTAATGTTTGTTTCGAAGGAGCTGAAGATTTACCAGGTGGCGGCGGATCTAAATACGGAACTAGTATAAAGAAGGAATTCGCAATGGATCCTGCTCGTGATATAATTCTAGCTTACATGCAAAATGGTGAACGTTTGTCTCCTGACCACGGATTTCCAGTCCGTATGATAATTCCGGGTTTCATCGGAGGAAGAATGGTGAAGTGGTTAAAGAGAATTATCATCACAACTCCAGAATCCCAAAACCACTACCATTTCATGGATAATCGTGTTCTTCCTTCTCATGTCGACGCTGAACTGGCCAACTCAGAAGCATGGTGGTATAAGCCAGAGTACATCATCAATGAGTTGAACATAAACTCTGTGATTACAACTCCTTGTCATGAAGAGATTCTTCCCATAAATGCTGCAACAACACAAAGAGCTTACACATTAAGGGGATACGCATATTCCGGCGGCGGTAAGAAAGTAACTCGCGTCGAAGTAACAATGGACGGCGGAGAGTCATGGTTAGTGTGTACTTTGGATCATCCAGAGAAACCAAACAAGTATGGCAAATATTGGTGCTGGTGTTTTTGGTCACTAGAAGTTGAAGTTCTCGACTTGCTTGGTGCCAAGGAGATTGCGGTCAGGGCTTGGGATGAAACTCTAAACACTCAGCCTGAAAAGCTCATCTGGAATGTCATGGGTATGATGAACAACTGCTGGTTCAAAGTCAAAACAAATGTGTGCAAACCACACAAAGGAGAAATCGGTCTAGTTTTCGAGCATCCAACTCAGGCTGGAAACCAACCAGGTGGATGGATGGTTAGACAGAAACATCTTGAAAACTCTGAAGGTCCACATACCCTCAAAAAGAGTTTGTCCACTCCTTTCATGAACACCACGTCAAAAATGTATTCAATATCCGAGGTGAAAAAACACAACTCGCCTGACTCGGCTTGGATCATTGTTCACGGACATGTCTATGACTGCACCCGGTTCTTGAAAGACCATCCAGGTGGTTCCGATAGTATTCTCATCAATTCAGGTACCGACTGTACGGAAGAATTTGATGCAATTCACTCTGACAAAGCCAAGAATTTACTTGAAGATTTCAGAATCGGTGAACTCATTGCAACTGGTTACACTTCTGACTCGTCATCTTCGCCAAACAACTCTGTTCATGGTTCGGGCAGCTTGAGTCACCTTGCTCCTATCAAAGAAATCGGCATTGCGAAACCCGTAGCTCTAGTTGGCCGAGATAAAATACAATGCAAACTTATTGCCAAGACCTCGATTTCCCATGACGTTCGTGTCTTCAGGTTTGCATTACCTTCAGCTGATCAAGTCCTTGGGTTGCCAGTTGGGAAGCACATATTTGTATGTGCCCATGTTAACGATAAGCTATGCATGCGTGCTTACACTCCATCGAGCACAGTTGATGAAGTTGGTTACTTTGAGCTGGTCATTAAAGTCTACTTTGGCGGAGTTCACCCCAAGTTCCCCAATGGAGGTATTATGTCTCAGCACTTGGATTCTCTTCCTCTTGGTGGAACTATTGATGTTAAGGGTCCGTTGGGACACATTGAATACACTGGTCGTGGTAATTTCACCGTTCATGGCAAACACAAGTTTGCCAAACGACTCGCAATGCTTGCTGGTGGCACGGGAATTACACCAATATATCAAATTGTGCAAGCAATATTGAAAGACCCAGAGGATGAAACGGAGATGCACATCGTATTCGCAAACAGGACTGAAGATGACATCTTGTTGATGGATGAACTTGATTCTTGGGCAGAGAAGCACGAAAGGTTGAAAGTATGGTACGTTGTTGGTGAAACATTGAGGGAAGGATGGAAGTACAGTGTGGGGTTCATAACTGAAGATGTCTTGAGGGAACATATTCCTCCGGCATCGGAAGATACATTGGCATTGGCTTGTGGACCACCACCTATGATACAATTTGCAGTGACTCCAAATTTGGAGAAGATGAATTATGATGTGAAGAATTCATTGTTGGTCTTCTGATCACGAGTCAGTTGAAGTATTTGAAAGGTGAAACTACAAAGAGGAACACATATGATCGAATTTAAGAAAATGATAAGGGGAGGACAAATTATAAGGAAGTTCTCATTAGTTAATTGTATATAATTAGTGTTGAAGGATGTAATGGTTTAGTATGTTCTTAAAAGTAAGGGGATTGTTAAATGTTAGTCTGTTTAAATTTTATGTAGAATTGAAAGCAAAATGTGGCTGATTGGTTCCATAACACATGC
>Pbr_TRINITY_Eif3E Pbr_c12083_g1_i1 len=1661 
TGTGCTCTTCCGATCTCAATTTTTAGGGTTTCTCTCTTTCTTCCTCCCACAACCACTGCGCCGCTCCTCCTTCTGCTCAGAGGTTGTTCTTCAGCCTCTACCACAACAACAGCAACCAATCATGGCGAATCATGATCTGACATCAAGAATAGCACTAAACTTAGATCGACATCTCGTTCTACCACTCCTTGAATTTCTTCAAGAGAAACAAATCCATCCCGATGTTCAAATCCTCAAAGCTAAAGACGCACTTCTCAGCCAGACCAATATGGTCGATTACGCTATGGATATCTACAAATCTCTTCATCAAACTGATGATGTTCCTCAAGAGATGATTAACAGGCGTGCTGAAGTAGTTAGGAGGTTGAAATTACTTGAAGATGCAGCTGAATCGATTATTACGTTCCTGCAAAGCCCGAATATGATTAACGAACCACGCCCTGATAAGCAGTATGTTCTTCAGTTGTTACAGGGATACCAGATTGGTGCTGAGCAAATTGAGGCATTGTATCAGTATGCCAAATTTCAATTTGAATGTGGGAATTACTCGGGTGCAGCTGATTATTTGCATCAGTACAGAGCAATTTGTACTAATCCTGATAGAATTTTGAATGCATGTTGGGGAAAGCTTGCATCTGAGATATTGATGCAGAACTGGGATGAGGCTCTTGATGAGCTTAATCGGTTGAGGGAGATTATTGAATCGAAGAATTTCAAGAACCCATTGACTTTACTCCAGAATAGAATCTGGTTGATGCATTGGAGTCTCTTCATCTTTTTCAACCACGAAAATGGAAGAAATGGCATCATTGATCTATTTCTCAATGACAGGTACATGAATGCACTCCAAACAAATGCACCCCATCTTTTACGTTACTTGGCAACTGCATTGATTGTCAACAAAAAGAGAAGACCTCAACTCAAAGAGTTGATCAAAGTCATCCAGCAAGAGCAATCTGCATACAAGGATCCCATCACTGAGTTCTTATACTGTTTGTATGTCAACTATGACTTCGATGGTGCACAACAGAAGCTCCGTGAATGTGAGAATGTGATTTTGAATGATCCATTCCTTGGTAAACGAGCTGAAGAAGGAAACTTTAGTACTGTTCCCTTGAGGGATGAATTTCTTGAAAATGCCCGTCTCTTCATCTTTGAGGCTTACTGCAGAATCCACCAGCGCATTGATATTGCAACTCTTGCCGAGAAGTTGAATATGAATTTTGACGAGGCAGAAAGATGGATAGTGAATCTTGTTCAGAATGCAAAGCTTGATGCTAAGATCGATTCTAAGCTAGGAACTGTTGTAATGGAGCCCACTTCTCTCAATGTGTATGAGCAGATCATTGAGAATACCAAATCACTTTCTCTGCGTACCTACAAATATGTAACTCTTGTTCTTGAATCAGCAGCACCACCGGTTACGGCTGCTCGTTAGAGAAGAGGTAGTAGTATAGCGAGAAAACTTGTGTTGGAGCTCTTGAAGCTTACTTGTGGGGAAGGAAGAAAATTTGGTCTCGGTATTTTGTTTTTGGTACTGGTTTTTCAGTTTCATCTAAAGCATTAAAAACCAAGAGTTGCAGGAGAACTTGTAAGTTTAAAAATATACTTGTTTTTAGGGTTCTTTGAAGGATAAAATACAGTTCCTGAGATCGGAAGAG
>Pbr_TRINITY_AroB Pbr_c21965_g1_i1 len=1662 
TGCTCTTCCGATCTCTTTCACCAACCCCCGGTGGCTGCTGCTTCAACTACTCCTCCTTCATCTCGTCTGGTTTCAAAAAAATCAGACGAAGAAATAATTTTGTTCTGTTTTATTTCCCTCTCTAATCCCTGATTCCTCAATTTTTGATGGCTTCTTCTACTACTTCTTCACCTTCTCTTAATCTAACTCTGAAGAACTCTTGTGTACGAGAAAATTTTGATCTATTTCTTAGAGGGAGGAATTTATCACTGAAGTCTTCATTTATAAATTCAAGTCCATTACGATTGAATAGAATTGGATCCTTAAAAATTCAATCGAAGAGTAGAATAATATCTGCAAATTCAGCTCAAGTAATGGAACAATCTTCAATTAGGGCACCAACTATTGTTGATGTTGATTTGGGTAATAGAAGTTATCCGATCTATATTGGTTCTGGACTTCTTGAACAGCCTGATCTTCTTCAGAGGCACATACATGGGAAGAGAGTACTCGTGGTAACTAATACAACAGTTGCGCCATTATACCTAGATAAAGTTGTCAGCGCTTTAACTCATGGAAATCCGAGTATTTCGGTTGAGAGTGTGATTTTGCCAGATGGAGAGAAATATAAAAATATGGATACTCTGATGAAAGTTTTTGACAAGGCCATAGGATCTCGATTTGATCGCCGTTCCACATTTGTCGCTCTTGGAGGTGGTGTTATAGGTGACATGTGTGGTTATGCTGCAGCTTCTTTCCTTCGTGGTGTAAACTTCATTCAAATTCCAACTACTGTCATGGCACAGGTGGATTCCTCTGTTGGGGGAAAAACTGGAATCAACCACACACTGGGGAAAAACTTGATTGGTGCTTTCTACCAGCCCCAATGTGTACTTGTAGATACAGACACATTACATACACTGCCTGAGAGGGAATTAGCTTCTGGTTTTGCTGAAGTTATAAAATATGGACTCATTAGGGATGCTGAGTTCTTCGAGTGGCAAGAAAAAAATATGGACTCTCTGTTGGCGAGGGATCCCAGTGCACTAGCATATGCAATCAAGCGTTCATGCGAAAACAAGGCAGAGGTTGTATCCTTGGACGAGAAGGAAGGTGGAGTGAGAGCGACACTGAACTTGGGTCATACCTTTGGACATGCAATTGAAACAGGATTTGGCTATGGACAATGGCTCCATGGAGAAGCTGTAGCAGCTGGAACGGTCATGGCAGTCGATATGTCTTACCGTCTAGGTTGGATTGATGAATCAATTGTGAAACGGACGTACGATATTTTACAAAAAGCCAAACTGCCGATAACCCCACCAGATGTTATGACTGTAGAGATGTTCAAGTCTTTCATGGCTGTTGATAAGAAGGTGGCTGATGGACTACTAAGGCTCATCCTTCTCAAAGGTCCTCTCGGCAATTGTGTTTTTACTGGTGATTACGATAGAAAAGCCCTAGACGAGACCCTTCGTGCATTCTGTAAGTCTTAATTTAATGCCGACCTTGGTTGGGCTCATTTCTTCATCAACCATGTGCAGTTTTGTGTTATTTTTCTTTTGTTGACATCAAACCACATTGTTTTATGTATATGTATGTAATTCAGTAACTTCCTAGATTATAGAGATTACTCTGAACAAATCCAAATAAATACATATTACCTTCTATCTTAAAAAAAAA
>Ptr_TRINITY_Agt1 Ptr_c4523_g1_i1 len=1570 
GTGTGCTCTTCCGATCTATTTCCTTCCTCCCATTGTTTATCCCTTAAAGTTGGGCTGGGAGAGAGAGAGAGAGTGAGAGTCTGAAGTAGTTCTCCAGAAACCATTCTTGCAACGAAAAGCTTCAAAGAGGTACAATATGGATTACGTTAATGCACCTGGGAGGAACCATCTCTTTGTTCCTGGACCTGTCAATATTCCAGAATCAGTCCTCCGTGCCATGAGCAGAAACAACGAAGATTACCGTTCCCCTGCAATTCCTGCTATGACTAAAACTCTTCTTGAAGATGTCAAGAAGATTTTCAAGACAACTTCTGGAACCCCATTTTTGATCCCCACAACAGGTACTGGTGCATGGGAAAGTGCACTTACAAATACTTTGTCTCCTGGTGATCGAACAATTTCTTTCCTCATTGGGCAATTTAGTCTTCTCTGGATTGATCAGCAGCAACGCCTTGGATTCAACGTTGATGTTGTAGAGAGTGAGTGGGGCCGTGGTGCTGATCTTGAAGTCCTAGCATCCAAGTTAGCTGAAGACACTGCTCATACCATCAAAGCTGTTTGCATGGTTCATAATGAAACTGCAACTGGAGTTACTAATAATTTGGCTGCTGTAAGGAAATTACTTGATCACTACAACCATCCTGCATTGTTTCTCGTGGATGGAGTGTCTTCGATATGTGCTCTTGATTTCCGTATGGATGAATGGGGAATCGATGTAGCTTTAACTGGTTCACAAAAAGCTCTTTCTCTACCTACTGGGATGGGTATTGTGTGTGCAAGCCCTAAAGCACTGGAAGCATCCAAGACTGCCAAATCAGTGAGAGTGTTCTTTGACTGGAAAGACTACTTGAAGTTCTACAAAATGGGAACTTATTGGCCATACACTCCTTCAATCCAGCTTTTATACGGCCTCAGAGCTGCTCTTGATCTCCTATTTGAGGAAGGACTTGACAATGTCATTGCTAGGCACAGCCGCTTGGCCAAGGCAACCAGACTTGCTGTTGAAGCCTGGGGTTTGAAAAACTGTACACAGAAAGAGGAGTGGTTGAGCGACACTGTGACTGCAGTTGTTGTTCCACCTTACATTGACAGTGCTGAAATAGTTAGAAGGGGATGGCAGAGATACAATCTAAGCTTAGGTCTGGGTTTGAATAAAGTGGCTGGAAAAGTTTTCAGGATAGGTCATCTTGGGAACCTGAATGAGCTCCAACTGCTGGGTTGTTTAGCTGGAGTGGAGATGATTCTGAAAGATGTCGGATACCCAGTAAAGCTAGGAAGTGGAGTGGCTGCGGCTTGTGCGTTTTTCCAGAACACCATTCCGATGATTGAATCTAGGATTTAATGAATCATTCATTATCCATGTGTAACTACTGTTCTCCCTCTTCTGATTTGCTTGGATTACTTGTATAAAAGAAGACATGATAATCTCCTGTATTTGCACTCTTTTGAGGCTTACTTAGTGGTACAAGAACTCATTACTCTTTCATCTTAATCCTGTATTTAAAATCTCTTTAAATTTAATCTCATCACTGTTGCATATATATCCAATTACGTCTGGTTTTCCCAGATC
>Ptr_TRINITY_At103 Ptr_c20176_g1_i1 len=1783 
CGTGTGCTCTTCCGATCTCTCTGCAAAAATGGCTGCAGAGATGGCATTGATAAAACCCATCTCTAATTTCACTAGAACCAGCCCTAAATTTATCACCTCACCAAGAAAATCATTCTCCATTGTCAAAATGGCATCTCAGTCCACTGCATCAACAACAAAGTCAGGGAAACCAAAGAAAGCAATCAAAGAAACCTTGCTTGCTCCAAGATTTTACACAACTGATTTTGATGAAATGGAAACTCTTTTTAACACTGAGATGAACAAAAACTTGAATGAGGCTGAGTTTGAAGCTCTATTACAAGAGTTCAAAACTGATTACAATCAAACTCATTTCGTTAGAAACAAAGAGTTCAAAGAAGCTGCTGATAAATTGCAAGGTCCTCTTAGACAGATTTTTGTTGAGTTCTTGGAGAGATCTTGTACTGCTGAGTTCTCAGGGTTTCTTCTTTACAAAGAACTTGGAAGAAGACTTAAGAAAATCAATCCAGTTGTTGCTGAAATTTTCTCACTCATGTCCAGGGATGAAGCTAGGCATGCTGGATTCTTAAACAAGGGACTGTCAGATTTCAACTTGGCACTGGATCTTGGATTTCTTACAAAGGCTAGAAAATATACATTCTTCAAACCCAAGTTCATTTTCTATGCTACATATTTATCTGAGAAAATTGGGTACTGGAGGTACATAACCATTTATAGGCACTTAAAGACCAACCCTGAATACCAAGTTTATCCAATTTTCAAGTATTTTGAGAACTGGTGCCAAGATGAGAACAGACATGGAGATTTCTTCTCCGCACTGATGAAAGCTCAACCCCAGTTCCTTAACGATTGGAAAGCAAAGTTGTGGTCTCGGTTCTTCTGCCTATCGGTGTACGTGACCATGTACTTGAATGACTGCCAGAGAACAGCTTTTTACGAAGGGATAGGACTTAACACTAAAGAGTTTGATATGCACGTCATAATTGAGACAAATCGTACAGCCGCAAGGATTTTCCCTGCAGTTCTAGATGTTGAGAACCCGGAGTTCAAGAGGAAGTTGGATCGGATGGTGCAAATCAACGAGAAACTTCTTGCAATTGGTGAAACTGAGGAATCATCTTTGGTAAAGAACTTAAAAAGGATCCCACATGTTGCAGCGTTGGCGAATGAGCTCTTGGCTGCGTATCTCATGCCTCCTATTGATTCTGGATCTGTTGATCTTGCTGAGTTTGAGCCACAAGTTGTGTATTAATAAGTTTTTTGTTTATTGAGGAAACAAAGGCCCTTCAATTCAATTCAGTTCAGTGCAAAGTTTAATTGCTACAGTTAACCATTACTATGGACCTGCTGTATAAAGAACTAAACATTTGTGACGTATAATGTATAATGATTTCTGGACGCACCTCATGTGGAGGTTACTCGTTATGCATATTTTTTTCTGCACACATATAGGCCAGGACTTGTCACAACTGGCAAGGCAAGTACAAGAGCTAGACAATGGTCCTACTATCTAGGCGATGTATGAGCATTTCACCTGAAGAGACGTGACATTTTAAAACTGGCAGAACGGATTAAATACCCATGTTGGGTCCTAAAGCTGTTAATTGTCATCATGACAGTGGTTTCATTGTTCTCGGATGTTATTCTCGATCATATGAGATCCAAGTTTGAAGTATTTTGCTACCGAGTATTTAGACGATCCCATAAAACGGGCTCCAAGGCCAAAAAGTTTGAAACAATGGAGATTTAACAGTTGGCGATCAAGATAAAACAGTTTAAAGGACACAAAAGGCGCACATGTTCC
>Ptr_TRINITY_ChlP Ptr_c23889_g1_i1 len=1830 
CATAATTCTAACGGCTAAAAATCACTGAAGATCACAAGCACCATATCCACAAGCATATCACAATAAACATTAAATCAAAAAAACAAGGATATCAAAATCTTAAAACTTTCATTCATCCTTGCAGAAACTTGAATCCCATCACCACCAAAAATGGCCTCCATTGCCGTCAATGCTCGTTTCTCAGCCACAACATGCGACCGTAAAACAACCGAAATCAGCCGTGAAACACTAAAATCCTTCATGGGTCTTAGAAAAACAAGCCAAAACGCTTCCATCTCACTTACACAATCTCTATCAACAAGTACTCCACATTTCAACCCTGCTAGAAGAAATTTTACTTCCATCAAAGCAGGTAAATCAAGTCCTAAAGTAACAGGAAGAAATCTCCGAGTTGCGGTCATTGGTGGTGGTCCTGCTGGTGGTGCAGCTGCTGAAACCTTAGCTAAAGGTGGCATTGAAACGTTCTTGATCGAAAGGAAAATGGATAACTGTAAGCCATGTGGTGGTGCAATTCCATTGTGCATGGTTGGTGAGTTTGATCTTCCCTTAGACATCATCGACAGACGTGTTACGAAGATGAAGATGATTTCGCCTTCAAATGTTGCAGTCGACATTGGCCAGACTCTTAAGCCAGATGAGTATATCGGTATGGTACGTCGAGAAGTGCTCGACCAATATCTTCGTGAAAGAGCAGAGAAAGCTGGAACAAAGGTAATTAACGGTTTATTCTTGAAAATGGATTTGCCAAAAGAACCGAATGCTCCTTATGTTCTTCACTACAGTGCTTATGATGGCAAAACTGGTGGTGTTGGTACAAAAACCACGCTAGAGGTGGACGCTGTCATCGGTGCAGATGGTGCGAATTCTCGTGTAGCGAAAGCAATTGGAGCTGGTGATTATGATTATGCTATTGCATTCCAAGAGAGAATCAGAATCCCAGATGAGAAGATGGTTTACTATGAAAATCTTGCCGAGATGTACGTCGGAGATGACGTTTCGCCTGATTTTTACGGATGGGTGTTTCCAAAATGTGATCATGTCGCAGTGGGTACGGGTACAGTTACGCACAAGGGAGATATCAAGAAATTCCAAGTGGCTACACGTCTACGTGCCAAGGATAAGATTCTAGGCGGGAAAATTATCAGAGTAGAGGCACATCCTATTCCAGAACATCCAAGACCCAAGAGGTTGGCAGATAGAGTAGCGCTTGTAGGAGATGCAGCTGGGTACGTTACAAAATGTTCTGGAGAAGGTATATACTTTGCTGCCAAGAGTGGCAGGATGTGTGCAGAAGCGATTGTTGAAGGATCCGAAAGAGGGACAAGAATGGTTAATGAAACAGATTTGAGAAATTATCTGGAGAAATGGGATAAAACTTACTGGCCAACTTACAAGGTTCTGGATATATTGCAGAAGGTGTTTTACCGATCGAATCCAGCTCGAGAAGCTTTTGTTGAGATGTGCGCGGATGATTATGTTCAGAGGATGACATTTGATAGTTATCTGTATAAGAGAGTTGTGCCTGGAAATCCAATTGAGGATATTAAATTGGCTTTCAATACTATTGGGAGTTTGGTCAGAGCTAATGCACTTAGAGGAGAAATGAACAAGATTACCAGTCTATGATGAAGAATGCGTTGAGGTTTTCTTTTGTGAAAATAGGTTTGTTTTTCTGGTGAATTAAGATAGATAAAATGGGAGGTGATCGGAATCTTGGTGATTTTTGTTGATCTCTTTTTGTTATAATTGTGTATTTAACTTCTTGATTAATCACATCAATAAAACTGTATCAATTTCTTTACTCTACGGCAATAAAAATGAAAAATTCTG
>Ptr_TRINITY_GbssI Ptr_c19836_g1_i2 len=2476 
GTGCTCTTCCGATCTGTTTCATCCTCTACGGACTTCTTCTTCTCTCGTAACAACTCCTACTACTTACTTGTGATCTGTGCTGATGTGTCTCACTCTACTGTCAGTCAGTCTAGAGACAAAAAAGAGTGCGTATTTTGAGATTATCGAGAGTGACATATCTCTCTATTCTCCATCCTTGTGAACTCATCAGCATATAATAATCTCTCAATTCTCAACTGACAAGAATATTACCATGGCGACCTTAAGCGCGTCCCAGTTTGTATCACGAATCAACTGCGGCGGAACTGCACCAAAAGACATACTTAAACAAATCAATATGAAGAACCAAAGCATGACTCATTCAGGGTTAAGATTTTTGAGCAAAGTAGATTTCTTACAAATAAAAAACACTCAGAAAGCAGCTTCTAGGGAACTGAGGAGGAACGCATTCCAGACAGACAAAGGTACTGCGTCAGGAGAGGTTAAATGTTCTAGTGGGATGAACTTGGTCTTTGTTGCTGCTGAAGTAGGCCCCTGGAGTAAAACCGGTGGTCTTGGTGATGTTCTCGGAGGCTTACCACCAGCCATGGCGGCAAATGGACATCGTGTTATGACAGTCTCTCCTCGTTATGATCAGTACAAAGATGCTTGGGATACCAATGTGTCAGTTGAGATGAAAATTGGGGACAGAATTGAAACCGTTCGTTTCTTCCACTGTTATAAGCGTGGGGTCGACCGTGTATTTGTGGATCATCCACTGTTTCTTGAGAAGGTATGGGGCAAAACTGGATCTAAAATCTATGGTCCGAATGCTGGATCAGATTACCAAGATAACCAGCTTAGATTCTGTTTGCTTTCTCTGGCAGCTCTAGAAGCACCAAGAATTCTGAATCTCAACAGCAACGAATATTTCTCTGGAACATACGGAGAGGAGGTCGTGTTCATCGCTAATGATTGGCATACGGCCCTTCTACCATGCTACCTTAAAAGTATATACCAATCTAAAGGGATGTACGAAACTGCCAAGGTTGCTTATTGCATCCACAACATTGCTTACCAAGGAAGATTTTCTTTTTCCGATTTTGCGCTTCTCAATCTTCCGGATTCATTTAGGAGTTCTTTTGACTTCATTGACGGGTATGAGAAGCCTGTTAAAGGAAGGAAGATTAACTGGATGAAGGCTGGAATATTAGAGGCAGACAAGGTCGTAACTGTGAGTCCATACTATGCTGAAGAACTTGCTTCAGGCCCGGATAAAGGTGTGGAACTGGATAGTATTATACGCAAAGCTGGCTGTCTGGGTATTATAAATGGAATGGATGTTCAGGAGTGGAATCCATTAACTGATAAATATATCGACGTCAAATATGATGCCTCAACTGTGACTGAGGCGAAGGCTCTTCTGAAAGAAGCACTGCAGGCAGAAGTAGGGTTACCTGTTGACCGTAATATTCCTGTCATAGGTTTCATTGGTAGACTTGAGGAGCAAAAGGGTTCAGATATTTTGGCAGCTGCAATCCCTGAATTTATTGACGAAGAAGTGCAGATAATTGTCCTCGGTACTGGCAAAAAGCCCATGGAAAAACAGTTGGAGCAGTTAGAGACTTTGTATCCTGAAAAGGCTCGAGGAGTGGCGAAGTTCAACGTTCCCTTGGCTCATATGATCATAGCTGGGGCTGATTTTATGATGATCCCAAGCAGATTTGAACCATGTGGACTCATCCAGTTACATGCTATGCGTTATGGAACGGTGCCTATTGTTGCCTCGACGGGTGGATTAGTCGACACTGTCAAAGAAGGTTTCACGGGATTTCAAATGGGAGCTTTCAATGTCGAATGCGAGGCAATTGACCCATTAGACGTGACAGCAATCGCCACAACCACCAAAAAGGCCCTTGAAACCTATGGAACTCCAGCTTTAACAGAAATGATCCAGAACTGCATGGCTCAAGACCTCTCTTGGAAGGGACCTGCCAAGAATTGGGAGGACATGTTGCTGGGCTTGGAAGTTGCAGGTAGTGAACCAGGAATCGAAGGCGATGAAATCGCTCCTCTTGCTAAAGAAAATGTTGCCACTCCTTGAGTGACAGAACCGCTCCAGTGCAACTTAGAAGAGCTATTTCACAATCGAACCCAGGCGATTCCATTGCTACACCAACAAGGCTTTGATTACTTCCATCATATCTAAGATTTGATAAAATTTATCCACTGCGAGTTACATAGTCAGTGGAAGAGTTCATGATGTGTATATGAAGTGGCTTTACTGGAAAAGAGATACTGCTAGTCATTTTATTCTTTTTCTTTTTCTTCTTTTCTTCTTTTGATTTAAGCAATCTACGCCACTCAGTGTCCAATGCGGATGCCAAAAGCGTAGACTAGCTAGCTCTAGATCTTGTATCTAGTCAAGAAGATCTTTATATAAATAAAAACGACTTTTTCGCCTTCTGCTTCTTCAGTTGCTTCAGTTAGTGTGAGCCGTAGGTTCGGTAACGCCCTA
>Ptr_TRINITY_Hmgs Ptr_c14855_g1_i1 len=1831 
GTGCTCTTCCGATCTTTTGAATTTCACGAACTCACGAGTCACGAAGGCTGCATTTTTTTTGGTTCCGGTCCGACCGGTCATGAATTTCCTCTGTCTATAAATACCGATTTATTCGTTGCCTAAATCTCTCACCACTTCTTCTTCATTCTTCCTTCATTCTCTTCCCCTCTCTCTCTCCAAAAACAGCTCGATCGATCTAGGGTTCTCTGAAGGAATTCAAAGTAATTTTCTAAAGATGGGTTCAAATCAAAAGGATGTTGGAATTCTTGCCATGGAAATGTATTTCCCTCCTACTTGTGTTCAACAGGAAGCATTGGAGGCTCATGATGGTGCCAGTAAAGGAAAATACACCATTGGGTTGGGACAAGATTGCATGGCGTTTTGTTCCGAGTTGGAAGATGTCATTTCAATGAGTTTGACAGCCGTTAGCTCTTTACTCGAAAAGTATAAAATTGACCCCAAACAAATTGGACGCCTGGAAGTCGGCAGTGAAACCGTGATTGACAAGAGCAAGTCCATAAAGACCTTCCTGATGACTATCTTTGAGGAATGTGATAACACTGACATTGAGGGTGTTGACTCCACAAATGCATGCTACGGAGGAACTGCAGCTTTGTTCAACGTTGTAAATTGGGTGGAGAGTAATTCCTGGGATGGACGATATGGTCTTGTTGTGTGCACTGATAGTGCGGTATATGCAGAAGGACCTGCCCGCCCCACTGGAGGAGCAGCTGCTATTGCTATGTTGATTGGTCCAGACGCACCAATTGCCTTTGAAAGCAAATATAGAGGATCCCATATGTCCCATGTCTATGATTTTTACAAGCCCAACCTAGCCAGTGAATACCCGGTCGTTGACGGAAAACTTTCACAAACTTGTTACCTCATGGCACTCGATTCCTGCTACAAACGCTTATGCGCTAAGTATGAGAAATGCCAGGGTAAGCAATTCTCGATGGATGATGCAGACTACTTTGTATTTCATTCTCCTTACAACAAGCTCGTGCAGAAAAGTTTTGCTCGATTGTACTTCATGGATTTCTTAAGAAACGCCAGCTCTGTTGACGAGGCTTCAAAAGAAAAGCTTGCACCATTTGCAGCTCTATCTGGTGAAGAAAGCTACGCCAGTCGGGATCTTGAGAAGACATCCCAAACTGTTGCAAAGAATCTTTATGCTGAGAAGGTTGGGCCTACCACTTTGTTGCCCAAACAAGTCGGTAATATGTACACTGCATCACTCTATGCAGCATTTGCTTCTCTTCTTCACAACAAAAATAGCTCACTGGATGGTAAACGTGTAATAATGTTCTCTTATGGAAGTGGTTTAAGTTCCACAATGTTCTCATTCCGAATGAGGGAAGGTTCACATCCATTCAGCTTATCAAACATTGCAACTGTAATGGATGTCGCGCACAAGTTGGAGTCCAGACATGAGGTTACTCCTGAAAAATTCGTCGAAACCATGCAACTCATGGAGCACAGGTACGGAGGGAAAGACTTCGTAACGAGCAAAGACACAAGCTTGTTAACTTCAGGCACATACTATCTTACCGAAGTTGACTCCATGTACCGCAGATTCTACTCCAAGAAGTCAAGTGCTGCAGTTCAAAATGGTCACTAAAAAAATAGTGAAAGGATGGAAATATCAAGCCGAAAAGCTGCCTAAGAATTGCTTTTGTATTCTCATTGTTGTTGTTAGTGTTTTAGAATAATTCTTATTTATGATTTGTACAAGTTAAATTATTTCAAAACCTGCAGTTCGCCTATTAGCCATTGTTACAGGATTCTTCTCCTCTCAGTATATCCGTTCAAGTATTCAAGTGTTCAAAAA
>Ptr_TRINITY_Nia Ptr_c26044_g1_i1 len=3096 
CTCTTCCGATCTCAACTATCAAATGCTTGCAAAAGCAAATCCGAAAAAAGAGAAAACATAGATAGAAGTAGAAAGCAGAGAGAAAGTGAAACAAGAGGAAGAGCATTCAAAGAGAGATTTTTTCCTTTCTTCTTTCTTTTGATTAGTCTCTAATGGCGGCTTCTGTTGAAAATCGACAGTACAACAGTCGACTTGAATCAGGTCTAGCAGTTCGTGGATTTAAAACCAATCCCACTCACCGATCTGATTCGCCTATCCGTGGCTGTAATTTTCCCATGTCGACTACCGAGCGTCTTTCTATACAAGCAAAACCGGTCATTGAGGATTTATCTAGCGACGACGATGAAGATCAAAACGAGCAGTGGAAAGATTTCGGCAAGATAAACAATGAAATAGAGCCGTCTGTTTTTGACTCGAAAGATGAAGGAACCGCTGATAATTGGATTGAACGCAACCCTTCCATGATTCGGTTAACAGGGAAGCACCCATTCAATTCAGAAGCACCATTAACTCGTCTCATGCATCACGGGTTTATCACACCTGTTCCTCTTCATTACGTTCGTAATCACGGAGCTGTTCCAAAACTTAAATGGGAGGATTGGACAGTTGAGATTTGTGGATTAGTAAAGCGTCCGTTACGTATCACTATGGATCAGCTCATTAATGATTTCGCAAGCCGTGAGTTTCCAGCTACACTTGTCTGTGCAGGTAACAGACGCAAAGAACAGAATATGATAAAGCAAACAATTGGGTTTAACTGGGGAGGTGCAGGAGTATCTACTTCAGTATGGCGTGGTGCACGTTTATGTGATGTACTAAAGGGTTGTGGTATCATGAGTCGTAAGAAAGGTGCTCTTAATGTTTGTTTCGAAGGAGCTGAAGATTTACCCGGTGGCGGTGGATCTAAATACGGAACTAGTATAAAGAAGGAATTCGCAATGGATCCTGCTCGTGATATAATTCTAGCTTACATGCAAAATGGTGAACGTTTGTCTCCTGACCACGGATTTCCAGTCCGTATGATAATTCCGGGTTTCATCGGAGGAAGAATGGTGAAGTGGTTAAAGAGAATTATTGTCACAACTCCAGAATCCCAGAACCACTATCATTTCATGGATAATCGGGTTCTTCCTTCTCATGTCGACGCTGAACTGGCCAACTCTGAAGCATGGTGGTATAAGCCAGAGTACATCATCAATGAGTTGAACATAAACTCAGTGATTACAACTCCTTGTCATGAAGAGATTCTTCCTATAAATGCTGCAACAACACAAAGAGCTTACACATTAAGGGGATACGCATATTCCGGTGGCGGTAAAAAGGTAACTCGTGTCGAAGTGACAATGGACGGCGGAGAGTCATGGTTAGTGTGTACTTTGGATCATCCAGAGAAACCAAACAAGTATGGGAAATATTGGTGCTGGTGTTTTTGGTCACTAGAAGTTGAAGTTCTCGACTTGCTTGGTGCCAAAGAGATTGCAGTCAGGGCTTGGGATGAAACTCTAAACACTCAACCTGAAAAGCTCATCTGGAACGTCATGGGTATGATGAACAACTGTTGGTTCAAAGTGAAAACAAATGTGTGCAAACCACACAAAGGAGAAATCGGTCTAGTTTTCGAGCATCCGACTCAGGCTGGAAACCAACCAGGTGGATGGATGGTTAGACAAAAACATCTTGAAAACTCTGAAGGTCCACATACCCTCAAAAAGAGTTTGTCCACTCCTTTCATGAACACCACATCAAAAATGTATTCAATTTCCGAGGTGAAGAAACACAACTCGCCTGACTCGGCTTGGATCATTGTTCACGGACATGTTTATGACTGTACCCGGTTCTTGAAAGACCATCCAGGTGGTTCCGATAGTATTCTCATCAATGCAGGTACCGATTGTACCGAAGAATTTGATGCAATTCACTCTGACAAGGCCAAGAACATGCTTGAAGATTTCAGAATCGGTGAACTCATTGCAACTGGTTACACTTCTGACTCGTCATCTTCACCAAACAACTCAGTTCATGGTTCGGGCAGCTTGAGTCACCTTGCTCCTATCAAAGAAATAGGCATTGCAAAACCCGTAGCTCTAGTTGGCCGGGATAAAATACAATGCAAACTTATTGCCAAGACCTCAATTTCTCATGACGTTCGTGTCTTCAGGTTTGCATTACCTTCAGCTGATCAAGTCCTTGGGTTGCCAGTTGGGAAGCACATATTTGTATGTGCTCACGTTAACGATAAGCTATGCATGCGTGCTTACACTCCATCAAGCACAGTTGATGAAGTTGGTTACTTTGAGCTGGTCATTAAAGTCTACTTCGGCGGAGTTCACCCCAAGTTCCCCAATGGAGGTATTATGTCTCAGCACTTGGATTCTCTTCCTCTTGGTGGAACTATTGATGTGAAGGGTCCGTTGGGACACATTGAATACACTGGTCGTGGTAATTTCACCGTTCATGGCAAACACAAGTTTGCTAAACGACTCGCAATGCTTGCTGGTGGCACAGGAATTACACCAATATATCAAATTGTACAAGCAATATTGAAAGATCCAGAGGATGAAACGGAGATGCACATCGTATTCGCAAACAGGACTGAAGATGACATCTTGTTGATGGAGGAACTTGATTCTTGGGCAGAGAAGCACGAAAGGTTGAAAGTATGGTACGTTGTTGGTGAAACATTGAGGGAAGGATGGAAGTACAGTGTAGGGTTCATAACTGAAGAAGTCCTGCGGGAACATATTCCTCCGGCATCGGAAGATACATTGGCGTTGGCTTGTGGACCACCACCTATGATCCAATTTGCAGTGACTCCAAATTTGGAGAAGATGAACTATGATGTGAAGAATTCATTGTTGGTGTTCTGATGAATCAGCTGAAACTACAAAGAGGAACAGATATGATCAAATTTAAGAAATTGATAAGGGGAGGACAAATTATAAGGAAGTTCTCATTAGTTATTGTATATAATTAGTGTTGAAGGATGTAATGGGTTTAGTATGTTCTTAAAAGTAAGGGGATTGTTAAAATGTTAGTCTGTTTAAATTTTATGTAGAATTGAAAGCAAAATGTGGGAATTGAAACTTTCTTTCCTCG
>Ptr_TRINITY_Eif3E Ptr_c28012_g1_i1 len=1880 
GTGTGCTCTTCCGATCTCTTTCCTTTCTCAGTTTCCACCAGTTTTATTTAGGGTTTCTCTCTTTCTTCCTCCCACCACCAGTGCGCCGCTTTTCCTTCTCCGCAGAGGTTGTTCTTCAGCCTCTCCAACAACAACAGCAACCAATCATGGCGAATCATGATCTGACATCAAGAATAGCACTAAACTTAGATCGACATCTCGTTCTCCCACTCCTTGAATTTCTTCAGGAGAAGCAAATCCATCCCGATGTTCAAATCCTCAAAGCTAAAGACGCTCTTCTCAGCCAGACCAATATGGTTGATTACGCTATGGATATCTACAAGTCTCTTCATCAAACTGATGATGTTCCTCAAGAGATGATTAATAGACGTGCTGAAGTGGTTAGGAGATTGAAATTGCTTGAAGATGCAGCTGAATCGATTATTACTTTCCTTCAGAGCCCGAATATGATTAATGAACCACGTCCTGATAAGCAATATGTTCTTCAGTTGCTACAGGGATACCAGATTGGTGCTGAGCAAATTGAGGCATTGTATCAGTATGCGAAATTTCAATTTGAATGTGGAAATTACTCGGGTGCAGCTGATTATTTGCATCAGTACAGAGCAATTTGTACCAATCCTGATAGAATTTTGAATGCATGTTGGGGAAAGCTTGCATCTGAGATATTGATGCAGAACTGGGATGAGGCTCTTGATGAGCTTAATCGGTTGAGGGAGATTATTGAATCGAAGAATTTCAAGAACCCATTGACTTTACTCCAGAATAGAATTTGGTTGATGCATTGGAGCCTCTTCATCTTTTTCAACCACGAAAACGGAAGAAATGGCATCATTGATCTATTTCTCAATGACAGGTACATGAATGCACTCCAAACAAATGCACCTCATCTTTTACGTTACTTGGCAACTGCATTGATTGTCAACAAAAAGAGAAGACCTCAACTCAAAGAGCTGATCAAAGTCATCCAGCAAGAGCAATCTGCATACAAGGATCCAATCACTGAGTTTTTATACTGCTTGTATGTCAACTATGACTTCGATGGTGCACAACAGAAGCTCCGTGAATGTGAGGATGTGATTTTGAATGATCCATTCCTTGGTAAACGAGCTGAAGAAGGAAACTTTAGCACCGTCCCTTTGAGGGATGAATTTCTTGAAAATGCCCGTCTCTTCATCTTTGAGGCTTACTGCAGAATCCACCAGCGCATTGATATTGGAACTCTTGCCGAGAAGTTGAATATGAATTTTGATGAGGCAGAGAGATGGATAGTGAATCTTGTTCAGAATGCAAAGCTTGATGCTAAGATTGATTCTAAGCTAGGAACTGTTGTAATGGAGCCCACTTCTCTCAATGTGTATGAGCAGATCATTGAGAATACCAAATCACTTTCTCTGCGCACCTACAAATACGTAAATCTTGTTCTAGAATCAGCAGCACCACCGGTTACCGCTGCTCGTTAGACAACAGGTGTAGTACAGCGAGAAAATTTGTGTTGGATCTCTTGAAGTTTACTTTTGGGGAAGGAAGAAAATCTGGTCTTGGTATTTTGTTTTTGTTTACTTGTTTTTCAGTTTCATCTAAAGCATTAAAAACCAAGAGTTGCAGGATAACTTGTAAGTTTAATATACTTCTTTTTAGGGTTCTTTGAACGATAAAATACAGTCCGATTTATCTAACATTAAACTTTGATGAAATTACCTTTAGTAATTTTTTTGTTTTCTATTATTTTCCCATTCTCAAGAGAGATACAAATTCTTTATGGATTGCAACTCTTTTACAACCTGTACCATTTCCATCCGTTCCTTTGGAGCTTCCACAGAACATATAACACCAAGTTTGAAAATCTCTGTTAAAGCCTCGCATAATTTGGCCCTTTT
>Ptr_TRINITY_AroB Ptr_c26222_g1_i1 len=1590 
GCTGCTTCAACTACTTCTTCTTCTTCTCGTCTGGTTTGAAAAATAATCAGAAGAAGTTTTGTTTTGTTTCCCTCTCTAATTCTTCCAATTTTTGGATGGCTTCTTCTACTACTTCTTCACCTTCTCTTAATTTGGCTATTAAGAATTCTTGTATACGAGAAAATGCTGATCTATTTCTTAGAGGGAGGAATTTATCACTGAAGTCTTCATTTATACATTCAAGTTCATTACGATTGAATAGAATTGGATCTTTAAAAATTCAATCGAAGAGTAGAATAATATCTGCAAATTCAGCTCAAGTAATGGAACAATCTTCAATTAGGGCACCAACTATTGTTGATGTTGATTTGGGTAATAGGAGTTATCCGATCTATATTGGTTCTGGACTTCTTGAACAACCTGATCTTCTTCAGAGGCACGTACATGGGAAGAGAGTACTCGTGGTAACTAATACGAAAGTTGCGCCATTATACCTAGATAAAGTTGTCAGCGCATTAACTCATGGCAATCCGAGTATTTCGGTTGAGAGTGTGATTTTGCCAGATGGAGAGAAATATAAAAATATGGATACTCTGATGAAAGTTTTTGACAAGGCCATAGGATCTCGATTTGATCGGCGTTCCACATTTGTCGCTCTTGGAGGTGGTGTTATTGGTGACATGTGTGGTTACGCAGCAGCTTCTTTCCTTCGTGGTGTAAACTTCATTCAAATTCCAACTACTGTCATGGCACAGGTGGATTCCTCTGTTGGGGGGAAAACTGGAATCAACCACACACTGGGGAAAAACTTGATTGGTGCTTTCTACCAGCCCCAATGTGTACTTGTAGATACAGACACATTACATACACTGCCTGAGAGGGAATTAGCTTCTGGTTTTGCTGAAGTTATAAAATATGGACTCATTAGGGATGCTGAGTTCTTCGAGTGGCAAGAAAAAAATATGGACTCTCTGTTGGCGAGGGATCCCAGTGCACTAGCATATGCAATCAAGCGTTCATGCGAAAACAAGGCAGAGGTTGTATCCTTGGACGAGAAGGAAGGTGGAGTGAGAGCGACACTGAACTTGGGGCATACCTTTGGACATGCAATTGAAACAGGATTTGGCTATGGTCAATGGCTCCATGGAGAAGCTGTAGCAGCTGGAACGGTCATGGCAGTAGATATGTCTTACCGTCTAGGTTGGATTGATGAATCAATCGTGAAGCGGACATATGATATTTTACAGAAGGCCAAGCTGCCGATTACCCCACCAGACGTGATGACTGTAGAGATGTTCAAGTCTTTCATGGCTGTTGATAAGAAAGTGGCTGATGGACTACTAAGGCTCATCCTTCTCAAAGGTCCTCTCGGCAATTGTGTTTTTACAGGTGATTACGATAGAAAAGCCCTAGACGAGACACTTCGTGCGTTCTGTAAGTCTTAATTTAATGCCGACCTTGGTTGGGCCAATTTCTTCATCAACCATGTGCAGTTTTGTGTTATTATCTTTTGTTGACGTGAAACCACATTGTTTTATGTATATGTAATTCAATGACTTCTTAGATTTGCCATCAGCGCATGTATTACTATAAAGTCTCATATCATCATCT
>Par_TRINITY_Agt1 Par_c18822_g1_i1 len=1579 
GTGTGCTCTTCCGATCTCACACATATATTTCCTTCCTCCCATTGTTTATCCCTTAAAGTTGGGCTGGGAGAGAGAGAGAGAGTGAGAGTCTGAAGTAGTTCTCCAGAAACCATTCTTGCAACGAAAAGCTTCAAAGAGGTACAATATGGATTACGTTAATGCACCTGGGAGGAACCATCTCTTTGTTCCTGGACCTGTCAATATTCCAGAATCAGTCCTCCGTGCCATGAGCAGAAACAACGAAGATTACCGTTCCCCTGCAATTCCTGCTATGACTAAAACTCTTCTTGAAGATGTCAAGAAGATTTTCAAGACAACTTCTGGAACCCCATTTTTGATCCCCACAACAGGTACTGGTGCATGGGAAAGTGCACTTACAAATACTTTGTCTCCTGGTGATCGAACAATTTCTTTCCTCATTGGGCAATTTAGTCTTCTCTGGATTGATCAGCAGCAACGCCTTGGATTCAACGTTGATGTTGTAGAGAGTGAGTGGGGCCGTGGTGCTGATCTTGAAGTCCTAGCATCCAAGTTAGCTGAAGACACTGCTCATACCATCAAAGCTGTTTGCATGGTTCATAATGAAACTGCAACTGGAGTTACTAATAATTTGGCTGCTGTAAGGAAATTACTTGATCACTACAACCATCCTGCATTGTTTCTCGTGGATGGAGTGTCTTCGATATGTGCTCTTGATTTCCGTATGGATGAATGGGGAATCGATGTAGCTTTAACTGGTTCACAAAAAGCTCTTTCTCTACCTACTGGGATGGGTATTGTGTGTGCAAGCCCTAAAGCACTGGAAGCATCCAAGACTGCCAAATCAGTGAGAGTGTTCTTTGACTGGAAAGACTACTTGAAGTTCTACAAAATGGGAACTTATTGGCCATACACTCCTTCAATCCAGCTTTTATACGGCCTCAGAGCTGCTCTTGATCTCCTATTTGAGGAAGGACTTGACAATGTCATTGCTAGGCACAGCCGCTTGGCCAAGGCAACCAGACTTGCTGTTGAAGCCTGGGGTTTGAAAAACTGTACACAGAAAGAGGAGTGGTTGAGCGACACTGTGACTGCAGTTGTTGTTCCACCTTACATTGACAGTGCTGAAATAGTTAGAAGGGGATGGCAGAGATACAATCTAAGCTTAGGTCTGGGTTTGAATAAAGTGGCTGGAAAAGTTTTCAGGATAGGTCATCTTGGGAACCTGAATGAGCTCCAACTGCTGGGTTGTTTAGCTGGAGTGGAGATGATTCTGAAAGATGTCGGATACCCAGTAAAGCTAGGAAGTGGAGTGGCTGCGGCTTGTGCGTTTTTCCAGAACACCATTCCGATGATTGAATCTAGGATTTAATGAATCATTCATTATCCATGTGTAACTACTGTTCTCCCTCTTCTGATTTGCTTGGATTACTTGTATAAAAGAAGACATGATAATCTCCTGTATTTGCACTCTTTTGAGGCTTACTTAGTGGTACAAGAACTCATTACTCTTTCATCTTAATCCTGTATTTAAAATCTCTTTAAATTTAATCTCATCACTGTTGCATATATATCCAATTACGTCTGGTTTTCCAGATCG
>Par_TRINITY_At103 Par_c28985_g3_i1 len=1931 
GTGTGCTCTTCCGATCTCTAGAAGCTACACATACTCTGCAAAAATGGCTGCAGAGATGGCATTGATAAAACCCATCTCTAATTTCACTAGAACCAGCCCTAAATTTATCACCTCACCAAGAAAATCATTCTCCATTGTCAAAATGGCATCTCAGTCCACTGCATCAACAACAAAGTCAGGGAAACCAAAGAAAGCAATCAAAGAAACCTTGCTTGCTCCAAGATTTTACACAACTGATTTTGATGAAATGGAAACTCTTTTTAACACTGAGATGAACAAAAACTTGAATGAGGCTGAGTTTGAAGCTCTATTACAAGAGTTCAAAACTGATTACAATCAAACTCATTTCGTTAGAAACAAAGAGTTCAAAGAAGCTGCTGATAAATTGCAAGGTCCTCTTAGACAGATTTTTGTTGAGTTCTTGGAGAGATCTTGTACTGCTGAGTTCTCAGGGTTTCTTCTTTACAAAGAACTTGGAAGAAGACTTAAGAAAACCAATCCAGTTGTTGCTGAAATTTTCTCACTCATGTCCAGGGATGAAGCTAGGCATGCTGGATTCTTAAACAAGGGACTGTCAGATTTCAACTTGGCACTGGATCTTGGATTTCTTACAAAGGCTAGAAAATATACATTCTTCAAACCCAAGTTCATTTTCTATGCTACATATTTATCTGAGAAAATTGGGTACTGGAGGTACATAACCATTTATAGGCACTTAAAGACCAACCCTGAATACCAAGTTTATCCAATTTTCAAGTATTTTGAGAACTGGTGCCAAGATGAGAACAGACATGGAGATTTCTTCTCCGCACTGATGAAAGCTCAACCCCAGTTCCTTAACGATTGGAAAGCAAAGTTGTGGTCTCGGTTCTTCTGCCTATCGGTGTACGTGACCATGTACTTGAATGACTGCCAGAGAACAGCTTTTTACGAAGGGATAGGACTTAACACTAAAGAGTTTGATATGCACGTCATAATTGAGACAAATCGTACAGCCGCAAGGATTTTCCCTGCAGTTCTAGATGTTGAGAACCCGGAGTTCAAGAGGAAGTTGGATCGGATGGTGCAAATCAACGAGAAACTTCTTGCAATTGGTGAAACTGAGGAATCATCTTTGGTAAAGAACTTAAAAAGGATCCCACATGTTGCAGCGTTGGCGAATGAGCTCTTGGCTGCGTATCTCATGCCTCCTATTGATTCTGGATCTGTTGATCTTGCTGAGTTTGAGCCACAAGTTGTGTATTAATAAGTTTTTTGTTTATTGAGGAAACAAAGGCCCTTCAATTCAATTCAGTTCAGTGCAAAGTTTAATTGCTACAGTTAACCATTACTATGGACCTGCTGTATAAAGAACTAAACATTTGTGACGTATAATGTATAATGATTTCTGGACGCACCTCATGTGGAGGTTACTCGTTATGCATATTTTTTTCTGCACACATATAGGCCAGGACTTGTCACAACTGGCAAGGCAAGTACAAGAGCTAGACAATGGTCCTACTATCTAGGCGATGTATGAGCATTTCACCTGAAGAGACGTGACATTTTAAAACTGGCAGAACGGATTAAATACCCATGTTGGGTCCTAAAGCTGTTAATTGTCATCATGACAGTGGTTTCATTGTTCTCGGATGTTATTCTCGATCATATGAGATCCAAGTTTGAAGTATTTTGCTACCGAGTATTTAGACGATCCCATAAAACGGGCTCCAAGGCCAAAAAGTTTGAAACAATGGAGATTTAACAGTTGGCGATCAAGATAAAACAGTTTAAAGGACACAAAAGGCGCACATGTTCCCTGTTTCTACACATGAAGCAAGCTTCAACTCGTTGTTTCTTAGTTTGGGAAGCTTCAATTTGTTTCGAAAATGATAATTACCTTCATAGAGATAGGTGCCCGACACTTTTGAGTAGCCATAAAAATCTTCCTT
>Par_TRINITY_ChlP Par_c33794_g1_i1 len=1759 
CCATCACCACCAAAAATGGCCTCCATTGCCGTCAATGCTCGTTTCTCAGCCACAACATGCGACCGTAAAACAACCGAAATCAGCCGTGAAACACTAAAATCCTTCTTGGGTCTTAGAAAAACCAACCAAAACGCTTCCATCTCACTTACACAATCTCTATCAACAAGTACTCCACATTTCAACCCTGCTAGAAGAAATTTTACTTCCATCAAAGCAGGTAAATCAAGTCCTAAAGTAACAGGAAGAAATCTCCGAGTTGCGGTCATTGGTGGTGGCCCTGCTGGTGGTGCAGCTGCTGAAACCTTAGCTAAAGGTGGTATCGAAACGTTCTTGATCGAAAGGAAAATGGATAACTGTAAACCATGTGGTGGTGCAATTCCACTCTGCATGGTTGGTGAGTTTGATCTTCCGTTAGACATCATCGACAGACGTGTTACGAAGATGAAGATGATTTCACCTTCAAATGTTGCAGTCGACATTGGCCAGACTCTTAAGCCAGATGAGTATATCGGTATGGTACGTCGAGAAGTGCTCGATCAATATCTTCGTGAAAGAGCAGAGAAAGCTGGAACAAAGGTAATTAACGGTTTATTCTTGAAAATGGATTTGCCGAAAGAACCAAATGCGCCTTATGTTCTTCACTACAGTGCTTATGACGGCAAAACTGGTGGTGTTGGCACAAAAACCACGCTAGAGGTAGATGCAGTCATCGGAGCAGACGGTGCGAATTCTCGTGTAGCTAAAGCAATTGGAGCTGGTGATTATGATTATGCTATTGCATTCCAAGAGAGAATCAGAATCCCAGATGAGAAGATGGTTTACTATGAAAATCTTGCAGAAATGTACGTCGGTGATGATGTGTCGCCTGATTTTTACGGATGGGTGTTTCCAAAATGTGATCACGTCGCAGTGGGTACCGGTACAGTTACTCACAAAGGAGATATCAAGAAATTTCAAGTGGCTACTCGGCTGCGTGCCAAGGATAAGATTCTAGGCGGAAAGATTATCAGAGTAGAGGCACATCCTATTCCAGAACATCCAAGACCCAAGAGGTTGGCAGACAGAGTAGCGCTTGTAGGAGATGCAGCTGGGTACGTTACAAAATGTTCTGGAGAAGGTATATACTTTGCTGCCAAGAGTGGCAGGATGTGCGCAGAAGCGATTGTTGAAGGATCCGAAAGAGGGACAAGAATGGTTAATGAAACAGATTTGAGAAATTATCTGGAGAAATGGGATAAAACTTACTGGCCAACTTACAAGGTTCTGGATATATTGCAGAAGGTGTTTTACCGATCGAATCCAGCTCGAGAAGCTTTTGTTGAGATGTGCGCGGATGATTACGTTCAGAGGATGACATTTGATAGTTATCTGTATAAGAGAGTTGTGCCTGGAAATCCAATTGAGGATATTAAATTGGCTTTCAATACTATTGGGAGTTTGGTCAGAGCTAATGCACTTAGAGGAGAAATGAACAAGATTACCAGTCTATGATGAAGAATGCGTTGAGGTTTTCTTTTGTGAAAATAGGGTTGTTTTTCTGGTGAATTAAGATAGATAAAATGGGAGGTGATCGGAATCTTGGTGATTTTTGTTGATCTCTTTTTGTTATAATTTGTGTATTTAACTTCTTGATTAATCACATCAATAAAACTGTATCAATAAAAATGAAAAAGCCATTTGCGCATCCAGGGAATCGAACCCTGGTCAGTACCGTGGGAGGGTACTATGATACCACTACACCAGATGCGCTGTTTGTGAC
>Par_TRINITY_GbssI Par_c91557_g1_i1 len=2413 
TCCGATCTCTTCTCTCGTAACAACTCCTACTACTTACTTGTGATCTGTGCTGATGTGTCTCACTCTACTGTCAGTCAGTCTAGAGACAAAAAAGAGTGCGTATTTTGAGATTATCGAGAGTGACATATCTCTCTATTCTCCATCCTTGTGAACTCATCAGCATATAATAATCTCTCAATTCTCAACTGACAAGAATATTACCATGGCGACCTTAAGCGCGTCCCAGTTTGTATCACGAATCAACTGCGGCGGAACTGCACCAAAAGACATACTTAAACAAATCAATATGAAGAACCAAAGCATGACTCATTCAGGGTTAAGATTTTTGAGCAAAGTAGATTTCTTACAAATAAAAAACACTCAGAAAGCAGCTTCTAGGGAACTGAGGAGGAACGCATTCCAGACAGACAAAGGTACTGCGTCAGGAGAGGTTAAATGTTCTAGTGGGATGAACTTGGTCTTTGTTGCTGCTGAAGTAGGCCCCTGGAGTAAAACCGGTGGTCTTGGTGATGTTCTCGGAGGCTTACCACCAGCCATGGCGGCAAATGGACATCGTGTTATGACAGTCTCTCCTCGTTATGATCAGTACAAAGATGCTTGGGATACCAATGTGTCAGTTGAGATGAAAATTGGGGACAGAATTGAAACCGTTCGTTTCTTCCACTGTTATAAGCGTGGGGTCGACCGTGTATTTGTGGATCATCCACTGTTTCTTGAGAAGGTATGGGGCAAAACTGGATCTAAAATCTATGGTCCGAATGCTGGATCAGATTACCAAGATAACCAGCTTAGATTCTGTTTGCTTTCTCTGGCAGCTCTAGAAGCACCAAGAATTCTGAATCTCAACAGCAACGAATATTTCTCTGGAACATACGGAGAGGAGGTCGTGTTCATCGCTAATGATTGGCATACGGCCCTTCTACCATGCTACCTTAAAAGTATATACCAATCTAAAGGGATGTACGAAACTGCCAAGGTTGCTTATTGCATCCACAACATTGCTTACCAAGGAAGATTTTCTTTTTCCGATTTTGCGCTTCTCAATCTTCCGGATTCATTTAGGAGTTCTTTTGACTTCATTGACGGGTATGAGAAGCCTGTTAAAGGAAGGAAGATTAACTGGATGAAGGCTGGAATATTAGAGGCAGACAAGGTCGTAACTGTGAGTCCATACTATGCTGAAGAACTTGCTTCAGGCCCGGATAAAGGTGTGGAACTGGATAGTATTATACGCAAAGCTGGCTGTCTGGGTATTATAAATGGAATGGATGTTCAGGAGTGGAATCCATTAACTGATAAATATATCGACGTCAAATATGATGCCTCAACTGTGACTGAGGCGAAGGCTCTTCTGAAAGAAGCACTGCAGGCAGAAGTAGGGTTACCTGTTGACCGTAATATTCCTGTCATAGGTTTCATTGGTAGACTTGAGGAGCAAAAGGGTTCAGATATTTTGGCAGCTGCAATCCCTGAATTTATTGACGAAGAAGTGCAGATAATTGTCCTCGGTACTGGCAAAAAGCCCATGGAAAAACAGTTGGAGCAGTTAGAGACTTTGTATCCTGAAAAGGCTCGAGGAGTGGCGAAGTTCAACGTTCCCTTGGCTCATATGATCATAGCTGGGGCTGATTTTATGATGATCCCAAGCAGATTTGAACCATGTGGACTCATCCAGTTACATGCTATGCGTTATGGAACGGTGCCTATTGTTGCCTCGACGGGTGGATTAGTCGACACTGTCAAAGAAGGTTTCACGGGATTTCAAATGGGAGCTTTCAATGTCGAATGCGAGGCAATTGACCCATTAGACGTGACAGCAATCGCCACAACCACCAAAAAGGCCCTTGAAACCTATGGAACTCCAGCTTTAACAGAAATGATCCAGAACTGCATGGCTCAAGACCTCTCTTGGAAGGGACCTGCCAAGAATTGGGAGGACATGTTGCTGGGCTTGGAAGTTGCAGGTAGTGAACCAGGAATCGAAGGCGATGAAATCGCTCCTCTTGCTAAAGAAAATGTTGCCACTCCTTGAGTGACAGAACCGCTCCAGTGCAACTTAGAAGAGCTATTTCACAATCGAACCCAGGCGATTCCATTGCTACACCAACAAGGCTTTGATTACTTCCATCATATCTAAGATTTGATAAAATTTATCCACTGCGAGTTACATAGTCAGTGGAAGAGTTCATGATGTGTATATGAAGTGGCTTTACTGGAAAAGAGATACTGCTAGTCATTTTATTCTTTTTCTTTTTCTTCTTTTCTTCTTTTGATTTAAGCAATCTACGCCACTCAGTGTCCAATGCGGATGCCAAAAGCGTAGACTAGCTAGCTCTAGATCTTGTATCTAGTCAAGAAGATCTTTATATAAATAAAAACGACTTTTTCGCCTTCAAAAAAAAAGATCGGAAGA
>Par_TRINITY_Hmgs Par_c21336_g1_i1 len=1749 
GTCATGAATTTCCTCTGTCTATAAATACCAATTTATTCGTTGCCTAAATCTCTCACCACTTCTTCTCCATTCTCCCTTCCTCCTCTTCCCCTCTCTCTCCAAAAACAGCTCGATCGATCTAGGGTTCTCTGAAGGAATTCAAAGTAATTATCTAAAGATGGGTTCAAATCAAAAGGATGTTGGAATTCTTGCCATGGAAATGTATTTCCCTCCTAGTTGTGTTCAACAGGAAGCATTGGAGGCTCATGATGGTGCCAGTAAAGGAAAATACACCATTGGGTTGGGACAAGATTGCATGGCGTTTTGTTCCGAGTTGGAAGATGTCATTTCAATGAGTTTGACAGCCGTTAGCTCTTTACTCGAAAAGTATAAAATTAACCCCAAACAAATTGGACGCCTGGAAGTCGGCAGTGAAACCGTGATTGACAAGAGCAAGTCCATAAAGACCTTCCTGATGACTATCTTTGAGGAATGTGATAACACTGACATTGAGGGTGTTGACTCCACAAATGCATGCTACGGAGGAACTGCAGCTTTGTTCAACGTTGTGAATTGGGTGGAGAGTAATTCCTGGGATGGACGATATGGTCTTGTTGTGTGCACTGATAGTGCGGTCTATGCAGAAGGACCTGCCCGCCCCACTGGAGGAGCAGCTGCTATTGCTATGTTGATTGGTCCAGACGCACCAATTGCCTTCGAAAGCAAATATAGAGGATCCCATATGTCCCATGTCTATGATTTTTACAAGCCCAACCTAGCCAGTGAATACCCGGTCGTTGACGGAAAACTTTCACAAACTTGTTACCTCATGGCACTCGATTCCTGCTACAAACGCTTATGCGCTAAGTATGAGAAATGCCAGGGTAAGCAATTCTCGATGGATGATGCAGACTACTTTGTATTTCATTCTCCTTACAACAAGCTCGTGCAGAAAAGTTTTGCTCGATTGTACTTCATGGATTTCTTAAGAAACGCCAGCTCTGTTGACGAGGCTTCAAAAGAAAAGCTTGCACCATTTGCAGCTCTATCTGGTGAAGACAGCTACGCTAGTCGGGATCTTGAGAAGACATCCCAAACTGTTGCAAAGAATCTTTATGCTGAGAAGGTTGGGCCTACCACTTTGTTGCCCAAACAAGTTGGTAATATGTACACTGCATCACTCTATGCAGCATTTGCTTCTCTTCTTCACAACAAAAATAGCTCACTGGATGGTAAACGTGTAATAATGTTCTCTTATGGAAGTGGTTTAAGTTCCACAATGTTCTCATTCCGAATGAGGGAAGGTTCACATCCATTCAGCTTATCAAACATTGCAACTGTAATGGATGTCGCGCACAAGTTGGAGTCCAGACATGAGGTTACTCCTGAAAAATTCGTCGAAACCATGCAACTCATGGAGCACAGGTACGGAGGGAAAGACTTCGTAACGAGCAAAGACACAAGCCTGTTAACTTCAGGCACATACTATCTTACCGAAGTTGACTCCATGTACCGCAGATTCTACTCCAAGAAGTCAAGTGCTGCAGTTCAAAATGGTCACTAAAAAAATAGTGAAAGGATGGAATTATCAAGCCGAAAAACTTCCGAAGAATTGCTTTTGTATTCTCATTGTTGTTGTTAGTGTTTTAGAATAATTCTTATTTATGATTTGTACAAGTTAAATTATTTCAAAACCTGCAGTTCGCCTATTAGCCATTGTAACAGGATTCTTCTCCTCTCAGTATATCCATTCAAGGATTCAAGTGTCCC
>Par_TRINITY_Nia Par_c14618_g1_i1 len=3146 
GCTCTTCCGATCTACCATAACCATGCTCCTCATTTTTCTTGCAACTATCAAATGCTTGCAAAAGCAAATCCGAAAAAAGAGAAAACATAGATAGAAGTAGAAAGCAGAGAGAAAGTGAAACAAGAGGAAGAGCATTCAAAGAGAGATTTTTTCCTTTCTTCTTTCTTTTGATTAGTCTCTAATGGCGGCTTCTGTTGAAAATCGACAGTACAACAGTCGACTTGAATCAGGTCTAGCAGTTCGTGGATTTAAAACCAATCCCACTCACCGATCTGATTCGCCTATCCGTGGCTGTAATTTTCCCATGTCGACTACCGAGCGTCTTTCTATACAAGCAAAACCGGTCATTGAGGATTTATCTAGCGACGACGATGAAGATCAAAACGAGCAGTGGAAAGATTTCGGCAAGATAAACAATGAAATAGAGCCGTCTGTTTTTGACTCGAAAGATGAAGGAACCGCTGATAATTGGATTGAACGCAACCCTTCCATGATTCGGTTAACAGGGAAGCACCCATTCAATTCAGAAGCACCATTAACTCGTCTCATGCATCACGGGTTTATCACACCTGTTCCTCTTCATTACGTTCGTAATCACGGAGCTGTTCCAAAACTTAAATGGGAGGATTGGACAGTTGAGATTTGTGGATTAGTAAAGCGTCCGTTACGTATCACTATGGATCAGCTCATTAATGATTTCGCAAGCCGTGAGTTTCCAGCTACACTTGTCTGTGCAGGTAACAGACGCAAAGAACAGAATATGATAAAGCAAACAATTGGGTTTAACTGGGGAGGTGCAGGAGTATCTACTTCAGTATGGCGTGGTGCACGTTTATGTGATGTACTAAAGCGTTGTGGTATCATGAGTCGTAAGAAAGGTGCTCTTAATGTTTGTTTCGAAGGAGCTGAAGATTTACCCGGTGGCGGTGGATCTAAATACGGAACTAGTATAAAGAAGGAATTCGCAATGGATCCTGCTCGTGATATAATTCTAGCTTACATGCAAAATGGTGAACGTTTGTCTCCTGACCACGGATTTCCAGTCCGTATGATAATTCCGGGTTTCATCGGAGGAAGAATGGTGAAGTGGTTAAAGAGAATTATTGTCACAACTCCAGAATCCCAGAACCACTATCATTTCATGGATAATCGGGTTCTTCCTTCTCATGTCGACGCTGAACTGGCCAACTCTGAAGCATGGTGGTATAAGCCAGAGTACATCATCAATGAGTTGAACATAAACTCAGTGATTACAACTCCTTGTCATGAAGAGATTCTTCCTATAAATGCTGCAACAACACAAAGAGCTTACACATTAAGGGGATACGCATATTCCGGTGGCGGTAAAAAGGTAACTCGTGTCGAAGTGACAATGGACGGCGGAGAGTCATGGTTAGTGTGTACTTTGGATCATCCAGAGAAACCAAACAAGTATGGGAAATATTGGTGCTGGTGTTTTTGGTCACTAGAAGTTGAAGTTCTCGACTTGCTTGGTGCCAAAGAGATTGCAGTCAGGGCTTGGGATGAAACTCTAAACACTCAACCTGAAAAGCTCATCTGGAACGTCATGGGTATGATGAACAACTGTTGGTTCAAAGTGAAAACAAATGTGTGCAAACCACACAAAGGAGAAATCGGTCTAGTTTTCGAGCATCCGACTCAGGCTGGAAACCAACCAGGTGGATGGATGGTTAGACAAAAACATCTTGAAAACTCTGAAGGTCCACATACCCTCAAAAAGAGTTTGTCCACTCCTTTCATGAACACCACATCAAAAATGTATTCAATTTCCGAGGTGAAGAAACACAACTCGCCTGACTCGGCTTGGATCATTGTTCACGGACATGTTTATGACTGTACCCGGTTCTTGAAAGACCATCCAGGTGGTTCCGATAGTATTCTCATCAATGCAGGTACCGATTGTACCGAAGAATTTGATGCAATTCACTCTGACAAGGCCAAGAACATGCTTGAAGATTTCAGAATCGGTGAACTCATTGCAACTGGTTACACTTCTGACTCGTCATCTTCACCAAACAACTCAGTTCATGGTTCGGGCAGCTTGAGTCACCTTGCTCCTATCAAAGAAATAGGCATTGCAAAACCCGTAGCTCTAGTTGGCCGGGATAAAATACAATGCAAACTTATTGCCAAGACCTCAATTTCTCATGACGTTCGTGTCTTCAGGTTTGCATTACCTTCAGCTGATCAAGTCCTTGGGTTGCCAGTTGGGAAGCACATATTTGTATGTGCTCACGTTAACGATAAGCTATGCATGCGTGCTTACACTCCATCAAGCACAGTTGATGAAGTTGGTTACTTTGAGCTGGTCATTAAAGTCTACTTCGGCGGAGTTCACCCCAAGTTCCCCAATGGAGGTATTATGTCTCAGCACTTGGATTCTCTTCCTCTTGGTGGAACTATTGATGTGAAGGGTCCGTTGGGACACATTGAATACACTGGTCGTGGTAATTTCACCGTTCATGGCAAACACAAGTTTGCTAAACGACTCGCAATGCTTGCTGGTGGCACAGGAATTACACCAATATATCAAATTGTACAAGCAATATTGAAAGATCCAGAGGATGAAACGGAGATGCACATCGTATTCGCAAACAGGACTGAAGATGACATCTTGTTGATGGAGGAACTTGATTCTTGGGCAGAGAAGCACGAAAGGTTGAAAGTATGGTACGTTGTTGGTGAAACATTGAGGGAAGGATGGAAGTACAGTGTAGGGTTCATAACTGAAGAAGTCCTGCGGGAACATATTCCTCCGGCATCGGAAGATACATTGGCGTTGGCTTGTGGACCACCACCTATGATTCAATTTGCAGTGACTCCAAATTTGGAGAAGATGAACTATGATGTGAAGAATTCATTGTTGGTGTTCTGATGAATCAGCTGAAACTACAAAGAGGAACAGATATGATCAAATTTAAGAAATTGATAAGGGGAGGACAAATTATAAGGAAGTTCTCATTAGTTATTGTATATAATTAGTGTTGAAGGATGTAATGGGTTTAGTATGTTCTTAAAAGTAAGGGGATTGTTAAAATGTTAGTCTGTTTAAATTTTATGTAGAATTGAAAGCAAAATGTGGGAATTGAAACTTTCTTTCCTCGATATTTATGATCAAAAAAAAA
>Par_TRINITY_Eif3E Par_c31839_g1_i1 len=1665 
GTGTGCTCTTCCGATCTTCTCAGTGTTTTTTCATCAGTTTTAGGGTTTCTCTCTTTCTTCCTCCCACCACCACTGCGCCGCTCCCCATCCTTCTCAGCAGAGGTTGTTCTTCAGCCTCTCCAACAACAACAGCAACCAATCATGGCGAATCATGATCTGACATCAAGGATAGCACTAAACTTAGATCGACATCTCGTTCTCCCACTCCTTGAATTTCTTCAGGAGAAACAAATCCATCCCGATGTTCAAATCCTCAAAGCTAAAGACGCTCTTCTCAGCCAGACCAATATGGTTGATTACGCTATGGATATCTACAAGTCTCTTCATCAAACTGATGATGTTCCTCAAGAAATGATTAATAGGCGTGCTGAAGTGGTTAGGAGATTGAAATTGCTTGAAGATGCAGCTGAATCGATTATTACTTTCCTTCAGAGCCCGAATATGATTAATGAACCACGTCCTGATAAGCAATATGTTCTTCAGTTGCTACAGGGATACCAGATTGGTGCTGAGCAAATTGAGGCATTGTATCAGTATGCCAAATTTCAATTTGAATGTGGGAATTACTCGGGTGCAGCTGATTATTTGCATCAGTACAGAGCGATTTGTACTAATCCTGATAGAATTTTGAATGCATGTTGGGGAAAGCTTGCATCTGAGATATTGATGCAGAATTGGGATGAGGCTCTTGATGAGCTTAACCGGTTGAGGGAGATTATTGAATCAAAGAATTTCAAGAACCCATTGACTTTACTCCAGAATAGAATCTGGTTGATGCATTGGAGCCTCTTCATCTTTTTCAACCACGAAAACGGAAGAAATGGCATCATTGATCTATTTCTCAATGACAGGTACATGAATGCACTCCAAACAAATGCACCTCATCTTTTACGTTACTTGGCAACTGCATTGATTGTCAACAAAAAGAGAAGACCTCAACTCAAAGAGCTGATCAAAGTCATCCAGCAAGAGCAATCTGCATACAAGGATCCAATCACTGAGTTTTTATACTGCTTGTATGTCAACTATGACTTCGATGGTGCACAACAGAAGCTCCGTGAATGTGAGGATGTGATTTTGAATGATCCATTCCTTGGTAAACGAGCTGAAGAAGGAAACTTTAGCACCGTCCCTTTGAGGGATGAATTTCTTGAAAATGCCCGTCTCTTCATCTTTGAGGCTTACTGCAGAATCCACCAGCGCATTGATATTGGAACTCTTGCCGAGAAGTTGAATATGAATTTTGATGAGGCAGAGAGATGGATAGTGAATCTTGTTCAGAATGCAAAGCTTGATGCTAAGATTGATTCTAAGCTAGGAACTGTTGTAATGGAGCCCACTTCTCTCAATGTGTATGAGCAGATCATTGAGAATACCAAATCACTTTCTCTGCGCACCTACAAATACGTAAATCTTGTTCTAGAATCAGCAGCACCACCGGTTACCGCTGCTCGTTAGACAACAGGTGTAGTATAGCGAGAAAATTTGTGTTGGATCTCTTGAAGTTTACTTTTGGGGAAGGAAGAAAATCTGGTCTTGGTATTTTGTTTTTGTTTACTTGTTTTTCAGTTTCATCTAAAGCATTAAAAACCAAGAGTTGCAGGATAACTTGTAAGTTTAATATACTTCTTTTTAGGGTTCTTTGAACGATAAAATACAGTCCAA
>Par_TRINITY_AroB Par_c5571_g1_i1 len=1617 
CTCTTCCGATCTGCCCAGAGGCTGCTGCTTCAACTACTTCTTCTTCTTCTCGTCTGGTTTGAAAAATAATCAGAAGAAGTTTTGTTTTGTTTCCCTCTCTAATTCTTCCAATTTTTGGATGGCTTCTTCTACTACTTCTTCACCTTCTCTTAATTTGGCTATTAAGAATTCTTGTATACGAGAAAATTCTGATCTATTTCTTAGAGGGAGGAATTTATCACTGAAGTCTTCATTTATACATTCAAGTTCATTACGATTGAATAGAATTGGATCTTTAAAAATTCAATCGAAGAGTAGAATAATATCTGCAAATTCAGCTCAAGTAATGGAACAATCTTCAATTAGGGCACCAACTATTGTTGATGTTGATTTGGGTAATAGGAGTTATCCGATCTATATTGGTTCTGGACTTCTTGAACAACCTGATCTTCTTCAGAGGCATGTACATGGGAAGAGAGTACTCGTGGTAACTAATACGACAGTTGCGCCATTATACCTAGATAAAGTTGTCAGCGCATTAACTCATGGCAATCCGAGTATTTCGGTTGAGAGTGTGATTTTGCCAGATGGAGAGAAATATAAAAATATGGATACTCTGATGAAAGTTTTTGACAAGGCCATAGGATCTCGATTTGATCGGCGTTCCACATTTGTCGCTCTTGGAGGTGGTGTTATTGGTGACATGTGTGGTTACGCAGCAGCTTCTTTCCTTCGTGGTGTAAACTTCATTCAAATTCCAACTACTGTCATGGCACAGGTGGATTCCTCTGTTGGGGGGAAAACTGGAATCAACCACACACTGGGGAAAAACTTGATTGGTGCTTTCTACCAGCCCCAATGTGTACTTGTAGATACAGACACATTACATACACTGCCTGAGAGGGAATTAGCTTCTGGTTTTGCTGAAGTTATAAAATATGGACTCATTAGGGATGCTGAGTTCTTCGAGTGGCAAGAAAAAAATATGGACTCTCTGTTGGCGAGGGATCCCAGTGCACTAGCATATGCAATCAAGCGTTCATGCGAAAACAAGGCAGAGGTTGTATCCTTGGACGAGAAGGAAGGTGGAGTGAGAGCGACACTGAACTTGGGGCATACCTTTGGACATGCAATTGAAACAGGATTTGGCTATGGTCAATGGCTCCATGGAGAAGCTGTAGCAGCTGGAACGGTCATGGCAGTAGATATGTCTTACCGTCTAGGTTGGATTGATGAATCAATCGTGAAGCGGACATATGATATTTTACAGAAGGCCAAGCTGCCGATTACCCCACCAGACGTGATGACTGTAGAGATGTTCAAGTCTTTCATGGCTGTTGATAAGAAAGTGGCTGATGGACTACTAAGGCTCATCCTTCTCAAAGGTCCTCTCGGTAATTGTGTTTTTACAGGTGATTACGATAGAAAAGCCCTAGACGAGACACTTCGTGCGTTCTGTAAGTCTTAATTTAATGCCGACCTTGGTTGGGCCAATTTCTTCATCAACCATGTGCAGTTTTGTGTTATTATCTTTTGTTGACGTGAAACCACATTGTTTTATGTATATGTAATTCAATGACTTCTTAGATTTGCCATCAGCGCATGTATTACTATAAAGTCTAGATCGGAAGAGCGTCG
>Pso_Agt1 PS0919200.1 transcript offset:2050 AED:0.22 eAED:0.22 QI:2050|0.83|0.71|1|0.83|0.71|7|0|34
GTGCTCCAAAACACTAGGTGAGTCCATTATACTAGGATAGTAAAGTCGATAGACTGACGGTGATATCAAGTCGGAAAAAGAACACGGTGTCGCCCCATGCTCCAAAAACACACTAGTCATGTATAAACAAAGCAAGTGTGTGGTTATTGGCTCGCAACTACAAGGAGAGGCTGTGGTTGCAAACCCGTTATCCCTTTATCTCTCTCGCTTTCTCTCTTTGTCCTTGTCCTTTGCTCATCCTCATCTCCATCTCAAACGTATTTTTAAATAGAAATTATATGAATGCACTACGTTATAGTACGTATTTTAATATTTTCCACAATAATCCAAATGATTTTATGCCGCATGATCTAGAGTTCAGTACATCGTAATCTTCCACGTGGAAGCTCTGTGATCCATCAGCAGCATCTTGATCCTCTCATCTTCCACTTATTTTGGGTCTGTCTATATATAAACATATGTTTTTTTTCTTCTAATGCAGCTTATTACACACATATTTCCTTCCTCCCATTGTTTATCCCTTAAAGTTGGACTGGGAGAGAGAGAGAGAGAGAGAGAGAGAGAGAGAGTGTGTGAGAGTGTGAAGTAGTTCTCCAGAAACCATTCTTGCAACGAAAAGCTTCAAAGAGGTACACTATGGATTACGTTAATGCACCTGGGAGGAACCATCTCTTTGTTCCTGGACCTGTCAATATTCCAGAATCAGTCCTTCGTGCCATGAGCAGAAACAATGAAGATTATCGTTCCCCTGCAATTCCTGCTATGACTAAAACTCTTCTTGAAGATGTTAAGAAGATTTTCAAGTCAACTTCTGGAACCCCATTTTTGATCCCCACAACAGGTACGGGTGCATGGGAAAGTGCACTTACAAATACTTTGTCTCCTGGTGATCGGACAATTTCTTTCCTCATCGGGCAATTTAGTCTTCTCTGGATTGATCAGCAGCAGCGCCTCGGGTTCAACGTTGATGTTGTAGAGAGTGAGTGGGGCTGTGGTGCTGATCTTGAAGTCCTAGCAGCCAAGTTAGCTGAAGACACTGCTCATACCATCAAAGCTGTTTGCATGGTTCATAACGAAACTGCAACTGGAGTTACTAATAATTTGGCTGCTGTACGGAAATTACTTGATCACTACAACCATCCTGCATTGTTTCTCGTGGATGGAGTGTCTTCGATATGTGCTCTTGATTTCCGTATGGATGAATGGGGAATCGATGTAGCTTTAACTGGTTCACAAAAAGCTCTTTCTCTACCTACTGGGATGGGTATTGTGTGTGCAAGCCCTAAAGCACTGGAAGCATCCAAGACTGCCAAATCAGTGAGAGTGTTCTTTGACTGGAAAGACTACTTGAAGTTCTACAAAATGGGAACTTATTGGCCATACACTCCTTCAATCCAGCTTTTATACGGCCTCAGAGCTGCTCTTGATCTCCTATTTGAGGAAGGACTTGACAATGTCATTGCTAGGCACAGCCGCTTGGCCAAAGCAACTAGACTTGCTGTTGAAGCCTGGGGTTTGAAAAACTGCACACAGAAAGAGGAGTGGTTGAGCGACACTGTGACTGCAGTTGTTGTTCCACCTTACATTGACAGTGCTGAAATAGTTAGAAGGGGATGGCAGAGATACAATCTAAGCTTAGGTCTGGGTTTGAATAAAGTGGCTGGAAAAGTTTTCAGGATAGGTCATCTTGGGAACCTGAATGAGCTCCAACTGCTGGGTTGTTTAGCTGGAGTGGAGATGATTCTGAAAGATGTCGGGTACCCAGTTAAGCTAGGAAGTGGAGTGGCTGCGGCTTGTGCGTTTTTCCAGAACACCATTCCTATGATTGAATCTAGGATTTAATGAATCATTCATTATCCATGTGTAACTACTGTTCTCCCTCTTCTGATTTGCTTGGAGTACTTGTATAAAAGAAGACATGATAATCTCCTGTATTTGCACTCTTTTGAGGCTTACTTAGTAGTACAAGAACTCATTACTCTTTCATCCATTAATCCTGTATTTAAAATCTCTTTAAATTTGATCTCACCACTCTTGCATATATCCAACTATGTCTGGTGTCCCCACGCACCGGCATGCTGGGACCGTGGGTTTCGCAAATAAACAGGCCAAGTGCTCAGCCCGCGGTCAATTCTCCATTGACTTTGACCAGTAA
>Pso_At103 PS0934400.1 transcript offset:0 AED:0.38 eAED:0.38 QI:0|0.25|0|1|1|1|5|0|400
ATGGCTGCAGAGATGGCATTGATAAAACCCATCTCTAATTTCACTAGAACCAGCCCTAAATTTATCACCTCAACCAGAAAATCATTCTCCATTGTCAAAATGGCAACCCAATCCACTGCATCAACAACAAAGTCAGGGAAACCAAAGAAAGCAATCAAAGAAACCTTACTTGCTCCTAGGTTTTACACAACTGATTTCGATGAAATGGAAACTCTTTTTAACACTGAGATGAACAAAAACTTGAATGAGGCCGAGTTTGAAGCTTTATTACAAGAGTTCAAAACTGATTACAACCAAACTCATTTCGTTAGAAACAAAGAGTTCAAAGAAGCTGCTGATAAATTGCAAGGTCCTCTTAGACAGATTTTCGTTGAGTTCTTGGAGAGATCTTGTACTGCTGAGTTCTCAGGGTTTCTTCTTTACAAAGAACTTGGAAGAAGACTTAAGAAAACCAATCCAGTTGTTGCTGAAATTTTCTCACTCATGTCCAGGGATGAAGCTAGGCATGCTGGATTCTTAAACAAGGGACTGTCAGATTTCAACTTGGCACTGGATCTTGGATTTCTTACAAAGGCTAGACAATATACATTCTTCAAACCCAAGTTCATTTTCTATGCTACATATTTATCTGAGAAAATTGGGTACTGGAGGTACATAACCATTTATAGGCACTTAAAGACCAATCCTGAATACCAAGTTTATCCAATTTTCAAGTATTTTGAGAACTGGTGCCAAGACGAGAACAGACATGGAGATTTCTTCTCCGCGCTGATGAAAGCTCAACCCCAGTTTCTTAATGATTGGAAAGCAAAGTTGTGGTCTCGATTCTTCTGCCTATCGGTGTACGTGACCATGTACTTGAATGACTGCCAGAGAACAGCTTTTTACGAAGGGATCGGACTTAACACTAAAGAGTTTGATATGCACGTCATAATTGAGACAAACCGTACAGCCGCAAGGATTTTCCCTGCAGTTTTAGATGTTGAGAACCCGGAGTTCAAGAGGAAGTTGGACAGGATGGTGCAAATCAACGAGAAACTTCTTGCAATTGGTGAAACTGAGGAATCATCTTTGGTGAAGAACTTAAAAAGGATCCCACATGTTGCAGCATTGGCGAATGAGCTCTTGGCTGCGTATCTCATGCCTCCTATTGATTCTGGGTCTGTTGATCTTGCTGAGTTTGAGCCACAAGTTGTGTATTAA
>Pso_ChlP PSUN36800.1 transcript offset:0 AED:0.03 eAED:0.03 QI:0|-1|0|1|-1|1|1|0|491
ATGGCCTCCATTGCCGTCAATGCTCGTTTCACAGCCACAACATGCGACCGTAAAACAACCGAAATCAGCCGTGAAACACTAAAATCCTTCATGGGTCTTAGAAAAACAAGCCAAAACGCTTCCATCTCACTTGCACAATCTCTGACAACCAGTACTCCACATTTCAACCCTGCTAGAAGAAATTTCACTTCCATCAAAGCAGGTAAATCAAGTCCTAAAGTAACAGGAAGAAACCTCCGAGTTGCGGTCATTGGTGGCGGTCCTGCTGGTGGTGCAGCTGCTGAAACCTTAGCTAAAGGCGGTATCGAGACGTTCTTGATCGAAAGGAAAATGGATAACTGTAAGCCATGCGGTGGTGCAATTCCACTGTGCATGGTTGGTGAGTTTGATCTTCCTTTAGACATAATCGACAGACGTGTTACGAAGATGAAGATGATTTCACCTTCAAATGTTGCAGTCGACATTGGCCAGACTCTCAAACCAGATGAGTATATCGGTATGGTACGTAGAGAAGTGCTCGATCAATATCTTCGTGAAAGAGCAGAGAAAGCTGGAACAAAGGTAATTAACGGTTTATTCTTGAAAATGGATTTGCCAAAAGAGCCAAATGCGCCTTATGTTCTTCACTACAGTGCTTATGATGGCAAAACTGGTGGTGTTGGCACAAAAACCACGCTAGAGGTGGACGCAGTCATCGGTGCAGACGGTGCAAATTCTCGCGTAGCGAAAGCAATCGGAGCTGGTGATTATGATTACGCTATTGCATTCCAAGAGAGAATCAGAATCCCAGATGAGAAGATGGTTTACTATGAAAATCTTGCTGAGATGTACGTCGGTGATGACGTGTCGCCTGATTTTTACGGATGGGTGTTTCCTAAATGTGATCACGTCGCAGTGGGTACCGGTACAGTTACGCACAAAGGAGATATCAAGAAATTTCAAGTGGCTACACGTCTGCGCGCCAAGGATAAGATTCTAGGAGGAAAAATTATCAGAGTAGAGGCACATCCTATCCCAGAACATCCAAGACCCAAGAGGTTGGCAGACAGAGTAGCGCTTGTAGGAGATGCAGCTGGGTACGTAACAAAATGTTCAGGAGAAGGTATTTATTTTGCTGCCAAGAGTGGCAGGATGTGCGCGGAAGCCATTGTGGAAGGATCCGAGAGAGGGACAAGAATGGTGAATGAAACGGACTTGAGAAATTATCTGGAGAAATGGGATAAAACCTACTGGCCAACTTACAAGGTTTTGGATATATTGCAGAAGGTGTTTTACCGATCGAATCCAGCTCGAGAAGCTTTTGTTGAGATGTGCGCGGATGATTATGTTCAGAGGATGACATTTGATAGTTATCTGTACAAGAGAGTTGTGCCTGGAAATCCAATTGAGGATATTAAATTGGCTTTTAATACTATTGGGAGTTTGGTCAGAGCTAATGCGCTTAGAGGCGAGATGAACAAGATTACTAGTCTATGA
>Pso_GbssI PS0814490.1 transcript offset:244 AED:0.16 eAED:0.16 QI:244|1|1|1|0.92|0.92|14|550|609
GTAACTTTTAATAACTTGTTAGTTCTGAATTACTGAGGTTTTCTTGGCTAGATTTTGTTAATTTTATGTTAGATTTTTTTGTCTATGATGAAGTTGTTCTCTGGACTAGTGTTAGACTTCGGTGTATATTTCGACTGTCTGCATTGTAATCAACCGCAGGAGAAAAATATCCGAGATTGTATGCTTTGGTTCTGATTGTTTTGGAAAATTGTCAAAAAAAAAAAAAAGGACAAGAATATTACGGATGACGACCATAAGTGCGTCCCAGTTTGTGTCACGAATCAACTGCGGAGGAACTGCACCAAAAGACATACTTAAACAAATCAATATGAAGAACCAAAGCATGACTCATTCAGGGTTAAGATCTTTGAGCAAAGTAGATTTCTTACAAATAAAAAACACTCAGAAAGCAGCTTCTAGGGAATTGAGGAGGAACGCATTCCAGACAGACAAAGGTACTGCGTCAGGAGAGGTTAAATGTTCTAGTGGGATGAACTTGGTCTTTGTTGCTGCTGAAGTAGGCCCCTGGAGTAAAACCGGTGGTCTTGGTGATGTTCTTGGAGGCTTACCACCAGCCATGGCGGCAAATGGACATCGTGTTATGACAGTCTCTCCTCGTTATGATCAGTATAAAGATGCTTGGGATACCAATGTGTCAGTTGAGATGAAAATTGGGGACAGAATTGAAACCGTTCGTTTCTTCCACTGTTATAAGCGTGGGGTTGACCGTGTATTTGTGGATCACCCACTGTTTCTTGAGAAGGTATGGGGTAAAACTGGATCTAAAATCTATGGTCCGAATGCTGGATCAGATTACCAAGATAACCAGCTTAGATTCTGTTTGCTTTCTCTGGCAGCTCTAGAAGCACCAAGAATTCTGAATCTCAACAGCAACAAATATTTCTCTGGAACATACGGAGAGGAGGTCGTGTTCATCGCTAATGATTGGCATACAGCCCTCCTACCATGCTACCTTAAAAGTATATACCAATCTAAAGGAATGTACGAAACTGCCAAGGTTGCTTATTGCATCCACAACATTGCTTACCAAGGAAGATTTGCTTTTTCCGATTTTGCGCTTCTCAATCTTCCGGATTCATTTAGGAGTTCTTTTGACTTCATTGACGGGTATGAGAAGCCTGTTAAAGGAAGGAAGATTAACTGGATGAAGGCTGGAATATTAGAGGCAGACAAGGTCGTAACTGTGAGTCCATACTATGCTGAAGAACTTGCTTCAGGCCCGGATAAAGGTGTGGAACTGGATAATATTATACGCAGAGCTGGCTGTCTGGGTATTATAAATGGAATGGATGTTCAGGAGTGGAACTCATTAACTGATAAATATATCGACGTCAAATATGATGCCTCAACTGTGACCGAGGCGAAGGCTCTTCTGAAAGAAGTACTGCAGGCAGAAGTAGGGTTACCTGTTGACCGTAATATTCCTGTCATAGGTTTCATTGGCAGACTTGAGGAGCAAAAGGGTTCAGATATTTTGGCAGCAGCAATCCCTGAATTTATTGACGAAGAAGTGCAGATAATTGTCCTTGGTACTGGCAAAAAGCCCATGGAAAAACAGTTGGAGCAGTTAGAGACTTTGTATCCTGAAAAAGCTAGAGGAGTGGCGAAGTTCAACGTTCCCTTGGCTCATATGATCATAGCTGGGGCTGATTTTATGATGATCTCAAGCAGATTTGAACCATGTGGACTCATCCAGTTACATGCTATGCGTTATGGAACGGTGCCTATTGTTGCCTCGACGGGTGGATTAGTGGACACTGTCAAAGAAGGTTTCACGGGATTTCAAATGGGAGCTTTCAACGTCGAATGCGAGGCAATTGACCCATTAGACGTGACAGCAATCGCCACAACCACCAAAAAGGCACTTGAAACCTATGGAACTCCAGCTTTAACAGAAATGATCCAGAACTGCATGGCTCAAGACCTCTCTTGGAAGGGACCTGCCAAGAATTGGGAGGACATGTTGCTGAGCTTGGAAGTTGCAGGTAGTGAACCAGGAATCGAGGGCGATGAAATCGCTCCTCTTGCTAAAGAAAATGTTGCCACTCCTTGAGTGACAGAACCGCTCCAGTGCAACTTAGAAGAGCTATTTCACAATCTAACCCAGGCGATTCCATTGCTGCACTGACAAGGCTCTGATTACTTCGATCATATCTAAGATTTGATAAAATTTATCCACTGAGAGTTACATAGTCAGCGACTCAGTGGAAGAGTTCATGATGTGTATATGAAGTGGCTTTACTGGAAAAGAGATACTGCTACTCATTTTCCTTTTCTTCTTTTCTTTTGATTTATGCCATCTACGGCACTCTCGATGTCCAACGTGGATGCCAAAAGCGTAGGCTAGCTAGCTCTAGATCTTGTATCTGGTCAAGAAGATCTTTATATAAATAAAAACGACTTTTTCACCTTCTGCTTCAGTTGCTTCAGTTAAATTTAAAGCCTGAAGTGTTGTGAGCTGTGGGTGGTAGTTGAATAAAGTGAATGTTTAAAACAATTGTCTTGTTACAAGAAAGAAAGAAAGAAACACACAGTATTTAAAGACAACAGACATAACAGGTGACCAATCCTGTAAGACAGATAAAGGACCAATAAGAGAGAGC
>Pso_Hmgs PS0403850.1 transcript offset:352 AED:0.27 eAED:0.27 QI:352|0.81|0.73|1|1|1|23|0|1078
CTCCCGTAAATAGTGTCTTAAACAACGTGGTAGTTGAACTCGTAATCAGAAGATTAATTAATTTCCCGTCAATTAAATCTCTAGTAATTCCTCAAATACCTCTCTTTCTTTTCAATTTCTCACTCACAAAAGTCCGCCTTTGAATTTCACAAACTCACGAGTCGCGTTGGCTGCATATTTGTTTTTGGTTCCGGTCGGACCGGTCATGAAATTTCCTCCGTCTATAAATACCGATTTATTCGTTGCCTAAATCTCTCACCATTTCTTCTTCATTCTTCCTTCCTTCCTCTCTCTCCAAAACAGCTCGATCGATCTAGGGTTCTCTGAAGGAATTCAAAGAAATTGTCTAAAGATGGGTTCAAATCAGAAGGATGTTGGAATTCTTGCTATGGAAATGTATTTCCCTCCTACTTGTGTTCAACAGGAAGCATTGGAGGCTCATGACGGTGCCAGTAAAGGAAAATACACCATTGGGTTGGGACAAGATTGCATGGCGTTTTGTTCCGAATTGGAAGATGTCATTTCAATGAGTTTGACAGCCGTTAGCTCTTTACTCGAAAAGTATAAAATTGACCCTAAACAAATTGGACGCCTGGAAGTCGGCAGTGAAACCGTGATTGACAAGAGCAAGTCGATAAAGACCTTCCTGATGACAATCTTTGAGGAATGTGATAACACTGACATTGAGGGTGTTGACTCCACAAATGCATGCTACGGAGGAACTGCAGCTTTGTTCAACGTTGTGAATTGGGTGGAGAGTAATTCCTGGGATGGACGATATGGTCTTGTTGTGTGCACTGATAGTGCGGTCTATGCAGAAGGACCTGCCCGCCCCACTGGAGGAGCAGCTGCTATTGCTATGTTGATTGGTCCAGACGCACCAATTGCCTTTGAAAGCAAATATAGAGGATCCCATATGTCTCATGTCTATGATTTTTACAAGCCCAACCTAGCCAGTGAATACCCGGTCGTTGACGGAAAACTTTCACAAACTTGTTACCTTATGGCACTCGATTCCTGCTACAAACGCTTTTGTGCTAAGTACGAGAAATGCCAGGGTAAGCAATTCTCGATGGATGATGCAGACTACTTTGTATTTCATTCACCTTACAACAAGCTCGTGCAGAAAAGTTTTGCTCGATTGTACTTCATGGATTTCTTAAGAAACGCCAGCTCTGTTGACGAGGCTTCAAAAGAAAAGCTTGCACCATTTGCAGCTCTATCCGGTGAAGAAAGCTACGCGAGTCGGGATCTTGAGAAGACATCCCAAACTGTTGCAAAGAATCTTTATGCTGAGAAGGTTGGACCTACCACTTTGTTGCCCAAACAAGTCGGTAATATGTACACTGCATCACTCTATGCGGCATTTGCTTCTCTTCTTCACAACAAAAATAGCTCACTGGGTGGTAAACGTGTAATAATGTTCTCTTATGGAAGTGGTTTAAGTTCCACAATGTTCTCATTCCGAATGAGGGAAGGTTCACATCCATTCAGCTTATCAAACATTGCAACTGTAATGGATGTCGCGCACAAGTTGGAGTCCAGACATGAGGTTACTCCTGAAAAATTCGTCGAAACCATGCAACTCATGGAGCACAGTGTTAAGAGTGAAGGAGTAGTAGCTAAGATATTTAGGGTTTCATTCTTGAGTGGTGTTTTGATTTCTGAAGTTATGGAGCTTTATACGAAATGGGTTCGAAGGAATAAAGATTATGTTCATTCTATGGAGTCCCTCGCCAATGGATTGACATGGCTACTACCAGAACGCTTCTCTGAGACAGAGATAGGACCAGAAGCAGTTACTGCTTTTTTGGGTATAATCACTTCTATAAATGAACATATTATCGATTCGGATCCATTGCAACGGCGAATGGGCTCTACGGAAGAGTCGTCATCATCATCGTTTCCTTGGTCACTTGGGATATCAGTTCTCAAGGACTTGGAAACATTGGTGGAAGTCATGGCTCAGCATTTCTATGGAGATGATAAGAAATGGAATTTCCTAGCTGTCACTGAGGGTACCAAATTTTTAGTTAGGTTAGCTTTGTTTCGGGATAGTGGGTATAAAATGGTACTAAATGGAGGGGAGATAGCTAATGTTGATAAGAGACCTGAGGCGTCGAACTCTGAACCCAGAATGGGGAATTCTGTAAGACGAGATCGTTTTGGGCGTGATCCACGAAGTCTTGAAGGAAGGGCGTTGTCAGCCTTAAGCAAGTTTGGAGAAGACGCTAGAATGATTTCTGAACCTAAGTGGTTAAATAGATTTCAGAACCACCGTGATCCTGCCATGGAAACTCCACCACCTGTTCCCAAAAAACCTACACTTTCAAAAATTTGGTCTGAGAAGGGAGTTCCTGGGGTTTTGTTTCTCACTGCTGAGGTGTTGCATATGAGTAGACCACTAATTTATGTTTTGCTTATGAGGAAGTATGGAGTTCGGTCATGGTTACCTTGGTTTCTTGCTCTCTCTGTGGATCTGACTGGAATGAGCATACTTTCTCATGTTAGACATTCTGGACACAGTAGATATGGAGGAAGTTCTTCTCTTTCAGCATCTGAAAAGGATGAGGTTAAAAGGCGAAAGATGTTGTTGGCATTTTACCTCATGAGAGATCCATTTTTTAGCCGGTATACTCGGAAAAGACTTGACACAGTTGAGAGAGTCACAGACCCTATCCCAATAATCGGGTTTCTTACAGCTAAAATCATTGAGCTTGTTATTGGAGCTCAAACTCGCAAAGTTGTCGCCTTTTGTGCTCTTGAAGACTCTGGTAGTCTTCATTATGCCCATCTCGTCTTTACCCAAATCCCGAATCCTACTCCTTACATCTGCAACTCTATAATTCGAGAGAAGAGTGTGGTTTCATGGGCGACAATGGTTGATGCTTATACGCAATCGGATCAACCCGTAAAAGCCCTTGAGCTTTTCCAGAGAATGGAAGTGGAACAGGTTAATCCCAACGAGGTTACGTTGCTGAATGTTTTAACAGCTTGCGCCAGGGCGAGAAATTTGGAAATGGGGAAGTGGGTTCACAAGTATATAGATGACAATGGAATTGGGTTCAGTTTGGTTCTTACAACAGCTCTTATGGATGTTTATTGCAAATGTGGTTGTTTCTCTCTAGCTCGGGAATTGTTCGACCAGATACCTGAAAAGAATTTGTTTCACTGGAATATAATGATCAATGGACATGTTGAAGACAGTGACTATGAGGAAGCCTTATCACTCTTTCACGAAATGCAAATCAAGGGAATTAAAGCGGATAAGGTGACTATGGATATGATATCTAAGTTAAAGATAGCAGGTTATGTACCTGACAATTCTGAAGTGCTGTTTGAAATGGACGAAGAGGAAAAGGAGAATGCCCTTAGTATGCACAGTGAGAAGTTAGCAATCTCTTTTGGACTCATAAGTACTAGCCCTGGTACTCGCATTCGAGTAGTGAAGAATCTTCGTGTTTGCAATGACTGTCACTCTGCTGCAAAGCTGGTATCCAAAGTGTACAATAGGGAGATAGTCTTGCGGGATAGAAACCGGTTTCATCATTTCAAGGATGGGTTGTGTTCTTGTAAAGACTTCTGGTAA
>Pso_Nia PS0312620.1 transcript offset:413 AED:0.12 eAED:0.12 QI:413|1|1|1|1|1|4|415|904
TTTCTGTTATATAAAGTCTAGAGGATTGTATATTTATTTATGTGGCTATAATCGGCAATTACAAATCACAGACCATAGTTTGCATGCACTGTAACCACGGGTTCCTCATTTTTTCTTAGTCGGCTGGCTCGGCTATTAAAATTTGTGACATCACTACCCAAGATTAATTTGTCCCACCTTTAGAGCCATCTCTATCAGAAGAGCATGGCACAAGCACATCCCTTTTCCAATGCATCTTATATAAAGCCCTAACCATGCTCCTCATTTTTCTTGCAACTATCAAATGCTTGCAAAAGCAAATCGGAGAAAAGAGAAAACATAGATAGAAGTAGAAAGCAGAGAGAAAGTGAAACGAGAGGAGGAGCATTCAAAGAGAGATTTTTTTCTTTCTTCTTTCTTTTGATTAGTCTCTAATGGCGGCTTCTGTTGAAAATCGGCAGTACAACAGTCGACTTGAATCAGGTCTAGCAGTTCGTGGATTTAAAACCAATCCCAGTCATCGATCTGATTCGCCTATCCGTGGCTGTAATTTTCCCATGTCGACTACCGAGCGTCTTTCTATACAAGCAAAACCGGTCATTGAAGATTTATCTAGCGACGACGAGGAGGATCAAAACGAGCAGTGGAAAGATTTCGGCAAGATAAACAATGAAATAGAGCCGTCTGCTATTGACTCGAAAGATGAAGGAACTGCTGATAATTGGATTGAACGCAACCCTTCCATGATTCGGTTGACAGGAAAGCACCCATTCAATTCAGAAGCACCATTAACTCGTCTCATGCATCACGGGTTTATCACACCTGTTCCTCTTCATTACGTTCGTAATCACGGAGCTGTTCCAAAACTTAAATGGGAGGATTGGACAGTTGAGATTTGTGGATTAGTAAAGCGTCCGTTACGTATCACTATGGATCAGCTCATTAATGATTTCGCAAGCCGTGAGTTTCCAGCTACACTTGTCTGTGCAGGTAACAGACGTAAAGAGCAGAATATGATAAAACAAACTATTGGGTTTAACTGGGGAGGTGCAGGAGTATCAACTTCAGTATGGCGTGGTGCACGTTTATGTGACGTATTAAAGCGTTGTGGTATCATGAGCCGTAAGAAAGGTGCTCTGAATGTTTGTTTCGAAGGAGCTGAAGATTTACCCGGTGGCGGTGGATCTAAATATGGAACTAGTATAAAGAAGGAATTCGCAATGGATCCTGCTCGTGATATAATTCTAGCTTACATGCAAAATGGTGAACGTTTGTCTCCTGACCACGGATTTCCAGTCCGTATGATTATTCCAGGTTTCATCGGAGGAAGAATGGTGAAGTGGTTAAAGAGAATTATCGTCACAACTCCAGAATCCCAAAACCACTATCATTTCATGGATAATCGGGTTCTTCCTTCTCATGTCGATGCTGAACTCGCCAATTCTGAAGCATGGTGGTATAAGCCAGAGTACATCATCAATGAGTTGAACATAAACTCTGTGATTACAACTCCTTGTCATGAAGAGATTCTTCCCATAAATGCTGCAACAACACAAAGAGCTTACACATTAAGGGGATACGCATATTCCGGCGGCGGTAAGAAGGTAACTCGTGTCGAAGTAACAATGGACGGCGGAGAGTCATGGTTAGTGTGTACTTTGGATCATCCCGAGAAACCAAACAAGTATGGCAAATATTGGTGCTGGTGTTTTTGGTCACTGGAAGTTGAAGTTCTCGACTTGCTTGGTGCCAAAGAGATTGCAGTCAGGGCTTGGGATGAAACTCTAAACACTCAGCCTGAAAAGCTTATCTGGAACGTCATGGGTATGATGAACAACTGCTGGTTCAAAGTCAAAACAAATGTGTGCAAACCACACAAAGGAGAAATCGGTCTTGTTTTCGAGCATCCAACTCAGGCTGGAAACCAACCAGGGGGATGGATGGTTAGACAAAAACATCTTGAAAACTCTGAAGGTCCACAGACCCTCAAAAAGAGTTTGTCCACTCCTTTCATGAACACCACATCGAAAATGTATTCGATTTCCGAGGTGAAGAAACACAACTCGCCTGACTCGGCTTGGATCATTGTTCACGGACATGTTTATGACTGTACCCGGTTCTTGAAAGACCATCCAGGTGGTTCCGATAGTATTCTCATCAATGCAGGTACCGACTGTACCGAAGAATTTGATGCAATTCACTCTGACAAGGCCAAGAATTTACTTGAAGATTTCAGAATCGGTGAACTCATTGCCACTGGTTACACTTCTGACTCGTCATCTTCACCAAACAACTCAGTTCATGGTTCGGGCAGCTTGAGTCACCTAGCTCCTATCAAAGAAATCGGCATTGCGAAACCCGTAGCTCTAGTTGGCAGAGATAAAATACAATGCAAACTTATTGCCAAGACCTCGATTTCTCATGACGTTCGTGTCTTCAGGTTTGCATTACCTTCCGCTGATCAAGTCCTTGGGTTGCCAGTTGGGAAGCACATATTTGTATGTGCCCACGTTAACGATAAGCTGTGCATGCGTGCTTACACTCCATCAAGCACAGTTGATGAAGTTGGTTACTTTGAGCTGGTCATCAAAGTCTACTTCGGCGGAGTTCACCCCAAGTTCCCCAATGGAGGTATTATGTCTCAGCACTTGGATTCTCTTCCTCTTGGTGGAACTATTGATGTGAAGGGTCCTTTAGGACACATTGAATACACTGGTCGTGGTAATTTCACCGTTCATGGCAAACACAAGTTTGCCAAACGACTCGCAATGCTTGCTGGTGGCACAGGAATTACACCAATATATCAAATTGTACAAGCAATATTGAAAGACCCAGAGGATGAAACGGAGATGCACATCGTATTCGCAAACAGGACTGAAGATGACATCTTGTTGATGGATGAACTTGATTCGTGGGCTGAGAAGCACGAGAGGCTGAAAGTTTGGTACGTCGTTGGTGAAACATTGAGGGAAGGATGGAAGTACAGTGTAGGGTTCATAACTGAAGAGGTCCTACGGGAACATATCCCTCCGGCATCGGAAGATACATTGGCGTTGGCTTGTGGACCACCACCTATGATTCAATTTGCAGTGACTCCTAATTTGGAGAAGATGAATTATGATGTCAAGAATTCATTGTTGGTGTTCTAATCAGATTAAGTACTTAGAAGGTGAAACTACAAAGAGGAACACATGTGATCAAATTTAAGAAAATGATAAGGGGAGGACAAATTATAAGGAAGTTCTCATTAGTTTATTGTATATAATTAGTGTTGAAGGATGTAATGGGTTTAGTATGTTCTTAAAAGTAAGGGGATTGTTAAATGTTAGTCTGTTTAAATTTTATGTAGAATTGAAAGCAAAATGTGGGAATTGATACTTTCTTTCCTCGATATTTATGATCATTACATATTTTACTCCCTCCATTTTCATTAATAGTATGTCTGGGTATTTCTGCTTTTCCAGAAACAGAAGTCAAAAACAATATGCTTTTGTTTCACAAAAAAATAATTTTTTTTATAAGTCATTCTAAAATGTATATTCAAACTAATTTTTGATTTTTTTA
>Pso_Eif3E PS0149380.1 transcript offset:246 AED:0.14 eAED:0.14 QI:246|0.87|0.77|0.88|1|1|9|0|454
GACAAACTTCCAAAAATTGTCACCAACTTGTAGCCTTATAAGTAAAAAAGATCCGATCCAAACTCGACCTTGACCGACTGTATTGACTTTGACCTTCTCTAAATAAATCGAATCGTGTGTTAAACTTATCTCTTTTACTCGCCTTTCTCAGTTTCCATCAGTTTTAGGGTTTTTCTCTTTCTTCCTCCCACCACCACTGCGCCGCTAGAGGTTGTTCTTCAGCCTCTACAACAACAACAACCAATCATGGCGAATCATGATCTGACATCAAAAATAGCACTAAACTTAGATCGACATCTCGTTCTACCACTCCTTGAGTTTCTTCAGGAGAAAAAAATCCATCCCGATGTTCAAATCCTCAAAGCTAAAGACGCTCTTCTCAGCCAGACCAATATGGTTGATTATGCTATGGATATTTACAAGTCTCTTCATCAAACTGATGATGTTCCTCAAGAAATGATTAATAGGCGTGCTGAAGTGGTTAGGAGAATGAAATTGCTTGAAGATGCAGCTGAATCGATTATTACTTTCCTTCAAAGCCCAAATATGATTAACGAACCACGTCCTGATAAGCAGTATGTTCTTCAGTTGTTACAGGGATACCAGATTGGTGCTGAGCAAATTGAGGCATTGTATCAGTATGCGAAATTTCAATTTGAATGTGGAAATTACTCAGGTGCAGCTGATTATTTGCATCAGTACAGAGCAATTTGTACCAATCCTGATAGAATTTTGAATGCATGTTGGGGAAAGCTTGCATCTGAGATATTGATGCAGAACTGGGATGAGGCTCTTGATGAGCTTAATCGGTTGAGAGAGATTATTGAATCAAAGAATTTCAAGAACCCATTGACTTTACTCCAGAATAGAATCTGGTTGATGCATTGGAGCCTCTTCATCTTTTTCAACCATGAGAATGGAAGAAATGGCGTCATTGATCTATTTCTCAATGACAGGTACATGAATGCTCTCCAAACAAATGCACCCCATCTTTTACGTTATTTGGCAACTGCATTGATTGTTAACAAAAAGAGAAGGCCTCAACTCAAAGAGTTGATCAAAGTTATCCAGCAAGAGCAATCTGCATACAAGGATCCCATCACTGAGTTCTTATACTGTTTGTATGTCAACTATGACTTCGATGGTGCACAACAGAAGCTCCGTGAATGTGAGGATGTGATTTTGAATGATCCATTCCTTGGTAAACGAGCTGAAGAAGGAAACTTCAGTACTGTTCCTTTGAGGGATGACTTTCTTGAAAATGCCCGTCTCTTTATCTTTGAAGCTTACTGCAGAATTCACCAGCGCATTGACATTGGAACTCTTGCCCAGAAGTTGAATATGAATTTCGATGAGGCAGAGAGATGGATAGTGAATCTTGTTCAGAATGCAAAGCTTGATGCTAAGATTGACTCTAAGCTAGGAACTGTTGTAATGGAACCCACTTCTCTCAATGTGTATGAGCAGATCATTGAGAATACCAAATCACTCTCTTTGCGTACCTACAAATACGTCAATCTTGTTTTAGAATCAGCAGCACCACCGTTCACCAGTGTAGGATCGACGATCTGCATAACTCCAGTATTAAGAGCCATCTTTGCAAAACTATGA
>Pso_AroB PS0624870.1 transcript offset:275 AED:0.15 eAED:0.15 QI:275|1|1|1|1|1|8|305|442
GCCGTTTGTCAGTGTATTGAGAGGGTTTTACAGCAAGAAAAAAGCTTTTGGGTAGTTAAAAGGATATTTCAGTCTTTTCGACGTCAAAGAGGGTAGGCGGGTATTTTCGCACGTGCAACATATGTGCTTTTAACGATTTTCACGATTTTTCAATAATTCTCACCAACCCCCAAGAGGCTGCTACTTCAACTACTTCATCTCGTCTGGTTTCAAAAATAATCAGAAGAAGTTTTGTTTTGTTTCGTTTCCCTCTCTAATTCTTCCCCAATTTTTTGATGGCTTCTTCTACTACTTCTTCACCTTCTCTTAATTTGGCTATTAAGAATTCGTGTGTACGAGAAAATTCTGATCTATTTCTTAGAGGGAGGAATTTATCACTGAAATCTTCATTTATACGTTCAAGTTCATTACGATTGAATAGAATTGGATCTTTAAACATTCAATCGAAGAGTAGAATTATATCTGCAAATTCAGCTCAAGTAATGGAACAATCTTCAATTAGGGCACCAACTATTGTTGATGTTGATTTGGGTAATAGAAGTTATCCGATCTATATTGGTTCTGGACTTCTTGAACAACCTGATCTTCTTCAGAGGCACGTACATGGGAAGAGAGTACTCGTGGTAACTAATACGACAGTTGCACCATTATACCTAGATAAAGTTGTCAGCGCATTAACTCATGGAAATCCGAGTATTTCGGTTGAGAGTGTGGTTTTGCCAGATGGAGAGAAATACAAAAATATGGATACTCTGATGAAAGTTTTTGACAAGGCCATAGGATCTCGATTTGATCGTCGTTCCACATTTGTCGCTCTTGGAGGTGGTGTTATAGGTGACATGTGTGGTTATGCTGCAGCTTCTTTCCTTCGTGGTGTAAACTTCATTCAAATTCCAACTACAGTCATGGCACAGGTGGATTCCTCTGTTGGGGGAAAAACTGGAATCAACCACACACTGGGGAAAAACTTGATTGGTGCTTTCTACCAGCCCCAATGTGTACTTGTAGATACAGACACATTACATACACTGCCTGAGAGGGAATTAGCTTCTGGTTTTGCTGAAGTTATAAAATATGGACTCATTAGGGATGCTGAGTTCTTCGAGTGGCAAGAAAAAAATATGGACTCTCTGTTGGCGAGGGATCCCAGTGCACTAGCATATGCAATCAAGCGTTCATGTGAAAACAAGGCAGAGGTTGTATCCTTGGACGAGAAGGAAGGTGGAGTGAGAGCAACGCTGAACTTGGGTCATACCTTTGGACATGCAATTGAAACAGGATTTGGCTATGGTCAATGGCTCCATGGAGAAGCTGTAGCAGCTGGAACGGTCATGGCAGTAGATATGTCTTACCGTCTAGGTTGGATTGATGAATCAATTGTGAAGCGGACATACGATATTTTACAAAAGGCTAAGCTGCCGATTACCCCACCAGATGTGATGACTGTAGAGATGTTCAAGTCTTTCATGGCTGTTGATAAGAAGGTGGCTGATGGACTACTAAGGCTCATCCTTCTCAAAGGTCCTCTCGGCAATTGTGTTTTTACAGGTGATTACGATAGAAAAGCCCTAGACGAGACCCTTCGTGCATTCTGCAAGTCTTAATTTAATGCCGACCTTGGTTGGGCTCATTTCTTCATCAACCATGTGCAGTTTTGTGTTATTTTCTTTTATAGACTATAGACTCATCTGTTGACGTGAAACCACATTGTTTCTGCATATGTAATTTAATGACTTCCTAGATTTGCCATCAGCGAATGTATTACTATAGAGCCTCATACTTACATCTTACTATAATAAAAAACAAGTTTAGTTTTTCAAATTTGGGTGCATGTTACATGGGCCTGTACTCAAAAAAAAATTGTTTGATAACCAAAAGTTTTATTGAAAGTACAACACAATATTTTGAC
>Pdu_TRINITY_Agt1 Pdu_c37367_g1_i1 len=1530 
TATTTCCTTCCTCCCATTGTTTATCCATTAAAGTTGGACTGGGAGAGAGAGAGTGAGAGTCTGAAGTAGTTCTCCAGAAACCATTCTTGCGACGAAAAGCTTCAAAGAGGTACAATATGGATTACGTTAATGCACCTGGGAGGAACCATCTCTTTGTTCCTGGACCTGTCAATATTCCAGAATCAGTCCTTCGTGCCATGAGCAGAAACAATGAAGATTACCGTTCCCCTGCAATTCCTGCCATGACTAAAACTCTTCTTGAAGATGTTAAGAAGATTTTCAAGACAACTTCTGGAACCCCATTTTTGATCCCCACAACAGGTACTGGTGCATGGGAAAGTGCACTTACAAATACTTTGTCTCCTGGTGATCGAACAATTTCTTTCCTCATCGGGCAATTTAGTCTCCTCTGGATTGATCAGCAGCAACGCCTCGGATTCAACGTTGATGTTGTGGAGAGTGAGTGGGGCCGTGGTGCTGATCTTGAAGTCCTAGCATCCAAGTTAGCTGAAGACACTGCTCATACCATCAAAGCTGTTTGCATGGTTCATAATGAAACTGCAACTGGAGTTACTAATAATTTGGCAGCTGTAAGGAAATTACTTGATCACTACAACCATCCTGCATTGTTTCTCGTGGATGGAGTGTCTTCGATATGTGCTCTTGATTTCCGTATGGATGAATGGGGAATCGATGTAGCTTTAACTGGTTCACAAAAAGCTCTTTCTCTACCTACTGGGATGGGTATTGTGTGTGCAAGTCCTAAAGCATTGGAAGCATCCAAGACTGCCAAATCAGTGAGAGTGTTCTTTGACTGGAAAGACTACTTGAAGTTCTACAAAATGGGAACTTATTGGCCATACACTCCTTCAATCCAGCTTTTATACGGCCTCAGAGCTGCTCTTGATCTCCTATTTGAGGAGGGACTTGACAATGTCATTGCTAGGCACAGCCGCTTGGCCAAGGCAACCAGACTTGCTGTTGAAGCCTGGGGTTTGAAAAACTGCACACAGAAAGAGGAGTGGTTGAGCGACACTGTGACTGCAGTTGTTGTTCCACCTTACATTGACAGTGCTGAAATAGTTAGAAGGGGATGGCAGAGATACAATCTAAGCTTAGGTCTGGGTTTGAATAAAGTGGCTGGAAAAGTTTTCAGGATAGGTCATCTTGGGAACCTGAATGAGCTCCAACTGTTGGGTTGTTTAGCTGGAGTGGAGATGATTCTGAAAGATGTTGGATACCCAGTTAAGCTAGGAAGTGGAGTGGCTGCGGCTTGTGCGTTTTTCCAGAACACCATTCCGATGATTGAATCTAGGATTTAATGAATCATTCATTATCCATGTGTAACTACTGTTCTCCCTCTTGTGATTTGCTTGGATTACTTGTATAAAAGAAGACATGATAATCTCCTGTATTTGCACTCTTCTGAGGCTTACTTAGTAGTACAAGAACTCATTACTCTTTCATCCATTAATCCTGTATTTAAAATCTCTTTAAATTTAATCTCATCACTGTTGCATAAAAAAAAAA
>Pdu_TRINITY_At103 Pdu_c33183_g1_i1 len=1611 
GTGCTCTTCCGATCTCAAAAACTTGAATGAGGCTGAGTTTGAAGCTCTATTACAAGAGTTCAAAACTGATTACAACCAAACTCATTTCGTTAGAAACAAAGAGTTCAAAGAAGCTGCTGATAAATTGCAAGGTCCTCTTAGACAGATTTTCGTTGAGTTCTTGGAGAGATCTTGTACTGCTGAGTTCTCAGGGTTTCTTCTTTACAAAGAACTTGGAAGAAGACTTAAGAAAACCAATCCAGTTGTTGCTGAAATTTTCTCACTAATGTCCAGGGATGAAGCTAGGCATGCTGGATTCTTAAACAAGGGACTGTCAGATTTCAACTTGGCACTGGATCTTGGATTTCTTACAAAGGCTAGAAAATATACATTCTTCAAACCCAAGTTCATTTTCTATGCTACATATTTATCTGAGAAAATTGGGTACTGGCGGTACATAACCATTTATAGGCACTTAAAGACCAACCCTGAATACCAAGTTTATCCAATTTTCAAGTATTTTGAGAACTGGTGCCAAGACGAGAACAGACATGGAGATTTCTTCTCCGCACTGATGAAAGCTCAACCCCAGTTTCTTAACGATTGGAAAGCAAAGTTGTGGTCTCGGTTCTTCTGCCTATCGGTGTACGTGACCATGTACTTGAATGACTGCCAGAGAACAGCTTTTTACGAAGGGATCGGACTTAACACTAAAGAGTTTGATATGCACGTCATAATTGAGACAAATCGTACAGCCGCAAGGATTTTCCCTGCAGTTCTAGATGTTGAGAACCCGGAGTTCAAGAGGAAGTTGGATCGGATGGTGCAAATCAACGAGAAACTTCTTGCAATTGGTGAAACTGAGGAATCATCTTTGGTGAAGAACTTAAAAAGGATCCCACATGTTGCAGCGTTGGCGAATGAGCTCTTGGCTGCGTATCTCATGCCTCCTATTGATTCTGGATCTGTTGATCTTGCTGAGTTTGAGCCACAAGTTGTGTATTAATAAGTTTTTTGTGTATTGAGGAAACAAAGGCCCTTCAATTCAATTCAGTTCAGTGCAAAGTTTAATTGCTACAGTTAACCATCACTATGGACCTGCTGTATAAAGAACGAAACATTTGTGACATATAATGTATCATGATTTCTGGACGCACCTCATGTGGAGGTTACTCGTCATGCGTATTTTTTTCTGCACACATGTAGCCCAGGACTTGTCACAACTGGCAAGGCAAGTACAAGAGCTAGACAATGGTCCTACTATCTAGGCGATGTATGAGCATTTCACCTGAAGAGACATCGACATTTTAAACTGGCAGAACGGATTAAATACCCATGTTGGGTCCTAAAGCTGTTAATTGTCATCATGACAGTGGTTTCATTGTTCTCAAATGTTATTCTCGATCATATGAGATCCAAATTTGAAGTACTTTGCTACCGAGTATTTAAATGATCCGGGCTCCAAGGCCAAAAAGTTTGAAACAGGGGAGATTTAACAGTTGGCGATCAAGATAAAACAGTTTAAAGGACACAAAAGGCGCACATGTTCCCTGTTTTTACACATGAAGCTTCAACTCGTTGTTTCTTAGTTTGGGAAGCTTAAATTTGTTAGATCGGAAGAGCGTCGTGTAG
>Pdu_TRINITY_ChlP Pdu_c39955_g1_i1 len=1375 
TCTTTAAATCAAAAAAACAAGGATAACAAAATCTTAAAACTTTCATTCATACTTGCAGAAACTTGAATCCACCACCACCAAAAATGGCCTCCATTGCCGTCAATGCTCGTTTCTCAGCCACAACATGCGACCGTAAAACAACCGAAATCAGCCGTGAAACACTAAAATCCTTCATGGGTCTTAGAAAAACCAACCAAAATGCTTCCATCTCACTTACACAATCTCTAACCACAAGTACTCAACACTTTAACCCTGCTAGAAGAAATTTCACTTCCATCAAAGCAGGTAAATCAAGTCCTAAAGTAACAGGAAGAAATCTCCGAGTTGCGGTTATTGGTGGTGGTCCTGCTGGTGGTGCAGCTGCTGAAACCTTAGCTAAAGGTGGTATCGAGACGTTCTTGATCGAAAGGAAAATGGATAACTGTAAGCCATGTGGTGGTGCAATTCCACTGTGCATGGTTGGTGAGTTTGATCTTCCTTTGGATATCATCGACAGACGTGTTACTAAAATGAAGATGATTTCGCCTTCAAATGTTGCAGTCGACATTGGCCAAACTCTTAAACCAGATGAGTATATCGGTATGGTACGTAGAGAAGTGCTCGACCAATATCTTCGTGAAAGAGCAGAGAAAGCTGGAACAAAGGTAATTAACGGTTTATTCTTGAAAATGGATATGCCAAAAGAGCCAAATGCGCCTTATGTTCTTCACTACAGTGCTTATGATGGCAAAACTGGTGGAGTTGGCACAAAAACCACGCTAGAGGTAGATGCAGTCATCGGTGCAGATGGTGCGAATTCTCGTGTGGCTAAAGCAATTGGAGCTGGTGATTATGATTACGCTATTGCATTCCAAGAGAGAATCAGAATCCCAGATGAGAAGATGGTTTACTATGAAAATCTTGCCGAGATGTACGTCGGAGATGACGTCTCGCCTGATTTTTACGGATGGGTGTTCCCAAAATGTGATCACGTCGCAGTGGGTACCGGTACAGTTACACACAAAGGAGATATCAAGAAATTTCAAGTGGCGACACGGCTACGTGCCAAGGATAAGATTCTAGGCGGAAAGATTATCAGAGTAGAGGCACATCCTATTCCAGAACATCCAAGACCCAAGAGGTTGGCAGACAGAGTAGCGCTTGTTGGAGATGCAGCTGGGTACGTGACAAAATGTTCCGGAGAAGGTATATATTTTGCTGCTAAGAGTGGCAGGATGTGCGCCGAAGCGATTGTTGAAGGATCCGAGAGAGGGACAAGAATGGTGAATGAAACGGATTTGAGAAATTATCTGGAGAAATGGGATAAAACTTACTGGCCAACTTACAAGGTTCTGGATATATTGCAGAAGGTGTTTTACCGATCGAATCCAGCCCG
>Pdu_TRINITY_GbssI Pdu_c27554_g1_i1 len=2450 
CGTGTGCTCTTCCGATCTTACGGACTTCTTCTTCTCTCGTAACAACTCCTACTACTTGCTTGTGATCTGTGCTGCTGTGTCTCACTCTACTGTCAGTCAGTCTAGAGACAAAAAAGAGTGTATTTTGAGATTATCGAGAGTGACATATCTCTCTATTCTCCATCCTTGTGAACTCATCAGCATATAATAATCTCTCAAGTCTCAACTGACAAGAATATTACCATGGCGACCATAAGTGCGTCCCAGTTAGTATCACGAACCAATTGCGGAGGAACTGCACCAAAAGACATACTTAAACAAATCAATATGAAGAACCAAAGCATGACTCATTTAGGGTTAAGATCTTTGAGCAAAGTAGATTTCTTACAAATAAAAAACACTCAGAAAGCAGCTTCAAGGGAACTGAGGAGGAACGCATTCCAGACAGACAAAGGTACTGCCTCAGGAGAGGTTAAATGTTCTAGTGGAATGAACTTGGTCTTTGTTGCTGCTGAAGTAGGCCCCTGGAGTAAAACCGGTGGTCTTGGTGATGTTCTTGGAGGCTTACCACCAGCCATGGCGGCAAATGGACATCGTGTTATGACAGTCTCTCCTCGTTATGATCAGTACAAAGATGCTTGGGATACCAATGTGTCAGTTGAGATGAAAATTGGGGACAGAATTGAAACCGTTCGTTTCTTTCACTGTTATAAGCGTGGGGTTGACCGTGTATTTGTGGATCATCCACTGTTTCTTGAGAAGGTATGGGGTAAAACTGGATCAAAAATCTATGGTCCGAATGCTGGATCAGATTACCAAGATAACCAGCTTAGATTCTGTTTGCTTTCTCTGGCAGCTCTAGAAGCACCAAGAATTCTGAATCTCAACAGCAACAAATATTTCTCTGGAACATACGGAGAGGAGGTCGTGTTCATCGCTAATGATTGGCATACGGCCCTTCTACCATGCTACCTTAAAAGTATATACCAATCTAAAGGGATGTACGAAACTGCCAAGGTTGCTTATTGCATCCACAACATTGCTTACCAAGGAAGATTTTCTTTTTCCGATTTTGCGCTTCTCAATCTTCCGGATTCATTTAGGAGTTCTTTTGACTTCATTGATGGGTATGAGAAGCCTGTTAAAGGAAGGAAGATTAACTGGATGAAGGCTGGAATATTAGAGGCAGACAAGGTCGTAACTGTGAGTCCATACTATGCTGAAGAACTTGCTTCAGGCCCGGATAAAGGTGTGGAACTGGATAGTATTATACGCAAAGCTGGCTGTCTGGGTATTATAAATGGAATGGATGTTCAGGAGTGGAACCCATTAACTGATAAATATATCGACGTCAAATATGATGCCTCAACTGTGACCGAGGCGAAGGCTCTTCTGAAAGAAGCACTGCAGGCAGAAGTAGGGTTACCTGTTGACCGTAATATTCCTGTCATAGGTTTCATTGGTAGACTTGAGGAGCAAAAGGGTTCAGATATTTTGGCAGCTGCAATCCCTGAATTTATTGACGAAGAAGTGCAGATAATTGTCCTCGGTACTGGCAAAAAGCCCATGGAAAAACAGTTGGAGCAGTTAGAGACTATGTATCCTGAAAAAGCTAGAGGAGTGGCGAAGTTCAACGTTCCCTTGGCTCATATGATCATAGCTGGGGCTAATTTTATGATGATCCCAAGCAGATTTGAACCATGTGGACTCATCCAGTTACATGCTATGCGTTACGGAACGGTGCCTATTGTTGCCTCGACGGGTGGATTAGTCGACACTGTCAAAGAAGGTTTCACGGGATTTCAAATGGGAGCTTTTAATGTCGAATGCGAGGCGATAGACCCATTAGACGTGACAGCAATCGCCACAACCACCAAAAAGGCCCTTGAAACCTATGGAACTCCAGCTTTAACAGAAATGATCCAGAACTGCATGGCTCAAGACCTCTCTTGGAAGGGACCTGCCAAGAATTGGGAGGACATGTTGCTGGGCTTGGAAGTTGCAGGTAGTGAACCAGGAATCGAAGGCGATGAAATCGCTCCTCTTGCTAAAGAAAATGTTGCCACTCCTTGAGTGACAGAACCGCTCCAGTGCAACTTAGAGGAGCTATTTCACAATCTAACCCAGGTGATTCCGTTGCTGCACCGACAAGGCTCTGATTACTTCGATCATCTCTAAGATTTGATAAAATTTACCCACCGCGAGTTACATAGTCAGTGGAAGAGGTTATGATGTGTATATGAAGTGGCTTTGCTGGAAAAGAGATACCGCTACTCATTTTCCTTTTCTTCTTTTCTTTTGATTTAAGCAATCTACGGCACTCAATGTCCAATGCGGATGCCAAGAGCGTAGGCTAGCTAGCTCTAGATCTTGTTTTAGTCAAGAAGAACTTTATATAAATAAAAACGGCTTTTTCACCTTCTGCTTCAGTTAAATTTCCAAAGCCTGAAGTTCTAGGTAGATGGCCCACG
>Pdu_TRINITY_Hmgs Pdu_c38849_g1_i1 len=1379 
GTGTGCTCTTCCGATCTATTCTCCCTTCCTTCTCTTCCCCTCTCTCTCCAAAAACAGCTCGATCGATCGATCGATCTAGGGTTCTCTGAAGGAATTCAAAGAAATTATCTAAAGATGGGTTCAAATCAAAAGGATGTTGGAATTCTTGCTATGGAAATGTATTTCCCTCCTACTTGTGTTCAACAGGAAGCATTGGAGGCTCATGATGGTGCCAGTAAAGGAAAATACACCATCGGGTTGGGACAAGATTGCATGGCGTTTTGTTCCGAGTTGGAAGATGTCATTTCAATGAGTTTGACAGCCGTTAGCTCTTTACTCGAAAAGTATAAAATTGACCCTAAACAAATTGGACGCCTGGAAGTCGGCAGTGAAACCGTGATTGACAAGAGCAAGTCCATAAAGACCTTCCTGATGACAATCTTTGAGGAATGTGATAACACTGACATTGAGGGTGTTGACTCCACCAATGCGTGCTATGGAGGAACTGCAGCTTTGTTCAACGTTGTCAATTGGGTGGAGAGTAATTCCTGGGATGGACGCTATGGTCTTGTTGTGTGCACTGATAGTGCGGTCTACGCAGAAGGACCTGCCCGCCCCACTGGTGGAGCAGCTGCTATTGCTATGTTGATTGGTCCAGACGCACCAATTGCCTTCGAAAGCAAATATAGAGGATCCCATATGTCCCATGTCTATGATTTTTACAAGCCCAACCTAGCCAGTGAATACCCGGTCGTTGACGGAAAACTTTCACAAACTTGTTACCTTATGGCACTCGATTCCTGCTACAAACGCTTTTGCGCTAAGTACGAAAAATGTCAGGGTAAGCAATTCTCGATGGATGATGCAGACTACTTTGTATTTCATTCTCCTTACAACAAGCTTGTGCAGAAAAGTTTTGCTCGATTGTACTTCATGGATTTCCTAAGAAATGCCAGCTCTGTTGACAAGGCTTCAAAAGAAAAGCTTGCACCATTTGCAGCTCTATCCGGTGAAGAGAGCTACGCGAGTCGGGATCTTGAGAAGACATCCCAAACTGTGGCAAAGAATCTTTACGCTGAGAAGGTTGGACCTACCACTTTGTTGCCCAAACAAGTCGGTAATATGTACACTGCATCACTCTATGCGGCATTTGCTTCTCTTCTTCACAACAAAAATAGCTCACTGGATGGTAAACGTGTAATAATGTTCTCTTACGGAAGTGGTTTAAGTTCCACAATGTTCTCATTCCGAATGAGGGAATGCTCACATCCATTCAGCTTATCAAACATTGCAACTGTTATGGATGTCGCTCACAAGTTGGAGTCCAGACATGAGGTTACTCCTGAAAAATTCGTCGAAACCATGCAACTCATGGAGCACAGGTACGGAGGGAAAGACTT
>Pdu_TRINITY_Nia Pdu_c45852_g1_i1 len=3006 
TTGCTTGCAAAAGCAAATCGGAAAAAAGAGAAAACATAGGAGTAGAAAACAGAGAGAAAGTGAAACGAGAGGAGGAGCATTCAAAGAGAGATTTTTTTCTTTCTTCTTTCTTTTGATTAGTCTCTAATGGCGGCTTCTGTTGAAAATCGACAGTACAACAGTCGACTTGAATCAGGTTTAGCAGTTCGTGGATTTAAAACCAATCCCACTCATCGATCTGATTCGCCTATCCGTGGCTGTAATTTTCCCATGTCGACTACCGAGCGTCTTTCTATACAAGCAAAACCGGTCATTGAAGATTTATCTAGCGACGACGATGAAGATCAAAACGAGCAGTGGAAAGATTTCGGCAAAATAAACAATGAAATAGAGCCGTCTGCTATTGACTCGAAAGATGAAGGAACTGCTGATAATTGGATTGAACGCAACCCTTCCATGATTCGGTTAACAGGAAAGCACCCATTCAACTCAGAAGCACCATTAACTCGTCTCATGCATCACGGGTTCATTACACCTGTTCCTCTTCATTACGTTCGGAATCACGGAGCTGTTCCAAAACTTAAATGGGAGGATTGGACAGTTGAGATTTGTGGATTAGTAAAGCGTCCGTTACGTATCACCATGGATCAGCTCATTAATGATTTCGCAAGCCGTGAGTTTCCGGCTACACTTGTCTGTGCAGGTAACAGACGTAAAGAGCAGAATATGATAAAGCAAACAATCGGGTTTAATTGGGGAGGTGCGGGAGTATCTACTTCAGTATGGCGTGGTGCACGTTTATGTGACATATTAAAGCGTTGTGGAATCATGAGTCGTAAGAAAGGTGCTCTAAATATTTGTTTCGAAGGAGCTGAAGATTTACCCGGTGGCGGTGGATCTAAATATGGAACTAGCATAAAGAAGGAATTCGCAATGGATCCTGCTCGTGATATAATTCTAGCTTACATGCAAAATGGTGAACGTCTGTCTCCTGACCACGGATTTCCAGTCCGTATGATAATTCCGGGTTTCATCGGAGGAAGAATGGTGAAGTGGTTAAAGAGGATTATCGTCACAACTCCAGAATCCCAAAACCATTATCATTTCATGGATAATCGGGTTCTTCCTTCTCATGTCGACGCTGAACTGGCCAACTCCGAAGCATGGTGGTATAAGCCAGAGTACATCATCAATGAGTTGAACATAAACTCTGTGATTACAACTCCTTGTCACGAAGAGATTCTTCCTATAAATGCTGCAACAACACAAAGAGCTTACACATTAAGGGGATACGCATATTCCGGTGGCGGTAAAAAGGTAACTCGTGTCGAAGTAACAATGGATGGCGGAGAGTCATGGTTAGTGTGTACTTTGGATCATCCAGAGAAACCAAACAAGTATGGCAAATATTGGTGCTGGTGTTTCTGGTCACTAGAAGTTGAAGTTCTCGACTTGCTTGGTGCCAAAGAGATTGCAGTCAGGGCTTGGGATGAAACTCTAAACACTCAGCCTGAAAAGCTTATCTGGAACGTCATGGGTATGATGAACAACTGCTGGTTCCGAGTCAAAACAAATGTGTGCAAACCACACAAAGGAGAAATCGGTCTAGTTTTCGAGCATCCAACTCAGGCTGGAAACCAACCAGGTGGATGGATGGTTAGACAGAAACATCTTGAAAACTCTGAAGGTCCACATACCCTCAAAAAGAGTTTGTCCACTCCTTTCATGAACACCACATCAAAAATGTATTCGATTTCCGAGGTGAAGAAACACAACTCGCCTGACTCAGCTTGGATCATTGTTCACGGACACGTTTATGACTGTACCCGGTTCTTGAAAGACCATCCAGGTGGTTCCGATAGTATTCTCATCAATGCAGGTACCGATTGTACCGAAGAATTTGATGCAATTCACTCTGACAAGGCCAAAAATTTGCTTGAAGATTTCAGAATCGGTGAACTCATTGCAACTGGTTACACTTCTGACTCGTCATCTTCACCAAACAACTCAGTTCATGGTTCGGGCAGCTTGAGTCACCTTGCTCCTATCAAAGAAATAGGCATTGCGAAACCAGTAGCTCTTGTTGGCCGAGACAAAATACAATGCAAACTTATTGCCAAGACCTCGATTTCCCATGACGTTCGTGTCTTCAGGTTTGCATTGCCTTCAGCTGATCAAGTCCTTGGTTTGCCAGTTGGGAAGCACATATTTGTATGTGCCCATGTTAACGATAAGCTATGCATGCGTGCTTACACTCCATCAAGCACAGTTGATGAAGTTGGTTACTTTGAGCTGGTTATCAAAGTCTACTTCGGAGGAGTTCACCCCAAGTTCCCCAATGGAGGTATTATGTCTCAGCACTTGGATTCTCTTCCTCTTGGTGGAACTATTGACGTTAAGGGTCCGTTGGGACACATTGAATACACTGGCCGTGGTAATTTCACTGTTCATGGCAAACACAAGTTTGCCAAACGACTTGCAATGCTTGCTGGTGGTACAGGAATCACACCAATATATCAGATTGTGCAAGCAATATTGAAAGATCCAGAGGATGAAACGGAGATGCACATCGTATTCGCAAACAGGACTGAAGATGACATCTTGTTGATGGATGAACTTGATTCTTGGGCAGAGAAGCATGAAAGGCTGAAAGTATGGTACGTTGTTGGTGAAACATTGAGGGAAGGATGGAAGTACAGTGTAGGGTTCATAACTGAAGAGGTCCTACGGGAACATATTCCTCCGGCATCGGAAGATACATTGGCGTTGGCTTGTGGACCACCACCTATGATTCAATTTGCAGTGACTCCAAATTTGGAGAAGATGAATTATGATGTGAAGAATTCATTGTTGGTGTTCTGATGAATCTGCTGAAACTACAAAGAGGAGCACATATGATCAAATTTAAGAAAATGATAAGGGGAGGACAAATTATAAGGAAGTTCTCATTAGTTTATTGTATATAATTAGTGTTGAAGGATGTAATGGGTTTAGTATGTTCTTAAAAGTAAGAGATCGGAAGAGCGT
>Pdu_TRINITY_Eif3E Pdu_c36930_g2_i1 len=1643 
GTGCTCTTCCGATCTGTTTTATTTAGGGTTTCTCTCTTTCTTCCTCCACCACCACTACCGCGCCGCTCCTCCGTCTTCCTCAGAGGTTGTTCTTCAGCCTCTACCTCAACCACAAGAACCAATCATGGCGAATGATGATCTGACATCAAGAATAGCACTAAACTTAGATCGACATCTCGTTCTACCACTCCTTGAATTTCTTCAGGAGAAACAAATCCATCCCGATGTTCAAATCCTCAAAGCTAAAGACGCTCTTCTCAGCCAGACCAATATGGTTGATTACGCTATGGATATCTACAAGTCTCTTCACCAAACTGATGATGTTCCTCAAGAGATGATTAATAGGCGTGCTGAAGTGGTTAGGAGGTTGAAATTACTTGAAGATGCAGCTGAATCGATTATTACGTTCCTGCAAAGCCCAAATATGATTAATGAACCACGTCCTGATAAGCAATATGTTCTTCAGTTGCTACAGGGATACCAGATTGGTGCTGAGCAAATTGAGGCATTGTATCAGTATGCCAAATTTCAATTTGAATGTGGGAATTACTCGGGTGCAGCTGATTATTTGCATCAGTACAGAGCAATTTGTACCAATCCTGATAGAATTTTGAATGCATGTTGGGGAAAGCTTGCATCTGAGATTTTGATGCAGAACTGGGATGAGGCTCTTGATGAGCTTAATCGGTTGAGGGAGATTATTGAATCAAAGAATTTCAAGAACCCATTAACTTTACTCCAGAATAGAATCTGGTTGATGCATTGGAGTCTCTTCATATTTTTCAACCATGAGAATGGAAGAAACGGTATCATTGATCTATTTCTCAATGATAGGTACATGAATGCACTCCAAACAAATGCACCCCATCTTTTACGTTATTTGGCAACTGCATTGATTGTCAACAAAAAGAGAAGACCTCAACTCAAAGAGCTGATCAAAGTCATCCAGCAAGAGCAATCTGCATACAAGGATCCAATCACTGAGTTCTTATACTGTTTGTATGTCAACTATGACTTCGATGGTGCACAACAGAAGCTCCGAGAATGTGAGGATGTGATTTTGAATGATCCATTCCTTGGTAAAAGAGCTGAAGAAGGAAACTTTAGCACCGTTCCTTTGAGGGATGAATTTCTTGAAAACGCTCGTCTCTTCATCTTTGAGGCTTACTGCAGAATCCACCAGCGCATTGATATAGGAACTCTTGCCGAGAAGTTGAATATGAATTTTGATGAGGCAGAGAGATGGATAGTGAATCTTGTTCAGAATGCCAAGCTTGATGCTAAGATTGATTCTAAGCTAGGAACTGTTGTAATGGAGCCCATTTCTCTCAATGTGTATGAGCAGATCATTGAGAATACCAAATCAATTTCTTTGCGTACCTACAAATACGTAAATCTTGTTTTAGAATCAGCAGCACCACCGGTAACGGCTGCTCGTTAAAGAAGAGGTAGTAGTATCGCGAGAAAATTTGTGTTGGAGCTCTTGAAGTTAACTTTTGGGGAAGGAAGAAAATTTGGTCTCAGTATTTTGTTTTTGTTCACTTGTTTTTCAGTTTCATCTAAAGCATTAGTTGCAGGAGAAGTTGTAAGATTAATATACTTCTTTTTAGGGTTCTTTGAACGATAAGATACAGTTTATGTTA
>Pdu_TRINITY_AroB Pdu_c34912_g2_i1 len=1479 
GTGCTCTTCCGATCTGCTTCAACTACTACTACTTCTTCTTCTCGTCTGGTTTGAAAAATAATCAGAAGAAGTTTTGTTTCCCTCTCTAATTCTTCCCCAATTTTTTGATGGCTTCTTCTACTACTTCTTCACCTTCTCTTAATTTGGCTATTAAGAATTCTTGTCTACGAGAAAATTCTGATCTATTTCTCAGAGGGAGGAATTTATCACTGAAATCTTCATTTATACATTCAAGTTCATTACGATTGAATAGAATTGGATCTTTAAAAATTCAATCGAAGAGTAGAATGATATCTGCAAATTCAGCTCAAGTAATGGAACAATCTTCAATTAGGGCACCAACTATCGTTGATGTTGATTTGGGTAATAGAAGTTATCCGATCTATATTGGTTCTGGACTTCTTGAACAACCTGATCTTCTTCAGAGGCACGTACATGGGAAGAGAGTACTCGTGGTAACTAATACAACAGTTGCGCCATTATACCTAGATAAAGTTGTCAGCGCTTTAACTCATGGAAATCCGACTATTTCGGTTGAGAGTGTGATTTTGCCAGATGGAGAGAAATATAAAAATATGGATACTCTGATGAAAGTTTTTGACAAGGCCATAGGATCTCGATTTGATCGCCGTTCCACATTTGTCGCTCTTGGAGGTGGTGTTATAGGTGACATGTGTGGTTACGCTGCAGCTTCTTTCCTACGTGGTGTAAACTTCATTCAAATTCCAACTACTGTCATGGCACAGGTGGATTCCTCTGTTGGGGGAAAAACTGGAATCAACCACACACTGGGGAAAAACTTGATTGGTGCTTTTTACCAGCCCCAATGTGTACTTGTAGATACAGATACATTACATACACTGCCTGAGAGGGAATTAGCTTCTGGTTTTGCTGAAGTTATAAAATATGGACTCATTCGGGATGCTGAATTCTTCGAGTGGCAAGAAAAAAATATGGACTCTCTGTTGGCGAGGGATCCCAGTGCACTAGCATATGCAATCAAGCGTTCATGCGAAAACAAGGCAGAGGTTGTATCCTTGGACGAGAAGGAAGGTGGAGTGAGAGCGACGCTGAACTTGGGTCATACCTTTGGACATGCAATTGAAACAGGATTTGGCTATGGTCAATGGCTCCATGGAGAAGCTGTAGCAGCTGGAACGGTCATGGCAGTAGATATGTCTTACCGTCTAGGTTGGATTGATGAATCAATTGTGAAGCGGACATACGATATTTTACAGAAGGCTAAGCTACCGATTACCCCACCAGATGTGATGACTGTAGAGATGTTCAAGTCTTTCATGGCTGTTGATAAGAAGGTGGCTGATGGACTACTAAGGCTCATCCTTCTCAAAGGTCCTCTCGGCAATTGTGTTTTTACAGGTGATTACGATAGAAAAGCCCTAGACGAGACCCTTCGTGCATTCTGCAAGTCTTAATCTAATGCCAACCTCAGAGCCGTCTTCTGGACTAGGCCAGCTA
>Pse_Agt1 Pse14G20710.0
ATGGATTACGTTAATGCACCTGGGAGGAACCATCTCTTTGTTCCTGGACCTGTCAATATTCCAGAATCAGTCCTCCGTGCCATGAGCAGAAACAATGAAGATTACCGTTCCCCTGCAATTCCTGCTATGACTAAAACTCTTCTTGAAGATGTTAAGAAGATTTTCAAGTCAACTTCTGGAACCCCATTTTTGATCCCCACAACAGGTACTGGTGCTTGGGAAAGTGCACTTACAAATACTTTGTCTCCTGGTGACCGAACAATTTCTTTCCTCATCGGGCAATTCAGTCTTCTATGGATTGATCAGCAGCAACGCCTTGGATTCAATGTTGATGTTGTAGAGAGTGAGTGGGGCCGTGGTGCTGATCTTGAAGTCCTAGCATCCAAGTTAGCTGAAGACACTGCTCATACCATCAAAGCTGTTTGCATGGTTCATAATGAAACTGCAACTGGAGTTACTAATAATTTGGCTGCTGTAAGGAAATTACTTGATCACTACAACCATCCTGCATTGTTTCTCGTGGATGGAGTGTCTTCCATATGTGCTCTTGATTTCCGTATGGATGAATGGGGAATCGATGTAGCTTTAACTGGTTCACAAAAAGCTCTTTCTCTACCTACTGGGATGGGTATTGTGTGTGCAAGCCCTAAAGCACTGGAAGCATCCAAGACTGCCAAATCAGTGAGAGTGTTCTTTGACTGGAAAGACTACTTGAAGTTCTACAAAATGGGAACTTATTGGCCGTACACTCCTTCAATCCAGCTTTTATACGGCCTCAGAGCTGCCCTTGATCTCCTATTTGAGGAAGGACTTGACAATGTCATTGCTAGGCACAGCCGCTTGGCCAAAGCAACTAGGCTTGCTGTTGAAGCCTGGGGTTTGAAAAACTGCACACAGAAAGAGGAGTGGTTGAGCGACACTGTGACTGCAGTTGTTGTTCCACCTTACATTGACAGTGCTGAAATAGTTAGAAGGGGATGGCAGAGATACAATCTAAGCTTAGGTCTGGGTTTGAATAAAGTGGCTGGAAAAGTTTTCAGGATAGGTCATCTTGGGAACCTGAATGAGCTCCAACTTCTGGGTTGTTTAGCTGGAGTGGAGATGATTCTGAAAGATGTGGGATACCCAGTTAAGCTAGGAAGTGGAGTGGCTGCGGCTTGTGCGTTTTTCCAGAACACCATTCCGATGATTGAATCTAGGATTTAA

>Pse_AroB Pse06G14320.0
ATGGCTTCTTCTACTACTGCTTCACCTTCTCTTAATTTGGCTATTAAGAATTCTTGTGTACGAGAAAATTCTGATCTATTTCTTAGAGGGAGGAATTTATCACTGAAATCTTCATTTACACATTCAAGTTCATTACGATTGAATAGAATTGGATCGTTAAAAATTCAATCGAAGAGTAGAATAATATCTGCAAATTCAGCTCAAGTAATGGAACAATCTTCAATTAGGGCACCAACTATTGTTGATGTTGATTTGGGTAATAGAAGTTATCCGATCTATATTGGTTCTGGACTTCTTGAACAACCTGATCTTCTTCAAAGGCACGTACATGGGAAGAGAGTGCTCGTGGTAACGAATACAACAGTTGCTCCATTATACCTAGATAAAGTTGTCAGCGCTTTAACTCATGGAAATCCGAGTATTTCGGTTGAGAGTGTGATTTTGCCAGATGGAGAGAAATATAAAAATATGGATACTCTGATGAAAGTTTTTGACAAGGCCATAGGATCTCGATTTGATCGCCGTTCCACATTTGTCGCTCTTGGAGGTGGTGTTATAGGTGACATGTGTGGTTACGCTGCAGCTTCTTTCCTTCGTGGTGTAAACTTCATTCAAATTCCAACTACTGTCATGGCACAGGTGGATTCCTCTGTTGGGGGAAAAACTGGAATCAACCACAAACTAGGGAAAAACTTGATTGGTGCTTTCTACCAGCCCCAATGTGTACTTGTAGATACAGACACATTACATACACTGCCTGAGAGGGAATTAGCTTCTGGTTTTGCTGAAGTTATAAAATATGGACTCATAAGGGATGCTGAGTTCTTCGAGTGGCAAGAAAAAAATATGGACTCTCTGTTGGCGAGGGATCCCAGTGCACTAGCATATGCAATCAAGCGTTCATGCGAAAACAAGGCAGAGGTTGTATCCTTGGACGAGAAGGAAGGTGGAGTGAGAGCGACGCTGAACTTGGGTCATACCTTTGGACATGCAATTGAAACAGGATTTGGCTATGGTCAATGGCTCCATGGAGAAGCTGTAGCAGCTGGAACGATCATGGCAGTAGATATGTCTTACCGTCTAGGTTGGATTGATGAATCAATTGTGAAGCGGACATACGATATTTTACAAAAGGCTAAGCTGCCGATTACCTCACCAGATGTGATGACTGTAGAGATGTTCAAGTCTTTCATGGCTGTTGATAAGAAGGTGGCTGATGGACTACTAAGGCTCATCCTTCTCAAAGGTCCTCTCGGCAATTGTGTTTTTACCGGTGATTACGATAGAAAAGCCCTAGACGATACCCTTCGTGCATTCTGTAAGTCTTAA

>Pse_At103 Pse21G24760.0
ATGGCTGCAGAGATGGCACTGATAAAACCCATCTCTAATTTCACTAGAACCAGCCCTAAATTTATCACCTCAACAAGAAAATCATTTTCCATTGTCAAAATGGCATCTCAGTCCACTGCATCAACAACAAAGTCAGGGAAACCAAAGAAAGCAATCAAAGAAACCTTACTTGCTCCTAGGTTTTACACAACTGATTTTGATGAAATGGAAACTCTTTTTAACACTGAGATGAACAAAAACTTGAATGAAGCTGAGTTTGAAGCTTTATTACAAGAGTTCAAAACTGATTACAATCAAACTCATTTCGTTAGAAACAAAGAGTTCAAGGAAGCTGCTGATAAATTGCAAGGTCCTCTTAGACAGATTTTTGTTGAGTTCTTGGAGAGATCTTGTACTGCTGAGTTCTCAGGGTTTCTTCTTTACAAAGAACTTGGAAGAAGACTTAAGAAAACCAATCCAGTTGTTGCTGAGATTTTCTCACTCATGTCCAGGGATGAAGCTAGGCATGCTGGATTCTTAAACAAGGGACTGTCAGATTTCAACTTGGCGCTGGATCTTGGATTTCTTACGAAGGCTAGAAAATATACATTCTTCAAACCCAAGTTCATTTTCTATGCTACATATTTATCTGAGAAAATTGGGTACTGGAGGTACATAACCATTTATAGGCACTTAAAGACCAACCCTGAATACCAAGTTTATCCAATTTTCAAGTATTTTGAGAACTGGTGCCAAGACGAGAACAGACATGGAGATTTCTTCTCCGCACTGATGAAAGCTCAACCCCAGTTTCTTAACGATTGGAAAGCAAAGTTGTGGTCTCGGTTCTTCTGCCTATCGGTGTACGTGACCATGTACTTGAATGACTGCCAGAGAACAGCTTTTTACGAAGGGATCGGACTTAACACTAAAGAGTTTGATATGCACGTCATAATTGAGACAAACCGTACAGCCGCAAGGATTTTCCCTGCAGTTCTAGATGTTGAGAACCCGGAGTTCAAGAGGAAGTTGGATCGGATGGTGCAAATCAACGAGAAACTCCTTGCAATTGGTGAAACTGAGGAATCATCTTTGGTGAAGAACTTAAAAAGGATCCCACATGTTGCAGCGTTGGCGAATGAGCTCTTGGCTGCGTATATCATGCCTCCTATTGATTCTGGGTCTGTTGATCTTGCTGAGTTTGAGCCACAAGTTGTGTATTAA

>Pse_Chlp Pse03G27310.0
ATGGCCTCCATTGCCGTCAATGCTCGTTTCACAGCCACAACATGCGACCGTAAAACAACCGAAATCAGCCGTGAAACACTAAAATCCTTCATGGGTCTTAGAAAAACAAGCCAAAACGCTTCCATCTCACTTGCACAATCTCTGACAACCAGTACTCCACATTTCAACCCTGCTAGAAGAAATTTCACTTCCATCAAAGCAGGTAAATCAAGTCCTAAAGTAACAGGAAGAAACCTCCGAGTTGCGGTCATTGGTGGCGGTCCTGCTGGTGGTGCAGCTGCTGAAACCTTAGCTAAAGGCGGTATCGAGACGTTCTTGATCGAAAGGAAAATGGATAACTGTAAGCCATGCGGTGGTGCAATTCCACTGTGCATGGTTGGTGAGTTTGATCTTCCTTTAGACATAATCGACAGACGTGTTACGAAGATGAAGATGATTTCACCTTCAAATGTTGCAGTCGACATTGGCCAGACTCTCAAACCAGATGAGTATATCGGTATGGTACGTAGAGAAGTGCTCGATCAATATCTTCGTGAAAGAGCAGAGAAAGCTGGAACAAAGGTAATTAACGGTTTATTCTTGAAAATGGATTTGCCAAAAGAGCCAAATGCGCCTTATGTTCTTCACTACAGTGCTTATGATGGCAAAACTGGTGGTGTTGGCACAAAAACCACGCTAGAGGTGGACGCAGTCATCGGTGCAGACGGTGCAAATTCTCGCGTAGCGAAAGCAATCGGAGCTGGTGATTATGATTACGCTATTGCATTCCAAGAGAGAATCAGAATCCCAGATGAGAAGATGGTTTACTATGAAAATCTTGCTGAGATGTACGTCGGTGATGACGTGTCGCCTGATTTTTACGGATGGGTGTTTCCTAAATGTGATCACGTCGCAGTGGGTACCGGTACAGTTACGCACAAAGGAGATATCAAGAAATTTCAAGTGGCTACACGTCTGCGCGCCAAGGATAAGATTCTAGGAGGAAAAATTATCAGAGTAGAGGCACATCCTATCCCAGAACATCCAAGACCCAAGAGGTTGGCAGACAGAGTAGCGCTTGTAGGAGATGCAGCTGGGTACGTAACAAAATGTTCAGGAGAAGGTATTTATTTTGCTGCCAAGAGTGGCAGGATGTGCGCGGAAGCCATTGTGGAAGGATCCGAGAGAGGGACAAGAATGGTGAATGAAACGGACTTGAGAAATTATCTGGAGAAATGGGATAAAACCTACTGGCCAACTTACAAGGTTTTGGATATATTGCAGAAGGTGTTTTACCGATCGAATCCAGCTCGAGAAGCTTTTGTTGAGATGTGCGCGGATGATTATGTTCAGAGGATGACATTTGATAGTTATCTGTACAAGAGAGTTGTGCCTGGAAATCCAATTGAGGATATTAAATTGGCTTTTAATACTATTGGGAGTTTGGTCAGAGCTAATGCGCTTAGAGGCGAGATGAACAAGATTACTAGTCTATGA

>Pse_Eif3E Pse04G13480.0
ATGGCGAATCATGATCTGACATCAAGAATAGCTCTAAACTTAGATCGACATCTTGTTCTTCCACTCCTTGAATTTCTCCAGGAGAAACAAATCCATCCCGATGTTCAAATCCTCAAAGCTAAAGACGCACTTCTCAGCCAGACCAATATGGTTGATTATGCTATGGATATCTACAAGTCTCTTCATCAAACTGATGATGTTCCTCAAGAAATGATTAATAGACGTGCTGAAGTGGTTAGGAGATTGAAATTGCTTGAAGATGCAGCTGAATCGATTATTACTTTCCTTCAAAGCCCGAATATGATTAACGAACCACGCCCTGATAAGCAGTATGTTCTTCAGCTGCTGCAGGGATACCAGATTGGTGCTGAGCAAATTGAGGCATTGTATCAGTATGCCAAATTTCAATTTGAATGTGGGAATTACTCGGGTGCAGCTGATTATTTGCATCAGTACAGAGCAATTTGTACTAATCCTGATAGAATTTTGAATGCATGTTGGGGAAAGCTTGCATCTGAGATATTGATGCAGAATTGGGATGAGGCTCTTGATGAGCTTAATCGGTTGAGAGAGATTATTGAATCAAAGAATTTCAAGAACCCATTGACTTTACTCCAGAATAGAATCTGGTTGATGCATTGGAGCCTCTTCATCTTTTTCAACCACGAGAATGGAAGAAATGGCATCATCGATCTATTTCTCAATGACAGGTACATGAATGCGCTCCAAACAAATGCACCCCATCTTTTACGTTATTTGGCAACTGCATTGATTGTCAACAAAAAGAGAAGACCTCAACTCAAAGAGTTGATCAAAGTCATCCAGCAAGAGCAATCTGCATACAAGGATCCCATCACTGAGTTCTTGTACTGTTTGTATGTCAACTATGACTTCGATGGTGCACAACAGAAGCTCCGTGAATGTGAGAATGTGATTTTGAATGATCCATTCCTTGGCAAGCGAGCTGAAGAAGGAAACTTTAGCACTGTTCCCTTGAGGGATGAATTTCTTGAAAATGCCCGTCTCTTCATCTTTGAGGCTTACTGCAGAATCCACCAGCGCATTGATATTGCAACTCTTGCCGAGAAGTTGAATATGAATTTTGACGAGGCAGAGAGATGGATAGTGAATCTTGTTCAGAATGCAAAGCTTGATGCTAAGATCGATTCTAAGCTAGGAACTGTTGTAATGGAGCCCACTTCTCTCAATGTGTATGAGCAGATCATTGAGAATGCCAAATCACTTTCTCTGCGTACCTACAAATACGTAAATCTTGTTTTAGAATCAGCAGCACCACCGGTAACGGCTGCTCGTTAG

>Pse_GBSSI Pse08G19070.0
ATGACGACCATAAGTGCGTCCCAGTTTGTGTCACGAATCAACTGCGGAGGAACTGCACCAAAAGACATACTTAAACAAATCAATATGAAGAACCAAAGCATGACTCATTCAGGGTTAAGATCTTTGAGCAAAGTAGATTTCTTACAAATAAAAAACACTCAGAAAGCAGCTTCTAGGGAATTGAGGAGGAACGCATTCCAGACAGACAAAGGTACTGCGTCAGGAGAGGTTAAATGTTCTAGTGGGATGAACTTGGTCTTTGTTGCTGCTGAAGTAGGCCCCTGGAGTAAAACCGGTGGTCTTGGTGATGTTCTTGGAGGCTTACCACCAGCCATGGCGGCAAATGGACATCGTGTTATGACAGTCTCTCCTCGTTATGATCAGTATAAAGATGCTTGGGATACCAATGTGTCAGTTGAGATGAAAATTGGGGACAGAATTGAAACCGTTCGTTTCTTCCACTGTTATAAGCGTGGGGTTGACCGTGTATTTGTGGATCACCCACTGTTTCTTGAGAAGGTATGGGGTAAAACTGGATCTAAAATCTATGGTCCGAATGCTGGATCAGATTACCAAGATAACCAGCTTAGATTCTGTTTGCTTTCTCTGGCAGCTCTAGAAGCACCAAGAATTCTGAATCTCAACAGCAACAAATATTTCTCTGGAACATACGGAGAGGAGGTCGTGTTCATCGCTAATGATTGGCATACAGCCCTCCTACCATGCTACCTTAAAAGTATATACCAATCTAAAGGAATGTACGAAACTGCCAAGGTTGCTTATTGCATCCACAACATTGCTTACCAAGGAAGATTTGCTTTTTCCGATTTTGCGCTTCTCAATCTTCCGGATTCATTTAGGAGTTCTTTTGACTTCATTGACGGGTATGAGAAGCCTGTTAAAGGAAGGAAGATTAACTGGATGAAGGCTGGAATATTAGAGGCAGACAAGGTCGTAACTGTGAGTCCATACTATGCTGAAGAACTTGCTTCAGGCCCGGATAAAGGTGTGGAACTGGATAATATTATACGCAGAGCTGGCTGTCTGGGTATTATAAATGGAATGGATGTTCAGGAGTGGAACTCATTAACTGATAAATATATCGACGTCAAATATGATGCCTCAACTGTGACCGAGGCGAAGGCTCTTCTGAAAGAAGTACTGCAGGCAGAAGTAGGGTTACCTGTTGACCGTAATATTCCTGTCATAGGTTTCATTGGCAGACTTGAGGAGCAAAAGGGTTCAGATATTTTGGCAGCAGCAATCCCTGAATTTATTGACGAAGAAGTGCAGATAATTGTCCTTGGTACTGGCAAAAAGCCCATGGAAAAACAGTTGGAGCAGTTAGAGACTTTGTATCCTGAAAAAGCTAGAGGAGTGGCGAAGTTCAACGTTCCCTTGGCTCATATGATCATAGCTGGGGCTGATTTTATGATGATCTCAAGCAGATTTGAACCATGTGGACTCATCCAGTTACATGCTATGCGTTATGGAACGGTGCCTATTGTTGCCTCGACGGGTGGATTAGTGGACACTGTCAAAGAAGGTTTCACGGGATTTCAAATGGGAGCTTTCAACGTCGAATGCGAGGCAATTGACCCATTAGACGTGACAGCAATCGCCACAACCACCAAAAAGGCACTTGAAACCTATGGAACTCCAGCTTTAACAGAAATGATCCAGAACTGCATGGCTCAAGACCTCTCTTGGAAGGGACCTGCCAAGAATTGGGAGGACATGTTGCTGAGCTTGGAAGTTGCAGGTAGTGAACCAGGAATCGAGGGCGATGAAATCGCTCCTCTTGCTAAAGAAAATGTTGCCACTCCTTGA

>Pse_Hmgs Pse16G20800.0
ATGGGTTCAAATCAAAAGGATGTTGGAATTCTTGCTATGGAAATGTATTTTCCTCCTACTTGTGTTCAACAGGAAGCATTGGAGGCTCATGATGGTGCCAGTAAAGGAAAATACACCATTGGGTTGGGACAAGATTGCATGGCGTTTTGTTCCGAGTTGGAAGATGTCATTTCAATGAGTTTGACAGCCGTTAGCTCTTTACTCGAAAAGTATAAAGTTGACCCTAAGCAAATTGGACGCCTGGAAGTTGGAAGTGAAACCGTGATTGACAAGAGCAAGTCCATAAAGACCTTCCTGATGAGTATCTTTGAGGAATGTGATAACACTGACATTGAGGGTGTTGACTCCACAAATGCATGCTACGGAGGAACTGCAGCTTTGTTCAACGTTGTGAATTGGGTGGAGAGTAATTCCTGGGATGGACGATATGGTCTTGTTGTGTGCACTGATAGTGCGGTCTATGCAGACGGACCCGCTCGCCCTACTGGAGGAGCAGCTGCTATTGCTATGTTGATTGGTCCAGATGCACCAATTGCCTTTGAAAGCAAATATAGAGGATCCCATATGTCCCATGTCTATGATTTTTACAAGCCCAACCTAGCCAGTGAATACCCGGTCGTTGACGGAAAACTTTCTCAAACTTGTTACCTCATGGCACTCGATTCCTGCTACAAACGCTTCTGCGCTAAGTACGAGAAATGCCAGGGTAAGCAATTCTCGATGGATGATGCAGACTACTTTGTATTTCATTCTCCTTACAACAAGCTCGTGCAGAAAAGTTTTGCTCGATTGTACTTCATGGATTTCTTAAGAAACGCCAGCTCTGTTGACGAGGCTTCAAAAGAAAAGTTTGCACCATTTGCAGCTCTATCCGGTGAAGAGAGCTACGCGAGTCGGGATCTTGAGAAGACATCCCAAACTGTTGCAAAGAATCTTTATGCTGATAAGGTTGGACCTACCACTTTGTTGCCCAAACAAGTTGGTAATATGTACACTGCATCACTCTATGCGGCATTTGCTTCTCTTCTTCACAACAAAAATAGCTCACTGGATGGTAAGCGTGTGATAATGTTCTCTTACGGAAGTGGTTTAAGTTCCACAATGTTCTCATTCCGGATGAGGGAAGGTTCACATCCATTCAGCTTATCAAACATTGCAACTGTAATGGATGTCGCGCACAAGTTGGAGTCAAGACATGAGGTTACTCCTGAAAAATTCGTCGAAACCATGCAACTCATGGAGCACAGGTACGGAGGGAAAGACTTCGTAACGAGCAAAGAGACAAGCCTGTTAACTTCAGGCACATACTATCTTACCGAAGTTGACTCCATGTACCGCAGATTCTACTCCAAGAAGTCAAGTGCTGCAGTGCAAAATGGTCACTAA

>Pse_nia Pse02G30890.0
ATGGCGGCTTCTGTTGAAAATCGGCAGTACAACAGTCGACTTGAATCAGGTCTAGCAGTTCGTGGATTTAAAACCAATCCCAGTCATCGATCTGATTCGCCTATCCGTGGCTGTAATTTTCCCATGTCGACTACCGAGCGTCTTTCTATACAAGCAAAACCGGTCATTGAAGATTTATCTAGCGACGACGAGGAGGATCAAAACGAGCAGTGGAAAGATTTCGGCAAGATAAACAATGAAATAGAGCCGTCTGCTATTGACTCGAAAGATGAAGGAACTGCTGATAATTGGATTGAACGCAACCCTTCCATGATTCGGTTGACAGGAAAGCACCCATTCAATTCAGAAGCACCATTAACTCGTCTCATGCATCACGGGTTTATCACACCTGTTCCTCTTCATTACGTTCGTAATCACGGAGCTGTTCCAAAACTTAAATGGGAGGATTGGACAGTTGAGATTTGTGGATTAGTAAAGCCTCCGTTACGTATCACTATGGATCAGCTCATTAATGATTTCGCAAGCCGTGAGTTTCCAGCTACACTTGTCTGTGCAGGTAACAGACGTAAAGAGCAGAATATGATAAAACAAACTATTGGGTTTAACTGGGGAGGTGCAGGAGTATCAACTTCAGTATGGCGTGGTGCACGTTTATGTGACGTATTAAAGCGTTGTGGTATCATGAGCCGTAAGAAAGGTGCTCTGAATGTTTGTTTCGAAGGAGCTGAAGATTTACCCGGTGGCGGTGGATCTAAATATGGAACTAGTATAAAGAAGGAATTCGCAATGGATCCTGCTCGTGATATAATTCTAGCTTACATGCAAAATGGTGAACGTTTGTCTCCTGACCACGGATTTCCAGTCCGTATGATTATTCCAGGTTTCATCGGAGGAAGAATGGTGAAGTGGTTAAAGAGAATTATCGTCACAACTCCAGAATCCCAAAACCACTATCATTTCATGGATAATCGGGTTCTTCCTTCTCATGTCGATGCTGAACTCGCCAATTCTGAAGCATGGTGGTATAAGCCAGAGTACATCATCAATGAGTTGAACATAAACTCTGTGATTACAACTCCTTGTCATGAAGAGATTCTTCCCATAAATGCTGCAACAACACAAAGAGCTTACACATTAAGGGGATACGCATATTCCGGCGGCGGTAAGAAGGTAACTCGTGTCGAAGTAACAATGGACGGCGGAGAGTCATGGTTAGTGTGTACTTTGGATCATCCCGAGAAACCAAACAAGTATGGCAAATATTGGTGCTGGTGTTTTTGGTCACTGGAAGTTGAAGTTCTCGACTTGCTTGGTGCCAAAGAGATTGCAGTCAGGGCTTGGGACGAAACTCTAAACACTCAGCCTGAAAAGCTTATCTGGAACGTCATGGGTATGATGAACAACTGCTGGTTCAAAGTCAAAACAAATGTGTGCAAACCACACAAAGGAGAAATCGGTCTTGTTTTCGAGCATCCAACTCAGGCTGGAAACCAACCAGGGGGATGGATGGTTAGACAAAAACATCTTGAAAACTCTGAAGGTCCACAGACCCTCAAAAAGAGTTTGTCCACTCCTTTCATGAACACCACATCGAAAATGTATTCGATTTCCGAGGTGAAGAAACACAACTCGCCTGACTCGGCTTGGATCATTGTTCACGGACATGTTTATGACTGTACCCGGTTCTTGAAAGACCATCCAGGTGGTTCCGATAGTATTCTCATCAATGCAGGTACCGACTGTACCGAAGAATTTGATGCAATTCACTCTGACAAGGCCAAGAATTTACTTGAAGATTTCAGAATCGGTGAACTCATTGCCACTGGTTACACTTCTGACTCGTCATCTTCACCAAACAACTCAGTTCATGGTTCGGGCAGCTTGAGTCACCTAGCTCCTATCAAAGAAATCGGCATTGCGAAACCCGTAGCTCTAGTTGGCAGAGATAAAATACAATGCAAACTTATTGCCAAGACCTCGATTTCTCATGACGTTCGTGTCTTCAGGTTTGCATTACCTTCCGCTGATCAAGTCCTTGGGTTGCCAGTTGGGAAGCACATATTTGTATGTGCCCACGTTAACGATAAGCTGTGCATGCGTGCTTACACTCCATCAAGCACAGTTGATGAAGTTGGTTACTTTGAGCTGGTCATCAAAGTCTACTTCGGCGGAGTTCACCCCAAGTTCCCCAATGGAGGTATTATGTCTCAGCACTTGGATTCTCTTCCTCTTGGTGGAACTATTGATGTGAAGGGTCCTTTAGGACACATTGAATACACTGGTCGTGGTAATTTCACCGTTCATGGCAAACACAAGTTTGCCAAACGACTCGCAATGCTTGCTGGTGGCACAGGAATTACACCAATATATCAAATTGTACAAGCAATATTGAAAGACCCAGAGGATGAAACGGAGATGCACATCGTATTCGCAAACAGGACTGAAGATGACATCTTGTTGATGGATGAACTTGATTCGTGGGCTGAGAAGCACGAGAGGCTGAAAGTTTGGTACGTCGTTGGTGAAACATTGAGGGAAGGATGGAAGTACAGTGTAGGGTTCATAACTGAAGAGGTCCTACGGGAACATATCCCTCCGGCATCGGAAGATACATTGGCGTTGGCTTGTGGACCACCACCTATGATTCAATTTGCAGTGACTCCTAATTTGGAGAAGATGAATTATGATGTCAAGAATTCATTGTTGGTGTTCTAA


>Prh_Agt1 Prh02G39330.0
ATGGATTACGTCAATGCACCTGGGAGGAACCATCTCTTTGTTCCTGGACCTGTCAACATTCCAGAATCAGTCCTTCGTGCCATGAGCAGAAACAATGAAGATTACCGTTCCCCTGCAATTCCTGCTATGACTAAAACTCTTCTTGAAGATGTTAAGAAGATCTTCAAGACAACTTCTGGAACCCCATTTTTGATCCCCACAACAGGTACTGGTGCATGGGAAAGTGCACTTACAAATACTTTGTCTCCTGGTGATCGGACAATTTCTTTCCTCATCGGGCAGTTTAGTCTTCTCTGGATTGATCAGCAGCAACGCCTCGGATTCAACGTTGATGTTGTAGAGAGTGAGTGGGGCCGTGGTGCTGATCTTGACATCCTAGCATCCAAGTTAGCTGAAGACACTGCTCATACCATCAAAGCTGTCTGCATGGTTCATAATGAAACTGCAACTGGAGTTACTAATAATTTGGCTGCTGTAAGGAAATTACTTGATCACTACAACCATCCTGCATTGTTTCTTGTGGATGGAGTGTCTTCGATATGTGCTCTTGATTTCCGTATGGATGAATGGGGAATCGATGTAGCTTTAACTGGTTCACAGAAAGCTCTTTCTTTACCTACTGGGATGGGTATTGTTTGTGCAAGCCCTAAAGCACTTGAAGCATCCAAGACTGCCAAATCAGTGAGAGTGTTCTTTGACTGGAAAGACTACTTGAAGTTCTACAAAATGGGAACTTATTGGCCATACACTCCTTCAATCCAGCTTTTATACGGCCTCAGAGCTGCTCTTGATCTCCTATTTGAGGAAGGACTTGACAATGTCATTGCTAGGCACAGCCGCTTGGCCAAAGCAACTAGACTTGCTGTTGAAGCTTGGGGTTTGAAAAACTGCACACAGAAAGAGGAATGGTTGAGTGACACTGTGACTGCAGTTGTTGTTCCACCTTACATTGACAGTGCTGAAATAGTTAGAAGGGGATGGCAGAGATACAATCTAAGCTTAGGTCTGGGTTTGAATAAAGTGGCTGGAAAAGTTTTCAGGATAGGTCATCTTGGGAACCTGAATGAGCTCCAATTGCTGGGTTGTTTAGCTGGAGTGGAGATGATTCTGAAAGATGTCGGATACCCAGTGAAGCTAGGAAGTGGAGTGGCTGCGGCTTGTGCATTTTTCCAGAACACCATTCCGATGATTGAATCTAGGATTTAA

>Prh_AroB Prh05G14580.0
ATGGCTTCTTCTACAACTTCTTCACCTTCTCTTAATTTAACTATTAAGAATTCTTGTGTGCGAGAAAATTCTGATCTATTTATTAGAGGGAGGAATTTATCACTGAAATCTTCATTTATACATTCAGGTTCATTACGATTGAATAGAATTGGATCTTTGAAAATTCAATCGAAGAGTAGAGTAATATCGGCAAATTCAGCTCAAGTAATGGAACAATCTTCAATTAGGGCACCAACTATAGTTGATGTTGATTTGGGTAATAGAAGTTATCCGATCTATATTGGTTCTGGACTTCTTGAACAGCCTGATCTTCTTCAGAGGCACGTACATGGGAAGAGAGTACTCGTGGTAACTAATACGACAGTTGCGCCATTATACCTAGATAAAGTTGTCAGCGCATTAACTCATGGAAATCCGAGTATTTCGGTTGAGAGTGTGATTTTGCCAGATGGAGAGAAATATAAAAATATGGATACTCTGATGAAAGTTTTTGACAAGGCCATAGGATCTCGATTTGATCGCCGTTCCACATTTGTCGCTCTTGGAGGTGGTGTTATTGGTGACATGTGTGGTTACGCTGCAGCTTCTTTCCTTCGTGGTGTAAACTTCATTCAAATTCCAACTACTGTCATGGCACAGGTGGATTCTTCTGTTGGGGGAAAAACTGGAATCAACCACACACTGGGGAAAAACTTGATTGGTGCTTTCTACCAGCCCCAGTGTGTACTTGTAGATACAGACACATTACATACACTGCCTGAGAGGGAATTAGCTTCTGGTTTTGCTGAAGTTATAAAATATGGACTCATTAGGGATGCTGAGTTCTTCGAGTGGCAAGAAAAAAATATGGACTCTCTGTTGGCGAGGGATCCCAGTGCACTAGCATATGCAATCAAGCGTTCATGCGAAAACAAGGCAGAGGTTGTATCCTTGGACGAGAAGGAAGGTGGAGTGAGAGCGACGCTGAATTTGGGGCATACCTTTGGACATGCAATTGAAACAGGATTTGGCTATGGTGAATGGCTCCATGGAGAAGCTGTAGCAGCTGGAACGGTCATGGCAGTCGATATGTCTTACCGTCTAGGTTGGATTGATGAATCAATTGTGAAGCGGACATACCATATTTTACAAAAAGCCAAACTGCCGATTACCCCACCAGATGTTATGACTGTAGAGATGTTCAAGTCTTTCATGGCTGTTGATAAGAAGGTGGCTGATGGACTACTAAGGCTCATTCTTCTCAAAGGTCCTCTCGGCAATTGTGTTTTTACAGGTGATTACGATAGAAAAGCCCTAGACGAGACCCTTCGTGCATTCTGTAAGTCTTAA

>Prh_At103 Prh02G43520.0
ATGGCTGCAGAGATGGCATTGATAAAACCCATCTCTAATTTCACTAGAACCAGCCCTAAATTTATCACCTCAACCAGAAAATCATTCTCCGTTATCAAAATGGCATCTCAGTCCACTGCATCAACAACTAAGTCAGGGAAACCAAAGAAAGCAATCAAAGAAACCTTACTCGCTCCTAGGTTTTACACAACTGATTTTGATGAAATGGAAACTCTTTTTAACACTGAGATGAACAAAAACTTGAATGAAGCTGAGTTTGAAGCTCTATTGCAAGAGTTCAAAACTGATTACAATCAGACTCATTTCGTTAGAAACAAAGAGTTCAAAGAAGCTGCTGATAAATTGCAAGGTCCTCTTAGACAGATTTTTGTTGAGTTCTTGGAGAGATCTTGTACTGCTGAGTTCTCAGGGTTTCTTCTTTACAAAGAACTTGGAAGAAGACTTAAGAAAACCAATCCAGTTGTTGCTGAAATTTTCTCACTCATGTCCAGGGATGAAGCTAGGCATGCTGGATTCTTAAACAAGGGACTGTCAGATTTCAACTTGGCACTGGATCTTGGATTTCTTACGAAGGCTAGAAAATATACATTCTTCAAACCCAAGTTCATTTTCTATGCTACATATTTATCTGAGAAAATTGGGTACTGGAGGTACATAACCATTTATAGGCACTTAAAGACCAACCCTGAATACCAAGTTTATCCAATTTTCAAGTATTTTGAGAACTGGTGCCAAGACGAGAACAGACATGGAGATTTCTTCTCCGCACTGATGAAAGCTCAACCCCAGTTTCTTAACGATTGGAAAGCAAAGTTGTGGTCTCGGTTCTTCTGCCTATCGGTGTACGTGACCATGTACTTGAATGACTGCCAGAGAACAGCTTTTTACGAAGGGATCGGACTTAACACTAAAGAATTTGATATGCACGTCATAATTGAGACAAACCGTACAGCCGCAAGGATTTTCCCTGCAGTTCTAGATGTTGAGAACCCGGAGTTCAAGAGGAAGTTGGATCGGATGGTGCAAATCAACGAGAAACTTCTTGCAATTGGTGAAACTGAGGAATCATCTCTGGTGAAGAACTTAAAAAGGATCCCACATGTTGCAGCATTGGCGAATGAGCTCTTGGCTGCGTATCTCATGCCTCCTATTGATTCTGGATCTGTTGATCTTGCTGAGTTTGAGCCACAAGTTGTGTATTAA

>Prh_Chlp Prh01G20830.0
ATGGCCTCCATTGCCGTCAATGCTCGTTTCTCAGCCACAACATGCGACCGTAAAACAACGGAAATCAGCCGTGAAACACTAAAATCCTTCATGGGTCTTAGAAAAACAAGCCAAAACGCTTCTATCTCACTTACACAATCTCTATCGACAAGTACTCCACATTTCAACCCTGCTAGAAGAAATTTCACTTCCATCAAAGCAGGTAAATCAAGTCCTAAAGTGACAGGAAGAAATCTCCGAGTTGCGGTCATTGGCGGTGGTCCTGCTGGTGGTGCAGCTGCTGAAACCTTAGCTAAAGGAGGTATCGAGACGTTCTTGATCGAAAGGAAAATGGATAACTGTAAACCATGTGGTGGTGCAATTCCGCTCTGCATGGTTGGTGAGTTCGATCTTCCGTTAGACATCATCGACAGACGTGTTACGAAGATGAAGATGATTTCGCCATCAAATGTTGCAGTCGACATTGGCCAGACTCTTAAACCAGATGAGTACATAGGTATGGTTCGTCGTGAAGTGCTCGACCAATATCTTCGTGAAAGAGCAGAGAAAGCTGGAACAAAGGTAATTAACGGTTTATTCTTGAAAATGGATATGCCAAAAGAGCCAAATGCGCCTTATGTTCTTCACTACAGTGCTTATGACGGCAAAACTGGTGGTGTTGGCACAAAAACCACGCTAGAGGTAGATGCAGTCATCGGTGCAGATGGTGCAAATTCTCGCGTGGCTAAAGCAATTGGAGCTGGTGATTATGATTACGCTATTGCATTCCAAGAGAGAATCAGAATCCCAGATGAGAAGATGGTTTACTATGAAAATCTTGCCGAGATGTACGTCGGTGATGACGTGTCGCCTGATTTTTACGGATGGGTGTTCCCAAAATGTGATCACGTCGCAGTGGGTACCGGTACAGTTACTCACAAAGGAGATATCAAGAAATTCCAAGTGGCAACACGGCTACGTGCCAAGGATAAGATTCTAGGAGGAAAGATTATCAGAGTAGAGGCACATCCTATTCCAGAGCATCCAAGACCAAAGAGGTTGGCAGACAGAGTAGCGCTTGTTGGAGATGCAGCTGGGTATGTTACCAAATGTTCTGGAGAAGGTATATACTTTGCTGCCAAGAGTGGCAGGATGTGCGCGGAAGCCATTGTTGAAGGATCCGAGAGAGGGACAAGAATGGTGAATGAAACGGATTTGAGAAATTATCTGGAGAAGTGGGATAAAACTTACTGGCCAACTTACAAGGTTCTGGATATATTGCAGAAGGTGTTTTACCGATCAAATCCAGCTCGTGAAGCTTTTGTTGAGATGTGCGCCGATGACTACGTGCAAAGAATGACATTTGATAGTTACCTATACAAGAGAGTTGTGCCTGGAAATCCGATCGAGGATATCAAATTGGCTTTCAATACTATTGGGAGTTTGGTCAGAGCTAATGCACTTAGAGGCGAGATGAACAAGATTACCAGTCTATGA

>Prh_Eif3E PrhUNG36650.0
ATGGCGAATGATGATCTGACATCTAGAATAGCACTAAACTTAGATCGACATCTCGTTCTACCACTCCTTGAATTTCTTCAGGAGAAACAAATCCATCCCGATGTTCAAATCCTCAAAGCTAAAGACGCTCTTCTCAGCCAGACCAATATGGTTGATTACGCTATGGATATCTACAAGTCTCTTCACCAAACCGATGATGTTCCTCAAGAGATGATTAATAGGCGTGCTGAAGTGGTTAGGAGGTTGAAATTACTTGAAGATGCAGCTGAATCGATTATTACGTTCCTGCAAAGCCCAAATATGATTAATGAACCACGTCCTGATAAGCAATATGTTCTTCAGTTGCTACAGGGATACCAGATTGGTGCTGAGCAAATTGAGGCATTGTATCAGTATGCCAAATTTCAATTTGAATGTGGGAATTACTCGGGTGCAGCTGATTATTTGCATCAGTACAGAGCAATTTGTACCAATCCGGACAGAATTTTGAATGCATGTTGGGGAAAGCTTGCATCTGAGATTTTGATGCAGAACTGGGATGAGGCTCTTGATGAGCTTAATCGGTTGAGGGAGATTATTGAATCAAAGAATTTCAAGAACCCATTAACTTTACTCCAGAATAGAATCTGGTTGATGCATTGGAGTCTCTTCATATTTTTCAACCATGAGAATGGAAGAAACGGTATCATTGATCTATTTCTCAATGATAGGTACATGAATGCACTCCAAACAAATGCACCCCATCTTTTACGTTATTTGGCAACTGCATTGATTGTCAACAAAAAGAGAAGACCTCAACTCAAAGAGCTGATCAAAGTCATCCATCAAGAGCAATCTGCATACAAGGATCCAATCACTGAGTTCTTATACTGTTTGTATGTCAACTATGACTTCGATGGTGCACAACAGAAGCTCCGAGAATGTGAGGATGTGATTTTGAATGATCCATTCCTTGGTAAAAGAGCTGAAGAAGGAAACTTTAGCACTGTTCCTTTAAGGGATGAATTTCTTGAAAACGCTCGTCTCTTCATCTTTGAGGCTTACTGCAGAATCCACCAGCGCATTGATATAGGAACTCTTGCCGAGAAGTTGAATATGAATTTTGATGAGGCAGAGAGATGGATAGTGAATCTTGTTCAGAATGCCAAGCTTGATGCTAAGATTGATTCTAAGCTGGGAACTGTTGTAATGGAGCCCATTTCTCTCAATGTGTATGAGCAGATCATTGAGAATACCAAATCACTTTCTTTGCGTACCTACAAATACGTAAATCTTGTTTTAGAATCAGCAGCACCACCGGTAATGGCTGCTCGTTAA

>Prh_GBSSI Prh03G19450.0
ATGGCGACCATAAGTGCGTCCCAGTTAGTATCACGAATCAATTGCGGAGGAACTGCACAAAAAGACCTACTTAAACAAATCAATATGAAGAACCAAAGCATGACTCATTCAGGGTTAAGATCTTTGAGCAAAGTGGATTTCTTACAAATAAAAAACACTCAGAAAGCAGCTTCAAGGGAACTGAGGAGGAACGCATTCCAGGCAGACAAAGGTACTGCCTCAGGAGAGGTTAAATGTTCTAGTGGGATGAACTTGGTCTTTGTTGCTGCTGAAGTAGGCCCCTGGAGTAAAACCGGTGGTCTTGGTGATGTTCTTGGAGGCTTACCACCAGCCATGGCGGCAAATGGACATCGTGTTATGACAGTCTCTCCTCGTTATGATCAGTACAAAGATGCTTGGGATACCAATGTGTCAGTTGAGATGAAAATTGGGGACAGAATTGAAACCGTTCGTTTCTTCCACTGTTATAAGCGTGGGGTTGATCGTGTATTTGTGGATCATCCACTGTTTCTTGAGAAGGTATGGGGTAAAACTGGATCTAAAATCTATGGTCCGAATGCTGGATCAGATTACCAAGATAACCAGCTTAGATTCTGTTTGCTTTCTCTGGCAGCTTTAGAAGCACCAAGAGTTCTGAATCTCAACAGCAACAAATATTTCTCTGGAACATACGGAGAGGAGGTTGTGTTCATCGCTAATGATTGGCATACGGCCCTTCTGCCATGCTACCTCAAAAGTATGTACCAATCTAAAGGGATGTACGAAACTGCCAAGGTTGCTTATTGCATCCACAACATTGCTTACCAAGGAAGATTTTCTTTTTCCGATTTTGCGCTTCTCAATCTTCCGGATTCATTTAGGAGTTCTTTTGACTTCATTGACGGGTATGAGAAGCCTGTTAAAGGAAGGAAGATTAACTGGATGAAGGCTGGAATATTAGAGGCAGATAAGGTCGTAACTGTGAGTCCATACTATGCTGAAGAACTTGCTTCAGGCCCGGATAAAGGTGTGGAACTGGATAGTATTATACGCAAAGCTGGCTGTCTGGGTATTATAAATGGAATGGATGTTCAGGAGTGGAACCCATTAACTGATAAATATATCGACGTCAAATATGATGCCTCAACTGTGACCGAGGCGAAGGCTCTTCTGAAAGAAGCACTGCAGGCAGAAGTAGGGTTACCTGTTGACCGTAATATTCCTGTCATAGGTTTCATTGGTAGACTTGAGGAGCAAAAGGGTTCAGATATTTTGGCAGCTGCAATCCCTGAATTTATTGACGAAGAAGTGCAGATAATTGTCCTCGGTACTGGCAAAAAGCCCATGGAAAAGCAATTGGAGCAGTTGGAGACTTTGTATCCTGAAAAAGCTAGAGGAGTGGCGAAGTTCAACGTTCCCTTGGCTCATATGATCATAGCTGGGGCTGATTTTATGATGATCCCAAGCAGATTTGAACCATGTGGACTCATCCAGTTACATGCTATGCGTTACGGAACGGTGCCTATTGTTGCCTCGACGGGTGGATTAGTCGACACTGTCAAAGAAGGTTTCACGGGATTTCAAATGGGAGCTTTCAATGTCGAATGCGAGGCAATAGACCCATTAGACGTGACAGCAATCGCCACAACCACCAAAAAGGCCCTTGAAACCTATGGAACTCCAGCTTTAACAGAAATGATCCAGAACTGCATGGCTCAAGACCTCTCTTGGAAGGGACCTGCCAAGAATTGGGAGGACATGTTGCTGGGCTTGGAAGTTGCAGGTAGTGAACCAGGAACCGAAGGCGATGAAATCGCTCCTCTTGCTAAAGAAAATGTTGCCACTCCTTGA

>Prh_Hmgs Prh03G36740.0
ATGGGTTCAAATCAAAAGGATGTTGGAATTCTTGCTATGGAAATGTATTTCCCTCCTACTTGTGTTCAACAGGAAGCATTGGAGGCTCATGATGGTGCCAGTAAAGGAAAATACACCATTGGGTTGGGACAAGATTGCATGGCGTTTTGTTCCGAGTTGGAAGATGTCATTTCAATGAGTTTGACAGCCGTTAGCTCTTTACTCGAAAAGTATAAAATTGACCCTAAACAAATTGGACGCTTGGAAGTCGGCAGTGAAACCGTGATTGACAAGAGCAAGTCCATAAAGACCTTCCTGATGACTATCTTTGAGGAATGTGATAACACTGACATTGAGGGCGTTGACTCCACAAATGCATGCTACGGAGGAACTGCAGCTTTGTTCAACGTTGTAAATTGGGTGGAGAGTAATTCCTGGGATGGACGATATGGTCTTGTTGTGTGCACTGATAGTGCGGTCTATGCAGAAGGACCTGCCCGCCCCACTGGAGGAGCAGCTGCTATTGCTATGTTGATTGGTCCAGACGCACCAATTGCCTTTGAAAGCAAATATAGAGGATCCCATATGTCCCATGTCTATGATTTTTACAAGCCCAACCTCGCCAGTGAATACCCAGTCGTTGACGGAAAACTTTCACAAACTTGTTACCTTATGGCACTCGATTCCTGCTACAAACGCTTCTGCGCTAAGTACGAGAAATGCCAGGGTAAGCAATTCTCGATGGATGATGCAGACTACTTTGTATTTCATTCTCCTTACAACAAGCTCGTGCAGAAAAGTTTTGCTCGATTGTACTTCATGGATTTCTTAAGAAATGCCAGTTGCTCTATGATGGCCAGCTCTGTTGACGAGGCTTCAAAAGAAAAGCTTGCACCATTTGCAGCTCTATCCGGTGAAGAGAGCTACGCGAGTCGGGATCTTGAGAAGACATCCCAAACTGTTGCAAAGAATCTTTATGCTGATAAGGTTGGACCTACCACTTTGTTGCCCAAACAAGTCGGTAATATGTACACTGCGTCACTCTATGCAGCATTTGCTTCTCTTCTTCACAACAAAAATAGCTCACTGGATGGTAAACGTGTAATAATGTTCTCTTATGGAAGTGGTTTGAGTTCCACAATGTTCTCATTCCGAATGAGGGAAGGTTCACATCCATTCAGCTTATCAAACATTGCAACTGTAATGGATGTCGCGCACAAGTTGGAGTCAAGACATGAGGTTACTCCTGAAAAATTCGTCGAAACCATGCAACTCATGGAGCACAGGTACGGAGGGAAAGACTTCGTAACGAGCAAAGACACAAGCCTTTTAACTTCAGGCACATACTACCTTACCGAAGTTGACTCCATGTACCGCAGATTCTACTCCAAGAAGTCAAGTGCTGCAGTGCAAAATGGTCACTGA

>Prh_nia Prh03G27800.0
ATGGCGGCTTCTGTTGAAAATCGACAGTACAACAGTCGACTTGAATCAGGTATAGCAGTTCGTGGATTTAAAACCAATCCCACTCATCGATCTGATTCGCCTATCCGTGGTTGTGGTTTTCCCATGTCGACTACCGAGCGTCTTTCTTTACAAGCAAAACCGGTCATTGAAGATTTATCTAGCGACGACGAGGAGGATCAAAACGAGCAGTGGAAAGATTTCGGCAAGATAAATAATGAAATAGAGCCGTCTGCTATTGACCCGAAAGATGAAGGAACCGCTGATAATTGGATTGAACGCAACCCTTCCATGATTCGGTTGACAGGAAAGCACCCATTCAATTCAGAAGCACCATTAACTCGTCTCATGCATCACGGGTTTATCACACCTGTTCCTCTTCATTACGTTCGTAATCACGGAGCTGTTCCAAAACTTAAATGGGAGGATTGGACAGTTGAGATTTGTGGATTAGTAAAGCGTCCATTACTTATCACTATGGATCAGCTCATTAATGATTTCGCAAGCCGTGAGTTTCCAGCTACACTTGTCTGTGCAGGTAACAGACGTAAAGAGCAGAATATGATAAAGCAAACAATTGGGTTTAACTGGGGAGGTGCAGGAGTATCCACTTCAGTATGGCGTGGTGCACGTTTATGTGACGTATTAAAGCGTTGTGGAATCATGAGTCGTAAGAAAGGTGCTCTTAATGTTTGTTTCGAAGGAGCTGAAGATTTACCGGGTGGCGGTGGATCTAAATATGGAACTAGTATAAAGAAGGAATTCGCAATGGATCCTGCTCGTGATATAATTCTAGCTTATATGCAAAATGGCGAGCGTTTGTCTCCTGACCACGGATTTCCAGTCCGTATGATAATTCCGGGTTTTATTGGAGGAAGAATGGTGAAGTGGTTAAAGAGAATCATCGTCACAACTCCAGAATCCCAAAACCACTATCATTTCATGGACAATCGTGTTCTTCCTTCTCATGTCGATGCTGAACTGGCCAACTCTGAAGCATGGTGGTACAAACCAGAGTACATCATCAATGAGTTGAACATAAACTCAGTAATTACAACTCCTTGTCATGAAGAGATTCTTCCCATAAATGCTGCAACAACACAAAGGGCTTACACATTAAGGGGATACGCATATTCCGGCGGCGGTAAGAAGGTAACTCGTGTCGAAGTAACAATGGATGGTGGAGAGTCATGGTTAGTATGTACTTTGGATCATCCTGAGAAACCAAACAAGTATGGCAAATATTGGTGCTGGTGTTTCTGGTCACTTGAAGTTGAAGTTCTCGACTTGCTTGGTGCCAAAGAAATTGCAGTCAGGGCTTGGGATGAAACTCTAAACACTCAGCCTGAAAAGCTTATCTGGAACGTCATGGGTATGATGAACAACTGTTGGTTCAAAGTGAAAACAAATGTGTGCAAACCACACAAAGGAGAAATCGGTCTAGTTTTCGAGCATCCAACTCAGGCTGGAAACCAACCAGGTGGATGGATGGTTAGACAAAAACATCTTGAAAACTCTGAAGGCCCACATACCCTCAAGAAGAGTTTGTCCACTCCTTTCATGAACACCACATCAAAAATGTATTCAATTTCCGAGGTGAAGAAACACAACTCGCCTGACTCGGCATGGATCATTGTTCATGGACATGTTTATGACTGTACCCGGTTCTTGAAAGACCATCCAGGTGGTTCCGACAGTATTCTCATCAATGCGGGTACTGACTGTACCGAAGAATTTGATGCAATTCACTCTGACAAGGCCAAGAATTTACTTGAAGATTTCAGAATCGGTGAACTCATTGCAACTGGTTACACTTCTGACTCGTCATCTTCACCAAACAACTCAGTTCATGGTTCGGGCAGCTTGAGTCACCTTGCTCCTATCAAAGAAATCGGCATTGCAAAACCCGTAGCTCTAGTTGGCCGAGATAAAATCCAATGCAAACTTATTGCCAAGACCTCGATTTCTCATGACGTTCGTGTCTTCAGGTTTGCATTGCCTTCAGCTGATCAAGTCCTTGGGTTGCCAGTTGGGAAGCACATATTTGTATGTGCTCACGTTAACGATAAGCTATGCATGCGTGCTTACACTCCATCAAGCACAGTTGATGAAGTTGGTTACTTTGAACTGGTCATCAAAGTCTACTTCGGCGGAGTTCACCCCAAGTTCCCCAATGGAGGTATTATGTCTCAGCACTTGGATTCTCTTCCTCTTGGTGGAACTATTGATGTGAAGGGTCCTTTAGGACACATTGAATACACTGGCCGTGGTAATTTCACCGTTCATGGCAAACACAAGTTTGCCAAACGACTCGCAATGCTTGCTGGTGGAACAGGAATTACACCAATATATCAAATTGTGCAAGCAATATTGAAAGATCCAGAGGATGAAACGGAGATGCACATCGTATTCGCGAACAGGACTGAAGATGACATATTGTTGATGGAAGAACTTGATTCTTGGGCAGAGAAGCATGAAAGGTTGAAAGTATGGTACGTTGTTGGTGAAACATTGAGGGAAGGATGGAAGTACAGTGTAGGGTTCATAACTGAAGAGGTTTTGCGGGAACATATCCCTCCGGCATCTGAAGATACATTGGCATTGGCTTGTGGACCACCACCTATGATTCAATTTGCAGTGACTCCAAATTTGGAGAAGATGAATTATGATGTGAAGAATTCATTGTTGGTGTTTTGA
>Mco_Agt1 OVA09444.1
ATGGACTATGTTTATGGACCTGGGAGGAACCATCTCTTTGTTCCTGGACCTGTCAACATCCCGGAACCTGTCATTCGTGCCATGAACAGAAACAATGAGGATTATCGTTCCCCTGCAGTGCCAGCCATGACCAAAACCCTCCTAGAAGACATTAAGAAGATCTTCAAGACCACTTCCGGGACCCCGTTTATGATCCCCACCACAGGTACTGGTGCATGGGAAAGTGCACTTACAAATACGTTATCTCCTGGTGATAGAACTGTTTCTTTCCTCATCGGACAATTCAGTCTGCTCTGGATTGATCAGCAGCAGCGTCTCAAATTCAATGTCGATGTCGTAGAAAGTGAGTGGGGGCAAGGTGCTAATCTTGAAATTCTCGCATCGAAGTTAGCAGCGGACACTGCTCATACTATTAAAGCTGTTTGCATTGTTCATAACGAGACTGCAACTGGAGTTACCAATAACTTGGCTGCTGTAAGAAAAATACTTGATCACTACAGGCATCCTGCATTGTTTCTCGTTGATGGAGTATCGTCAATATGCGCTCTTGACTTCCGTATGGATGAATGGGGAGTAGATGTAGCTTTAACCGGCTCACAGAAAGCTCTTTCTCTGCCCACTGGGATGGGAATAGTGTGTGCAAGCCCAAAAGCACTAGAAGCATCCAAGTCGGCAAAATCAGTGAGAGTGTTCTTTGACTGGAACGATTACTTGAAGTTCTATAAATTAGGAACTTTTTGGCCATACACTCCTTCAATCCAGCTTTTATATGGCCTGAGAGCTGCTCTGGATCTCATATTTGAGGAAGGTCTCGATAATGTGATTGCTAGGCACAGCCGTCTGGCCAAAGCAACAAGGCTTGCTGTTGAGGCATGGGGTTTGAAAAATTGTACACAGAAGGAGGAATGGTTTAGTGATACTGTGACTGCAGTGGTTGTTCCACCTTACATTGACAGTTCAGAAATTGTTAAAAGGGCATGGCAGAGATACAACCTAAGCTTAGGTCTGGGTTTGAATAAAGTGGCTGGAAAGGTCTTCAGAATAGGGCATCTTGGCAACCTCAATGAGCTCCAATTGCTGGGTTGTTTAGCTGGAGTGGAGATGATTCTCAAAGATGTCGGATACCCGGTTAAGCTGGGAAGTGGAGTTGCAGCGGCCTGCGCATATCTGCAGAACAGCATTCCGATGATCACTTCTAGGATTTAA
>Mco_At103 OVA13800.1
ATGTCATCACAACCCACTGCAACAACAACAAAATCAACAACAGCAAAACCCAAAAAGGCAATCAAGGAAACCCTACTTGCACCAAGATTTTACACCACTGATTTTGATGAAATGGAAACCCTTTTCAACACTGAGATCAACAAAAACCTAAACCAGTCTGAGTTTGAAGCACTTCTACAGGAGTTCAAAACTGACTACAACCAGACCCATTTTGTCAGAAACAAAGAATTCAAAGAAGCTGCAGATAAGATGCAAGGCCCTCTTAGACAGATCTTTGTAGAGTTCTTGGAGAGATCTTGTACTGCTGAGTTTTCTGGGTTTCTTCTCTACAAAGAGCTGGGAAGAAGACTTAAGAAAACCAATCCAGTGGTGGCAGAGATTTTCTCTCTCATGTCCAGGGATGAAGCTAGGCATGCTGGATTCTTAAACAAGGGTCTATCTGATTTCAATTTAGCACTGGATCTGGGATTTCTTACAAAGGCTAGAAAATATACATTCTTCAAGCCCAAATTCATTTTTTATGCTACATATTTATCCGAAAAAATTGGATACTGGAGGTACATAACCATTTACAGGCATCTAAAGGCCAACCCAGAATTCCAAGTTTACCCAATTTTCAAGTATTTTGAGAACTGGTGCCAAGATGAGAACAGACATGGAGATTTCTTCTCTGCATTGATGAAGGCTCAACCTCAGTTTCTTAACGACTGGAAGGCGAAATTGTGGGCTCGATTCTTCTGCTTATCGGTTTACGTGACAATGTACTTAAACGACTGCCAGCGAACTGCTTTCTATGAAGGGATCGGACTTAACACCAAAGAATTCGACATGCACGTCATAATTGAGACAAACCGCACCACTGCGAGGATTTTCCCAGCTGTTCTAGACGTTGAGAACCCCGAGTTCAAGAGGAAGTTGGATCGCATGGTCGAAATCAACCAGAAAATTATCGCGATCGGAGAGAGTGATGATATACCATTGGTAAAGAACCTAAAGAGGATCCCACACGTCGCAGCATTGGCGAATGAGCTCTTGGCTGCCTATCTCATGCCTCCTATCGAGTCTGGATCTGTGGATTTTGCAGAGTTTGAGCCACAAGTTGTTTATTAA
>Mco_ChlP OVA09813.1
ATGGCGTCCATTGCCCTAAATGCCCGCTTCACCACCACCACATGTGACCGTAAAACAACCGAACACAGCCGCGAAACACTCAAAACCTTCATTGGCCTCCGCCAAACCACTCTAGCAAACCACAATTTTCACTCTCTAACCAAGAACCTACCATCTCAACAAATCAACCGTAGACTCAGTATTAAAGCCGCAAAATCTAGCCCTAAAATCACAGGCCGAAATCTACGAGTTGCAGTTATCGGTGGAGGTCCAGCTGGTGGCGCAGCCGCCGAAACCCTAGCCAAAGGCGGAATCGAAACTTACTTAATCGAACGGAAACTCGACAACTGTAAGCCATGCGGTGGTGCAATCCCACTCTGTATGGTCGGTGAATTCGATCTTCCACTTGATATCATCGATCGACGAGTCACCAAGATGAAGATGATCTCACCGTCCAATGTCGCAGTCGACATTGGCCAAACCCTGAAACCTGACGAGTACATCGGTATGGTACGCCGAGAAGTACTGGATGCATACCTCCGTGAACGAGCAGAAAAGTCAGGCGCAACTGTAATTAACGGCCTGTTCCTAAAAATGGATTTACCAAAAGAACCAAACGCGCCCTACGTTCTGCATTACAGTGCCTTCGACGGAAAAACTGGTGGAGTTGGCGAACGGAGCACGTTAGAGGTCGACGCCGTAATCGGCGCAGACGGCGCGAATTCTCGCGTCGCTAAAGCCATCAACGCCGGTGACTACGATTACGCCATCGCTTTTCAAGAGCGAATCAAAATCCCAGACGACAAAATGGTGTACTACGAAAATCTCGCCGAGATGTACGTAGGTGATGACGTGTCACCCGATTTCTACGGATGGGTCTTCCCGAAATGCGACCACGTGGCGGTGGGTACGGGTACGGTGACACACAAGGGGGACATCAAGAAGTTCCAAGTAGCGACACGGAACCGCGCGAAAGATAAGATTTTGGGCGGGAAAATCATAAGGGTAGAGGCGCATCCTATCCCGGAGCATCCAAGGCCGCGCAGGTTATCAGGGAGAGTAGCCCTAGTAGGGGACGCGGCCGGGTACGTGACCAAGTGTTCAGGGGAAGGGATCTATTTTGCTGCGAAGAGCGGGAGGATGTGCGGGGAAGCCATTGTTGAAGGGTCTGAGAATGGGAAAAGGATGATTGAAGAGGGAGATTTGAGGAATTATTTGGAGAAATGGGATAAGACGTACTGGCCAACTTACAAGGTGTTGGATGTGTTGCAGAAGGTGTTTTACAGGTCGAATCCTGCGAGGGAAGCGTTTGTGGAGATGTGTGCGGATGAGTATGTGCAGAAGATGACCTTTGATAGTTATTTGTATAAGAGGGTGGTGCCTGGGAATCCATTGGAGGATTTAAAGTTGGCGATTAATACGATTGGGAGTTTGGTTAGGGCAAATGCACTTAGAGGAGAGATGGATAAGATCAGTCTATGA
>Mco_GbssI OVA04705.1
ATGGCGACCGTAACTGCTTCCCACTTTGTATCACGAACCTCGCATGTCAACCGCGGCGTGACTGAGCCTAAAGACATACTGAAACAAATCAGCCTGAAGAACCAAAGTATGACTCATTCTGGGTTGAGGTCTCTGAGCAAAGTGGATTTCATTCACATGAAAAACACTGCAAAAGCAACTTCTAGGCAATTGAGGAGGAATGCTGTCAAAACTGACGAAGCCAGTGTATCAGGAGATATTAGATGTTCAAGTGGGATGAACTTGGTCTTTGTGGCAGCAGAAGTAGGTCCATGGAGCAAAACTGGTGGACTTGGTGATGTTCTTGGAGGTCTGCCACCAGCCATGGCGGCTAATGGCCACCGTGTTATGACGGTCTCTCCTCGCTACGATCAGTACAAAGATGCATGGGATACAAATGTCACAGTTGAGATGAAAATTGGGGATAGAATTGAAACAGTCCGCTTCTTCCACTGTCACAAACGGGGGGTTGATCGTGTTTTTGTGGATCATCCGTGGTTCCTTGAGAAGGTATGGGGAAAGACTGGATCAAAAATCTATGGTCCGAAAGCTGGATCAGATTACCAGGACAACGAACTTAGATTCTGTTTGTTATCTCTGGCTGCTCTGGAAGCACCAAGGATTCTGAATCTCAACAGCAATAAATATTTCTCTGGAACATCTGGGGAGGATGTCGTGTTCATCGCTAATGATTGGCACACTGCCGTTCTACCATGCTACCTTAAAAGTATGTACCAATCTAAAGGGATATACAAAACTGCAAAGGTTGCTTTCTGCATACACAACATTGCCTATCAAGGAAGATTTGCGTTTTCTGATTTTTCACTTCTCAATCTCCCCGATTCGTTTAGGAGTTCGTTTGACTTTATCGACGGGTATGAGAAGCCGGTGAAAGGGAGGAAAATTAACTGGATGAAGGCTGGAATATTAGAATCAGACAAGGTCTTAACTGTGAGCCCATACTATGCTGAAGAACTTGCTTCAGGCGAGGATAAAGGTGTGGAATTGGATAGCATCATCCGCAAAACTGGCATTACCGGTATTGTGAATGGCATGGACGTCCAGGAGTGGAACCCATTGACCGACAAATATGTTGATGTCAAATATGATGCTACAACTGTCATGGATGCAAAGCCTCTTCTGAAGGAAGCACTGCAAGCAGAAGTCGGGTTGCCTGTAGACCGAAATATCCCTGTCATAGGCTTCATTGGTAGACTTGAAGAGCAGAAGGGTTCAGATATTTTGGCCGCTGCCATTCCTGAATTTACCAACGAAAATGTGCAGATAATAGTCCTTGGAACCGGCAAAAAGCCCATGGAGAAGCAACTGGAGCAGTTAGAGGTTATGTATCCTGATAAGGCTAGAGGAGTGGCGAAGTTCAATGTTCCCTTGGCTCATAAGATCATAGCTGGAGCTGATTTTATGATGATCCCAAGTAGATTTGAACCATGTGGACTCATTCAATTACATGCTATGCGATATGGAACAGTCCCTATCGTTGCCTCGACTGGTGGACTAGTTGACACTGTCAAAGAAGGTTTCACCGGATTTCAAATGGGAGCTTTCAATGTTGAATGCGAGGAAGTCGATCCAGCAGACGTGACTGCAATTGCCACAACCACCAAAAGGGCACTTGCAACCTTTGGTACTCCAGCTTTAGCAGAGATGATTCAAAATGGCATGGCTCAAGACCTTTCCTGGAAGGGACCTGCCAAGAAGTGGGAGGAGTTGCTGCTAAGTTTGGAAGTTGCTGGTAGCAAACCAGGAATCGAAGGCGAGGAAATCGCTCCTCTTGCTAAAGAGAATGTTGCCACTCCTTGA
>Mco_Hmgs OVA12377.1
ATGGGTTCGAACCAGAAAGATGTCGGAATTCTCGCCATGGAAATCTACTTCCCTCCTACTTGTGTTCAACAGGAAGCATTGGAGGCTCATGTTGGTGTCAGTAAAGGAAAATACACCATTGGGCTGGGACAAGATTGCCTGGCATTTTGTTCAGAGTTGGAAGATGTCATTTCGATGAGTTTGACAGCTGTTACTTCCCTCCTTGAAAAGTATGGGGTTGACCCTAAACAAATTGGTCGCCTGGAAGTAGGCAGTGAGACTGTGATAGACAAGAGCAAGTCCATAAAGACCTTCCTGATGCAAATCTTTGAGGAATGTGATAATACCGACATTGAAGGAGTTGACTCAACAAATGCATGCTATGGAGGAACTGCAGCTTTGTTCAACGTTGTGAATTGGGTGGAGAGTAGTTCCTGGGATGGACGTTATGGACTTGTTGTGTGCACTGATAGTGCGGTCTATGCAGAAGGTCCAGCTCGGCCTACTGGAGGAGCAGCTGCTATTGCTATGTTGATAGGTCCAGATGCACCAATTGCGTTTGAAAGCAAATTTAGAGGGTCGCACATGTCTCATGTCTATGATTTTTACAAGCCCAATCTTGCAAGTGAATACCCGGTTGTTGATGGGAAACTTTCACAAACTTGCTATCTCATGGCGCTTGATTCTTGCTACAAACGTTTATGTGCTAAGTACGAGAAAATCCAGGGGAAGCAATTTTCACTTTCTGATGCAGACTACTTTGTGTTTCATTCTCCGTACAACAAGCTTGTGCAGAAAAGCTTTGCTCGATTATGCTTCATCGACTTCTTGAGGAATGCCAGCTCTGTTGACGAGGCTTCTAAAGCAAAACTTGCACCATTTTCTGCTCTATCCAGTGAGGAGAGCTACGCAAGCCGGGATCTTGAAAAGGCATCCCAGACTGTTGCAAAGAGTCTTTATGATGAGAAGGTGCAACCTACCACTTTGATACCTAAACAAGTCGGCAATATGTACACTGCATCACTTTATGCAGCATTTGCATCTCTTCTTCACAACAAGAATAGCTCACTGGATGGGAAACGTGTAATAATGTTTTCTTACGGGAGCGGTTTATCTTCAACAATGTTCTCATTCCGACTTAGGGAAGGTTCACATCCATTCAGCTTGTCAAACATTGCAACTGTAATGGATGTCGCCAGGAAGTTGGAATCAAGACACGAGGTTACTCCTGAGAAATTTGTCGAAACTATGCAATTAATGGAGCACCGTTATGGAGGCAAGGACTTTGTAACGAGCAAGGACAGGAGCCTTATACCATCAGGCACGTTCTATCTCACCCAGGTCGACTCCATGTACCGGAGATTCTACTCCAAGAAGGCGGGAAATGAAACCACCACCGCCGACAATGGTACATTGCTCAACGGTCATTGA
>Mco_Nia OVA08942.1
ATGGCGGCTTCTGTTGAGAACCGGCAATACGGTCGGCTCGAATCGGCCGGTCTAACATCGGTGGTTCGTGGTTTTAAAACAAACACGAACCACCGATCCGACTCTCCGGTTCGTGGCTACAATTTCCCTTCAAATTCATCAGATCATTTATCATCACCACGCACTCATAAAAAAACTTCTTTCATGGATGATTCTTCGAGCGAAGACGAAGAAGATCAGTACGAGTGGAAAGATTTCCGCAAAATAAACAACGAAATCGAGCCGTCCATTTTCGACCCGAAAGATGAAGGAACGGCGGATAATTGGATCGAACGTAACCCGTCCATGATCCGTTTAACAGGGAAACACCCATTCAACTCTGAAGCACCACTGACTCGGCTCATGCATCATGGGTTTATCACACCGGTTCCACTTCACTACGTTCGTAACCATGGAGCTGTTCCTAAAGGTAAATGGGAAGATTGGACGGTCGAGATTTGCGGGCTTGTGAAACGACCTTTACGACTCACTATGGATCAACTCGTTAACGAGTTCCCGAGTCGTGAGTTCGCTGCTACACTTGTTTGTGCTGGTAACCGACGTAAAGAACAAAACATGGTGAAACAAACGATAGGATTTAATTGGGGCGGTGCGGGTGTATCAACTTCTGTGTGGCGCGGAGCACGGTTACGCGACGTGCTTAAACGTTGTGGTATTATGAGTAAAAACAAGGGTGCCCTTAACATTTGTTTCGAAGGTGCTGAAGATCTGCCTGGTGGTGGTGGTTCCAAATATGGAACCAGTTTGAAGAGGGAGATGGCAATGGATCCTTCGCGAGACATCATATTAGCTTACATGCAGAACGGTGAACGTCTATCGCCTGACCATGGGTTCCCTGTACGGATGATCATCCCTGGATTCATTGGCGGAAGAATGGTTAAATGGTTGAAGAGAATCATTGTTACTACTCAAGAATCACAGAATCATTACCATTTCAAGGATAATCGTGTACTTCCTTCTCACGTGGATGCTGAACTGGCAAACGCTGAAGCTTGGTGGTACAAATCAGAGTACATCATCAATGAATTGAACATAAACTCTGTCATCACAACTCCTTGCCATGAAGAGATACTTCCGATCAATGCTGCAACTGCTCAAAGACCGTACACAGTCAAGGGTTACGCATATTCCGGGGGAGGTAAGAAGGTGACACGTGTGGAGGTGACAATGGATGGTGGAGAGACATGGCAAGTGTGCACCTTGGATCACCCAGAGAAGCCAAACAAGTATGGGAAATACTGGTGCTGGTGCTTCTGGTCACTGGAAGTTGAAGTCCTTGACTTACTTGGTGCCAAAGAGATTGCTGTTAGAGCCTGGGATGAAACCATAAACACTCAACCCGAAAAGCTCATCTGGAACGTCATGGGTATGATGAACAACTGCTGGTTCCGAGTTAAGACAAACGTGTGCAAGCCACACAGGGGAGAAATCGGTATAGTTTTCGAACACCCAACTCAGGCTGGAAACCAACCCGGTGGATGGATGGTTAGACAGAAGCATCTTGAATCCTCTGAAACTTCACAGACGTTGAAGAAGAGCTTGTCCACTCCTTTCATGAACACCTCTTCAAAGATGTACTCGATGTCCGAGGTGAAAAAACATAGCTCAGCTGACTCGGCTTGGATCGTTGTCCACGGTCACGTTTACGATTGCACTGGCTTCTTGAAAGATCATCCTGGTGGTACAGATAGTATTCTCATCAATGCAGGTACTGATTGCACCGAAGAATTCGATGCAATTCACTCCGATAAAGCCAAAAAATTGCTTGAAAGTTACAGAATCGGTGAACTCATTACAACTGGGTACACCTCTGACTCATCTTCACCAAACAACTCTGTCCACGGCTCTTCTACAGTTCTAACCTACCTTGCTCCCATTAAAGAAGTTGCGGTTTCTAAACCTGTAGCTTTGATACCACGTGAGAAAATCTCATGTAAGCTTATCTCCAAGACCTCAATTTCCCATGACGTTCGTCTCTTCAGGTTTGCATTACCTTCATCAGATCAAGTACTTGGGTTACCAGTTGGGAAACATATATTCGTCTGTGCCACCATTGACGATAAGCTCTGCATGCGTGCTTACACTCCATCCAGTTCTGTAGACGAAGTGGGTTATTTCGAACTCGTCATTAAAGTCTACTTCAAAGGTGTGCATCCGAAATTCCCTAACGGCGGCCTCATGTCGCAGTACTTGGATTCTCTTACTTTAGGTTCAACAATTGAGATCAAGGGTCCATTGGGACATATCGAATACACGGGTCGTGGTAACTTCACCGTTCACGGCAAACATAAGTTTGCTAAACGACTCGCAATGATTGCCGGTGGCACAGGTATTACGCCGATCTATCAAGTGATCCAAGCAATTTTGAAAGATCCAGAAGATGAAACAGAGATGTATGTTGTGTTTGCGAATCGAACAGAAGATGATATTCTGTTGTGGGAAGAACTTGATGCTTGGGCTGAGAAGTACTCAGACAGGTTGAAAGTTTGGTATGTTGTTGGAGAAACATTAAGAGAAGGATGGAAGTACAGTGTGGGGTTCATTACAGAACACATTCTAAGAGAACATATACCCGAAGCATCGGACGAGACGTTGGCGTTGGCTTGTGGACCACCACCAATGATTCAATTTGCAGTGACACCAAACTTGGAGAAGATGAACTATGATGTCAAGAATTCATTGTTGGTGTTTTGA
>Mco_Eif3E OVA12941.1
ATGGCGGACTACGACCTGACCCAACGAATCGCTCCTAACCTGGATCGGCATCTTGTTTTTCCTATCATGGAATTCTTGCAAGAGCGTCAGCTCCATCCCGATGACCAGATCCTCAAAGCCAAGATCGAACTTCTCAGCGAGACCAACATGGTTGATTACGCTATGGACATCTACAAGAGCCTTTACCACACTGAAGATGTCCCTCAAGAGATGATTGATAGGCGAGTCGAGGTAGTTGGGCGATTGAAATCTCTGGAAGAGTCCGCAGCTCCATTGATTTCGTTTCTTCAAAACCCTAATATGGTTCAGGAACTCCGACCAGATAAACAATACAATCTCCAGATGCTGCATGATCGATACCAGCAGATTGGTCCGGAGCAGATAGAGGCTTTATACCAGTACGCCAAATTTCAGTTTGAATGTGGAAATTACTCTGGTGCAGCTGACTTTCTGTATCAGTACAGAGCATTATGCACCAACACTGACAGGAGTCTGAGTGCATTGTGGGGAAAGCTTGCAGCTGAAATACTGATGCAAAACTGGGATATTGCTCTTGAAGAGCTTAATCGGCTGAGAGAAATAATTGATTCAAAGAATTTTAAATCGCCCTTGAATCAGCTGCAAAATAGAATCTGGCTGATGCATTGGAGCCTCTTCATATTTTTCAACCATGACAGTGGTAGAAATGGAATCATTGATCTGTTTCTTTATGATAGGTATCTAAATGCCATCCAAACAAATGCACCCCATCTTTTACGTTATTTGGCCACTGCATTGATTATTAACAAAAAGAGAAGACCTCAGCTCAAAGAGTTGATCAAAGTCATTCAGCAAGAGCAATCCTCTTACAAAGATCCTATCACAGAGTTCTTGCATTGTTTATATGTGAATTATGACTTTGATGGTGCACAACAGAAGCTTCGTGAGTGTGAGGATGTGATATTGAATGATCCCTTTCTTGGTAAACGCGTTGAAGAAGGAAACTTTAGTACTGTACCTTTGAGGGATGAATTTCTTGAAAATGCTCGTCTCTTCATCTTTGAGGCTTATTGCCGTATACATCAGTGCATTGATATAGGAACGCTTGCAGTGAAGTTGAATATGAATTATGACGAGGCTGAGAGATGGATAGTGAATCTTGTTCAGAATGCAAAGCTTGATGCTAAGATTGATTCCAAGCTGGGGACTGTTGTGATGGAACCCACCCATTTTAATGTATACGAGCAGATAATAGAGAATACCAAGGCACTCTCCTTGCGTACTTACAAATACGTAAATCTTGTTCTAGAATCTGCATCGGCACAGGCTGCACGATAA
>Mco_AroB OVA19598.1
ATGGCTTCTTCTGCAACTTCTCCTTCTCTTAGTTTCTCTATCGAGCTCTCTTCTACAGATCCCTGTCGCTCTCGCTCCGAGACCAGCGATCTCTTTCTCCGGTGCCAAAATCGCGATGTAAAATCGCTTAAATCCTCCTTCATTTCACCAGCTTCACTACGGTTGAATCGAATTGGATCTCCTTTATCTAGATGCGATCGAATTCGATCCAGTAAGATTTCCGCAAATTCAGCTCAAGTAATGGAGGCGCAATCTCCCTTTAAGACGAATTCTAGGGTTCCCACGATCGTTGACGTCGATTTGGGCAACCGAAGCTATCCGATCTACATCGGTTCCGGACTTCTGGAAGAACCTGATCTCCTTCAAAGGCATGTTCATGGGAAGAGAGTACTTGTTGTCACTAACACAACAGTTGCGCCATTATACCTTGATAAAGTTATTAACGCGTTAACTCATGGAAACTCGAGTATTTCAGTTGAGAGTGTGATTTTGCCAGATGGAGAAAAGTATAAGGATATGGATACCCTCATGAAAGTCTTCGACAAGGCCATAGAATCTCGATTTGATCGCCGCTCTACATTTGTGGCCCTTGGAGGTGGTGTGATTGGTGACATGTGTGGATTTGCTGCTTCTGCTTTTCTTCGTGGTGTAAATTTCATTCAAATCCCAACTACTGTTATGGCACAGGTGGATTCTTCCGTTGGGGGAAAAACTGGAATCAACCATCCACTAGGGAAAAACTTGATTGGTGCTTTCTACCAGCCCCAATGTGTACTTGTAGACACAGACACATTACATACGTTGCCTGAGAGGGAATTAGCTTCTGGTCTTGCTGAAGTTGTAAAATATGGGCTTATTAGGGATGCTGAGTTCTTCGAGTGGCAAGAAAAGAATATGCACCTGCTATTAGCGAGGGACCCCAGTGCACTGGCCTATGCTATCAAGCGTTCATGCGAAAACAAGGCAGAGGTTGTATCCTTGGATGAGAAGGAAGGTGGACTGAGAGCGACATTGAACTTGGGACATACATTTGGCCATGCAATTGAAACCGGGTTCGGCTATGGTCAGTGGCTCCATGGAGAAGCTGTCGCTGCTGGCACGGTCATGGCTGTTGATATGTCTTACCGTCTAGGTTGGATTGATGAGTCAATTGTGAAGCGGGTGTACCATATTTTACAACAGGCCAAGCTACCGATTGCCCCACCTGAGGGGGTTATGACTGTGGAGATGTTCAAGTCTTACATGGCTGTTGATAAGAAGGTGGCTGATGGACTGCTAAGGCTCATCCTCTTGAAAGGTCCTTTGGGTAATTGTGTTTTCACCGGTGATTATGATAGAAATGCCCTGGATGAGACCCTTCGTGCATTCTGTAAGTCTTGA
>Eca_Agt1 Eca_sc002690.1_g1690.1 
ATGGATTACACATATGCACCAGGGAGGAACCAATTGTTTGTTCCAGGACCTGTCAATATCCCAGAACCAGTTCTTCGTGCTATGAATAGAAATAATGAGGATTATAGATCCCCTGCTATACCAGCTTTGACCAAAACCCTAATTGAGGATGTTAAGAAGATTTTCAAGACTACCTCTGGAACCCCTTTCTTGTTCCCCACTACAGGCACTGGTGCATGGGAAAGTGCACTTACAAACACATTATCTCCCGGAGATAGGACTGTTTCGTTCCTCATCGGACAATTCAGTCTGCTATGGATTGATCAACAGCAACGCCTCAAATTCAACGTCGATGTCGTAGAAAGTGAGTGGGGACAAGGTGCTAATCTTGAAGTTTTAGCTTCAAAGTTGGCAGAAGACAAAGCTCATACTATTAAAGCTGTTTGCATAGTTCACAATGAGACTGCAACTGGAGTTACCAATAACTTGGCTACTGTCAGGAAAATACTCGATCACTACAACCATCCTGCATTATTTCTCGTCGATGGAGTGTCCTCAATATGTGCACTCGACTTCCGTATGGATGAATGGGGAATAGATGTAGCTTTAACAGGATCACAGAAAGCTCTGTCTCTTCCGACTGGAATGGGTATAGTATGTGCAAGCCCTAAAGCACTAGAAGCCGCCAAGACCGCGAAATCAGTTAGAGTGTTCTTTGATTGGAATGACTACTTGAAGTTCTATAAACTAGGAACTTACTGGCCATACACCCCTTCAATCCAGCTTTTATATGGACTTAGAGCTGCTCTTGATCTCTTGTTCGAGGAAGGTCTCGATAATGTTATCGCTCGGCACACCCGTTTCGGCACAGCAACTAGGCTTGCTGTTGAGGCCTGGGGTTTGAAAAATTGTACACAAAAAGAAGAGTGGTTTAGTGACACTGTCACTGCAGTCATTGTTCCGAGTTACATCGACAGTTCTGAAATTGTAAGAAGGGGATGGAAAAGATACAATCTCAGCTTGGGTCTTGGTTTGAACAAAATAGCTGGAAAGGTCTTCAGAATAGGCCATCTAGGGAACCTGAACGAGGTCCAACTGCTCGGTTGTTTGGCCGGAGTGGAGATGATACTGAAAGATGTCGGGTACCCGGTGAAATTGGGAAGTGGAGTAGCAGCAGCTTGTGCTTATCTTCAGGACACAACTCCCATGATTCCTTCTAGGATTTGA
>Eca_At103 Eca_sc194615.1_g1740.1 
ATGGCTGCAGAAATGGCATTGGTAAAACCCATCTCTAAATTTACTAGAACCAGCCCTAAATTCTTCAACCCAACCACAAGAAATTCTTCCTTCACAATCAAAATGTCATCACAACCCACTTCAACAACAACAACAACAAAATCAGCAAAACCAAAGAAAGCAATCAAAGAAACCCTACTTGCTCCAAGATTTTACACAACTGACTTTGATGAAATGGAAACCCTTTTCAACACTGAAATTAACAAAAACCTAAACCAAGCTGAATTTGAAGCACTTCTACAGGAATTCAAAACTGATTATAATCAAACCCATTTTGTTAGAAACAAAGAATTCAAAGAAGCTGCTGATAAAATGCAAGGTCCTCTTAGACAAATCTTTGTTGAGTTCTTAGAAAGATCTTGTACTGCTGAGTTCTCTGGTTTCCTTCTCTACAAAGAACTTGGTAGAAGACTTAAGAAAACTAATCCGGTGGTGGCTGAGATTTTCTCACTTATGTCTAGGGATGAAGCTAGGCATGCTGGATTCTTGAACAAGGGTCTCTCTGATTTCAATTTGGCATTGGATTTGGGGTTCCTTACGAAGGCTAGAAAATATACATTTTTCAAGCCCAAGTTCATCTTCTATGCTACGTATTTATCCGAAAAGATTGGGTATTGGAGGTACATAACCATTTACAGGCATCTCAAGGCAAACCCAGAATACCAAGTTTATCCAATTTTCAAGTATTTTGAGAACTGGTGCCAAGATGAGAACAGACATGGTGATTTCTTCTCTGCACTCATGAAAGCTCAACCTCAGTTTCTTAATGATTGGAAGGCGAAATTATGGGCTCGATTCTTCTGTTTATCGGTTTACGTGACGATGTATTTGAACGACTGTCAACGAACAGCCTTCTACGAAGGAATTGGACTTAACACCAAAGAGTTCGACATGCATGTTATAATTGAGACTAACCGAACAACAGCGAGGATTTTCCCCGCAGTCCTAGACGTGGAGAACCCAGAGTTCAAGAAGAAATTGGACCGAATGGTGGAGATCAACACCAAAATACTTGCCATCGGCGAAACTGAAGATATACCCTTTGTGAAGAACTTGAAGAGGGTTCCTCTTATTGTAGCGTTGGCGTCAGAAATCTTGGCTGCCTATCTCATGCCTCCTATCGAATCTGGATCTGTTGATTTTGCAGAGTTCGAGCCACAAGTTGTTTATTAA
>Eca_ChlP Eca_sc002150.1_g1300.1 
ATGGCTTCCATTGCCGTAAACCCTAGTTTCTCCGCCACCTCATGCAACCGTAAAACCACCGATATCAGTCGTGATTCCTTCAACACCTTCACCGGCCTCCGCAAAACCACTCTTTCAAACCACAATTCTCTCTTTCTAACCAAATCCCTACCACAACATCAGACCCTAAACCCTAAATTTTCCATCAAAGCTGGAAAATTCAGCCCTAAAATCACCGGTCGGAACCTTCGAGTTGGGATAATTGGTGGGGGACCAGCTGGTGGCGCCGCCGCAGAAACCCTAGCTAAAGGCGGGATCGAAACTATCTTAATCGAACGAAAACTCGATAACTGTAAACCTTGTGGTGGTGCAATTCCATTATGTATGGTTGGTGAATTTGATCTTCCACTTGATATCATCGATCGACGAGTCACTAAGATGAAGATGATCTCACCGTCAAATGTAGCAGTTGATATCGGACGAACACTAAAACCTGATGAGTACATTGGTATGGTACGTCGTGAAGTACTAGATCAATACTTACGTGAACGAGCTGAAAAGGCAGGAGCAACTGTAATTAACGGTCTTTTCCTCAAAATGGATATTCCTCAAGAACCAAACGCGCCTTATGTTCTTCACTATAGCGCTTTCGACGGAAAAACCGGCAGTGTTGGTGCAAGAACCACGATAGAAGTTGACGCCGTTATCGGAGCTGACGGAGCAAATTCTCGCGTAGCCAAATCCATAAATGCTGGAGATTATGATTACGCTATTGCATTTCAAGAGAGAATCAAAATTCCTGACGAGAAAATGGTTTACTACGAAGATCTCGCCGAGATGTACGTAGGCGATGACGTGTCACCCGACTTTTACGGATGGGTCTTTCCAAAATGTGACCACGTGGCTGTCGGTACAGGTACCGTAACTCACAAAGGGGATATCAAGAAATTCCAGGTAGCCACAAGGAATAGGGCTAAAGATAAAATTTTGGGTGGAAAAATCATAAGAGTAGAGGCGCATCCTATCCCAGAACACCCGAGACCACGTAGATTATCGGGACGGGTAGCCCTAGTTGGAGATGCAGCCGGATACGTTACAAAATGTTCAGGAGAAGGTATATATTTTGCAGCTAAAAGTGGAAGAATGTGTGCCGAAGCAATGGTTGAAGGAAGCGTATTGACACCACTTCGTATGGGTGCCTATAGATGA
>Eca_GbssI Eca_sc002013.1_g0590.1 
ATGGCGACGTTAACTACTTCGCAACTTGTATCACGAGCCTCAAATTTCAACTACGGTGGAAGTAGTGAGCCTAAAGACACATTAAGACAACTTAGCATGAAGAACCAAACCATGACTCGTAGTGGGTTAAGGTCTCTGAGCAAAGTGGATTTCATTAATATGAAAACAAGTAGTAAAACAATGATAAGAAAGGCAACCAAAACAAGGAAACCCACAGGAGAAATAACATGTTCAAGTGGGATGAACTTGGTTTTTGTTGCAGCAGAAGTAGGTCCATGGAGTAAAACTGGTGGACTTGGTGATGTTCTTGGTGGTCTTCCACCAGCCATGGCGGCAAACGGTCATCGCGTCATGACTGTCTCACCTCGGTACGATCAATACAAAGACGCTTGGGATACAGATGTTGTAATCGAGATCAAAGTCGGGGATAGAACTGAAACAGTTCGCTTCTTCCACTGTTATAAACGCGGGGTTGATCGTGTTTTCGTGGATCACCCATTGTTCTTAGAGAAGGTATGGGGTAAAACTGGATCTAAAGTTTATGGTCCTAATGCCGGATCAGATTACCAAGACAATCAACTTAGATTCTGTTTATTATCTCTGGCAGCTTTGGAAGCACCAAGGGTTCTAAATCTCAACAGCAATAAGTATTTCTCTGGACCATATGGAGAGGATGTTGTATTCGTCGCAAACGATTGGCATACTGCCCTTCTACCATGCTACCTTAAAAGTATGTACCAATCTAAAGGATTTTACACGTCTGCCAAGGTAGCCTACTGCATACACAATATTGCCTACCAAGGCAGATTTTCTTTCTCGGATTTTTCACTTCTCAATCTTCCTGACTCATTTAGGAGTTCGTTTGATTTTATCGATGGGTATTTGAAGCCCGTGAAAGGAAGGAAAATCAATTGGATGAAAGCTGGTATTTTAGAATCAGATAAGGTTATTACTGTCAGTCCATACTATGCCGAAGAACTTGCTTCTGGAGAGGATAAAGGTGTTGAATTGGATAACATCATTCGAAAGACTGGCATTGCCGGTATTGTGAACGGCATGGATGTCCAGGAGTGGAACCCATTGACCGATAAATACGTTGACATCAAATACGATGCTACAACTGTGATGGATGCAAAGCCTCTTCTGAAGGAAGCATTGCAAGCAGAAGTCGGGTTGCCTGTGGACCCAGATGTACCCGTTATAGGTTTCATTGGTAGACTTGAAGAACAAAAGGGCTCTGATATTTTGGCTGCTGCCATTCCTGAATTCATCGATGAAAATGTGCAGATAATAGTCCTTGGAACCGGCAAAAAGCCCATGGAGAAGCAGCTGGAACAACTTGAGATAAGCTACCCCGACAAGGCCCGAGGAGTTGCAAAATTCAATGTTCCATTGGCTCATATGATCATAGCAGGAGCTGATTTTATGATGATTCCTAGCAGATTTGAACCATGTGGACTCATTCAATTACATGCTATGCGATATGGAACGGTACCTATTGTTTCTTCAACAGGAGGACTAGTTGATACTGTCCAGGAAGTTGATCCAAAAGATGTAACTGCCATTGCTACAACCACCAAGAGAGCACTTGCAACCTATGGAACTCCAGCATTAACAGAGATGATTCAAAATGGCATGGCTCAAGATCTCTCTTGGAAGGGACCTGCCAAGAAGTGGGAGGAAATACTGCTGAGTTTGGAAGTTGCAGGGAGCGAACCAGGCATCGAAGGAGAGGAAATAGCTCCACTTGCAAAAGAGAATGTTGCTACTCCTTGA
>Eca_Hmgs Eca_sc194483.1_g1080.1 
ATGGGTTCAAATCAGAAAGATGTTGGAATTCTCGCCATGGAAATCTATTTCCCTCCTACTTGTGTTCAACAGGAAGCTTTGGAGGCTCATGATGGTGCGAGTAAAGGAAAATACACTATTGGACTCGGACAAGATTGCATGGCATTTTGTTCAGAGTTGGAAGACGTCATTTCAATGAGTTTGACAGCTGTTGCTTCCCTCCTTGAAAAGTACAAAATTGACCCTAAGCAGATTGGACGTCTGGAAGTCGGCAGTGAGACCGTGATAGATAAGAGCAAGTCCATAAAGACCTTCCTGATGCAAATCTTTGAGGAATGCGATAATACCGATATTGAAGGAGTTGATTCAACAAATGCTTGCTACGGAGGAACTGCAGCTTTATTTAACGTTGTGAATTGGGTTGAGAGTAGTTGCTGGGATGGACGTTATGGACTTGTCGTGTGCACTGATAGTGCGGTTTACGCAGAAGGCCCAGCTCGGCCCACTGGAGGAGCAGCTGCTGTTGCTATGTTGATAGGTCCAGATGCTCCAATTGCATTTGAGAGCAAATACAGAGGCTCACACATGTCTCATGTCTATGACTTTTACAAGCCCAACCTTGCGAGTGAATACCCGGTCGTTGATGGAAAGCTTTCACAAACGTGCTATCTAATGGCGCTTGATTCCTGCTACAAACGTTTATGCGCCAAGTATGAGAAATTCGAGGGCAAGCAATTTTCAATTTCAGATGCAGATTACTTTGTATTTCATTCTCCTTATAATAAGCTTGTGCAGAAAAGCTTTGCTCGATTATGCTTCATGGACTACTTAAGAAATGCCAATTCAATTGAGGAATCTTCGAAAGAAAAACTTGCCCCATTTGCAGCTTTATCTGGCGAAGAGAGCTATGCTAGTCGAGATCTTGAAAAAGCATCCCAGACTGTTGCAAAAGGTCTATACGATGAAAAGGTACAACCAACCACTTTGTTACCGAAACAAGTCGGCAATATGTACACTGCTTCACTCTATGCCGCATTTGCATCTCTTTTGCACAACAAAAATAGCTCACTGGATGGTAAGCGGGTAGTAATGTTCTCGTATGGAAGTGGTTTAAGTTCAACAATGTTCTCATTCCGACTTAAGGAAGGTTCGCATCCATTCAGCTTGTCAAACATTGCAACTGTAATGAATGTCGCCAAGAAGTTGGAATCAAGACATGAGGTTACACCCGAAAAATTTGTCGAAACAATGCAACTGATGGAGCACAGATATGGAGGTAAGGACTTCGTAACAAGCAAGGACACAAGCCTTATACCATCGGGCACTTTCTATCTCACTGAAGTCGACTCCATGTATCGAAGATTCTATTCCAAGAAGAAAAGTGAAGCAACCACCACAACTGCTGATAATGGTGCAGTTCTCAATGGTCACTGA
>Eca_Nia Eca_sc194756.1_g0980.1 
ATGGCGACTTCCGTCGAAAATAGAATGTATAATGGTATTGAATCGGGTCTAACATCGGTGGTTCGTGGTTATAAAACGAACCACCGATCCGACTCTCCCGTTCGTGGTTCTTTTAATAATTTCTCTTCTTCTGAATCACAACAACTTCCCTCCAAGAAAATTTATAAGGAAGATGACGATGACTCGAGTGACGATGAGTCAGGTGAGTGGAGCAAAGAAATTGCTAAAATTAACAATGAAATCGAGCCGTCGATTTTCGACCCAAAAGATGAAGGGACGGCTGATAATTGGATTGAAAGAAACCCATCAATGATTCGATTGACAGGTAAACACCCATTCAACTCGGAGGCACCACTGAATCGACTCATGCATCACGGGTTTATAACACCCGTTCCACTTCACTATGTTCGAAATCATGGAGCCGTACCTAAATGTAAATGGGAAGATTGGTCGGTTGAGATTTGTGGTCTAGTAAAACGTCCAACTCGACTCACTATGGATCAACTCGTTAACGAGTTTTCGTTTCGTGAGTTTCCCGCTTCACTCGTTTGTGCTGGGAATCGGCGTAAAGAACAAAATATGGTTAAACAAACCATCGGTTTTAATTGGGGTGGCGCAGGTATATCGACTTCTGTTTGGAGGGGTACACGTTTACGTGATGTGCTTAAACGATGTGGGGTAATGAGTAAAAATAAAGGTGCCCTTAACATTTGTTTCGAAGGAGTTGAAGACTTGCCTGGAGGTGGTGGTTCTAAGTATGGTACTAGTATTAGAAAAGAAGTAGCAATGGATCCTTCAAGAGACATCATATTAGCTTACATGCAAAACGGTGAGCGCTTACATCCAGATCACGGTTATCCTGTAAGAATGATCATCCCAGGGTTCATCGGAGGTCGAATGGTTAAATGGTTGAAAAGAATTATCGTTACTACTCAAGAATCACAGAATCATTATCATTATAAAGACAACAGGGTTTTGCCTTCTCATGTGGACGCTGAACTAGCTAATTCTGAAGCTTGGTGGTATAAACCAGAATACATCATTAACGAGTTGAACATAAACTCTGTGATAACAACACCTTCTCATGAAGAGATTCTACCAATCACTGCCTCAACAACTCAGAGGCCCTACACCTTGAAGGGATACGCATATTCCGGAGGAGGTAAGAAAGTCACACGTGTGGAAGTGACTTTAGATGGTGGAGAGAATTGGCAAGTGGGCACTTTGGATCACCAAGAGAAACCAAACAAGTATGGGAAATATTGGTGTTGGTGTTTTTGGTCACTTGAGGTTGAAGTCCTTGACTTGCTTGGTGCTAAAGAGATTGCTGTTAGGGCTTGGGATGAATCCCTCTGCACTCAACCTGAAAAGCTTATTTGGAATGTCATGGGTATGATGAACAACTGTTGGTTTCGAGTTAAGACGAACGTATGCAAACCACATAGAGGAGAAATCGGACTCGTTTTCGAACACCCAACTCAAGCAGGAAACCTACCAGGAGGCTGGATGGTAAAACAAAAGCATCTTGAATCTTCTGAACCTTCACATACTTTGAAGAAGAGTTTATCAACACCATTCATGAATACAACTTCGAAAATGTATTCCATGTCTGAAGTAAGAAAACATAGCACACCTGATTCAGCTTGGATTATTGTCCATGGTCATGTCTATGATTGTACAAAGTTCTTGAAAGATCATCCTGGTGGTACAGATAGTATCCTCATTAATGCAGGTACAGATTGTACCGAAGAATTCGATGCAATTCACTCCGATAAAGCTAAGAAATTACTCGAAGATTATCGAATTGGTGAACTTATCTCAACTGGGTATACCTCTGATTCTTCTTCTTCTTCACCAAACAACTCTGTTCATGGCTCTACAAATCTAAGTCATCTTGCTCCTATCAAAGAAGCTACTTCTAAACCAGTAGCTTTAGTCCCAAGAGAGAAAATCCAATGCAAACTTATCATGAAAACGTCCATTTCTCATGACGTTCGTTTATTCCGATTCGCTTTACCTTCTTCTGATCAAGTCCTTGGGTTACCAGTTGGAAAACATATCTTCATTTGTGCAACCATTGATGATAAGCTTTGTATGAGAGCTTATACCCCAAGTAGTACTATTGATGAAGTTGGGTATTTTGAATTAGTCATTAAAGTTTACTTCAAGAATGTTCATCCTAGGTTTCCAAATGGTGGTCTTATGTCTCAATACTTGGATTCACTCTCTATTGGTTCATCTCTTGATATCAAAGGTCCATTAGGACATATCGAATATACGGGCCGTGGAAATTTTACGGTCCATGGAAAGCCCAAGTTTGCTAAAAAGCTTGCTATGTTAGCCGGTGGAACGGGTATTACACCCATATATCAAATAATGCAAGCAATCTTGAAAGATCAAGAAGACGAGACGGAAATGTATGTTGTTTATGCTAATCGAACCGAAGATGATATTTTGTTGAGAGAAGAACTTGATTCTTGGGCTAAAAAGTATTCAGACAGATTGAAGGTTTGGTATGTGATCGAAAATGCTAAGGAAGGATGGGAGTATAGTACTGGTTTTATAACAGAAAAGATTCTTAGAGAACATATCCCTGAATCATCTGAAGAAAGTCTGGCTTTAGTTTGTGGACCTCCTCCTATGATTCAATTTGCAGTTAAACCACATTTGGAGAAGATGAACTATGATATCACTAATTCTTTATTGGTGTTTTAG
>Eca_Eif3E Eca_sc194760.1_g2160.1 
ATGGCGAAATACGACTTGACCACACGAATTGCTCCTAACCTCGATCGACATCTTGTCTTCCCTCTTTTGGAATTCCTCCAAGAGCATGAGCTTCATCCTAGTGATGAAATACTCAAAGCCAAGATCGAACTACTCAGCCATACCAACATGGTTGATTACGCCATGGACATCCACAAAAGCCTCTACCACACTGAAGAAGTCCCACAAGTTGGGAGACTGAAAGCTCTGGAAGAATCTGCCGCCCCATTGATTTCCTTTCTTCAGAACCCTAATATGGTTCAGGAACTCCGTTCTGACAAGCAGTACAATCTTCAGATGCTGCAAGACAGATACCAGATTGGTCCCGAGCAGATAGAGGCATTATACCAATATGCCAAGTTTCAGTTCGAATGTGGAAATTACTCTGGCGCAGCTGACTTTCTGTATCAGTATAGAGCGTTATGCACAAACAGTGAGAGGAGTTTGAGTGCATTGTGGGGAAAGCTTGCTGCTGAGATACTAATGCAAAACTGGGAGGTTGCTCTTGAAGAACTTAATCGGCTGAGAGAAATAATTGAATCAAAGAACTTCAAGTCACCATTAAACCTTCTACAGAATAGAATCTGGCTAATGCATTGGAGCCTCTTTATATTTTTCAATCACGAAAGTGGAAGAAACGGAATCATTGATCTGTTTCTCAATGATAGGTATTTGAATGCCATCCAAACAAATGCACCCCATCTCTTACGCTACTTAGCAACTGCGTTGATCATTAACAAAAAGAGAAGACCTCAGCTTAAGGAGTTGATTAAGGTCATTCAGCAAGAGCAGTCCTCTTACAAAGATCCTGTCACAGATTTCTTATATTGTTTATATGTGAATTATGACTTTGATGGTGCACAACAGAAGCTACGTGAGTGTGAGGAAGTGATAATGAGTGATCCCTTTCTTGGTAAACAAGATGAAGAAGGAAACCCAAGTTCCGTATCTTTAAGGACCGAATTTCTTGACAATGCTCGTCTTTTCATCTTTGAAGCTTACTGCAGGATACATCAATGCATCGAGATAGCAACACTTGCAGAGAAGTTGAATATGAATTACGATGAGGCTGAGAGATGGATAGTGAATCTCGTTCAGAATGCAAAACTTGAAGCTAAGATTGATTCCAAGTTGGGAACTATTGTTATGGAACCCACCCATCTTAATGTGTACGGACAGATAATAGAGAACACCAAGGCGCTCTCGTTGCGTACTTACAAATATGTAAATCTCGTGCTAGAATCTGGACAGGCGCTAGCTACTCGTTGA
>Eca_AroB Eca_sc001139.1_g2710.1 
ATGGCTTCTTCTGCAACTTCTTATACTCTTACTTTCACTCCAAAGTCATCATCATCTGTTGATCCTTGTCGTTCTAAGACGTGTATTTCATCTCTTCAATGTCCGAATCTCGATAAAAATCCCCTAAAATCATCTTTGATTTCATCAGGTTCACTATTATTGAATCCAATTAGATCTCCTCTCACTAGATCTAATCGGATTATTTCAAAGAAGATAGTAGCAAATTCAGCTCAAGTTATGGAGCAATCTCCTCGTGATACTGGTTCTAGGGTTTCGACAGTTGTGGATGTTGATTTGGGGGACCGAAGTTATCCAATTTATATCGGTGCTGGACTTCTTGAAGAACCTGATCTTCTCCAAAGGCATGTTCATGGGAAGAGAGTACTAGTGGTAACCAACACAACAGTTGCACCACTATACCTAGATAAAGTTACTGCTGCATTAACTCATGGAAACTCAAATGTTTCAGTTGAGAGTGTGATTTTGCCTGATGGGGAGAAGTATAAAGATATGGATACCCTTATGAAAGTATTCGACAAAGCTATAGGATCTCGTTTTGATCGTCGTTCTACATTTGTCGCTCTTGGAGGTGGTGTTATTGGTGATATGTGTGGATTTGCTGCTGCTTCTTTTCTCCGTGGTGTAAATTTCATTCAAATTCCAACTACTGTCATGGCACAGGTGGATTCCTCAGTTGGGGGCAAAACTGGAATCAACCATCCACTTGGGAAAAACTTGATCGGTGCTTTTTATCAACCACAGTGTGTCCTTATAGACACAGACACGTTAAACACACTACCTGATCGGGAATTAGCATCTGGTCTTGCTGAAGTTGTCAAATATGGGCTTATTAGGGATCCTGAGTTTTTCGAGTGGCAAGAAAAGAATATGCATTTGCTATTAGCAAGGGACCCTGATGCATTTGCTTATGCTATCAAACGTTCGTGTGAGAACAAGGCAGAGGTTGTATCTCTAGATGAGAAGGAAGGAGGATTGAGGGCGACACTAAACTTGGGGCATACATTTGGCCATGCAATTGAAACGGGATTTGGCTATGGGCAATGGCTCCATGGAGAAGCTGTAGCAGCTGGAACGGTAATGGCTGTTGATATGTCTTACCGTCTCGGCTGGATCGACGAATCAATTGTGAAGCGAGTTTATAGTATTTTAGAGCAAGCCAAGCTACCGATAACCCCACCTGATGTCATGACTGTCGAGAAATTCAAGTCATACATGGCTGTTGATAAAAAGGTGGCTGATGGGCTACTAAGACTCATCCTATTGAAAGGTCCTCTGGGCAATTGCGTTTTTACCGGTGATTATGACAGAAATGCACTCGACGAAACCCTTCGTGCATTCTGTAAGTCTTGA
>Aco_Agt1 PIA48213.1
ATGGACAATGTCTATGCACCCGGAAAGAACCATCTTTTTGTTCCAGGGCCGGTCAATATCCCGGATCCTGTCATTCGCGCAATGAGCAGAAACAATGAAGATTATCGCTCCCCTGCAGTGCCAGCCTTGACAAAGACCCTTCTTGAGGATGTTAAGAAGATCTTTAAGACAACAACTGGGACACCATTTATGATCCCCACCACAGGTACTGGTGCATGGGAAAGTGCATTAACAAACACGTTGTCTCCTGGTGATCGGACTGTTTCATTTCTGATTGGGCAATTCAGTCTTCTCTGGATTGATCAACAACAGCGCCTCAAGTTCAATGTTGATGTTGTTGAAAGTGACTGGGGCCAAGGTGCCAATCTTGATATTCTGGCATCGAAATTAGCTGAAGACACAGCACATACCATTAAGGCTGTCTGCATTGTTCACAATGAAACAGCTACTGGTGTTACCAATAATTTGGCCGCTGTAAGGAAGATTCTGGATCACTACGGCCATCCTGCCCTGTTTTTGGTTGATGGAGTGTCCTCTATATGTGCTCTTGATTTCCGTATGGACGAGTGGGGAATAGATGTTGCTTTAACAGGCTCTCAAAAAGCTCTTTCCCTCCCTACTGGAATGGGTATTGTGTGTGCTAGCCCCAAAGCACTTGAAGCATCCAAGACTGCCAAATCAGTAAGAGTATTCTTTGACTGGAATGACTACTTAAAGTTCTACAAAATAGGAACATATTGGCCATACACTCCCTCCATCCAACTTTTGTATGGCCTGAGGGCAGCTCTAGATCTCATATTTGAGGAAGGACTTGATAATGTGATTGCAAGGCACAATCGTTTAGGCACTGCGACTAGGCTTGCTGTTGATGCATGGGGTTTGAAAAATTGTACCCAGAAAGAGGAATGGTTTAGTGACACTGTCACTGCAGTGGTTGTTCCACCTTATCTTGACAGTGCAGAAATTGTTAGAAGGGCATGGCAGAGGTACAACTTAAGCTTGGGTCTGGGATTGAATAAAGTAGCTGGAAAGGTGTTCAGAATAGGGCATCTTGGTAACCTTAATGAGTTGCAATTGTTGGGTTGTCTGGCTGGCGTCGAAATGATACTCAAGGATGTAGGATACCCTGTAAAATTGGGAAGCGGAGTTGCAGCAGCTTGTGCATATCTGCAAAACAACATTCCTATGATCCCCTCGAGGATTTAA
>Aco_At103 PIA48687.1
ATGGCTGCTGAAATGGCACTCATCAAACCAATCTCCAAATTTAACAGAACCCTTCCTAAGTTCAGAAACCCCATTACACCAAAACCATGTTACTCCTATGTCAAGATGTCATCATCAGCACCAACAACTTCACCCAAGAAGAAATCCACTGCCAAACCCAAGAAAGCAATCAAAGAGACCCTTTTGGCTCCAAGGTTCTACACTACTGATTTTGATGAAATGGAGACTTTATTCAACACTGAAATCAACAAGAATCTTAATGAAGCTGAGTTTGAAGCATTGCTTCAAGAATTCAAAACTGATTACAATCAGACCCACTTTGTTAGGAACAAAGAATTCAAAGAAGCTGCTGATAAATTACAAGGTCCTCTTAGACAAATCTTTGTCGAGTTTCTGGAAAGGTCTTGCACTGCTGAGTTTTCTGGTTTTCTTCTCTATAAAGAGCTTGGAAGAAGACTCAAGAAAACAAACCCAGTGGTGGCCGAGATTTTTTCATTAATGTCCCGAGATGAAGCCAGGCATGCTGGGTTTTTGAACAAAGGTCTATCTGACTTTAATTTGGCATTGGATTTGGGATTTCTCACAAAGGCTAGGAAATATACATTCTTCAAACCCAAGTTCATTTTCTATGCTACATACCTATCTGAGAAAATTGGTTATTGGAGATACATTACAATTTACAGGCATCTAAAGACCAACCCAGAATACCAATGTTACCCAATTTTCAAGTATTTTGAGAACTGGTGCCAGGATGAGAACAGACATGGAGATTTCTTTTCTGCATTGATGAAAGCACAGCCCCAATTCCTTAATGATTGGAAGGCCAAGTTATGGTCACGATTTTTCTGCTTATCGGTCTACGTGACAATGTATCTCAATGACTGCCAGCGAACAGCTTTCTATGAAGGCATCGGACTGAACACCAAAGAATTCGATATGCATGTCATCATTGAGACTAACCGCACAACCGCCAGGATCTTCCCAGCAGTTTTAGATGTTGAAAACCCTGAGTTCAAGAGGAAGTTGGATCGAATGGTGGAGATTAACACAAAATTGATTGCTGTTGGGGAGAGCGATGACATACCTTTAGTGAAGAACTTAAAGAGGATTCCAATTATCGCAGCATTAGCATCTGAGCTCTTGGCAGCTTACCTCATGCCCCCTATCGAATCTGGATCTGTAGATTTTGCAGAATTTGAGCCACAAATTGTGTATTGA
>Aco_ChlP PIA62715.1
ATGGCGTCAATTGCCCTCAATGCCCATTTCACCACCACAACATGTGACCGGAAAACCACCGAAATCACCCGAGAATCACTCAAATCCTTTGTCGGTCTCCGTAAAACCACATTTGAAAACCACCATTCACTTACTCTAACAAAATCACTTCCAATCCGGTTAACTAACAGAAGACTACACAATATTGTAGCCACTAAGTCCAGCCCAAAACTCACAGGTCGAAATCTTCGTGTTGCGATAATTGGTGGTGGTCCAGCTGGTGGTGCAGCTGCTGAGACGCTAGCTAAAGGTGGTATTGAGACGTTTTTAATTGAGCGAAAGCTCGATAATTGCAAACCATGCGGCGGAGCAATTCCGCTATGCATGGTTGGCGAGTTTGATTTACCGTTAGATATTATCGATAGACGAGTAACAAAAATGAAGATGATTTCACCATCCAATGTAGCTGTCGACATTGGCCAAACATTAAAGCCACATGAGTACATTGGTATGGTGCGACGTGAGGTGCTTGATCAGTACCTACGTGAACGTGCAGAGAAAGCCGGTGCAACTATTTATAACGGTCTTTTTCTTAAGATGGACATGCCAAAAGAACCCAATGCACCTTATGTTCTGCACTATAGTCTGCATAATGGTAAATCTGGTTCTGTTGGAGAAAAATGTAAGTTAGAAGTAGACGCTGTGATTGGTGCAGATGGAGCAAATTCTCGTGTGGCGAAGTCTATTGGTGCTGGGGATTATGATTATGCTATTGCATTTCAAGAGAGGATTAAAATACCAGATGACAAGATGGTGTATTATGAAAATTTAGCTGAGATGTATGTTGGCGATGATGTGTCGCCAGACTTTTATGGTTGGGTTTTCCCAAAGTGCGATCATGTGGCAGTAGGTACTGGGACTGTGACACATAAGGGTGATATCAAGAAATTTCAGTTGGCTACACGAAATCGGGCCAAGGACAAGATTTTGGGTGGGAAAATCATTCGCGTTGAGGCACATCCTATTCCAGAGCACCCAAGGCCAAAGAGGTTATCAGGGAGAGTAGCGTTAGTAGGTGATGCGGCAGGGTACGTAACCAAATGCTCTGGCGAAGGAATCTACTTTGCAGCAAAGAGTGGAAGAATGTGTGCTGAAGCTATTGTTGAAGGATCAGAAAATGGAACTAGATGGATTGAAGAGTCTGATTTAAGGAAGTACTTAGAGAAATGGGACAAGACTTACTGGCCAACATACAAGGTGTTGGATGTATTGCAGAAGGTGTTTTATAGATCAAATCCAGCAAGAGAAGCTTTTGTCGAGATGTGCGCAGATGAGTATGTGCAGAAGATGACTTTTGACAGTTATTTGTACAAGACAGTTACGCCCGGGAATCCATTGGAAGATTTGAAGTTAGCTGTGAATACTATTGGGAGTTTGGTGAGAGCTAATGCACTTAGGAAGGAAATGGACAAGATTAGTGTATGA
>Aco_GbssI PIA34528.1
ATGGCGACTATTAACGGTTACCACTTTGTATCAAAAACCTTACATGGAATGTGTGGACGAACTTCTGCACAAGAGGGTAAAACCACATTGACACAAATTGGCCTGAAGAACCAAATTATAATTCACGATGGATTGAGATCTGTGAACAAAGTGGACATTATTGGCATGAGAAGCAAATCAAGAGCAGTTGTCACTAAAGCCAGTATAAATGGGTCTAGTACTGAGAATGCAAAGCCATCTGAGGAGATTGTATGTAGTGTAGGGATGAAGTTAGTATTTGTGTCATTTGAGATGGGTCCGTGGAGCAAAACTGGCGGACTTGGTGATGTTATTGGAGGTCTACCACCGGCCATGGCAGCCAATGGGCATCGTGTTATGACTATTGCCCCACGCCACGATCAGTACAAAGATGCATGGGATACGAATGTTGTAGTTGAGATTAAAGTTGGGGATAACATAGAGACTGTCCGCTTCTTCCACTCTTACAAACGGGGAGTGGATCGAGTTTTCGTTGATCACCCATGGTTCCTAGAGAAGGTATGGGGTAAAACTGGATCTAAACTTTATGGTCCTATAGCTGGAAATGATTACCAGGACAATCAACTAAGGTTCAGCTTGTTATGCCAGGCAGCTCTGGAAGCACCAAGGGTTCTAAACCTCAATAGCAGTAAATATTTTTCTGGGCCTTATGGTGAGGATGTTGTATTCATAGCTAATGATTGGCACACTGCTATTCTTCCATGCTACCTTAAAAGCATGTATCAGTCTCAAGGGATCTACAAAAGTGCCAAAGTTGCTTTCTGCATACACAACATAGCCTACCAAGGGCGATTCCCCTTTTCAGACTTCTCACTTCTTAATCTTCCCGATTCATTCAAGAGTTCCTTTGATTTCATGGATGGGTATGAAAAACCTGTAAAAGGAAGGAAAATAAATTGGATGAAGGCTGGTATACTGGAATCACATATAGTCATAACTGTGAGTCCATACTATGCTGAAGAACTGCAATCAGGAGAGGATAAAGGTGTGGAGTTAGATAACATCATTCGAAAGACTGGTATATTTGGTATTATCAACGGAATGGATGTCCAAGAGTGGAACCCATTGAGCGATAAATATATTGACATCAAATATGATGCTACAACTGTGATGGATGCAAAGCCTCTTATAAAGGAAGCACTGCAAGCAGAAGTTGGATTGCCTGTGGACCGAAATATCCCTGTCATAGGCTTCATTGGTAGACTTGAAGAGCAGAAAGGTTCAGATATTCTGGCAGCTGCTATTCCTCAATTCGTAGATGAGAATGTTCAAATTATTGTCCTTGGTACGGGCAAAAAGCACATGGAGAAGCAGATTCAGGAATTGGAGATTATGTATCCGGACAAGGCTAGAGGAGTGGCTAAATTCAATGTTCCTTTGGCCCATATGATCATAGCGGGGGCTGATTTTATGGTGATCCCAAGTAGATTTGAACCATGTGGCCTCATTCAATTACATGCTATGAGATATGGGACGCCATGTATTGTTGCTTCCACTGGTGGACTTGTTGACACAGTTAAAGAAGGTTTTACAGGATTCCATATGGGCAGCTTCAGTGTTGAATGTGATGAAGTTAACCCAGAGGATGTGACTGCCATTGCCACAACCGTCAAAAGAGCTCTTACAGTGTACGATACCCCTGCAATGACTGAGATGATTCAAAACTGCATGGCTCAAGACTTCTCTTGGAAGGGACCTGCTAAGAAGTGGGAAGAGGTTCTGTTGACTTTGGAGGTTTCTGGCAGCCAACCAGGAATTGATGGTGAGGAAATTGCTCCTCTTGCTAAGGAAAATGTTGCAACTCCTTGA
>Aco_Hmgs PIA49717.1
ATGGATTCAAATCAGAATAATGATGTCGGAATTCTTGCTATGGAAATCTACTTCCCACCTACATGTGTTCAGCAGGAAGCATTGGAGGTTCACGATGGTGCAAGTAAAGGGAAATACACCATAGGACTTGGGCAAGACTGCATGGCATTTTGTACAGATGTGGAAGATGTCATCTCAATGAGTTTGACAGCCGTTTCTTCCCTCCTTGAGAAGTATCAGATTGACCCAAAACAAATTGGTCGCTTGGAAGTAGGCAGTGAGACTGTAATAGACAAGAGCAAGTCTATTAAGACCTTCTTGATGCAAATCTTTGAGGAACATGGTAATACTGACATCGAAGGAGTTGATTCAACAAATGCCTGTTATGGTGGAACCGCAGCCTTGTTCAATGTCGTGAACTGGGTAGAGAGTAGCTCTTGGGATGGGCGCTATGGACTTGTTGTTTGCACCGATAGTGCGGTCTATGCAGAAGGTCCAGCACGCCCTACTGGAGGAGCAGCTGCTATTGCTATGTTGATAGGTCCAAATGCTCCAATAGCTTTTGAAAGCAAATTCAGAGGGTCACACATGTCTCATGCCTATGATTTTTACAAGCCTAACCTTGCAAGTGAATACCCGGTTGTTGATGGGAAGCTTTCACAAACTTGTTATCTCATGGCACTTGATTCTTGCTACAAACGCTTCTGTGCTAAGTTTGAGAAATTCCAGGGAAATCCATTTTCCTTGTCTGATGCTGACTATGTTGTATTTCATTCTCCATATAACAAGCTTGTGCAGAAAAGCTTTGCTCGGTTGTACTTCATGGACTTCTTGAGAAATGCCAGCTCTGTTGATGAAGCTGCAAAAGAAAAACTCGCACCATATTCATCTTTGTCGGGTGATGAGAGCTATGCTAGTAGGGATCTTGAGAAGACATCTCAACAAGTTGCAAAACAGCTATACGATGCCAAGGTGCAACCGACCACTTTCGTACCTAAGCAAGTTGGCAACATGTACACTGCATCACTCTATGCAGCATTCGCTTCACTTATTCATAACAAGCATAGTGAACTGGATGGTAAACGGGTAGTTATGTTCTCATATGGAAGTGGTTTAACTTCCACAATGTTTTCATTTCGACTTCGGGAATGTCAAAATCCTTTTAGTTTGTCAAACATTGCAACTGTGATGGATATCTCGGGGAAATTGAAATCAAGACATGAGGTTACTCCAGAAAAATTCATCGATAATTTGCAACTAATGGAGCATCGCTATGGGGGCAAGGACTTTGTGACCAGCAAAGACGTGAGCCTTTTATCTCCTGGAACATTCTATCTGACTCAGGTTGATTCCATGTACCGAAGATTCTATTCCAAGAAGGCTAAGAAAGAAACCAACGATGCCATCTGTGAAAACGGTTCAGTACTCAATGGTCACTAG
>Aco_Nia PIA47304.1
ATGGCGGCTTCAGTTCAAACTAGACAGTTCAATGGAACTGACTCACAATTTAGAGGTGGTGGTTGTAACTTTATTTCCACACTTGAAAAAAAACCAGTTATTCAACAAAAAGATTATTACTATTCTTCAAGTGAAGATGAAGAAGATGATGAATGGAGTAACTTTACTGATCAACACAAAGATGTAGAAAAAGAGTCTATTCTAGACCCGAAAGATGAATCAACAGCGGATAATTGGATTGTTCGTAATCCATCTATGATTCGTCTTACAGGCAAACATCCATTCAATTCAGAACCACCATTGAATCGACTTATGCAACATGGATTTATTACACCAGTTTCTTTACATTATGTAAGGAATCATGGTTATGTTCCAAAAGCTAAATGGGAAGATTGGAGTATTGAGGTATGTGGACTTGTTAAACGTCCTATGAAACTTAGTATGGATCAACTTGTTAAAGAGTTTCCTAGTTGTGAATTTCCAGTTACTCTTGTTTGTGCTGGAAATCGTCGTAAAGAACAGAATCAGGTCAATCAAACTATAGGATTTAATTGGGGTGCTGCTGGTACCTCAACTTCTGTATGGCGTGGGGTTAGATTGCGTGATGTACTTAAACGTTGTGGTATTTATCATCGTAAAAATGGTGCACTTAATGTGTGCTTTGAAGGTATAGAAGATCTACCAGGTGGTGGCGGATCCAAGTATGGTACCAGTTTAAGAAAAGAGATTGCTATGGATCCATCAAGAGATATTATACTAGCTTATATGCAGAATGGTGAGCTTTTATCACCAGATCATGGTTTTCCGGTAAGAATGATAATTCCAGGATTTATTGGTGGTAGAATGGTTAAGTGGTTGTCAAGAATCATAGTTACCACACAAGAATCACAAAATCATTACCATTTTAAGGATAATCGCGTTTTACCTAGTCATGTGGATGCCGAACTGGCGAACACAGAAGCTTGGTGGTACAAGCCGGAATATATCATCAATGAACTGAACATAAACTCGGTGATTACTACACCATCTCATGAAGAGATCTTATTGATAAATTCTGGAACAACACAAAGACCCTACACAATAAAGGGATATGCATATTCAGGTGGAGGAAAGAAGGTGACCCGTGTCGAGGTGACGTTGGATAATGGAGAATCCTGGCTTCTTTGCACATTGGACCACAAAGAGAAGCCAAATAGGTATGGCAAGCATTGGTGCTGGTGCTTCTGGTCTCTTGAAGTGGAGGTTTTGGACCTGATTGGTGCCAAAGAAATTGCTGTTCGTGCTTGGGACGAGACTCTCAACACGCAGCCCGAGAAGCTGATCTGGAATGTGATGGGCATGATGAACAATTGTTGGTTCCGGGTCAAAACAAACATGTGCAAGCCCTACAAGGGAGAGATAGGGCTTGTTTTCGAGCATCCAACTCAGGCAGGTAACCAGCCTGGTGGTTGGATGGTTAGAATGAAGAACCTTCAATCGGCTGAGACCCAAAACACAATGAAAAAGAGTGTGTCTTCGCCGTTCATGAATACTTCCACAAGAATGTATTCAATGTACGATGTGAAGAAACACAATTCTGCTGAGTCAGCATGGATTGTTGTCCACGGCTATGTTTACGATTGTACTCCATTCTTGAAAGATCATCCTGGAGGTATCGATAGTATCCTCATCAATGCCGGGTCAGATTCTACTGAAGAGTTTGACGCCATTCATTCCGATAAAGCAAAAAAATTGCTTGAGAAGTACCGTATTGGAGAGCTGATCGATTCTGTTTCTGACTCTTCCGCTTCAACAACACCTAACAACTCAGTCCATGGTGCCACCAACTTGATCCACCTTGCCTCTATAAAAGAGGTTGTACTACCAAAGTCGAATCCAGTGGCCCTGATACCACGTGAGAAAATCCAATGCAAACTGATATCTAAGACCTCACTCTCTCATGACGTGCGCCTATTCAGGTTCGCATTACCATCAGCAGATCAAGTTCTTGGGTTACCAGTAGGGAAGCACATATTTCTTTGCGCAACAGTAGACAATAAGCTATGTATGCGAGCATACACACCAACCAGCACCATTGATGAAGTGGGCTACTTTGAACTAGTCATCAAGATATACTACAAGGGCGTACACCCTACATTTCCAAATGGGGGGATAATGTCGCAGTATTTGGAGTCGCTTCCTTTGGGCTCGTCGATTGATGTTAAAGGCCCTTTGGGCCACATCGAGTATACCGGGCGTGGTAACTTCACAGTCAATGGGAAAAACAAGTTTGGTAAGAAACTTGCAATGCTTGCAGGTGGAACTGGAATCACACCTATATATCAAGTGATGCAAGCTATCTTGAAAGACCCTGAGGATGAAACAGAAATGTATGTGGTGTATGCCAATCGAACAGAAGATGATATATTGCTGAAAGAGGAGTTGGACAGTTGGGCAGAGCAATATAGTGATAGGGTTAAAGTGTGGTATGTGGTGCAAGTTGCGCCTCCAGAAAGGGAAGAAGCATGGAAGTACAGTGTTGGATTTATTACAGAAGAGATCTTAAGAGAGCATATTCCTCTTGGATCTAAAGATACACTAGCATTAGCTTGTGGGCCACCGCCAATGATACAGTTTGCGGTTAATCCCAACTTGGAGAAGCTGAGGTATGATGTGAAGGACACCTTGTTGGTGTTCTAA
>Aco_Eif3E PIA48328.1
ATGGCGAACTACGATTTGACTCGGTATATCGCGCCGAATCTAGATCGGCATCTTACGTTCCCACTTCTTGAATTCGTTCAAGATCGAAGACTTTATCCTGATGATGAAACTCTTAAAGCAAAGATCGAACTTCTTAACAAAACAAACATGGTTGATTATGCTATGGATATTCACAAGAGTCTCTATCAGACTGAAGAAGTTCCTCAAGATATGATTGATAGAAGAGTTAAGGTTGTTGCGAGATTGAAGGCTTTGGAAGAATCAGCTGCTCCATTGATTACTTTCCTTCAGAATCCTATTATGTTGCAGGAGTATCGTGCTGATAAACAATATAATCTTCAGATGTTGCAGGAACGATATCAGATTGGTCCAGATCAGATAGAAGCATTGTATCAGTATGCAAAATTTCAGTTTGAATGTGGTAACTACTCTGGTGCAGCAGATTTTCTCTATCAGTACCGTCTTTTATGCACAAACAGTGAGAGGAACTTGAGTGCATTATGGGGAAAGCTTGCAGCTGAGATACTGATGCAGAACTGGGATGTTGCACTTGAGGAGCTTAATCGTTTGAGAGAGATAATTGATGCAAAGAACTTTCAATCTCCTCTTAATCAGTTGCAAAGTAGAATTTGGCTAATGCACTGGAGCCTCTTTATATTTTTCAATCATGATAGTGGCAGAAGTGGGATAATAGACCTTTTTCTCTATGACAGATATCTAAATGCTATTCAAACAAATGCACCCCATCTTCTTCGCTATTTGGCCACTGCATTAATTATCAACAAGAAGAGAAGACCTCAGCTTAAAGAGTTGATTAAAGTAATTCAGCAAGAACAGTGCTCTTATAAAGATCCCATCACAGAGTTCTTACAGTGTTTGTTCGTGAACTATGATTTTGATGGTGCACAACAAAAGCTGCAAGAATGCGAGGAGGTAATTTTGAATGACCCTTTTCTTGGAAAGCGAGTTGAAGAAGGCAACTTCACTACTGTACCTTTGAGGGACGAGTTTCTTGAAAATGCCCGTCTCTTCATATTCGAGACCTACTGCAGAATACATCAATGCATTGATATTGGAATGCTTGCTGAAAAGTTAAATATGAGTTATGATGAGGCTGAGAGATGGATAGTGAACCTTGTGCGAAATGCAAAACTTGATGCAAAAATTGATTCGAAATCAGGAACTGTTGTGATGGAACCCAATCATGTCAATGTGTATGAACAGATCATTGAAAGCACCAAGGCACTCTCTTTGCGTACTTATAAATTCGCAAATCTTGTCCTAGAATCTGCACAGGCACAGACTGCTGCATAA
>Aco_AroB PIA31892
ATGGCGTCTTCTGCAACCTCGACTTCATTTCAATTCTCTCTAAAACCTTCTATAAATCTAAATCCAATATCTCGATCTGAATCTTCTTCTAATCTATCTTTTCGATTTCAGAATCAGAATAATCACGAATCATCACTACTTTCTTCTTCTTCTTCTTCACTTCGATTGAATCGTAGTAGTAGTTGTAATAGTATTATTAGTTCTGTTTCATTGAAATTAAACAGAATTGTTGCTTCAGCAGCATCAACATCAGCAGTAATGGAAGAGCCATCAACTAACTCTTCTTCTTCTACTACTACTGATCCGACAATTGTTAATGTCGATTTAGGTAATAGAAGTTATCCGATCTATATTGGATCTGGACTTCTTGATCAATCTCATCTTCTTCAAAGGCATGTTCATGGGAAGAAAGTTCTAGTGGTAACTAATACAACTGTTGCACCTCTTTACCTGGAAAAAGTTACTAGTGCGTTGACTCACGGGAGGTCGGATATTGTGGTGGAGAGTGTTATTTTGCCTGATGGTGAAAAGTACAAGGACATGGAAACCCTCATGAAAATCTTGACCAAGGCTGCAGAATCTCGATTGGATCGTCGCTCTACATTTGTTGCTCTTGGGGGTGGTGTAATTGGTGACATGTGTGGGTATGCTGCTGCTTCTTATCTTCGTGGTGTGAATTTCATTCAGATTCCAACTACTGTAATGGCACAGGTGGATTCTTCGGTTGGGGGAAAAACTGGGATAAACTTGCCCCAAGGGAAGAATTTGGTTGGTGCTTTCTACCAGCCGCAATGTGTTCTAGTAGATACAGACACATTAAACACCTTGCCTGATAGAGAACTAGCATCCGGACTTGCAGAAGTGATAAAGTATGGACTTATTAGGGATGCCGAATTTTTTGAGTGGCAAGAAAAAAATATGTCGGCACTATTAGCAAGGGACCCAAATGCAATGGCCTATGCCATTAAACGTTCTTGTGAAAATAAGGCTGAAGTTGTTTCACTAGATGAGAAGGAAGGAGGATTGAGGGCTACATTAAATCTGGGTCACACTTTTGGTCATGCAATAGAAAGTGGGTATGGCTATGGTCAGTGGCTTCACGGAGAAGCTGTTGCTGCTGGAACAGTCATGGCTGTGGACATGTCATATCGTCTCGGCTGGATAGATGAGTCAGTCATGAAGCGTGCATTTAATATTCTAGAACAAGCGAAGTTACCCACTACCCCACCCGAAATTATGACTGTGGAGATGTTCAGGTCTTACATGGCGATTGACAAGAAGGTGGCTGATGGCCTATTGAGGCTAATTCTTCTGAAAGGTCCTCTTGGTAATTGTGTTTTTACTGGTGATTACGATAGAAAGGCCCTAGAAGAAACCCTTCATGCATTCTGTAAGTCTTGA
