# Supplementary material for: A functionally conserved STORR gene fusion in Papaver species that diverged 16.8 million years ago
Source: Nat Commun. 2022 Jun 7;13:3150. doi: 10.1038/s41467-022-30856-w (PMC9174169; doi:10.1038/s41467-022-30856-w)
Supplement: Supplementary file 11 — Source Data [file 41467_2022_30856_MOESM11_ESM.zip › Figure 2b.xlsx]

## Sheet: Figure 2b
	Source data - Figure 2b- Functional characterisation of the STORR proteins by heterologous expression in S. cerevisiae.
	Standards		Enzyme assays
			Empty vector		CPR only		CPR+Pso_STORR		CPR+Pbr_STORR		CPR+Par_STORR		CPR+Pca_STORR
	Time	Intensity	Time	Intensity	Time	Intensity	Time	Intensity	Time	Intensity	Time	Intensity	Time	Intensity
	0.00109431	5371.16	0.00108855	61326.8	0.0010922	58899.5	0.00107853	10915.3	0.00109322	0	0.00108225	17716.8	0.00108012	18217.3
	0.00612941	6744.81	0.00618853	61152.8	0.00620456	61151.2	0.00602823	12211.4	0.00579262	0	0.00604851	16311.5	0.00603793	19235.8
	0.013958	7878.36	0.0144804	61667.2	0.0141313	62621.5	0.0135304	12548	0.0121344	0	0.0139711	15179.6	0.0137094	18860
	0.022748	8457.98	0.0228587	61697	0.0228227	62014.2	0.0223112	11975.6	0.0186069	0	0.0227044	13758.4	0.0225211	17689.1
	0.0321764	8805.66	0.0315153	61086.5	0.0308349	60022.1	0.0308071	11342.8	0.0251485	0	0.0311818	12182.5	0.031346	16840.5
	0.0407745	9013.64	0.0397225	61154.2	0.0394844	58938.4	0.0389959	11623.8	0.031569	0	0.0396911	11589.8	0.0398119	15982.9
	0.0491849	9021.61	0.0477771	62050.3	0.0474345	60405.7	0.0469582	13135.2	0.038173	0	0.047679	12876.6	0.0477123	14715.2
	0.0580107	8960.78	0.0563448	63219.1	0.0558301	62379.9	0.0549516	15069.3	0.0445623	0	0.05562	15325.7	0.055772	13543.9
	0.0665655	9137.62	0.0641552	63687.6	0.063486	62230.8	0.0634437	16410.1	0.0510392	0	0.0638034	16621.1	0.0643454	12982.1
	0.0751646	9599.18	0.0720444	62349.3	0.0711111	60933.1	0.0711764	16564.9	0.057545	0	0.0714617	16095.9	0.0723006	13841.4
	0.0835584	9683.03	0.0801276	59293	0.0797543	60418.2	0.0790678	16167.5	0.0638761	0	0.0794835	15467.6	0.08017	15860.1
	0.0917829	9194.93	0.0884861	55973.3	0.088296	60477.6	0.0863298	15919.4	0.0702071	0	0.0871189	15624.8	0.0879939	16849.6
	0.0994227	8705.75	0.0958254	55041.8	0.0977082	60923.3	0.0944194	15148.4	0.076503	0	0.0953629	15902	0.0957684	16668.6
	0.107214	8546.38	0.104233	56309.3	0.105041	61800.7	0.101867	13656.3	0.0827276	0	0.102704	16207.1	0.103509	17242.8
	0.11617	8703.57	0.112299	57337.4	0.11238	61893	0.109642	12136	0.089363	0	0.110368	15831.3	0.111499	17962.8
	0.125015	8644.45	0.119981	57720.7	0.12058	60544.4	0.11717	10589.5	0.0957521	32.4189	0.118235	13632.6	0.11877	16959.1
	0.132853	8161.79	0.127699	58103.2	0.129491	59082.6	0.124441	9298.13	0.101952	171.235	0.126493	11025.1	0.126312	15666.6
	0.141212	7714.12	0.135903	58057.5	0.137421	58137.8	0.13198	8967.94	0.108077	464.804	0.13452	9929.61	0.133701	15815.1
	0.149552	7835.01	0.143909	56494.2	0.145136	56955.3	0.139708	9711.86	0.114281	648.379	0.1425	10703.6	0.141579	15784.1
	0.157295	8704.16	0.151751	54931.1	0.153281	54687.2	0.146936	11259.4	0.12067	464.804	0.149954	12779.2	0.149438	14282.7
	0.165662	9737.31	0.159023	56063.6	0.16159	51387.2	0.154121	12891.2	0.126805	171.235	0.157515	14550.8	0.15681	12697.6
	0.173836	9907.38	0.167198	57789	0.169464	49491.6	0.161867	13441.9	0.13333	32.4189	0.164677	14918.8	0.16452	12236.3
	0.182374	9278.69	0.17555	57070.2	0.177902	52451.5	0.16968	12899.9	0.139503	0	0.171793	14245.7	0.172272	12334.5
	0.189463	8726.74	0.183924	54949.5	0.185578	58456.4	0.177106	12340	0.145501	0	0.179499	13369.7	0.179565	12576.9
	0.197192	8441.58	0.191968	53621.1	0.194025	62484.2	0.184479	12311.7	0.151613	0	0.187186	12674.6	0.186939	13180.8
	0.204737	8445.15	0.200326	53269.4	0.201445	63814.5	0.191506	12870.4	0.157898	0	0.194966	12348.2	0.19527	13985.6
	0.213294	8697.46	0.208609	52942.8	0.209091	63053.4	0.198764	13513.8	0.164071	0	0.202558	12427	0.203148	14714.9
	0.222212	8882.99	0.216542	52963.3	0.217945	59970.4	0.206618	13679.3	0.170158	0	0.210065	12509.2	0.210601	15441.3
	0.231574	8732.06	0.225286	53994.2	0.22591	57235.1	0.214238	13193.6	0.17476	0	0.217456	12310.4	0.218364	15908.1
	0.239129	8232.77	0.234043	54828.4	0.23418	56422.5	0.222038	11730.4	0.180899	0	0.225233	12087.9	0.226099	15810.3
	0.247271	8041.61	0.242075	54172.5	0.243074	55897	0.229665	10099.1	0.187014	0	0.233785	12027.7	0.234475	15433.6
	0.256597	8182.03	0.250395	52301.5	0.251884	54777.9	0.237325	9682.94	0.191882	0	0.241339	11620.4	0.242613	14652.4
	0.265541	8187.72	0.257866	50967.8	0.259409	54328.6	0.24522	10179	0.198432	0	0.249166	10720.6	0.251037	13791.1
	0.272981	8297.99	0.265555	51786.6	0.267644	55592.9	0.252025	10489.1	0.204728	0	0.257086	10337.1	0.25923	14319.1
	0.281825	8880.07	0.273907	53483	0.275777	57379.1	0.259737	10604.7	0.210819	0	0.265557	10939.4	0.267587	16060.2
	0.291452	9511.34	0.282336	54740.4	0.28412	58555.5	0.268149	10856.6	0.216967	0	0.273356	12042.7	0.275673	17006.1
	0.300037	9247.23	0.290327	55966.3	0.292028	59241	0.275705	11288.3	0.223365	0	0.282334	12923.2	0.283206	16222.9
	0.308824	8448.46	0.298671	56904.2	0.300641	57871.2	0.283742	11796.3	0.230077	0	0.290364	13371	0.290673	14527.8
	0.31745	8425.26	0.306693	56097.1	0.308572	54111.7	0.291715	11884.3	0.236233	0	0.298208	13686.3	0.298454	13778
	0.325419	9227.58	0.314816	53674.1	0.317217	51007.7	0.299272	11769.2	0.242566	0	0.30643	14006.8	0.306562	14701.3
	0.33328	10110.7	0.323409	52042.8	0.324934	49285.8	0.306806	12132.6	0.248726	33.3997	0.314364	13986.2	0.313941	15040.7
	0.341304	10874.4	0.331766	50936.2	0.332804	48089.2	0.314358	12259.5	0.254882	212.21	0.322276	13154.4	0.321705	13871.7
	0.349931	11095.8	0.340157	48994	0.340558	48791.2	0.322789	11202.1	0.261199	667.93	0.330234	11994.7	0.329071	13403.6
	0.35844	10283.3	0.347928	48501.1	0.348206	51195.2	0.330745	10230.4	0.267428	1181.19	0.338157	11237.1	0.33753	14405.7
	0.366491	9416.14	0.355968	50854.3	0.357262	53029	0.339414	10517.4	0.273832	1234.31	0.346483	11205.7	0.346004	15583
	0.374959	9808	0.364875	53401.7	0.364908	53220.6	0.346961	11378.5	0.278532	898.535	0.354315	12066.6	0.353723	16169
	0.382651	10976.2	0.373318	53186.7	0.37324	52201.4	0.354877	12279.3	0.284898	789.557	0.362295	12673.3	0.361308	15756.2
	0.390942	11469	0.381945	50476.5	0.381612	51344.1	0.362571	13086.2	0.291075	826.86	0.369428	12228.5	0.369045	14325
	0.398993	10961	0.389903	48477	0.390158	51378.8	0.371389	13674.9	0.297408	567.092	0.377028	11696.6	0.376935	12598.5
	0.407387	9971.92	0.397991	48903.7	0.398401	51690.7	0.378914	13774.2	0.303564	208.919	0.385622	11628	0.384999	11167.9
	0.414368	9239.82	0.405869	50137.3	0.406706	52107.5	0.386632	12733.9	0.311921	39.5533	0.393748	11522.3	0.393136	10535.7
	0.422288	9199.44	0.414129	51181.2	0.415231	52179.1	0.394572	10881.8	0.31823	0	0.401345	11344.6	0.400721	11120.6
	0.434433	9409.31	0.422361	52053.5	0.423091	51334.9	0.40228	9747.65	0.324451	0	0.409343	11443.2	0.408429	13009.8
	0.446555	9321.14	0.429814	52326.6	0.431104	49597.8	0.409812	9770.19	0.330867	0	0.4174	11818.8	0.417275	15106.5
	0.455778	8957.13	0.437918	51250.9	0.439628	47675	0.418196	10057.8	0.337335	0	0.424427	12128.7	0.424989	15685.1
	0.464739	8928.34	0.445709	49530.5	0.447019	46562.1	0.425908	10560	0.343498	0	0.431559	11912.6	0.43216	14920.5
	0.473367	9367.5	0.45367	49573	0.455491	46991	0.432933	11474.2	0.349581	0	0.438937	11220.4	0.439516	14063.3
	0.48162	9481.24	0.462239	50049.2	0.463637	48850.7	0.44061	12471.9	0.355818	0	0.447013	10586.8	0.448553	13445.2
	0.491327	9100.34	0.470027	49650.8	0.472242	50321.9	0.448147	13255.2	0.36216	0	0.455687	9917.1	0.457038	13110.5
	0.499906	8861.73	0.47852	50611.8	0.482108	50885.5	0.455628	13313.6	0.368989	0	0.463667	8980.23	0.465036	12951.8
	0.508686	9439.61	0.489877	52221.9	0.49132	51726.1	0.464062	12166.7	0.375088	0	0.472128	8883.03	0.473535	12525.4
	0.517465	12056.6	0.499831	52095.4	0.501384	55887	0.472196	10716.1	0.381418	0	0.480091	10249.5	0.481668	11790.6
	0.525054	18417.8	0.509068	53327.7	0.509242	72952.1	0.479803	10297.1	0.387563	0	0.488643	11652.8	0.489534	11565.2
	0.533113	27916.5	0.517307	66224.5	0.517663	117716	0.488729	10848.5	0.393869	0	0.496691	15233.6	0.498002	12408.3
	0.539999	36720.7	0.525768	106198	0.525958	179701	0.496499	11337.3	0.399896	0	0.505379	30993.6	0.509245	19843
	0.546695	42235.6	0.53329	165753	0.532783	224295	0.504231	16080.5	0.40616	0	0.517001	72532.5	0.518822	53629.7
	0.553992	45546.1	0.539956	210230	0.539701	243615	0.511933	40611.7	0.412254	0	0.526415	127371	0.527321	143944
	0.561223	48143.6	0.546908	228295	0.546212	254094	0.519556	106715	0.418527	0	0.533758	162793	0.533915	271982
	0.568194	50075.9	0.553541	236199	0.553301	262725	0.526901	196530	0.424628	0	0.540691	174472	0.540639	367150
	0.575915	51624.8	0.560626	242653	0.560263	268127	0.53407	257385	0.430724	0	0.548247	178143	0.547195	400508
	0.582904	53230.7	0.568739	247582	0.567903	268173	0.540563	275770	0.437051	0	0.554957	179719	0.554199	401623
	0.589812	54667	0.575878	249812	0.574605	264659	0.550592	275566	0.443495	0	0.561951	180817	0.561247	402184
	0.597682	56261.9	0.58274	251074	0.581996	261993	0.558181	274579	0.449492	0	0.569055	181881	0.567995	412925
	0.604609	56688	0.589623	254763	0.588942	261822	0.567965	279672	0.455659	0	0.576349	182899	0.575778	428074
	0.612332	54770.2	0.596473	259880	0.595702	262793	0.575043	287279	0.461694	0	0.583223	184579	0.582686	437892
	0.619549	53050.6	0.60314	261791	0.602318	264186	0.582748	292414	0.467994	0	0.590071	185820	0.589977	435821
	0.626144	52387.3	0.60984	259032	0.609093	263561	0.589897	295604	0.474591	0	0.597723	184932	0.597369	423477
	0.633459	51330.6	0.616906	255643	0.616034	261809	0.59713	297026	0.480826	0	0.604783	184558	0.604233	412729
	0.640481	49876.6	0.624141	254541	0.623701	263176	0.603738	296194	0.487051	0	0.611466	187534	0.611037	412929
	0.64774	48701	0.630895	253687	0.630746	264008	0.610896	295691	0.493207	0	0.618912	192849	0.617589	421394
	0.65471	48538.6	0.638165	253007	0.637953	262169	0.617546	294618	0.499526	0	0.625712	197853	0.624663	432005
	0.661729	48460.8	0.645644	255978	0.6445	262233	0.624087	293623	0.50618	74.7285	0.632355	201476	0.63113	437303
	0.668939	46528.3	0.652101	262583	0.651334	266153	0.630848	294989	0.512471	394.712	0.638844	204216	0.638988	434148
	0.675682	43579.1	0.658617	267424	0.658337	272898	0.637197	295774	0.518557	1071.41	0.645988	204794	0.646094	428280
	0.682769	42098.6	0.665323	266127	0.665416	279662	0.64446	297267	0.523004	1494.57	0.652573	201932	0.652561	423180
	0.690148	42422.8	0.672237	261412	0.671899	284050	0.651267	301054	0.527808	1071.41	0.659389	197954	0.659277	419407
	0.696509	43752	0.679328	258691	0.678822	285404	0.658315	303893	0.536404	394.712	0.665927	194360	0.666162	417901
	0.703681	46000.3	0.686491	258908	0.686403	284624	0.665049	305695	0.544006	74.7285	0.672631	191303	0.672964	416396
	0.711081	47081.3	0.693968	260525	0.693565	283236	0.671727	306175	0.551727	0	0.680154	189347	0.679816	414223
	0.718408	44972.3	0.700636	263031	0.7002	282310	0.678806	302431	0.559385	77.5159	0.687154	188581	0.686737	414794
	0.725658	42288.3	0.707838	265178	0.707131	283376	0.685508	294513	0.565598	562.743	0.694111	189800	0.693207	417377
	0.733306	42266.9	0.71518	264324	0.714256	285123	0.692627	288545	0.572119	1921.14	0.700809	194396	0.699957	420125
	0.740047	43829.4	0.722027	260606	0.721744	283894	0.69916	288578	0.579184	3748.35	0.707432	199844	0.706594	425861
	0.747322	44357.1	0.729039	257208	0.728722	278740	0.707114	290251	0.586123	4333.8	0.714732	200862	0.71346	434807
	0.754978	43407.8	0.73615	256897	0.735649	273312	0.71407	289818	0.593781	3432.89	0.721706	197449	0.720594	437989
	0.762119	42126	0.742785	259127	0.74243	270112	0.720901	290087	0.601327	3127.83	0.728596	195152	0.727894	431236
	0.768746	41452.6	0.749499	260288	0.749309	269296	0.727892	294606	0.608507	3278.76	0.736243	195512	0.735227	423853
	0.775771	41541.8	0.756466	260407	0.756467	270987	0.73499	299812	0.614755	2358.59	0.743522	194201	0.742527	424368
	0.782908	42323.3	0.763967	262586	0.764092	272250	0.742185	302559	0.621867	1564.99	0.750605	190851	0.749616	429010
	0.790164	43090.4	0.770819	267272	0.771282	271816	0.749455	304904	0.629317	2461.83	0.757793	189823	0.756128	429066
	0.797211	42323.3	0.778276	270391	0.778131	271997	0.756289	304551	0.636663	4025.24	0.764859	191910	0.762826	422743
	0.803926	40059.7	0.785951	270634	0.784562	273125	0.763224	298117	0.643979	4014.24	0.772015	193988	0.769571	418072
	0.811565	38485.5	0.792764	271263	0.791737	274464	0.770157	290436	0.65061	2287.96	0.778883	195376	0.776948	418961
	0.81838	39373.2	0.799693	270720	0.798478	275137	0.776734	286958	0.656466	848.484	0.785431	198174	0.783689	418896
	0.825309	41425.2	0.806341	267693	0.805474	274299	0.78329	287389	0.665023	938.197	0.79215	200520	0.791427	419140
	0.832246	42472.3	0.813241	263950	0.81237	273984	0.790157	290194	0.672466	2752.34	0.799087	201301	0.798526	423258
	0.838473	41618.1	0.81994	261272	0.819151	276184	0.796746	293908	0.680655	5429.78	0.806272	204697	0.80517	426625
	0.845764	39344.7	0.826994	263711	0.82678	277232	0.803402	296508	0.688312	6793.83	0.813172	210912	0.812049	428646
	0.852976	37641.5	0.834793	269183	0.833936	273930	0.810085	297366	0.696657	6708.78	0.819784	214768	0.818632	433256
	0.860201	36933.9	0.841515	272477	0.840613	271403	0.817822	298881	0.704111	6480.77	0.82678	212553	0.825701	441337
	0.867876	36979.2	0.848542	274031	0.847494	274083	0.825233	301609	0.712222	5188.45	0.833598	205451	0.832429	446998
	0.87553	38061.4	0.855925	274121	0.854414	277568	0.832155	302063	0.719887	2691.1	0.840371	198903	0.839663	442912
	0.882409	39451	0.86275	272472	0.861814	277326	0.839284	301461	0.726924	824.252	0.846883	197391	0.846248	430737
	0.889573	40448.8	0.870083	271102	0.868893	277006	0.847219	303671	0.73462	122.593	0.854748	197745	0.853125	422214
	0.897396	40376	0.877101	271490	0.875617	280115	0.853821	306339	0.74164	0	0.861816	195002	0.860191	423381
	0.904577	39733.4	0.883903	274121	0.882294	282747	0.861115	306188	0.747517	139.927	0.86878	190166	0.867582	428220
	0.911235	39796.6	0.891258	274741	0.889452	281155	0.867952	302255	0.755312	739.087	0.875682	186822	0.874857	433273
	0.918435	39773.1	0.898528	269138	0.896465	277962	0.875198	295128	0.762725	2006.19	0.883651	187700	0.882115	436883
	0.925541	39123.1	0.905771	262345	0.90416	275206	0.882223	289656	0.768598	2798.54	0.890469	192311	0.888563	437911
	0.93294	38328.2	0.912469	260918	0.911346	272880	0.889406	289447	0.777141	2179.84	0.897882	196849	0.895394	438039
	0.939903	37831.6	0.919189	262674	0.918264	274148	0.896024	295072	0.784344	1845.85	0.905123	199144	0.902077	434954
	0.947388	37813.6	0.926881	262245	0.924737	280822	0.902955	303779	0.79154	3793.91	0.912327	200193	0.908792	429403
	0.954494	37785.2	0.934235	260047	0.931928	287138	0.910021	308516	0.79917	7160.78	0.918806	202834	0.915185	426556
	0.961335	37650.7	0.941122	260419	0.938693	289621	0.916619	306458	0.806151	9378.46	0.925614	206256	0.922389	424889
	0.968606	38211.2	0.947624	263475	0.94585	289828	0.923488	302834	0.813617	9585.54	0.932241	206834	0.929268	424527
	0.975072	40041.5	0.954788	266200	0.953225	287732	0.930215	303116	0.82091	9145.34	0.938851	204179	0.937564	429791
	0.981468	41583.5	0.961659	267861	0.960196	284657	0.936817	304622	0.828509	8624.08	0.945253	201202	0.944349	435494
	0.988874	40256.8	0.968536	267583	0.967348	283661	0.943887	302125	0.835856	7129.1	0.952413	199739	0.951382	436685
	0.996461	36967.9	0.976233	265110	0.974369	285735	0.950595	297565	0.84435	5162.44	0.9591	199475	0.958546	435198
	1.00339	34714.5	0.983014	263567	0.981104	288413	0.95742	295795	0.852731	3800.57	0.966236	198977	0.964988	432318
	1.00997	34121	0.990198	263914	0.988164	286272	0.964855	295527	0.860328	2919.57	0.973327	195688	0.972121	429204
	1.01765	34469.8	0.997516	264932	0.995001	281566	0.971716	291390	0.868054	3057.5	0.980602	191052	0.979387	426495
	1.02512	35472	1.00469	265827	1.00249	279209	0.978573	284921	0.876652	3629.73	0.988079	189863	0.986774	425102
	1.03238	36153.2	1.01211	266559	1.00947	278602	0.986597	281419	0.885238	3604.73	0.995612	191566	0.993787	423173
	1.03979	35730.8	1.01925	268015	1.01642	280702	0.993188	282720	0.892081	4631.03	1.00248	194249	1.00056	417002
	1.047	34707.1	1.02615	269373	1.02331	285622	1.00091	287346	0.899413	6438.27	1.00941	195912	1.00792	413964
	1.05364	33894	1.03283	267939	1.03012	288431	1.00782	292034	0.906131	5927.97	1.01639	193479	1.01519	418058
	1.06065	33856.4	1.03996	265454	1.03722	287585	1.01523	294786	0.912866	3209.34	1.02453	189309	1.02239	419061
	1.06784	34590.8	1.04735	265416	1.04492	286059	1.02245	295324	0.919791	985.384	1.03134	189458	1.02917	413986
	1.07538	35552	1.05414	265792	1.05213	284674	1.02964	293807	0.926789	147.137	1.03863	193792	1.03616	412290
	1.08237	36131.4	1.06072	265664	1.05899	282619	1.03644	291580	0.932842	0	1.04574	198049	1.04311	415642
	1.08959	35890.6	1.06853	267296	1.06547	281886	1.04332	291709	0.93993	0	1.05292	200226	1.0497	415721
	1.09676	35459	1.0758	271088	1.07228	282941	1.05068	294618	0.947308	0	1.05997	199418	1.0561	411757
	1.10379	35654.8	1.08272	275005	1.07978	282996	1.05733	299478	0.953948	0	1.0668	196657	1.06291	409903
	1.11119	35878.2	1.08928	273661	1.08695	281366	1.06467	305982	0.961473	143.928	1.07361	194473	1.0703	411354
	1.12229	35846.7	1.09613	265898	1.09495	281197	1.07113	308709	0.96971	760.218	1.08027	194173	1.07756	412350
	1.13025	36635.6	1.10319	258374	1.10148	284009	1.07762	304431	0.977131	2063.55	1.08665	194984	1.0845	408811
	1.13994	38250.6	1.11026	258132	1.10866	286333	1.08495	296532	0.984789	2878.55	1.09326	195305	1.09165	404318
	1.14837	38818.4	1.11719	266714	1.11595	284795	1.09153	291549	0.992869	2199.2	1.10056	195312	1.09939	404773
	1.1552	38387.9	1.12384	276443	1.12287	281007	1.09885	292772	1.00033	1476.69	1.10785	196566	1.10669	410575
	1.16227	38178.9	1.13113	277747	1.12993	279642	1.10642	294194	1.00661	2336.67	1.11468	200751	1.11371	419990
	1.16953	37198.3	1.13873	271307	1.13705	281728	1.11322	293433	1.01421	4022.55	1.12159	204956	1.12073	425733
	1.17743	35224.8	1.14591	267308	1.14442	282336	1.12007	293802	1.02281	5499.72	1.12847	204821	1.12779	421465
	1.18498	33885.2	1.15338	269383	1.15147	277379	1.12821	295977	1.03028	5778.68	1.13587	201569	1.1351	412573
	1.19212	34367.2	1.16052	269899	1.15833	270961	1.13482	299227	1.03886	4236	1.14301	197255	1.14192	403160
	1.1988	36106.7	1.16755	266634	1.16515	270460	1.1416	300403	1.04626	2790.18	1.15019	193318	1.14921	396939
	1.2057	37253.9	1.17505	263880	1.17215	273491	1.14861	296783	1.05401	2313.22	1.15716	190930	1.15645	398272
	1.21353	37650.7	1.18226	263044	1.17915	273510	1.15626	289623	1.06134	1632.09	1.16528	191321	1.16378	401811
	1.22098	38037.7	1.18885	264164	1.18587	273062	1.16355	284431	1.06827	1345.98	1.17206	194899	1.17077	403396
	1.22819	38062	1.19598	265123	1.19315	275965	1.17082	287067	1.07583	2418.24	1.17923	198944	1.17763	403667
	1.23538	37798.7	1.20266	264006	1.20052	280170	1.17765	294115	1.08319	3914.34	1.18642	200071	1.18462	405352
	1.24173	37704.8	1.20988	262658	1.207	283917	1.1845	296752	1.08939	5119.53	1.19391	198479	1.19127	410638
	1.24911	37048.6	1.21721	263163	1.21406	285593	1.19183	293991	1.09781	6645.17	1.2007	195695	1.19771	415345
	1.25578	35106.3	1.22385	264374	1.22095	282772	1.19856	291922	1.10621	7823.42	1.20759	191807	1.20471	414531
	1.2634	33527.8	1.23041	263666	1.22815	279832	1.20638	292903	1.11366	6804.84	1.2142	189562	1.21195	407852
	1.26973	33197.6	1.23731	263592	1.23611	282739	1.21279	293367	1.11986	4005.15	1.22093	192435	1.21913	405405
	1.27713	33071	1.2445	266802	1.24268	287796	1.21941	289910	1.12681	2223.26	1.22734	196831	1.22631	413487
	1.28466	33723.4	1.25159	270655	1.24985	289239	1.22644	282895	1.13428	2909.59	1.23397	197562	1.23313	421425
	1.29189	35944.2	1.25893	274087	1.25704	288219	1.23357	277192	1.14152	3769.71	1.24067	195252	1.23983	424697
	1.29898	37954.3	1.26563	276595	1.26388	287433	1.24014	276540	1.14917	2702.4	1.24794	195641	1.24821	426621
	1.30633	38043.5	1.27286	275631	1.27158	286191	1.24761	280828	1.15758	1107.34	1.25521	199487	1.25529	424944
	1.31393	37220.4	1.28059	271487	1.27838	283083	1.25441	286427	1.16603	1073.61	1.26195	200485	1.26223	421150
	1.32135	36572	1.28733	266796	1.28587	280299	1.26168	286222	1.17325	3159.41	1.26909	198267	1.26942	415866
	1.32826	35887.7	1.29865	263841	1.29285	280180	1.26968	282136	1.1817	6461.53	1.27647	197652	1.27603	410565
	1.33592	34783.9	1.30683	263809	1.30395	282056	1.27636	281214	1.18914	7497.72	1.28364	198189	1.2829	411142
	1.34243	33423.2	1.3154	266192	1.31168	283825	1.28319	282068	1.19599	4985.25	1.29094	197319	1.29032	414299
	1.34931	33162	1.32461	268700	1.32002	281498	1.29018	282969	1.20305	2560.09	1.29836	194690	1.29758	415234
	1.35691	33455.1	1.33144	268980	1.32926	275540	1.29764	284421	1.21041	2714.4	1.30643	192862	1.30503	414400
	1.36437	32736.8	1.33884	266523	1.33681	272014	1.30454	287272	1.21743	3530.46	1.31319	194258	1.31189	411605
	1.37085	32411.8	1.34604	263663	1.34361	273552	1.31188	291217	1.22327	3239.33	1.31974	197214	1.31926	408623
	1.37803	33966.5	1.35304	265198	1.35025	276780	1.31877	292330	1.23141	3116.39	1.32662	198305	1.326	410563
	1.38493	35874.1	1.36034	272440	1.35732	278389	1.32587	290290	1.23849	3272.52	1.33376	197925	1.33549	418475
	1.39178	36213.8	1.36709	279740	1.36423	278537	1.33328	288750	1.24591	2224.99	1.34491	198092	1.34258	423281
	1.399	35502	1.37364	280880	1.37135	278370	1.33986	288571	1.2534	819.694	1.35287	199356	1.35111	419241
	1.40644	35754.1	1.38071	276563	1.37827	278765	1.34685	288919	1.26164	155.188	1.36107	201762	1.3588	414261
	1.4128	36915.1	1.38788	273632	1.38556	278544	1.35331	288659	1.26994	0	1.36873	203018	1.3669	414012
	1.4202	36582.8	1.39507	274367	1.39271	278379	1.35998	285748	1.27794	143.51	1.37623	200835	1.37551	412225
	1.42781	35708.5	1.4022	274862	1.3999	280891	1.36703	281425	1.28529	758.014	1.383	197559	1.38298	408428
	1.43481	36676.8	1.40914	272531	1.40758	283971	1.37434	278971	1.29257	2057.57	1.39008	196158	1.39065	410560
	1.44199	37971.5	1.41714	268995	1.41433	284915	1.38391	276925	1.3002	3010.8	1.39717	198305	1.39736	417620
	1.44859	37714.2	1.42418	267298	1.42148	282038	1.3929	274869	1.30863	2800.17	1.40372	203476	1.40531	420187
	1.45615	36243.8	1.43188	267261	1.42871	276084	1.40067	275948	1.31613	2773.75	1.41127	207818	1.41238	414092
	1.46359	35023.1	1.43865	267042	1.43554	272767	1.41181	280623	1.32243	2955.36	1.41877	209379	1.4194	403749
	1.4705	34402.1	1.44569	265032	1.44241	274916	1.41944	286469	1.3293	2015.74	1.42564	206796	1.42631	393121
	1.4782	33970.3	1.45277	261787	1.44931	279312	1.42665	290193	1.33551	742.603	1.43281	198869	1.43345	386580
	1.48475	34642	1.45995	260457	1.45631	281401	1.43366	289796	1.343	140.593	1.44017	191341	1.44078	389078
	1.4914	35893.7	1.46664	262404	1.46325	280147	1.44031	287554	1.35053	0	1.4483	189405	1.44804	396944
	1.49877	36402.5	1.47367	265772	1.47048	277463	1.44704	285888	1.35792	0	1.45518	190036	1.45513	403202
	1.50601	36546.9	1.48091	265924	1.47768	275116	1.45428	283920	1.36447	0	1.46211	190576	1.46221	404005
	1.51355	37000.6	1.48813	261597	1.48465	274609	1.46108	280817	1.37212	0	1.46931	191330	1.46893	400062
	1.52103	37680.2	1.49519	259346	1.49111	276612	1.46888	276889	1.37938	130.11	1.47647	190868	1.4756	399151
	1.52818	38299.4	1.50255	262522	1.49805	277981	1.476	274447	1.3869	687.237	1.48388	190234	1.48204	403001
	1.53472	38959.9	1.5096	265088	1.50491	274878	1.4826	277667	1.39413	1865.45	1.49095	192159	1.48915	406010
	1.54115	39379.6	1.51611	263983	1.512	269314	1.48967	284478	1.40264	2772.62	1.49753	194655	1.49626	409918
	1.54855	38509.3	1.52288	264530	1.51898	265663	1.49606	287337	1.41011	2765.54	1.50433	195172	1.50313	414814
	1.55488	36574.6	1.52995	269251	1.52601	265513	1.50271	284498	1.41703	3130.45	1.51076	194712	1.51003	418446
	1.5624	35601.9	1.53711	272832	1.53307	268252	1.50963	282602	1.424	3538.27	1.51727	194793	1.51677	421497
	1.56997	36970.7	1.54434	271741	1.54011	269459	1.51631	282689	1.43153	2443.21	1.52387	194296	1.52407	416395
	1.5776	39423.8	1.55133	269062	1.54758	267256	1.52334	282163	1.43991	900.087	1.53047	194098	1.53124	401673
	1.58474	39884.9	1.55822	266986	1.55481	266563	1.53045	282502	1.44658	170.408	1.53759	197418	1.53837	391311
	1.592	37915.5	1.5652	265435	1.56208	272120	1.53783	281506	1.45393	0	1.54464	202963	1.54591	391667
	1.59922	35792.7	1.57283	264258	1.56952	279230	1.54594	277295	1.46131	0	1.55107	204456	1.5534	394521
	1.60639	33466.5	1.57951	262775	1.5765	280337	1.5531	272388	1.46887	159.238	1.55857	198730	1.56076	395982
	1.61394	31247.4	1.58659	260792	1.5838	276857	1.55989	267811	1.4766	841.087	1.56605	192463	1.56768	399064
	1.62102	31194	1.59368	259137	1.59061	275149	1.56709	264311	1.4841	2653.78	1.57296	191648	1.57484	400979
	1.6277	32896.9	1.60097	259705	1.59741	277502	1.57407	263738	1.49167	5142.87	1.5802	193243	1.58201	399401
	1.63428	35067.8	1.60754	263250	1.60433	281354	1.58094	265659	1.49791	7598.19	1.58834	193767	1.58917	399569
	1.64172	36713.3	1.615	267991	1.61159	283111	1.58826	267282	1.50525	8255.43	1.59516	193591	1.5959	403312
	1.64896	37116.1	1.62164	271616	1.61874	282197	1.59542	269047	1.51379	5474.37	1.60215	193845	1.60306	406179
	1.65625	36897	1.62884	270762	1.62556	279737	1.60222	272298	1.52005	2055.69	1.60928	193935	1.60997	405348
	1.66395	36623.6	1.63604	264150	1.63209	276958	1.6088	275581	1.52824	886.114	1.61615	192469	1.61653	402580
	1.67087	37072.1	1.64337	257239	1.63907	274772	1.61601	278061	1.53633	1533.6	1.62331	189638	1.62297	402369
	1.67769	38284.5	1.6504	256852	1.6459	273390	1.62274	278605	1.54326	2662.5	1.63035	187315	1.62975	405935
	1.68422	39363.7	1.65692	262735	1.65317	273593	1.62991	275649	1.55055	3328.84	1.63729	186711	1.63722	405923
	1.69115	40306.8	1.66408	267546	1.65989	276462	1.63633	270552	1.55746	3207.42	1.64423	187024	1.64391	398831
	1.6976	40499.6	1.67104	266164	1.66693	277922	1.64297	268315	1.56411	2027.41	1.65066	186797	1.65083	389521
	1.70512	39277.8	1.67824	260291	1.6741	274258	1.64988	270594	1.57099	710.958	1.65733	186947	1.65818	383303
	1.71262	37966.7	1.68543	254758	1.68115	269500	1.65693	272491	1.57841	134.601	1.66391	188990	1.66504	383259
	1.72031	37787.2	1.69208	253258	1.68783	270541	1.66357	271278	1.58605	0	1.6706	191288	1.6717	384941
	1.72803	37875	1.69899	255544	1.6957	276019	1.6708	268527	1.59353	0	1.67776	192569	1.679	383600
	1.73533	37505.6	1.70607	259634	1.70282	278869	1.67809	266693	1.60209	0	1.68482	193596	1.68638	383192
	1.74225	37553.9	1.71353	262161	1.7106	277951	1.6862	266592	1.61049	0	1.69184	194059	1.69342	387861
	1.74956	38393.8	1.72033	260494	1.71783	276036	1.69358	265212	1.61798	121.454	1.69984	194442	1.70121	394614
	1.75779	39005.9	1.72728	259099	1.72519	275299	1.70093	262974	1.6263	641.514	1.70665	197167	1.7081	394928
	1.765	38807.2	1.73437	262044	1.7322	277027	1.708	263863	1.63479	1741.34	1.71426	201048	1.71548	392384
	1.77156	38814.4	1.74147	264260	1.73909	278894	1.71493	265629	1.64162	2429.08	1.72155	203351	1.72268	396963
	1.77832	39636.3	1.74802	262422	1.74602	277836	1.72168	266093	1.64909	1741.34	1.72949	203612	1.72995	406081
	1.7856	39755	1.7556	261727	1.75315	274128	1.72863	266408	1.65656	641.514	1.73629	201268	1.73679	412953
	1.79313	37290	1.7621	263631	1.7603	272620	1.73583	267433	1.66366	121.454	1.7429	198298	1.74423	416373
	1.80021	34293.3	1.76951	264783	1.7671	273714	1.74269	270311	1.67178	150.656	1.75003	197946	1.75116	414133
	1.80766	34265.5	1.77642	264039	1.77359	273874	1.74973	270368	1.68019	795.758	1.75746	199301	1.75769	405797
	1.81453	35970.1	1.78382	261734	1.78065	276797	1.75728	264871	1.68734	2160.02	1.7648	200468	1.76452	395526
	1.82139	36889.6	1.79113	258810	1.78763	281452	1.76424	261530	1.69442	3013.12	1.77217	200640	1.77101	383344
	1.82796	37068.1	1.79763	256994	1.79484	279329	1.77084	263815	1.70081	2160.02	1.77873	197740	1.77823	373789
	1.83476	36962.8	1.80476	258914	1.8014	272310	1.77729	267369	1.70838	795.758	1.78564	192413	1.78515	377781
	1.84123	37241.5	1.8118	262660	1.80863	269391	1.78386	266604	1.71678	388.401	1.79215	189165	1.7919	391725
	1.85241	37650.2	1.81891	263291	1.81591	272653	1.79053	260860	1.72426	1255.76	1.7988	187273	1.79932	400536
	1.8612	36841.9	1.82627	261304	1.8231	275183	1.7975	255737	1.73213	3536.46	1.80554	184247	1.80639	397750
	1.87169	35678.7	1.83303	258148	1.82984	271930	1.80475	253615	1.73968	5430	1.81212	182140	1.81343	389997
	1.88018	35937.8	1.83986	256054	1.83778	267603	1.81169	253076	1.7478	5241.18	1.81897	181601	1.8207	384423
	1.88752	36958.1	1.847	258241	1.84496	269177	1.81867	253399	1.75532	3956.51	1.82624	182641	1.82762	383072
	1.89485	37379.1	1.85449	262409	1.8524	273672	1.82613	253045	1.76268	2833.29	1.83342	184798	1.83489	385065
	1.90264	37349.6	1.8615	264584	1.859	274763	1.8334	252853	1.77015	2856.91	1.84104	185483	1.84183	388053
	1.90998	37437.2	1.86869	264232	1.86627	274499	1.84144	253372	1.77772	3601.46	1.84795	185007	1.84879	392225
	1.91645	36979.1	1.8757	262842	1.8734	273866	1.84861	254451	1.78496	3657.75	1.85508	184716	1.85634	397209
	1.92337	36282.3	1.88295	261679	1.88035	271718	1.85576	256672	1.79255	2976.27	1.86219	185065	1.86346	398134
	1.93108	36445.2	1.8895	262714	1.88723	271302	1.86263	257031	1.79982	1731.08	1.87031	185328	1.87095	394089
	1.93801	37286.4	1.89704	265737	1.89433	274549	1.86987	256545	1.80799	750.311	1.87716	186980	1.87796	389942
	1.94558	38367.1	1.90372	266395	1.90163	279342	1.87714	259191	1.81396	986.374	1.88374	191877	1.88563	388602
	1.95249	38197.4	1.91093	264353	1.90847	282403	1.88407	263667	1.82116	2377.05	1.89147	196164	1.89234	388249
	1.95982	36214.7	1.91794	263911	1.91495	281854	1.89118	266436	1.82894	3443.27	1.89866	197450	1.89895	383522
	1.96678	34846.5	1.92536	265851	1.92205	277644	1.89833	264771	1.83562	3050	1.90528	197576	1.90607	375473
	1.97331	34659.5	1.93223	268677	1.92896	275526	1.90553	260219	1.84419	2702.4	1.91258	196498	1.9125	370996
	1.97949	33959.9	1.93876	269812	1.93613	281423	1.91221	256902	1.85032	2713.93	1.91968	193013	1.91966	372110
	1.98691	33231.8	1.94554	267895	1.94264	287378	1.91873	256288	1.85797	1826.68	1.92665	187423	1.92687	374254
	1.99385	33419.8	1.95254	266172	1.94949	285384	1.92528	257705	1.86556	672.956	1.93312	182477	1.93406	374533
	2.00102	34162.8	1.95967	267498	1.95679	280623	1.93193	257855	1.87296	127.407	1.93979	182110	1.94136	377584
	2.008	34358.7	1.96709	268269	1.9636	277157	1.9389	256366	1.88135	198.461	1.94677	186012	1.94793	385101
	2.01599	33485.7	1.974	267256	1.97033	273085	1.9461	257491	1.88878	1048.26	1.95336	189133	1.95468	389300
	2.02289	33397.7	1.9805	266324	1.97833	268503	1.95273	258759	1.89566	2845.42	1.96005	189971	1.96122	387861
	2.03007	35439.8	1.98755	263933	1.98553	265623	1.9597	254445	1.90166	3969.23	1.96725	189861	1.96845	383283
	2.03721	38344.9	1.99509	260852	1.9931	268235	1.96684	248411	1.90897	2845.42	1.97403	188770	1.97579	375784
	2.04485	39927.5	2.00209	258307	1.99996	276906	1.97397	244551	1.91605	1048.26	1.98153	187906	1.98316	369074
	2.05206	38924.5	2.00916	254909	2.00705	281977	1.98213	243502	1.92364	198.461	1.98861	189616	1.99029	366736
	2.05853	36737.3	2.01623	253611	2.01415	278001	1.98936	247244	1.93118	0	1.99563	193059	1.99736	367656
	2.0655	35232.9	2.02343	255674	2.0215	273712	1.99639	255158	1.93908	0	2.00263	194475	2.00468	370455
	2.07311	34579.5	2.03	258008	2.02849	274825	2.00352	262116	1.94732	0	2.01072	192406	2.01216	371583
	2.08016	34486.3	2.03758	258332	2.03563	276440	2.01078	263172	1.95312	0	2.0176	188709	2.01907	368337
	2.08763	34880.4	2.0442	257290	2.04246	273321	2.01802	261510	1.96018	0	2.02444	188371	2.02599	366272
	2.09478	35364.5	2.05139	256619	2.04971	268579	2.02489	261767	1.96785	152.285	2.03185	193430	2.03254	369135
	2.10228	35646.2	2.05833	258315	2.0563	268837	2.03202	263233	1.97485	804.364	2.03912	198390	2.03919	372403
	2.10953	36077.9	2.06562	261644	2.06333	272162	2.03932	264046	1.98321	2183.38	2.04581	199167	2.0463	374506
	2.11662	37039.1	2.0726	262974	2.07014	273045	2.04655	260310	1.99081	3045.71	2.053	198118	2.05274	376297
	2.12303	37643.4	2.07909	262439	2.07737	271503	2.05315	253908	1.99923	2183.38	2.06015	197343	2.05989	374465
	2.13007	36951.5	2.08603	262657	2.08386	269543	2.05956	251867	2.00648	804.364	2.06696	196182	2.06736	366302
	2.13772	35496.9	2.09314	262235	2.09039	268225	2.06619	253983	2.01481	276.759	2.0734	193818	2.0744	359524
	2.14455	34378.4	2.10055	258794	2.09759	266629	2.07279	255801	2.02116	657.465	2.08045	191229	2.08169	361966
	2.15179	34313	2.11149	254303	2.10477	265352	2.07972	255566	2.02975	1784.63	2.08725	190574	2.08883	369193
	2.15829	35529.8	2.11994	253336	2.11151	267569	2.08705	254533	2.03665	2489.48	2.09387	192805	2.09576	375930
	2.16592	36804.8	2.1294	255375	2.12331	271339	2.09375	255735	2.0437	1784.63	2.10078	195827	2.10228	380528
	2.17311	36398.8	2.13856	255785	2.13133	271930	2.10046	259489	2.05098	657.465	2.10791	197386	2.10971	381025
	2.18066	35112.6	2.14561	255360	2.14112	269580	2.10772	261634	2.05856	124.474	2.11452	196900	2.1168	377916
	2.18792	35236	2.15286	257476	2.15012	268387	2.11451	258530	2.06588	0	2.12186	194929	2.12407	373376
	2.19499	35939.8	2.15989	260093	2.15737	269167	2.12256	251884	2.07396	0	2.12863	193092	2.1312	370154
	2.20147	35148.7	2.16723	260005	2.16434	268425	2.12964	247131	2.08152	0	2.1356	192743	2.13833	369689
	2.20832	33690.2	2.17468	258122	2.17164	265117	2.13663	248172	2.08968	145.353	2.14262	193147	2.14891	372153
	2.21594	32969.1	2.18126	255779	2.1783	262120	2.14377	253820	2.0968	767.746	2.15075	193152	2.15769	376111
	2.22296	32738.4	2.18801	252025	2.18525	261954	2.15154	258389	2.10436	2083.98	2.16092	193124	2.16602	379542
	2.22999	32418.1	2.19515	248310	2.19262	264285	2.15869	258515	2.11126	2907.05	2.16883	194116	2.17478	381846
	2.23686	32428.1	2.20268	248585	2.19913	268121	2.16557	254867	2.11951	2083.98	2.17768	193781	2.18232	381720
	2.24389	32864.1	2.21011	252662	2.20611	272046	2.17262	249634	2.12821	767.746	2.18712	191745	2.19007	378451
	2.25151	33199.7	2.21666	256871	2.21299	272233	2.18008	247305	2.13575	145.353	2.19522	191070	2.19657	375314
	2.25881	34817.3	2.22368	259758	2.2203	268615	2.18733	248454	2.14351	0	2.20269	189878	2.20362	373794
	2.26514	37484.3	2.23073	264483	2.22688	264964	2.19391	249096	2.15097	0	2.20943	187286	2.21012	374085
	2.27217	38472	2.23784	272655	2.23389	261473	2.20364	248875	2.15938	222.571	2.21638	186683	2.21704	378202
	2.27989	37321.7	2.24515	276850	2.2411	260064	2.21114	249951	2.16765	1379.01	2.22294	188025	2.22435	380872
	2.28728	35827.9	2.25202	272998	2.24798	264066	2.21938	253680	2.17576	4265.45	2.22978	188017	2.23254	376401
	2.29379	35527.4	2.25869	269461	2.2555	269762	2.22734	259183	2.18415	7367.65	2.23636	185737	2.23953	369633
	2.30111	36416	2.26609	269280	2.26244	272149	2.23705	262166	2.19197	7428.58	2.24307	185196	2.2465	366493
	2.30807	36631.2	2.27342	267887	2.26939	271145	2.24399	260037	2.19951	4987.05	2.25017	189299	2.25352	367030
	2.31527	35195.9	2.28015	265398	2.27668	269725	2.25134	253949	2.20711	3930.84	2.25678	195728	2.26072	367729
	2.32282	34097.6	2.28691	263573	2.28372	270530	2.25887	245446	2.21442	4670.3	2.26403	199010	2.26812	366748
	2.32982	34422.4	2.29399	261790	2.29086	272684	2.26578	238691	2.22202	5353.94	2.27111	195949	2.27531	360880
	2.33695	35413.9	2.30104	258889	2.29804	273419	2.27292	236304	2.23014	4973.99	2.27819	190473	2.2826	352080
	2.34341	36640.4	2.30833	255999	2.30523	272575	2.28004	236942	2.23723	3093.45	2.28524	187880	2.28973	349019
	2.35035	37116.4	2.31582	256165	2.31221	272431	2.28736	241510	2.24467	1077.2	2.29341	187352	2.29706	353346
	2.3586	36373	2.32239	256211	2.31941	273610	2.29503	246988	2.25118	203.939	2.30025	186688	2.30392	360006
	2.36588	35332.9	2.3292	252588	2.32624	274194	2.30226	248053	2.25771	0	2.30741	187857	2.31044	362322
	2.3732	34922.1	2.33647	249909	2.33355	272823	2.30912	246383	2.26509	0	2.31458	191837	2.31707	360108
	2.38033	34512.7	2.34355	251230	2.34007	268570	2.31635	246345	2.27213	184.262	2.32143	194392	2.32369	360708
	2.38706	33392.7	2.35119	254694	2.34712	263498	2.32364	248894	2.28043	973.261	2.32802	193816	2.33138	365837
	2.3943	32917.1	2.35807	257561	2.35397	263596	2.33078	248848	2.28753	2641.84	2.33494	192927	2.33787	367618
	2.4017	34214.2	2.36478	258730	2.36116	268614	2.33747	245326	2.29498	3685.23	2.34205	192874	2.34504	362237
	2.40814	36374.1	2.37174	259057	2.36775	273631	2.34392	244632	2.30329	2641.84	2.34921	192486	2.35207	355356
	2.41561	37335.6	2.37873	257580	2.37515	276047	2.35045	247797	2.31026	973.261	2.35613	190583	2.35919	350257
	2.42291	36608.4	2.38619	256118	2.38225	274951	2.35781	251413	2.31761	320.86	2.36256	188990	2.36622	347800
	2.43057	35727.8	2.39328	256804	2.38925	273002	2.36486	254774	2.32457	882.079	2.36908	190202	2.37409	352166
	2.43787	35930.9	2.40059	256033	2.39657	271385	2.37213	257466	2.33269	2806.61	2.37568	192665	2.3808	361700
	2.44437	36648.1	2.40774	254370	2.40397	268670	2.37878	257198	2.3406	5034.18	2.38252	193566	2.38778	365491
	2.45117	36497.8	2.41512	257343	2.41092	266225	2.38556	255078	2.34908	5169.95	2.38958	192564	2.39482	362961
	2.45834	35889.6	2.42202	261583	2.41821	265134	2.39271	253234	2.35651	3023.73	2.39634	191666	2.40204	362478
	2.46621	36411.6	2.42915	259702	2.42521	265371	2.39996	250964	2.36396	984.744	2.40371	191112	2.40933	365094
	2.47355	37955.7	2.43631	254998	2.43234	266864	2.40676	246628	2.37123	160.574	2.41074	189725	2.41655	367429
	2.47997	38916	2.44328	254790	2.43928	268394	2.41387	240091	2.37871	0	2.41778	188859	2.42367	366942
	2.48646	38936.9	2.45028	256844	2.44658	268881	2.42097	236312	2.38624	0	2.42489	189168	2.431	366417
	2.49365	37822.9	2.45732	256523	2.45372	267723	2.42773	238378	2.39361	175.806	2.43289	190039	2.43833	368780
	2.50092	35508.8	2.46391	256930	2.46074	264731	2.43569	242039	2.40146	928.597	2.43971	193952	2.44515	370559
	2.50816	34500.2	2.47064	259542	2.46754	262967	2.44281	243080	2.40983	2717.71	2.44657	199291	2.45176	370825
	2.51513	35626.8	2.47776	259793	2.47478	262869	2.44977	243101	2.4174	4557.21	2.45377	199988	2.45852	372094
	2.52232	36468.6	2.48445	257639	2.48127	262621	2.45684	244782	2.42494	5346.58	2.46097	196236	2.465	372725
	2.53001	35804.4	2.49207	257709	2.48825	264818	2.46416	247578	2.43217	4870.7	2.46782	191514	2.47248	370549
	2.53732	34079.7	2.49894	261711	2.49505	268163	2.47118	250682	2.43943	3001.78	2.47509	187104	2.47894	371465
	2.54437	32413.5	2.50545	266169	2.50218	268221	2.47773	251605	2.44628	1041.1	2.48225	184779	2.48608	377721
	2.55068	31326.7	2.51287	266213	2.50878	266795	2.48421	249374	2.45443	197.105	2.48942	186957	2.49285	381708
	2.5581	30098.5	2.51985	261596	2.51612	268205	2.49089	246798	2.462	0	2.49614	192958	2.49949	380156
	2.56652	29443.5	2.52681	257253	2.52318	270404	2.49769	246660	2.46904	0	2.50301	196608	2.5065	377849
	2.57428	31190.5	2.53406	256546	2.53021	267750	2.50461	248156	2.47706	0	2.50953	194674	2.51348	377879
	2.58441	34606.3	2.5418	258139	2.53702	262981	2.51191	246504	2.48419	0	2.51612	191328	2.52041	378420
	2.59209	37787.9	2.54895	259091	2.54465	261909	2.51888	242740	2.49022	0	2.5228	189985	2.52773	376134
	2.60105	40265.5	2.55628	258787	2.55178	265151	2.52565	241981	2.4986	0	2.52968	191863	2.53491	371484
	2.61216	40771.4	2.56337	257377	2.55928	267588	2.53281	243898	2.50595	0	2.5366	196746	2.54181	367831
	2.61975	38527.8	2.57061	254477	2.56581	263576	2.54011	247868	2.51324	0	2.54395	200722	2.54937	365824
	2.62631	36624.7	2.57764	251699	2.57302	257627	2.54695	252691	2.52171	0	2.55069	201772	2.5565	364516
	2.63283	36538.3	2.5848	252674	2.58009	258447	2.55421	254910	2.52878	230.71	2.55779	201089	2.56378	365747
	2.63974	36569.5	2.59184	257426	2.58762	264555	2.56128	254164	2.53688	1267.27	2.56487	198459	2.57126	366993
	2.64693	36578.1	2.59915	262599	2.59458	267111	2.56773	252629	2.54437	3564.87	2.57278	196457	2.57861	365259
	2.65448	36809.4	2.60588	264673	2.60169	265541	2.5756	250343	2.55196	5312.02	2.57957	199346	2.58538	365534
	2.66175	36818.1	2.61284	262203	2.60843	265520	2.58284	245362	2.55921	4281.2	2.5864	205518	2.59268	368568
	2.6681	36583.1	2.62002	259052	2.61565	266270	2.5898	241281	2.56716	1916.41	2.59361	207579	2.60021	365769
	2.67546	36456.2	2.62692	258974	2.62217	266086	2.59698	246353	2.57464	487.786	2.60082	201528	2.60671	356880
	2.68248	36255.8	2.63421	259858	2.62925	265633	2.60431	259025	2.58195	48.6706	2.60761	194084	2.61415	350419
	2.68876	35038.5	2.64149	259825	2.6361	265863	2.61184	265243	2.59045	0	2.61497	193347	2.62066	349812
	2.69633	33223.8	2.64808	259660	2.64327	267856	2.61858	258601	2.59777	0	2.62213	197676	2.628	351257
	2.70418	32300	2.65487	258904	2.64983	269457	2.62502	248690	2.60524	0	2.62931	200226	2.63446	350220
	2.71202	32644	2.66179	256909	2.65723	269906	2.63163	242814	2.61156	185.702	2.63597	198655	2.64114	345677
	2.7195	33013.4	2.66889	256333	2.66432	272414	2.63861	238937	2.61963	980.871	2.64317	195040	2.64819	341568
	2.72624	32252	2.67608	258530	2.67129	275619	2.64555	236693	2.62647	2662.49	2.64961	192082	2.65547	341413
	2.73297	30644.4	2.68378	260822	2.67822	276641	2.65237	239914	2.63399	3714.05	2.65608	192123	2.66252	345288
	2.74003	29046.2	2.69101	261022	2.68625	276926	2.65971	247622	2.64146	2662.49	2.6627	195050	2.66945	350694
	2.74734	29287.2	2.69841	261205	2.69344	277257	2.66653	251768	2.6489	980.871	2.66967	199412	2.67658	353937
	2.7545	32392.4	2.70596	262648	2.70104	276563	2.67357	249154	2.65619	185.702	2.67632	201299	2.68367	354438
	2.76193	35363.3	2.71311	261257	2.70758	275786	2.68109	245127	2.66369	0	2.68418	199176	2.69022	355569
	2.76886	35269.3	2.72026	256829	2.71476	276253	2.68808	247493	2.67069	0	2.69123	197423	2.69739	356686
	2.77539	33508	2.72723	253621	2.7219	274857	2.69529	254822	2.67921	0	2.6982	197349	2.70463	355073
	2.78234	33007.6	2.73461	253503	2.72931	269473	2.70235	256974	2.6859	0	2.7052	198288	2.71174	354988
	2.78967	34246.8	2.7419	256290	2.73622	265058	2.70911	252919	2.69416	0	2.71334	198655	2.7192	358359
	2.79697	35954.3	2.7487	258276	2.7434	265279	2.71762	248219	2.70263	143.498	2.72019	197361	2.72599	359533
	2.80437	37091.9	2.75607	255552	2.75018	267686	2.72491	246863	2.70915	757.948	2.7271	196576	2.73361	356772
	2.8109	36903.3	2.76281	250209	2.75711	270221	2.7319	250965	2.71646	2057.39	2.73426	195608	2.74085	350513
	2.81773	36002	2.77014	246579	2.76369	272768	2.7389	255904	2.72274	2869.95	2.74119	193407	2.74739	343631
	2.82468	36391.2	2.777	244599	2.77072	273759	2.74631	257981	2.73026	2057.39	2.748	192843	2.75474	342562
	2.83119	38067.8	2.78365	243954	2.77753	272912	2.75337	257352	2.73752	967.692	2.75524	195356	2.76118	345998
	2.83854	38869.7	2.79013	246613	2.78475	270435	2.76001	252225	2.74483	1251.36	2.76237	197912	2.76833	345399
	2.84609	37865.4	2.79678	252622	2.79136	267542	2.76643	244820	2.75173	3007.19	2.76961	197499	2.77481	338755
	2.85383	36295.3	2.8038	261390	2.79861	267355	2.77314	238488	2.75842	4194.89	2.77631	194266	2.78213	332557
	2.86145	35619.7	2.81081	268809	2.80556	268610	2.77976	234404	2.76499	3007.19	2.78353	190675	2.78909	331550
	2.86833	36329.1	2.8181	268065	2.81264	269251	2.78672	235807	2.77316	1107.86	2.79002	189255	2.79615	335007
	2.8753	37185	2.826	260549	2.8195	269982	2.7939	240917	2.78147	209.744	2.79683	189164	2.80313	338915
	2.88247	36811.2	2.83298	254319	2.82745	271028	2.8007	243654	2.78888	0	2.8034	188900	2.8105	341561
	2.8898	35461.1	2.84043	253326	2.83458	271309	2.80804	244159	2.79705	178.987	2.81037	189225	2.81771	344435
	2.89655	34513.5	2.84737	255611	2.84207	270797	2.81494	243409	2.8054	945.403	2.81703	190126	2.82427	343527
	2.90379	35153.2	2.8544	257867	2.84921	271254	2.82244	241087	2.81278	2566.22	2.82438	191708	2.83144	338784
	2.91094	36683.4	2.8616	258172	2.85643	273090	2.8293	241601	2.81955	3579.75	2.83155	194826	2.83873	338235
	2.91747	37245.4	2.86872	256414	2.86342	275935	2.8364	246962	2.82647	2566.22	2.83859	197259	2.84594	342344
	2.92436	37020.8	2.87596	254702	2.87061	278211	2.84347	249819	2.83487	1224.75	2.84576	196399	2.85303	344960
	2.93171	36915.8	2.88306	255362	2.87757	276227	2.84997	245280	2.84236	1811.28	2.85383	195137	2.86033	342841
	2.93896	36488.9	2.88995	256976	2.88483	270906	2.85817	239047	2.84963	4833.35	2.86076	195611	2.86714	340850
	2.94621	35626.5	2.89724	256314	2.89164	268036	2.86539	236392	2.85549	7835.18	2.86751	194567	2.8742	343445
	2.95378	35302.6	2.90447	251810	2.89836	268191	2.87229	235540	2.86238	7338.13	2.87459	192469	2.88186	345701
	2.96034	35003.6	2.91543	246290	2.90491	268963	2.8792	235610	2.86996	4973.81	2.88153	195116	2.88844	346190
	2.967	34163	2.92326	243604	2.91202	270551	2.88667	239044	2.87741	5041.54	2.88828	201103	2.89626	349386
	2.97329	34253.1	2.93079	243003	2.91885	270613	2.89387	245628	2.88459	7253.54	2.89537	203301	2.90274	354417
	2.98073	35769.6	2.93878	243458	2.92618	268394	2.90043	248253	2.89167	7779.13	2.90261	202025	2.90991	355424
	2.98832	36949.3	2.94717	245489	2.93276	269172	2.90685	245763	2.89781	6081.4	2.91008	201328	2.91673	349527
	2.99533	36669	2.95507	249113	2.94438	272710	2.91348	245161	2.90526	4129.82	2.91663	200353	2.92398	342924
	3.00292	36043.9	2.962	253463	2.95271	272633	2.92021	248056	2.91249	2232.51	2.92382	198833	2.93092	341454
	3.01005	35678.9	2.9698	255906	2.96137	270124	2.92717	250837	2.9208	744.859	2.93031	198271	2.93779	344091
	3.01709	34849.8	2.97706	255513	2.97159	271185	2.93429	250731	2.92824	141.02	2.93713	198739	2.94478	347766
	3.02428	34871.1	2.98438	252570	2.97877	273330	2.94136	248515	2.93636	0	2.94365	201022	2.95213	347687
	3.03182	36289.6	2.99134	249194	2.98647	272289	2.94804	247849	2.94493	0	2.95056	204010	2.96319	343123
	3.03841	36777.6	2.99857	249718	2.99376	268424	2.95545	247252	2.95325	0	2.9574	206190	2.97079	339488
	3.04553	36353.7	3.0055	253334	3.00087	262298	2.96279	244200	2.9606	0	2.96481	207342	2.98014	342502
	3.0524	36961.2	3.01277	255077	3.00835	256899	2.96935	243168	2.96809	0	2.97152	207206	2.99043	351735
	3.05889	38455.9	3.01987	254209	3.01537	255393	2.97652	246845	2.97592	0	2.97859	206579	2.99772	357246
	3.06586	39477.4	3.0268	253084	3.0227	256450	2.98357	250141	2.98347	0	2.98592	204143	3.0051	356820
	3.07338	38891.5	3.03403	253286	3.02947	258213	2.99025	247531	2.992	0	2.99844	200616	3.01262	355774
	3.08078	36801.8	3.04166	253387	3.03616	259079	2.99827	243705	2.99945	0	3.00671	200123	3.01916	353286
	3.08877	35440.5	3.04939	250787	3.0427	260034	3.00545	246368	3.00705	0	3.0165	201196	3.02573	348570
	3.09631	36736	3.05654	247753	3.04984	263697	3.01236	249249	3.01434	0	3.02445	201553	3.03336	341393
	3.10375	38568.2	3.06389	248712	3.05664	269292	3.01956	247090	3.02166	115.724	3.03138	202313	3.0412	332073
	3.11032	37992.9	3.07039	252789	3.06386	273161	3.0295	243613	3.02896	611.249	3.03856	204782	3.04807	326197
	3.11666	35458.5	3.07693	254679	3.07044	273918	3.03852	240165	3.03644	1659.18	3.04583	207658	3.0549	325562
	3.12415	32694	3.08369	252915	3.07779	273670	3.04596	237093	3.04244	2314.48	3.05251	207285	3.06155	323316
	3.13181	31771.5	3.09073	249809	3.08497	272718	3.05359	235382	3.05	1659.18	3.05956	202102	3.06865	319681
	3.13831	33267.3	3.09786	246542	3.09207	270168	3.06187	236110	3.05742	611.249	3.06644	196620	3.07527	324227
	3.14488	35841.5	3.10553	244187	3.09917	266526	3.07087	238179	3.06394	115.724	3.07291	197094	3.0822	338055
	3.15208	37639.8	3.11222	243117	3.10681	262687	3.07823	240070	3.07306	0	3.0798	202594	3.08963	349489
	3.15911	37722.4	3.11946	244530	3.11364	260715	3.08523	240433	3.08035	0	3.08642	205255	3.09702	349324
	3.16648	37507.6	3.12684	248061	3.12061	262588	3.09253	238824	3.08658	0	3.09326	201525	3.10409	341680
	3.17413	37523	3.1337	250669	3.12801	267670	3.09998	238911	3.09339	0	3.1009	198381	3.11071	337920
	3.18119	36532.6	3.1408	252146	3.13519	271908	3.10695	242132	3.10067	0	3.10778	199542	3.11812	340455
	3.18774	34695.8	3.14788	252231	3.1423	272387	3.11421	245668	3.10889	0	3.11494	200241	3.12535	341531
	3.19465	33128.6	3.15508	251004	3.14977	269915	3.12128	247571	3.11574	143.195	3.122	201389	3.13286	340241
	3.20115	33036.4	3.16226	250468	3.15683	267412	3.12785	248122	3.12327	756.348	3.12898	204192	3.14007	340709
	3.208	34787.1	3.16926	250065	3.16391	266064	3.13585	248946	3.13055	2053.04	3.13761	203566	3.14743	341542
	3.21513	37023.7	3.17641	248163	3.17068	262620	3.14316	248740	3.13904	2863.9	3.14448	199421	3.1546	342079
	3.22248	38047.5	3.1838	245330	3.17747	256890	3.14999	245416	3.14653	2053.04	3.1518	197655	3.16139	342828
	3.23048	37962	3.19112	242914	3.18412	253261	3.15723	241201	3.15308	1005.1	3.15883	198933	3.16799	340365
	3.23801	37583.5	3.19819	241336	3.19112	252421	3.16448	239176	3.15915	1457.11	3.16595	200419	3.17453	333508
	3.24575	37142	3.20525	239294	3.19796	253005	3.17127	237166	3.16785	3566.5	3.17274	201238	3.18273	329381
	3.25267	36698.2	3.21178	237064	3.20517	253472	3.17829	233526	3.17535	4975.1	3.18019	200626	3.18986	330678
	3.25888	36243.3	3.21899	236289	3.21173	252009	3.18506	231225	3.18252	3566.5	3.1874	199808	3.19677	330440
	3.26641	35942.4	3.2257	236948	3.21916	252098	3.19148	232592	3.19052	1313.91	3.19414	198516	3.20333	328711
	3.27407	36302.8	3.23218	239182	3.22627	254889	3.19806	237730	3.19682	248.755	3.20096	196564	3.20997	332947
	3.28141	36593.7	3.23928	243142	3.23322	255662	3.2048	245679	3.20438	0	3.20791	196899	3.21641	339932
	3.28795	35842.2	3.24691	245489	3.24031	255544	3.21173	252531	3.21144	210.352	3.21433	198727	3.22339	340215
	3.29471	34548.5	3.25419	243438	3.24778	256763	3.21888	254043	3.219	1111.07	3.2212	198827	3.23076	335554
	3.3018	33070.1	3.26142	238162	3.25476	257123	3.22567	249536	3.22661	3015.91	3.22778	197762	3.23809	335352
	3.30904	31494.6	3.26885	233227	3.26167	257540	3.23295	242358	3.23402	4207.04	3.23527	198763	3.24531	341543
	3.3197	31049	3.2758	231152	3.26883	259545	3.24038	238891	3.24113	3143.5	3.24281	201970	3.25212	347082
	3.32838	32102.2	3.28278	232027	3.27603	262522	3.24721	241348	3.24768	1784.99	3.24985	202998	3.2595	346881
	3.33716	33239.7	3.28964	234046	3.28304	263905	3.25444	244966	3.25502	2236.14	3.25707	200764	3.26672	341393
	3.34477	33650.6	3.29676	234667	3.29101	261966	3.26148	247820	3.26333	3589.58	3.26391	199491	3.27383	335160
	3.35449	33596.5	3.30386	232823	3.29798	260546	3.26793	249228	3.27087	4646.29	3.27097	200929	3.28071	330406
	3.36177	33211.3	3.31049	231175	3.30511	262074	3.27594	246363	3.27842	4603.46	3.27882	202790	3.28797	326306
	3.36929	32783	3.31776	234055	3.31187	263666	3.2831	242016	3.28588	2944.56	3.2856	203014	3.29519	326373
	3.37656	32348.5	3.32515	240262	3.3187	263656	3.28991	243127	3.29422	1037.78	3.29289	199165	3.30258	330009
	3.38366	32394	3.33281	243655	3.32525	263389	3.29711	250412	3.30087	196.477	3.29951	193572	3.30926	330813
	3.39098	33479.2	3.33968	243922	3.33223	263635	3.30428	254007	3.30892	0	3.30666	191130	3.31586	329613
	3.39746	34359.4	3.34706	243342	3.33905	261603	3.31123	248859	3.31589	0	3.3134	190746	3.32327	332315
	3.40494	34411.3	3.35363	241158	3.3463	256729	3.31823	242950	3.32203	0	3.32079	189181	3.33071	336754
	3.4126	34523	3.36067	238803	3.35293	252160	3.32529	241362	3.32904	0	3.328	186452	3.33784	336147
	3.41959	34975	3.36761	240237	3.36011	252650	3.33171	242687	3.33635	0	3.33451	186187	3.34426	333751
	3.42727	35160.9	3.37423	243824	3.36714	257797	3.33831	244019	3.34461	0	3.3414	189203	3.35091	333715
	3.43387	35124.2	3.38131	243835	3.37411	260470	3.34502	244526	3.35273	0	3.34828	192498	3.35786	334402
	3.44054	35500.5	3.38902	239985	3.3811	258921	3.35208	247598	3.36017	0	3.35484	195933	3.36479	333859
	3.44783	36087	3.39587	238217	3.38843	256094	3.3592	252050	3.36781	0	3.36168	198711	3.37191	330577
	3.45534	36633.2	3.4032	241302	3.39534	253396	3.36564	251326	3.37535	0	3.36827	197929	3.37882	329293
	3.46284	37343.6	3.41059	245036	3.40229	252640	3.37283	244522	3.38278	0	3.37508	194609	3.38599	332991
	3.46989	40164	3.41757	245598	3.40972	253131	3.38034	238680	3.3901	0	3.38282	192383	3.39275	334513
	3.4772	47695.1	3.42474	243847	3.4169	253849	3.38762	238139	3.39748	0	3.38935	192414	3.40032	331326
	3.48401	52606.4	3.43174	241248	3.42398	254281	3.39476	241079	3.40544	0	3.39647	194883	3.40731	329216
	3.49026	46959.8	3.43906	236854	3.43198	253117	3.40172	244153	3.41278	165.297	3.40343	199348	3.41437	328801
	3.49704	38300	3.44624	232035	3.43907	251446	3.40836	244652	3.42055	873.092	3.41057	201268	3.42117	326078
	3.50404	34551.1	3.4532	229766	3.4463	253260	3.41631	243901	3.4281	2369.94	3.41853	197271	3.42836	324571
	3.51152	33714.5	3.46043	230259	3.45313	257863	3.42361	245442	3.43547	3305.95	3.42546	190612	3.43566	328716
	3.51815	32783.5	3.46767	234840	3.45993	258085	3.43046	248667	3.44154	2495.48	3.43271	187792	3.44312	331666
	3.52532	31936.1	3.47524	241212	3.46651	254026	3.43766	249980	3.449	1706.55	3.43973	189766	3.44984	329791
	3.53281	32660.1	3.48201	244035	3.47359	254499	3.44429	251465	3.45667	2864.99	3.4468	191660	3.45652	330094
	3.53913	34479.1	3.48944	244332	3.48036	258855	3.45111	255467	3.46415	4953.09	3.45357	191266	3.46412	335330
	3.54657	35822.3	3.49593	244340	3.48771	258753	3.45799	255488	3.47072	5206.73	3.46048	189468	3.47119	339724
	3.55479	36045.5	3.50286	244699	3.49426	253912	3.46507	249485	3.47696	3105.32	3.4677	187395	3.47887	336834
	3.56171	35987.4	3.50981	245034	3.50165	250131	3.47152	245686	3.48547	1025.26	3.4743	187486	3.48532	330202
	3.56937	35736	3.51641	243478	3.50853	248727	3.47799	246729	3.49194	170.338	3.48121	189892	3.49199	325814
	3.57697	35257.8	3.52357	240606	3.51553	247395	3.48465	249975	3.49928	0	3.48837	191818	3.49904	323688
	3.58348	34908.1	3.53131	238366	3.52267	245737	3.49157	254191	3.50674	0	3.49485	192206	3.50609	324226
	3.59034	34022	3.53812	238289	3.52984	244245	3.49861	255569	3.51408	0	3.50155	190708	3.51324	325680
	3.59792	33101.7	3.54536	238947	3.53682	245747	3.50524	251587	3.52232	0	3.50815	188749	3.52018	326044
	3.60472	33143.5	3.55243	239223	3.54376	250422	3.5128	246456	3.52933	0	3.51512	188076	3.52742	327933
	3.61187	33736.6	3.55936	241132	3.55128	252932	3.52048	244769	3.53694	0	3.52279	185807	3.53422	331277
	3.61932	34065.6	3.56659	243902	3.55848	253113	3.52767	246013	3.54422	0	3.52951	181256	3.54164	331452
	3.62631	33774.7	3.57364	244241	3.56557	252192	3.53482	247410	3.55256	0	3.53664	178644	3.54852	325914
	3.63348	33345.4	3.58085	239553	3.57365	250370	3.54213	247127	3.56094	0	3.54333	181131	3.55556	318720
	3.64	33286	3.58792	230979	3.58069	251713	3.54845	243357	3.56858	0	3.55072	188231	3.56245	313748
	3.64694	33604.7	3.59484	224475	3.58797	255844	3.55631	240548	3.57679	0	3.5588	193929	3.56976	312034
	3.65447	34694.9	3.60188	223966	3.59479	257941	3.56362	243241	3.58417	0	3.5656	193397	3.57685	314733
	3.66134	36946.9	3.6086	228480	3.60162	258563	3.57049	245384	3.59029	0	3.57272	189131	3.58432	316920
	3.6685	38417.7	3.61649	233297	3.6081	257550	3.57778	242411	3.59836	0	3.57971	184484	3.59105	313972
	3.67566	36463.7	3.62339	234286	3.61514	253327	3.58426	238427	3.60561	0	3.58681	180573	3.59763	311287
	3.68204	32494.2	3.63085	233495	3.62209	248409	3.59117	237843	3.61294	193.889	3.59368	180112	3.60493	312651
	3.68947	30528.3	3.63742	232994	3.62934	245267	3.5981	239210	3.62027	1024.11	3.60041	183351	3.61218	314016
	3.69711	30735.8	3.64432	230440	3.63591	245700	3.60504	239145	3.62717	2779.87	3.60767	186360	3.61906	311534
	3.70389	31073.6	3.65129	227330	3.64311	247811	3.61152	238554	3.6355	3877.79	3.61437	185956	3.62551	309483
	3.71145	32177.9	3.65787	226537	3.65015	247125	3.61814	239665	3.6429	2779.87	3.62132	184495	3.63227	311989
	3.71832	34426.9	3.66505	228233	3.65714	245533	3.62487	242574	3.65033	1024.11	3.62827	187921	3.63982	317216
	3.7259	35861.4	3.67273	230429	3.66407	245123	3.63181	246446	3.65847	193.889	3.63474	193829	3.64676	324948
	3.73315	36047.8	3.67958	230885	3.67129	244772	3.63904	248148	3.66587	203.993	3.64149	195006	3.65392	334018
	3.74067	36083.4	3.68678	231154	3.67838	244041	3.64579	247065	3.67279	1077.48	3.64805	192826	3.66108	334467
	3.74718	35654.3	3.6938	233692	3.68527	243539	3.65282	247374	3.68131	2924.73	3.65511	190346	3.66791	325126
	3.75422	34565	3.70096	236283	3.69269	244810	3.66041	247009	3.68874	4079.85	3.66285	189122	3.67498	321111
	3.7612	33372.4	3.70802	235925	3.69984	248061	3.66759	245444	3.6972	2924.73	3.66982	190010	3.68236	326284
	3.76813	32448.5	3.71492	234033	3.70691	249956	3.67467	248593	3.70466	1077.48	3.67696	189325	3.68938	330072
	3.77514	33022	3.72576	232594	3.71444	247790	3.68208	253637	3.71219	203.993	3.68393	187642	3.69625	328911
	3.7816	35601	3.73396	230427	3.72146	243547	3.68884	253989	3.7192	0	3.69119	187592	3.70312	326596
	3.78873	38244.3	3.74279	227143	3.72855	241427	3.69671	248183	3.72583	0	3.69917	186162	3.71048	323912
	3.79631	38907.9	3.75293	225091	3.73532	243616	3.70395	240398	3.73323	0	3.70603	184442	3.71766	320883
	3.80307	37533.9	3.76126	227381	3.74218	247921	3.71082	237749	3.73939	0	3.7133	185369	3.7251	320793
	3.81036	36052.1	3.76803	233362	3.75209	249325	3.71815	240902	3.74598	0	3.72027	186738	3.73177	322243
	3.81787	36240.7	3.77507	238345	3.76049	246870	3.72479	242290	3.75247	0	3.72743	187168	3.73837	320353
	3.82431	36944.4	3.782	239302	3.76942	243967	3.73129	237085	3.76	0	3.73423	187953	3.74584	316125
	3.83166	36948.7	3.78898	237975	3.77839	243193	3.73826	234022	3.76777	0	3.74114	189809	3.7523	315723
	3.83932	36465.6	3.79581	236619	3.78643	244286	3.74505	241275	3.7748	0	3.74837	190734	3.75924	321330
	3.84623	35175.6	3.80287	234748	3.79347	243809	3.75149	249781	3.7825	117.392	3.75528	189248	3.76574	326163
	3.85392	33604.3	3.81045	232108	3.80051	240836	3.75804	251130	3.78992	620.058	3.76229	188284	3.77601	325630
	3.8613	33333.7	3.8172	230278	3.80775	237947	3.76473	248090	3.7968	1683.1	3.76889	189122	3.78393	325741
	3.8682	34343.8	3.82446	231107	3.81513	235012	3.77163	243256	3.80404	2347.84	3.77542	187613	3.79251	329594
	3.87533	35371.8	3.83188	232519	3.82212	234027	3.7787	239158	3.8119	1683.1	3.78206	183254	3.80343	331013
	3.88291	35505.3	3.83882	229212	3.82913	237759	3.78566	237285	3.81923	620.058	3.78866	181157	3.81058	326470
	3.8901	34595.8	3.84585	221936	3.83624	241663	3.79318	235714	3.82658	117.392	3.79567	184793	3.81796	318489
	3.89732	33471.5	3.85278	217071	3.84342	241447	3.80076	235216	3.83409	0	3.80348	190631	3.82546	312125
	3.90384	32352.1	3.86022	216935	3.85128	239239	3.80787	237290	3.84239	0	3.81037	191911	3.83291	312834
	3.91065	31256.3	3.86717	219912	3.85841	240276	3.81501	239778	3.84937	0	3.81748	189191	3.84024	319744
	3.91734	31344.2	3.87407	224001	3.8654	245028	3.82239	240073	3.85686	0	3.82683	186752	3.84757	326842
	3.92382	31904.1	3.88133	226395	3.87251	248177	3.82926	238934	3.864	0	3.83574	185558	3.85501	331626
	3.93108	31385.6	3.88823	227663	3.87934	245582	3.83709	238646	3.87232	0	3.84586	186196	3.86184	332920
	3.93872	31086	3.89514	229234	3.88593	239284	3.8443	239158	3.87963	0	3.85558	186994	3.86911	330702
	3.94546	32744.3	3.90251	228699	3.89313	235753	3.85118	239785	3.88578	129.178	3.86374	185409	3.87578	323867
	3.95265	34929.2	3.90962	223926	3.90023	236321	3.85833	240710	3.89211	682.311	3.87098	181854	3.88232	312363
	3.96008	35805	3.91648	217066	3.90711	238893	3.86577	241527	3.89944	1852.08	3.87794	177751	3.88927	303822
	3.96646	35823.3	3.92296	214370	3.91424	242290	3.87443	242898	3.9069	2583.56	3.88492	174911	3.89637	303265
	3.97391	35760.4	3.92968	218404	3.92101	242712	3.88251	244445	3.9159	1852.08	3.89225	175900	3.90296	308089
	3.98155	35878.9	3.93664	224127	3.9282	238789	3.89059	244919	3.92343	682.311	3.89911	181158	3.90965	313151
	3.98863	36321	3.94367	227040	3.93505	234529	3.89887	243729	3.93188	129.178	3.90595	186992	3.91643	315926
	3.99632	36492.8	3.95111	229771	3.94179	233521	3.90717	239121	3.9403	0	3.9124	189064	3.9234	319435
	4.00364	35483.6	3.95792	235477	3.94885	235303	3.91429	232820	3.94695	0	3.91905	188531	3.93037	325225
	4.01058	33189.5	3.96518	239208	3.95628	237752	3.9215	229035	3.95385	0	3.92605	188259	3.93731	330114
	4.01766	31542.3	3.97264	235681	3.9632	238846	3.92858	227216	3.9613	0	3.93272	186096	3.94429	332363
	4.02519	32331.7	3.98005	229376	3.96985	237136	3.93554	226266	3.96953	116.027	3.94054	181833	3.95118	332516
	4.03226	34026.2	3.98712	228578	3.97691	234975	3.94304	229184	3.97713	612.851	3.94721	180105	3.95831	329830
	4.03931	34639.4	3.99405	231156	3.98393	234634	3.95044	235801	3.98545	1663.53	3.95455	182237	3.96613	326323
	4.04673	34929.3	4.00131	228896	3.99166	234068	3.95767	239781	3.99289	2472.87	3.96143	184494	3.97324	325432
	4.05381	35414.4	4.00813	223110	3.99889	234436	3.965	238135	4.00066	2468.11	3.9684	183651	3.98055	325126
	4.06086	35453.1	4.01484	221663	4.0059	236641	3.97154	233210	4.0064	2796.8	3.97547	180589	3.98778	324317
	4.06949	35144.7	4.02176	224205	4.01297	237722	3.97943	227574	4.0154	3162.53	3.98354	176637	3.9948	324337
	4.07852	34663.2	4.0289	225288	4.01984	238123	3.98669	226708	4.02253	2183.95	3.9904	173001	4.00178	323356
	4.08669	34556.2	4.03596	224029	4.02633	241036	3.99357	232585	4.02983	804.574	3.99685	173725	4.00894	320468
	4.09576	35764.7	4.04365	222937	4.0333	245400	4.00097	238303	4.03818	152.325	4.00353	178743	4.01626	319400
	4.10457	37277.4	4.05075	225055	4.04038	248193	4.00749	240492	4.04558	0	4.01053	181695	4.02287	320839
	4.11111	37442.2	4.05763	230430	4.04726	248848	4.01444	240671	4.05293	0	4.01752	180056	4.02951	321400
	4.11859	36624.5	4.0642	233259	4.05449	246949	4.02161	238559	4.0604	0	4.02493	177938	4.0361	321614
	4.1261	35469.6	4.07098	230467	4.06103	243767	4.02841	237453	4.06852	0	4.03211	178331	4.04256	323190
	4.13299	34259.2	4.07768	225914	4.06818	241870	4.03548	236830	4.07577	0	4.03901	179839	4.04964	324862
	4.14052	34284.9	4.08474	223379	4.07495	239850	4.04207	232306	4.08337	0	4.04613	177811	4.05654	324950
	4.14743	35002.3	4.09222	222761	4.08182	236675	4.04854	228393	4.09097	0	4.05256	172943	4.06328	323077
	4.1547	34805.4	4.09924	223477	4.08894	233653	4.05537	229155	4.09804	0	4.05921	172218	4.07026	321329
	4.16186	34459.1	4.10641	224101	4.09603	232474	4.06197	228982	4.10525	0	4.06588	177743	4.07749	320836
	4.16919	34321.9	4.11375	225307	4.10336	233232	4.06924	225864	4.11269	0	4.0731	186627	4.0844	318441
	4.17627	34025.5	4.12094	228852	4.11008	233424	4.07622	224957	4.12038	0	4.08084	192818	4.09118	313995
	4.18363	33695.7	4.12806	231323	4.11749	233398	4.08383	227492	4.12779	0	4.08741	191109	4.09855	312644
	4.19112	32732.9	4.135	230166	4.12434	235418	4.09091	231367	4.13516	0	4.09445	184818	4.10573	314218
	4.19815	31399.7	4.14213	228046	4.13167	237909	4.09806	236489	4.14275	0	4.10166	178353	4.11306	313019
	4.20567	30551.5	4.14913	225722	4.13893	237839	4.10542	242134	4.14978	0	4.10858	173283	4.12092	310022
	4.21298	30198	4.15586	221749	4.14589	235548	4.11212	245891	4.15726	0	4.11565	171458	4.12811	309840
	4.21944	30259.9	4.1628	216630	4.15307	233305	4.12008	242685	4.16469	0	4.1236	172534	4.13537	312434
	4.22618	30397.2	4.17004	212739	4.15985	233587	4.12734	233034	4.17125	0	4.13046	174675	4.14225	317192
	4.23312	30512.7	4.17694	210299	4.16636	235821	4.13406	225766	4.17848	0	4.1373	177378	4.14944	321303
	4.2398	31043.6	4.18426	210187	4.17344	236754	4.14119	224341	4.18664	0	4.14373	179764	4.1568	318402
	4.24829	31998.1	4.1911	212990	4.18044	236839	4.14798	224945	4.19399	0	4.15071	180522	4.16347	309821
	4.25469	32750.1	4.19811	216291	4.18739	237951	4.1546	223439	4.20139	0	4.15762	178687	4.17006	303596
	4.26209	32424.3	4.20464	216537	4.19457	237839	4.16168	220088	4.20752	0	4.16497	175030	4.17662	304230
	4.26964	31047	4.21151	212987	4.20111	236391	4.1688	221494	4.21503	247.163	4.17218	172686	4.18306	308968
	4.27681	30357.1	4.2186	210581	4.20849	236586	4.17584	231270	4.22329	1305.5	4.17914	173872	4.18971	311330
	4.28412	31835.8	4.22577	211321	4.21531	238041	4.18258	242571	4.23076	3731.78	4.18611	177048	4.19675	310464
	4.29065	33452.1	4.23341	212406	4.22219	237411	4.18908	244994	4.2378	5936.81	4.19258	180140	4.20326	312796
	4.29785	32893.7	4.24052	215092	4.22937	234293	4.19575	237289	4.24519	6240.59	4.19913	183262	4.21022	319914
	4.30532	31906.3	4.24768	221921	4.23643	232075	4.20233	230063	4.25185	5249.19	4.20606	184645	4.21757	324411
	4.31232	32029.6	4.25477	230059	4.24369	233606	4.20896	229462	4.25944	4010.27	4.21302	183999	4.22426	321646
	4.31923	31610.1	4.26194	234392	4.25052	236909	4.21614	231056	4.26676	4161.98	4.22076	183235	4.23119	318826
	4.32678	30346.3	4.26912	232563	4.25793	238073	4.22372	230228	4.27459	5533.23	4.22739	181131	4.2388	321390
	4.33411	30394.6	4.2761	227339	4.26474	234714	4.23072	226865	4.28199	5695.16	4.2343	178693	4.24609	326218
	4.34098	31984.5	4.28331	224136	4.27196	230990	4.23783	224813	4.29027	5081.05	4.24123	177744	4.2531	330918
	4.34851	32930.1	4.29066	222288	4.27924	233161	4.24506	226252	4.29842	4358.53	4.24814	177163	4.26016	331124
	4.35627	32293.4	4.29757	219675	4.28622	238741	4.25191	227140	4.30548	2696.56	4.25559	176102	4.26756	324783
	4.36276	31514	4.30423	218270	4.29341	240842	4.25915	225607	4.31306	954.055	4.26333	174342	4.27507	317687
	4.36944	32159.4	4.31135	218112	4.30029	238885	4.26644	223781	4.32119	180.626	4.27016	172702	4.28206	315365
	4.37645	33244.4	4.31847	219656	4.30684	237082	4.2733	223345	4.32835	0	4.27701	171677	4.2893	319052
	4.38332	33338.9	4.32569	221379	4.31397	236590	4.28018	224045	4.33532	0	4.28367	172213	4.29662	324138
	4.39032	33006.4	4.33282	219520	4.32112	236379	4.28701	226434	4.34265	0	4.29069	173459	4.3035	325066
	4.39674	32586.9	4.33964	215939	4.32784	237049	4.29355	230951	4.34998	0	4.29729	172041	4.31028	322155
	4.40422	31681.7	4.34617	212715	4.33514	238135	4.30057	233253	4.35765	0	4.30466	168383	4.31713	316843
	4.41168	30644.7	4.3529	209480	4.34178	236617	4.30782	231396	4.36485	0	4.3119	166426	4.32363	311485
	4.41839	30150.6	4.35987	208112	4.34894	231401	4.3149	230358	4.37239	0	4.31925	167196	4.33046	308945
	4.42574	30749	4.36701	210276	4.35585	227067	4.32223	231542	4.37933	0	4.32652	169885	4.33757	309238
	4.43329	32381.8	4.37453	215017	4.36293	227702	4.32871	233248	4.38745	0	4.33302	173518	4.34407	312277
	4.44037	33444.2	4.38161	219086	4.37011	230040	4.33562	234260	4.39458	0	4.33982	175469	4.35101	315508
	4.4479	32872	4.38884	220798	4.37724	229725	4.34216	233420	4.402	0	4.34629	175527	4.35811	317952
	4.45438	31760.2	4.39616	221437	4.38459	227680	4.34877	232318	4.40928	0	4.35349	175832	4.36528	323120
	4.46142	31796	4.40306	220631	4.3914	225664	4.35551	231221	4.41574	0	4.36142	175669	4.37216	326646
	4.46838	33581.2	4.41008	218737	4.39904	223829	4.36305	228428	4.42312	165.12	4.36821	174912	4.38	322176
	4.47566	35062.9	4.41703	218144	4.40582	221558	4.37053	227261	4.43045	872.154	4.37506	174831	4.38746	314806
	4.48305	33934.5	4.4243	218387	4.41345	219251	4.37767	228982	4.43909	2367.39	4.38196	173876	4.39482	312033
	4.49031	31701.4	4.43187	217898	4.42089	219517	4.3851	230183	4.44516	3302.39	4.38893	171989	4.4019	313328
	4.49815	30603.6	4.43864	216913	4.42787	223279	4.39196	229696	4.45237	2367.39	4.39612	172434	4.40921	314491
	4.50464	29875.9	4.44531	215653	4.43502	229344	4.39896	228068	4.46073	872.154	4.40431	175698	4.41652	312860
	4.51136	28910	4.45245	213620	4.4419	234332	4.40635	226468	4.46865	165.12	4.41123	178813	4.4234	310517
	4.51883	28825	4.45959	210202	4.44838	233907	4.4132	225053	4.47671	214.843	4.41832	178340	4.4306	310654
	4.52575	29737.2	4.46692	207859	4.45564	228673	4.42002	223316	4.48438	1134.79	4.4251	175771	4.43736	312464
	4.53287	30954.3	4.47405	208261	4.46277	222829	4.42731	222251	4.49276	3080.29	4.4321	175571	4.4444	314408
	4.53931	32320.1	4.48077	208260	4.46957	220378	4.43382	223039	4.5003	4296.86	4.43889	177368	4.45099	316879
	4.54675	34351.7	4.48721	206921	4.47685	221813	4.44082	225458	4.5077	3080.29	4.44613	178636	4.45773	317318
	4.55431	37253.4	4.49396	206295	4.48347	223427	4.448	227358	4.51498	1134.79	4.45331	177478	4.46419	312390
	4.56145	39134.5	4.50063	207245	4.49061	225432	4.45491	229808	4.52222	214.843	4.46014	175088	4.4709	307832
	4.56855	37927	4.50771	209710	4.49733	229237	4.46213	233452	4.53016	0	4.46691	173981	4.47774	311563
	4.57578	34925.6	4.51545	213450	4.5043	231221	4.46858	232560	4.53757	0	4.47335	174032	4.48428	320172
	4.58282	32702.4	4.52234	215948	4.51145	230359	4.47591	226944	4.54518	0	4.48037	174764	4.49123	327411
	4.59036	31598.9	4.52954	214050	4.51864	228070	4.48243	222933	4.55261	0	4.48719	174804	4.49836	333292
	4.59764	31022.4	4.54036	211529	4.52581	225341	4.48924	224204	4.56	0	4.4941	174733	4.50539	336203
	4.60424	30854.1	4.54885	212735	4.53271	222629	4.49601	227866	4.5673	0	4.50175	175652	4.51243	331993
	4.61131	30996.8	4.55743	216706	4.54011	221783	4.5034	226262	4.57578	0	4.50861	176318	4.51932	321552
	4.61864	31031.5	4.56727	220781	4.54694	225592	4.51068	219327	4.58311	0	4.51577	176413	4.52733	311998
	4.62604	30543.3	4.57567	222416	4.55469	230591	4.51785	215232	4.59049	134.117	4.52263	177298	4.53456	310382
	4.6328	30301.8	4.58319	220656	4.56192	231994	4.52504	217440	4.59752	708.399	4.52946	179595	4.54133	317719
	4.64021	31019.2	4.59012	216718	4.57282	230643	4.53229	222476	4.60467	1922.89	4.53665	182566	4.54863	327041
	4.64677	32064.5	4.5973	214029	4.58138	228032	4.53916	226033	4.61167	2682.34	4.54465	182550	4.55592	329024
	4.65351	32598.8	4.60464	213468	4.58917	223436	4.54637	227277	4.61911	1922.89	4.55165	176537	4.56275	324134
	4.66088	32491.8	4.61191	213669	4.59868	217872	4.55332	226459	4.62774	708.399	4.5586	169986	4.57023	319087
	4.66779	32465	4.61869	214241	4.60686	215913	4.56034	224788	4.63514	134.117	4.56541	168058	4.5772	313028
	4.67539	32329.6	4.62522	212333	4.61406	217659	4.56759	222373	4.6428	0	4.57233	167135	4.58425	305486
	4.68178	31819	4.63202	209053	4.62125	218859	4.57419	219537	4.65057	202.825	4.57932	166053	4.5908	302267
	4.68916	32157.5	4.63896	210087	4.62849	219495	4.58115	217643	4.65795	1071.31	4.5865	167411	4.60172	304049
	4.69668	32939.8	4.64609	214682	4.63525	221740	4.58813	216249	4.66594	2907.99	4.59377	170115	4.60936	308689
	4.70394	32938.9	4.65378	217329	4.64199	223559	4.59497	217200	4.67375	4056.5	4.60066	171603	4.6168	314321
	4.71097	32857.7	4.66072	216406	4.64893	222565	4.6017	221543	4.68113	2907.99	4.60757	172675	4.62473	316808
	4.71846	32542	4.66806	213822	4.65584	221066	4.60821	226430	4.68851	1071.31	4.61414	172483	4.63406	317428
	4.72557	31122.6	4.67536	212151	4.66279	221190	4.61529	230383	4.69473	202.825	4.62099	169424	4.64208	318666
	4.73324	29802.2	4.682	209965	4.66946	223991	4.62199	231045	4.70371	0	4.62813	166724	4.64909	318611
	4.74032	29872.9	4.68925	205283	4.67679	227741	4.6291	226421	4.71205	0	4.63461	167346	4.65619	316927
	4.74771	30396.9	4.69623	202626	4.6841	229075	4.63593	219144	4.71937	0	4.64249	169755	4.66319	315895
	4.75428	30308.2	4.70361	204652	4.69179	229870	4.64347	213743	4.72718	0	4.64948	171767	4.6711	316458
	4.76122	29718.2	4.71069	208469	4.69858	231376	4.6508	212514	4.7349	0	4.65953	172079	4.67811	315886
	4.7684	28883.9	4.71776	210324	4.70611	231701	4.65807	214505	4.74321	0	4.66803	172349	4.68495	312320
	4.77531	28228.7	4.7252	210367	4.71309	231146	4.66517	216669	4.75085	0	4.67642	174617	4.69229	310482
	4.78259	28571.2	4.73209	211775	4.72033	231031	4.67234	216803	4.75897	0	4.68612	175135	4.69949	315023
	4.78903	30017.1	4.7392	211403	4.72686	231715	4.67948	214905	4.76676	0	4.69445	171202	4.70676	321393
	4.79576	31389.8	4.74641	206926	4.73402	229636	4.68671	215315	4.77435	0	4.70205	166879	4.71449	324376
	4.80334	31553.8	4.75356	203147	4.74113	225307	4.69355	219202	4.78091	0	4.70861	166739	4.72153	323884
	4.81318	31028.6	4.76038	203195	4.74813	224118	4.70047	219214	4.78789	0	4.71562	169525	4.7282	317744
	4.82226	31316.4	4.76698	204091	4.75519	224578	4.71083	212850	4.79554	0	4.72266	171228	4.73529	309134
	4.83094	32271.6	4.77404	202355	4.76185	224758	4.71894	205460	4.80289	0	4.73001	169697	4.74242	305077
	4.84121	33180.6	4.78091	201193	4.7691	227510	4.72749	202697	4.8099	0	4.73721	166452	4.74909	302979
	4.84904	34425.9	4.78798	203772	4.77597	232400	4.73557	206572	4.81683	178.166	4.74414	164527	4.75559	301494
	4.85614	35369.3	4.79551	206441	4.78301	235284	4.74397	212541	4.82285	941.066	4.75103	163573	4.76271	305419
	4.86328	34798.8	4.80253	207025	4.79012	233605	4.75134	216267	4.83185	2554.45	4.75758	164057	4.76986	312194
	4.87082	33540.3	4.80953	206147	4.79729	228146	4.75846	219189	4.84015	3563.33	4.76468	167614	4.77673	315976
	4.87793	33120.6	4.81675	202775	4.80441	223466	4.76506	221688	4.84775	2554.45	4.7718	171019	4.78389	316496
	4.8852	33939.2	4.82374	198607	4.81106	223142	4.772	220842	4.85524	941.066	4.77899	171620	4.79049	316698
	4.89226	34830.5	4.83108	197125	4.81794	225391	4.77951	216318	4.86139	178.166	4.78571	172226	4.79742	316932
	4.89886	34011.2	4.8381	200455	4.82517	227880	4.78677	212788	4.87005	0	4.79336	174861	4.80438	314696
	4.90608	32387.3	4.84526	206803	4.83292	228546	4.79386	212257	4.87766	0	4.80041	176237	4.81149	313129
	4.91301	32374.8	4.85212	209982	4.83979	226672	4.80117	211419	4.88509	0	4.8075	174147	4.81849	314703
	4.92036	34055	4.85899	208646	4.84699	225247	4.80783	208858	4.89334	167.473	4.81479	171966	4.8257	316855
	4.92788	35974.4	4.86629	206541	4.85392	225496	4.81521	206283	4.90104	1050.6	4.82175	172425	4.83289	319542
	4.93435	36182.4	4.87315	205938	4.86104	225096	4.82261	205270	4.9079	3278.04	4.82848	172223	4.84006	321984
	4.94082	34192.7	4.8803	205484	4.86755	222645	4.82983	205881	4.91523	5729.75	4.83527	167775	4.84769	322320
	4.94747	32360	4.88825	204332	4.87443	219678	4.83673	204344	4.92244	5721.52	4.8431	163488	4.85529	321831
	4.95494	32256.7	4.89563	206043	4.88165	217801	4.84389	201329	4.92986	3264.87	4.84965	164045	4.86246	323012
	4.9625	33100.8	4.90243	211597	4.88877	217578	4.85096	203231	4.9383	1044.38	4.85638	165441	4.86942	323709
	4.9689	33691.8	4.90898	215969	4.89572	218021	4.85781	208449	4.94597	166.019	4.86331	164140	4.87603	319979
	4.97636	33603.6	4.91595	214779	4.90279	218895	4.86484	210039	4.9532	0	4.87034	164401	4.8832	314854
	4.98367	33090.1	4.92286	212406	4.90997	221138	4.87192	208074	4.96212	0	4.87722	168634	4.88969	313039
	4.99123	32776.8	4.92985	213588	4.91665	222830	4.8786	207840	4.96957	0	4.88418	171835	4.89607	315043
	4.99806	33716.4	4.93737	213170	4.92365	221942	4.8855	213628	4.97667	0	4.8911	170684	4.90319	319424
	5.00512	35528.7	4.94412	207037	4.93069	219120	4.89192	224530	4.98413	0	4.89758	167644	4.91018	322582
	5.01263	36063.3	4.95098	199203	4.93784	215693	4.89858	232838	4.99115	0	4.90459	164681	4.917	321753
	5.0201	35565.5	4.95817	195416	4.94505	212980	4.90522	231576	4.99828	0	4.91161	162923	4.92428	319093
	5.02746	34791	4.9656	198148	4.95164	214164	4.91207	224891	5.00556	214.172	4.91898	162761	4.93088	316569
	5.03477	33768	4.97275	204101	4.95855	219443	4.91971	220015	5.01292	1131.25	4.92563	163417	4.93795	314164
	5.04177	33865.5	4.97972	207870	4.96579	223322	4.92687	216889	5.01903	3070.68	4.93247	163184	4.94482	311500
	5.04918	34978.8	4.98697	208330	4.97322	223434	4.93395	213199	5.02629	4283.45	4.93989	160977	4.95187	311092
	5.05568	35715	4.99356	207650	4.98013	222083	4.94118	209805	5.03241	3070.68	4.94696	159308	4.95879	313696
	5.0631	35693.6	5.00043	205540	4.98742	219368	4.94794	208480	5.04	1131.25	4.95427	161739	4.966	314771
	5.07001	34672.2	5.00785	201931	4.99428	215089	4.9548	209667	5.04755	214.172	4.96121	166040	4.97315	314551
	5.07742	33166.8	5.01468	200561	5.00139	212213	4.96222	211820	5.05368	0	4.96817	168244	4.98032	316356
	5.08388	32250.5	5.02194	202014	5.00785	213079	4.96938	214396	5.06195	118.956	4.97503	167461	4.98719	319383
	5.09057	32319.3	5.0292	203765	5.01466	215932	4.9762	218497	5.06931	628.318	4.98289	164892	4.99453	319100
	5.09753	33276.9	5.03656	205933	5.02155	218152	4.98303	221782	5.07674	1705.52	4.98963	163901	5.00214	312484
	5.10527	34546	5.04342	206680	5.02852	217487	4.99009	222483	5.08423	2379.11	4.99619	165572	5.00913	305453
	5.11157	34700.5	5.04995	205508	5.03551	213556	4.99694	221934	5.09201	1705.52	5.00294	166182	5.01575	303877
	5.11869	33143.7	5.05694	203908	5.04289	209812	5.004	221147	5.09954	628.318	5.00985	164398	5.02278	308060
	5.12563	30905.6	5.06386	200857	5.05012	208935	5.01108	220860	5.10798	118.956	5.01675	162588	5.02991	317169
	5.1331	28724	5.07097	197958	5.05692	210850	5.01806	219148	5.11547	119.408	5.02369	161748	5.0364	323137
	5.14012	27305.5	5.07864	198191	5.06392	214270	5.02491	213504	5.12182	630.706	5.03084	161125	5.04304	318561
	5.14729	27938.2	5.08545	199725	5.0711	217381	5.03135	205883	5.1292	1712	5.03733	162090	5.04999	310587
	5.15473	29756.3	5.09238	199959	5.07837	219463	5.03802	202601	5.13543	2388.16	5.04396	165669	5.05683	308394
	5.16161	30384.5	5.09973	199252	5.08552	218350	5.04451	205998	5.14286	1712	5.05113	169081	5.06426	313695
	5.16887	29735.8	5.10703	197954	5.09216	214129	5.0515	209763	5.14917	630.706	5.0594	167449	5.07078	320707
	5.17636	29176.2	5.11428	196770	5.09909	212684	5.05938	208814	5.15649	458.882	5.06606	160721	5.0778	321857
	5.18334	29194.3	5.12124	197609	5.10642	214330	5.06672	206093	5.16279	1793.09	5.07324	155704	5.08472	318405
	5.19075	29304.3	5.12856	199005	5.11414	215456	5.07379	206281	5.1711	4867.19	5.08033	157446	5.09199	314283
	5.19774	29269.1	5.13525	198643	5.12115	216609	5.08104	207766	5.17914	6789.48	5.08714	162731	5.099	310387
	5.20556	29702.2	5.1421	196274	5.12858	217449	5.08815	206227	5.1877	4921.26	5.09415	166009	5.10611	308358
	5.21206	30948.4	5.14953	193297	5.13558	218906	5.09489	205064	5.19492	2078.71	5.10109	167116	5.11328	309450
	5.21904	32050	5.15633	193011	5.14272	222647	5.10169	206291	5.20245	1114.76	5.10813	168120	5.12051	311498
	5.22559	32059.8	5.16352	196238	5.14923	226053	5.10882	206091	5.20941	1081.49	5.11505	166850	5.12735	311314
	5.23242	31348.6	5.17065	200316	5.1561	225339	5.1155	205141	5.21613	775.289	5.1231	162173	5.13433	308352
	5.23929	30427.5	5.17795	203568	5.16309	220676	5.12233	204908	5.22355	285.619	5.12994	158053	5.14135	304424
	5.24675	29810.5	5.18475	204763	5.17011	216951	5.12938	206517	5.23023	54.0745	5.13655	157178	5.14826	301841
	5.25313	30138.3	5.19128	204205	5.17701	215650	5.13598	209693	5.23644	0	5.14364	157846	5.15493	304194
	5.26065	30657.3	5.19834	202561	5.18451	214074	5.14279	209839	5.24345	0	5.1506	158505	5.16206	310982
	5.26776	30300.5	5.2052	199843	5.19171	211588	5.15014	207267	5.2503	0	5.1574	160354	5.1696	313175
	5.27593	29015.2	5.21221	197892	5.1985	209040	5.15723	205159	5.25858	0	5.16427	163382	5.17607	309183
	5.28292	27601	5.21974	197760	5.20527	207455	5.16435	205505	5.26596	0	5.1715	165118	5.18288	304414
	5.29	27276.3	5.22675	198566	5.21245	207439	5.17083	210584	5.27333	182.595	5.178	164458	5.18985	301434
	5.29756	28211.8	5.23395	199596	5.21965	208414	5.17748	217490	5.27956	1106.35	5.18469	161936	5.19694	303650
	5.3048	29572.1	5.24125	199316	5.22685	209289	5.18407	221338	5.28683	3367.41	5.19192	159124	5.20408	308639
	5.31174	30464.8	5.24857	199248	5.23338	210310	5.19109	219708	5.29396	5686.26	5.19939	158020	5.21074	307975
	5.31936	30706.1	5.25587	201473	5.24045	210399	5.19904	214885	5.30209	5455.78	5.20614	158723	5.2177	301856
	5.32642	30846.7	5.26277	202879	5.24773	208034	5.20644	211958	5.31016	2998.83	5.21333	158365	5.22461	298027
	5.33355	30833.8	5.2701	201605	5.25552	207014	5.21353	210891	5.31739	932.063	5.22032	156899	5.23186	300280
	5.34086	30054.9	5.27672	199552	5.26234	209699	5.22091	210612	5.32489	341.075	5.22707	156771	5.23881	302972
	5.34812	28485.4	5.28364	197876	5.26978	212795	5.22817	212389	5.33332	1052.07	5.23406	157442	5.24591	301033
	5.35561	27201.3	5.29092	197023	5.27668	215557	5.23497	215454	5.34181	2855.76	5.24104	157932	5.25312	299999
	5.36219	26671.3	5.29779	197112	5.2838	218935	5.24238	217265	5.34932	3983.65	5.24817	157406	5.26031	302958
	5.36876	26440.3	5.30492	197211	5.29029	222256	5.24966	214259	5.35653	2855.76	5.25503	154838	5.26715	306344
	5.37547	26817.4	5.31223	197128	5.29727	222661	5.25665	209027	5.36483	1052.07	5.26297	151503	5.27415	310846
	5.38266	27651.9	5.31973	197240	5.30431	218863	5.26362	206224	5.37146	341.234	5.27005	149236	5.28121	314935
	5.3894	28540.6	5.32646	197056	5.31134	214564	5.27059	205146	5.37888	750.312	5.27666	150949	5.28811	317281
	5.39578	30054.9	5.33309	197547	5.31828	213306	5.27731	205314	5.38603	2036.66	5.28396	157547	5.29485	319384
	5.40321	31939.5	5.34011	197116	5.32563	214680	5.28406	206574	5.39336	2841.04	5.29099	163866	5.30199	319167
	5.41038	32787.9	5.3472	194425	5.33289	215736	5.29064	207151	5.40054	2036.66	5.29765	165702	5.30873	314801
	5.41797	32246.3	5.35814	194370	5.33967	215613	5.29765	206452	5.40777	750.312	5.30472	165038	5.31515	309742
	5.42506	32352.2	5.36748	197530	5.34672	215079	5.30502	206028	5.41487	142.052	5.31194	163801	5.32181	306981
	5.432	34215.6	5.37598	198872	5.35388	211752	5.31154	206338	5.42246	0	5.3184	161220	5.32881	304599
	5.43948	35020.8	5.38597	197548	5.36098	206100	5.31832	204801	5.4293	0	5.32516	158075	5.33636	302718
	5.44689	32942.1	5.39345	195187	5.36815	201657	5.32491	202863	5.43755	0	5.3323	156716	5.34327	302884
	5.45395	30744.1	5.40055	193527	5.37471	198924	5.33153	204795	5.44582	0	5.33972	157270	5.35001	301852
	5.46158	30203.7	5.40779	192307	5.38164	199351	5.3393	210550	5.45407	0	5.34671	157245	5.35707	298680
	5.46866	30379.9	5.4147	190969	5.38906	203837	5.34638	214363	5.46126	0	5.35368	155494	5.36398	295194
	5.47569	30905.5	5.42159	192365	5.40104	208986	5.3535	210210	5.46889	0	5.3609	152473	5.37114	290365
	5.48324	30395.5	5.42892	195352	5.40948	210915	5.36077	202624	5.47715	0	5.36768	149007	5.3782	289203
	5.49038	27385.1	5.43588	197367	5.41922	207012	5.3683	198664	5.4846	0	5.37471	147641	5.38537	297522
	5.49758	24290.8	5.44301	199011	5.42834	200328	5.37508	197037	5.49229	0	5.38143	148927	5.39256	307232
	5.50476	23650.1	5.45115	198735	5.43506	197679	5.38286	195162	5.50032	0	5.3886	150555	5.3998	310580
	5.51129	24798.3	5.45829	197122	5.44191	199935	5.39016	193541	5.50769	0	5.39539	152685	5.40673	309267
	5.51801	26263.3	5.46515	196338	5.44903	202772	5.39708	193585	5.5161	0	5.40329	156209	5.4139	305101
	5.52534	26737.1	5.47171	195743	5.45609	204064	5.40412	194428	5.52349	154.363	5.41041	158087	5.4211	301180
	5.53189	25677	5.4787	194027	5.46302	205155	5.41107	196266	5.53113	941.278	5.41703	157143	5.43136	301215
	5.53827	24455.4	5.48573	191124	5.47028	207524	5.4181	200748	5.53844	2878.38	5.42399	156450	5.43879	305097
	5.54568	24409.3	5.49279	189911	5.47717	210672	5.42486	203397	5.54606	4892.93	5.43098	155536	5.44756	309981
	5.55542	25161.9	5.49994	190761	5.48436	211287	5.43147	202283	5.55344	4732	5.43763	153562	5.4555	311766
	5.56493	25583.6	5.50729	190147	5.49166	207871	5.43835	203092	5.5609	2621.01	5.44491	153342	5.46371	304887
	5.5734	24774.7	5.51414	188309	5.49885	203348	5.44495	205937	5.56775	819.58	5.45213	153030	5.47152	292666
	5.58315	23378.3	5.52137	186501	5.5058	200469	5.45136	206399	5.57472	125.942	5.45869	149404	5.47926	286429
	5.59239	23081.2	5.5282	184421	5.51243	199753	5.45827	204401	5.58315	0	5.46538	146316	5.48693	288374
	5.59967	23346.5	5.5354	184056	5.51954	200367	5.46483	200363	5.59207	0	5.47246	145859	5.49363	290600
	5.60698	22716.6	5.54257	186390	5.52687	201832	5.47165	196253	5.59914	0	5.47973	145510	5.50084	290289
	5.61388	21481.7	5.54976	188726	5.53445	203121	5.47926	193955	5.60581	0	5.48674	145446	5.50738	290882
	5.62159	20239.8	5.557	189707	5.54144	202346	5.48635	191194	5.61382	0	5.49391	146928	5.51434	291992
	5.62854	19785.1	5.56361	191251	5.54852	199332	5.49337	187970	5.62106	0	5.5039	149419	5.52123	293471
	5.63572	20115.6	5.5709	193669	5.55605	196082	5.50067	187930	5.62853	0	5.51176	152039	5.52825	294606
	5.64289	20183.3	5.57774	194174	5.56347	194462	5.5079	191627	5.63577	0	5.5204	153560	5.53555	290955
	5.6497	19992	5.585	191742	5.57024	195257	5.51488	193890	5.64322	0	5.52889	152884	5.5428	284296
	5.65653	20169.9	5.5926	189183	5.57676	198406	5.5222	192637	5.6503	0	5.53839	150744	5.54967	280463
	5.66324	20551.4	5.60006	188090	5.58351	201992	5.52944	190570	5.65862	0	5.54622	148928	5.55673	284109
	5.66974	20077.8	5.60684	186400	5.59057	203745	5.53653	189168	5.66571	0	5.55392	149122	5.564	291192
	5.67617	18871.9	5.61336	184557	5.59759	201400	5.54358	188990	5.67385	0	5.56057	150437	5.57078	290025
	5.68355	18212	5.62007	186227	5.60451	195841	5.55062	190130	5.68202	0	5.56743	149535	5.57747	279307
	5.69169	18109	5.62702	191642	5.61172	192331	5.56041	191625	5.68915	0	5.57442	146103	5.58456	269728
	5.70033	17950.4	5.63403	195468	5.61851	192315	5.56786	190511	5.69608	0	5.58167	142419	5.59152	268717
	5.70792	17376.1	5.64108	193417	5.62558	193223	5.57623	186513	5.70329	0	5.58848	140854	5.59839	270412
	5.71524	16223.2	5.64865	187571	5.63294	193428	5.58403	184539	5.71157	0	5.59569	141268	5.60483	268971
	5.72235	15044.9	5.6554	181330	5.64008	193420	5.59173	186118	5.71902	0	5.60219	140536	5.61149	269715
	5.73004	14913.2	5.66253	176762	5.64736	195577	5.60098	187501	5.72748	0	5.60892	138082	5.61849	276088
	5.73709	15389.5	5.6698	174836	5.65404	200109	5.60783	189229	5.73486	0	5.61647	136483	5.62648	282297
	5.74385	15390.3	5.67698	174783	5.66064	202693	5.61563	193376	5.74299	0	5.62374	137878	5.6332	283258
	5.7513	15494	5.68399	175282	5.66799	201241	5.62255	194153	5.7504	0	5.63072	142026	5.6404	282839
	5.75881	16304.6	5.69113	176358	5.67554	199537	5.62957	189166	5.75744	71.0179	5.63796	145266	5.64727	287299
	5.76635	17608.9	5.69858	176604	5.68248	197877	5.63652	184111	5.76359	435.542	5.64446	145873	5.6542	292414
	5.77406	18761.6	5.70504	171365	5.68968	192343	5.64399	180469	5.77112	1387.94	5.6513	146119	5.66111	288181
	5.78132	18876.1	5.7132	160341	5.69717	183218	5.65098	176371	5.77812	2609.99	5.65852	146597	5.66824	274244
	5.78846	18636.4	5.72106	148607	5.70457	172842	5.65826	172203	5.78583	3337.39	5.66579	145990	5.67538	262763
	5.79513	19171.5	5.72885	139153	5.71228	162456	5.66564	168837	5.79211	3585.82	5.67266	142808	5.68264	260979
	5.80178	19959.4	5.73788	130085	5.7188	153637	5.6729	168244	5.79912	3818.92	5.67969	137169	5.68979	260648
	5.8083	20374.9	5.7455	118573	5.72676	146564	5.68041	171239	5.80617	3843.86	5.68631	132658	5.69726	252197
	5.81476	20430.3	5.75317	106863	5.73488	137161	5.68761	174925	5.81293	3448.75	5.69439	128097	5.70476	236918
	5.82218	20377.2	5.76035	96484.9	5.74325	121586	5.69456	175731	5.82096	3488.74	5.70135	118629	5.71138	220937
	5.82977	20973	5.76884	86439.5	5.75174	103821	5.70192	170373	5.82811	4233.35	5.70961	105769	5.71908	206115
	5.8371	22185.2	5.77633	78343.4	5.7611	89370.2	5.70984	158405	5.83561	4111.25	5.71815	93066.4	5.72715	188995
	5.84466	23315.1	5.784	72558.8	5.76959	78565.1	5.71781	143447	5.84248	2927.16	5.72694	81565	5.73422	166776
	5.85199	24462.8	5.7918	66906.1	5.77673	70054.1	5.72552	129314	5.84951	2716.46	5.73499	72080.9	5.74266	143090
	5.85934	25668.6	5.80022	61141.1	5.78438	63301.2	5.73366	116735	5.8564	3849.45	5.74181	63395.3	5.7508	123708
	5.8666	26880.4	5.80721	56104.1	5.79134	59102.1	5.74223	103998	5.86405	4656.39	5.75123	53640.8	5.75913	109596
	5.87434	27740.6	5.81483	50827.3	5.79856	55800.1	5.74973	91339.4	5.87112	4612.53	5.75917	44040	5.7672	100378
	5.88174	27829.1	5.82161	44743.5	5.80544	49709.8	5.75799	81104.5	5.87778	4650.9	5.76659	36204.9	5.77563	95735.2
	5.88854	28205.4	5.82903	41054.2	5.81139	40900.1	5.76637	73714.7	5.88411	5198.44	5.77469	31149.2	5.78409	91920.1
	5.89605	29091.1	5.83593	42385.6	5.81879	33873.5	5.77484	68367	5.89178	5698.66	5.78259	30546	5.79158	88228.4
	5.90346	29509.2	5.84267	46719.5	5.82593	35397	5.78334	66605.8	5.89837	5733.69	5.79172	32626.4	5.80013	89336.1
	5.91057	29582.2	5.85079	48269.7	5.83211	45458.6	5.79208	70488.7	5.90639	5415.33	5.79902	34144.9	5.80857	100429
	5.91735	29111.9	5.85843	44491.6	5.83962	53350.9	5.80069	80454.9	5.91383	4741.82	5.80658	35938.5	5.81592	115306
	5.92483	28166.3	5.86486	40167.1	5.84774	51734.9	5.80815	97870.8	5.92106	3420.2	5.81431	42954	5.82265	127712
	5.93231	27704.7	5.87243	39404.7	5.8556	45555	5.81542	125593	5.92861	1778.94	5.82129	59827.3	5.82929	143525
	5.93901	27901.4	5.88073	42448.8	5.86321	42125.3	5.82186	161031	5.93778	935.41	5.82802	77373.1	5.83636	167594
	5.94599	28478	5.88856	46879.4	5.87074	41979.9	5.82875	198684	5.94515	1538.77	5.83478	84626.1	5.84423	205175
	5.95247	28966.4	5.89774	49672.9	5.87716	43115.6	5.83584	241486	5.95268	3101.07	5.84366	91749.6	5.85196	263184
	5.95993	28475.7	5.90415	49925.5	5.88449	43418.4	5.84345	300691	5.96052	4334.54	5.85179	108796	5.86055	321106
	5.96714	26986.5	5.91293	47305.9	5.89244	41464.3	5.85	377768	5.96858	4376.48	5.86015	132261	5.86724	351629
	5.97374	25589.2	5.92177	45515.1	5.89956	40243.4	5.85766	455647	5.9751	3389.66	5.86739	157889	5.87479	365995
	5.9806	25712.9	5.92946	48761.3	5.90858	42630.2	5.86511	521948	5.9824	2265.56	5.87497	180148	5.88219	386829
	5.98826	27240.3	5.93652	54760.6	5.91854	47072.3	5.87306	575556	5.98963	2225.23	5.88227	195080	5.89016	406585
	5.99541	28786.8	5.9458	59246.7	5.9277	53575.9	5.87962	616144	5.99794	2866.2	5.88945	204093	5.89813	413708
	6.00284	29671.4	5.95274	61828.2	5.93554	62860.5	5.88725	650578	6.00492	2675.78	5.89788	209877	5.90613	408525
	6.01051	29217.8	5.9616	65465.9	5.94352	68717.9	5.89496	674489	6.01199	2067.36	5.9072	214454	5.91592	397278
	6.01778	27633.7	5.97035	71103.9	5.95184	66346	5.90233	676942	6.01871	2597.02	5.91477	217336	5.92564	389365
	6.02524	26693	5.97958	76918.5	5.95831	62273.8	5.91097	664171	6.02658	3754.51	5.92305	216088	5.93375	372949
	6.03292	26326.7	5.98947	81585.3	5.96762	63125.5	5.9206	628492	6.03421	3538.29	5.93218	209309	5.94301	332266
	6.0399	25511.6	6.00384	84349.5	5.97683	69060.6	5.92965	560231	6.04193	1940.34	5.94206	196674	5.95321	287272
	6.04741	25200.3	6.01589	86560.8	5.9862	77498.6	5.9396	482687	6.04919	656.011	5.95131	180267	5.96105	258173
	6.05418	26422.9	6.02476	91278.5	5.99457	85677.3	5.94907	416546	6.05781	376.872	5.96082	164266	5.97106	237563
	6.06138	27494.9	6.03397	98019	6.00289	94295.6	5.95836	363791	6.0663	774.96	5.97018	152494	5.98163	217457
	6.06851	27483.9	6.04281	103920	6.01535	103733	5.96721	323966	6.07404	1081.03	5.9786	145296	5.99066	205336
	6.0757	27949.7	6.05152	107476	6.03071	112106	5.97678	292662	6.0803	774.96	5.98551	138047	5.99779	201658
	6.08236	29411.3	6.0607	108790	6.03914	118275	5.98402	266361	6.08758	285.498	5.99548	127562	6.00519	198267
	6.08927	31319.6	6.0687	110398	6.04776	121426	5.99069	245102	6.09434	54.0515	6.00358	116460	6.01468	194411
	6.09575	34786.7	6.07719	114085	6.05757	123820	5.99873	226830	6.1024	0	6.01182	109344	6.02892	191750
	6.10327	37695.9	6.08541	116857	6.0689	127226	6.00702	208701	6.11082	0	6.01942	106388	6.04081	189875
	6.10982	35881.2	6.09262	116953	6.07809	130277	6.01551	191659	6.1189	0	6.02875	103165	6.04992	187055
	6.11605	31356	6.10034	117342	6.08725	133108	6.02278	178267	6.12541	0	6.03656	98917.2	6.05988	182348
	6.1232	27951.5	6.10768	119086	6.09479	135808	6.03144	168169	6.13221	0	6.04828	96186.2	6.07009	179635
	6.13016	26312.7	6.11448	120561	6.10229	138086	6.04094	160388	6.14067	0	6.05795	95148.8	6.07929	182385
	6.13733	26300.8	6.12325	121883	6.11182	139037	6.05004	154643	6.14854	0	6.0723	95037.2	6.08745	187483
	6.14496	27122.6	6.1319	123909	6.12087	136984	6.05959	149726	6.15706	0	6.08259	95006.2	6.09474	189658
	6.15254	28589	6.13997	127168	6.12978	133974	6.07015	146640	6.16557	0	6.09254	93307.1	6.10252	189423
	6.15986	29760.1	6.14711	132282	6.13701	134748	6.07853	145738	6.17293	0	6.10038	89770.9	6.11078	189599
	6.16872	29728.1	6.15487	137540	6.14594	139715	6.08844	145280	6.17962	0	6.1082	86554.9	6.1203	191046
	6.17613	30479.7	6.16253	140718	6.15575	143465	6.09758	144843	6.18811	107.122	6.1163	86314.9	6.12768	194527
	6.1836	33323.4	6.17017	141475	6.16589	142632	6.11107	145937	6.19653	565.815	6.12399	89753.4	6.13539	198768
	6.19068	34301.5	6.17842	141100	6.17361	139870	6.11944	148352	6.20403	1535.86	6.13308	94915.1	6.14255	199735
	6.19726	31056.1	6.18671	142678	6.18126	138875	6.12662	150730	6.21156	2142.45	6.14028	99800.4	6.15184	198281
	6.20496	27552.8	6.19543	145843	6.1899	140426	6.13392	153530	6.22018	1535.86	6.14931	103115	6.16083	197831
	6.21238	26376.6	6.20388	148999	6.19947	141104	6.14197	156395	6.22637	565.815	6.15741	105076	6.1695	198850
	6.21969	26086.6	6.2111	153095	6.20858	140072	6.14993	157387	6.23485	107.122	6.16597	106891	6.17661	201643
	6.2262	25982.4	6.21912	155931	6.21726	140503	6.15845	155562	6.24231	0	6.1763	107948	6.1843	207295
	6.23283	26400.4	6.22705	156162	6.22522	143644	6.16569	151974	6.24986	0	6.1843	108488	6.19192	213680
	6.2392	27357.7	6.23422	155365	6.23271	148592	6.17263	149832	6.2572	0	6.19232	109739	6.20182	218785
	6.24659	28637.2	6.24138	153682	6.2401	152330	6.18022	152398	6.26359	0	6.19934	111481	6.21079	223565
	6.25396	30204.4	6.2485	151435	6.24976	153228	6.18809	158547	6.27099	0	6.20761	114177	6.21897	225205
	6.26048	31674.9	6.25532	148796	6.25806	153140	6.19539	163270	6.27727	0	6.21483	118451	6.2265	221529
	6.26924	32828.5	6.26298	146354	6.26553	152231	6.20269	165409	6.28484	0	6.22258	122098	6.23378	216030
	6.27807	33555.8	6.27072	146596	6.27506	150595	6.21213	166446	6.29258	0	6.23143	122292	6.24081	210934
	6.28705	33462.5	6.27845	148777	6.2823	150930	6.2205	165553	6.29996	0	6.23904	119813	6.24852	206409
	6.29707	32661.4	6.2855	150224	6.29004	151881	6.22771	163902	6.30821	0	6.2464	117956	6.25618	204578
	6.30611	31719.1	6.29382	151594	6.29743	150643	6.23467	164094	6.31573	0	6.25354	118531	6.26344	206345
	6.31299	31996.9	6.3004	154081	6.30532	150944	6.24288	164023	6.32333	0	6.26091	120822	6.2705	210698
	6.32036	34129.5	6.30759	157337	6.31367	153896	6.25021	160741	6.33042	0	6.26867	122471	6.27807	217126
	6.32708	35021.2	6.31595	161656	6.32104	156866	6.25744	157098	6.33736	0	6.27636	122782	6.28527	223457
	6.33361	32293.2	6.32381	165379	6.32805	160730	6.26483	155836	6.34557	0	6.28338	122833	6.29345	227514
	6.33976	28795.5	6.33144	165902	6.33596	163961	6.27213	154768	6.3528	0	6.29101	121637	6.30121	229404
	6.34703	28118.3	6.3398	163612	6.3437	164021	6.27918	154532	6.36031	0	6.29867	118562	6.30868	228256
	6.35453	30967.8	6.34697	159466	6.35145	163181	6.28641	157817	6.36884	0	6.30638	116625	6.31581	225559
	6.3615	35888.8	6.35462	155626	6.35909	162823	6.29405	162822	6.37644	0	6.31468	117703	6.32365	225653
	6.36851	38597.3	6.36193	155257	6.36749	161764	6.3012	165351	6.38394	0	6.32232	119415	6.33071	230958
	6.3774	37808.3	6.36959	156918	6.37509	160358	6.30831	164455	6.39168	0	6.33009	120552	6.33921	240656
	6.3838	38348.1	6.37762	158638	6.38285	159387	6.31548	164129	6.39904	0	6.337	123279	6.34674	249108
	6.39131	38565.5	6.38465	160865	6.39086	158281	6.32314	167296	6.40658	0	6.34471	126333	6.35461	248702
	6.39789	34931.5	6.39171	161792	6.39833	157447	6.33034	169981	6.41493	0	6.35167	126629	6.36329	240883
	6.40446	34684.9	6.39885	159213	6.40551	157313	6.33753	168797	6.42256	0	6.35895	125848	6.37076	235115
	6.41185	41286.8	6.40679	155603	6.41283	156131	6.34408	165380	6.43023	0	6.36634	126097	6.37803	236216
	6.41865	45697.3	6.41419	154772	6.42003	154187	6.3517	162573	6.43871	0	6.37416	126009	6.38548	240217
	6.4251	43578.6	6.42091	156365	6.42715	153050	6.35931	163274	6.44673	0	6.3813	124186	6.39354	241779
	6.43154	40354.8	6.42831	157469	6.43419	152943	6.36625	166500	6.45423	0	6.38846	122939	6.40078	239416
	6.44004	39228.6	6.43588	156972	6.44163	153849	6.37315	168956	6.46122	0	6.39562	125297	6.40787	234798
	6.44696	40332.9	6.44242	156290	6.44881	155928	6.38018	170383	6.47064	126.22	6.40379	129143	6.41536	229981
	6.45389	40925.2	6.45015	158551	6.45638	158363	6.38717	170187	6.47769	666.69	6.41024	130151	6.42261	228199
	6.46086	38225.5	6.45689	163639	6.46358	158644	6.39429	167873	6.48513	1809.67	6.41787	127856	6.42973	230644
	6.468	33424.4	6.46471	166011	6.47056	154848	6.40157	164077	6.49348	2524.41	6.42505	124431	6.43722	232408
	6.47452	29222.2	6.47189	162023	6.47815	149199	6.40861	160801	6.50088	1809.67	6.43333	120375	6.4462	231005
	6.48205	28882.6	6.48162	153767	6.48514	145357	6.41575	161553	6.50848	666.69	6.44027	115615	6.45338	229815
	6.48861	30012	6.48895	146355	6.49446	145058	6.42308	166106	6.51533	126.22	6.44729	112034	6.46104	227774
	6.49566	28248.6	6.49853	143724	6.50168	148039	6.43182	169649	6.52288	0	6.45537	109995	6.46817	222444
	6.50217	25900.6	6.50555	145228	6.5099	152274	6.43943	169383	6.53019	0	6.46291	108227	6.47603	217194
	6.509	25240.1	6.51299	147463	6.51725	155527	6.44638	167073	6.53775	0	6.47073	106136	6.48518	214158
	6.51547	24801.7	6.52149	147699	6.5269	155912	6.45366	165873	6.54513	0	6.4777	103236	6.49315	210018
	6.52173	23612.6	6.52837	146604	6.5347	154105	6.46114	164367	6.55206	0	6.48677	100125	6.50064	202822
	6.52917	22422.4	6.53573	147123	6.54209	152623	6.46997	160350	6.55972	0	6.49383	98232.9	6.50837	196030
	6.53685	21833.8	6.54259	148584	6.54918	151338	6.47744	157455	6.56547	0	6.5011	95553	6.51554	194143
	6.54358	22491.7	6.55056	148916	6.55612	151567	6.48393	157357	6.57393	0	6.51164	90017.8	6.5254	195832
	6.55086	23944	6.55771	148843	6.56353	153709	6.49121	156156	6.5815	0	6.51984	85489.7	6.53384	195766
	6.55819	24873.9	6.56458	148269	6.57608	155314	6.50101	151900	6.58981	0	6.52832	85029.3	6.54111	193102
	6.56531	25536.8	6.57224	147225	6.5848	156579	6.50834	145831	6.59715	0	6.53562	86917.8	6.54974	191326
	6.5725	26192	6.57952	148021	6.59461	158648	6.51537	140324	6.60491	183.953	6.54543	90242.2	6.55946	193358
	6.57896	26343	6.586	150441	6.60316	160053	6.52444	137916	6.61323	971.631	6.55419	93237.4	6.56672	199415
	6.58653	26088.1	6.59257	151338	6.6103	159646	6.53138	137278	6.62201	2637.41	6.56107	92674.4	6.57359	205982
	6.59449	25493.2	6.59941	149412	6.61833	160257	6.53864	135730	6.62933	3679.06	6.56855	89913.4	6.58044	209273
	6.60246	24490.1	6.60764	147146	6.62483	163694	6.54671	133510	6.63768	2637.41	6.57757	88896.6	6.58904	209653
	6.60951	23760.3	6.61486	148319	6.63519	167586	6.55361	130727	6.64506	1142.18	6.58446	90380.4	6.59609	210911
	6.6167	23988.6	6.62207	153506	6.64241	169766	6.56162	129231	6.65349	1084.78	6.59239	93880.2	6.60368	214170
	6.62339	25558.4	6.62946	158665	6.64948	171382	6.5701	132206	6.66131	2445.22	6.59937	98422.6	6.61137	218101
	6.63073	28009	6.64531	160909	6.65677	173575	6.57816	138575	6.66892	3410.96	6.60757	101754	6.62266	222862
	6.63811	29960.2	6.65465	161619	6.66474	175309	6.58523	144610	6.67632	2445.22	6.61493	103120	6.64179	227419
	6.64545	30536.5	6.66395	161909	6.67265	175993	6.59251	148581	6.68363	900.825	6.62193	104229	6.64919	230870
	6.65196	30084.1	6.67093	162018	6.68005	175343	6.6001	151210	6.69097	170.548	6.63	106499	6.65644	235205
	6.65839	28890.9	6.67828	162622	6.68746	174232	6.60772	151458	6.69832	0	6.63696	108658	6.66374	240295
	6.6649	27836.3	6.68544	163695	6.69451	174636	6.61482	149660	6.70548	0	6.6442	108964	6.67137	243052
	6.67235	28287.4	6.69292	164495	6.70217	175044	6.62135	149606	6.71352	0	6.65169	108991	6.6784	244738
	6.67941	29370.6	6.69994	165580	6.70915	174233	6.62846	152635	6.71924	0	6.65886	110147	6.68564	249097
	6.6861	29322.7	6.70686	167298	6.71588	173999	6.64005	156190	6.72809	0	6.67103	111538	6.69287	253232
	6.69343	28130.6	6.71385	167707	6.72306	174179	6.64691	158237	6.73635	0	6.67983	113514	6.69995	250517
	6.70083	26478.9	6.72104	165732	6.73064	174172	6.65393	160306	6.7439	0	6.68826	116834	6.70723	242434
	6.70792	25119.9	6.72754	164042	6.73767	176743	6.66075	163206	6.75105	0	6.70059	119665	6.71429	238304
	6.71504	24919.8	6.73428	165128	6.74465	179896	6.66756	164809	6.75947	0	6.70786	121808	6.72083	241621
	6.72235	26067	6.74107	167957	6.7517	178396	6.67467	164699	6.76646	0	6.71535	123806	6.72802	246963
	6.72966	27415.6	6.74811	170350	6.75937	175273	6.68192	164903	6.77389	0	6.72228	123689	6.73501	249475
	6.73672	27695.3	6.75535	170336	6.76587	174985	6.68888	166643	6.78139	0	6.72976	121852	6.7427	250201
	6.74431	27163.8	6.76236	168346	6.77298	172189	6.69556	166805	6.78879	0	6.73623	121947	6.74992	251886
	6.75184	26811.3	6.77009	167706	6.78016	159841	6.70244	162190	6.79717	0	6.74364	125315	6.75714	253814
	6.75905	27187.8	6.77764	170009	6.78737	139490	6.70989	155830	6.80388	0	6.75183	129711	6.76459	254501
	6.76588	28267.3	6.78456	172576	6.79509	118948	6.7173	153716	6.81133	0	6.75913	133287	6.77283	252558
	6.77315	29279.1	6.79162	172348	6.80294	103467	6.72417	156966	6.81858	123.349	6.76587	136286	6.78101	248578
	6.78077	29464.1	6.79884	169513	6.80977	91081.6	6.73148	161439	6.8261	651.523	6.77299	136775	6.78846	247725
	6.7881	29820	6.80644	165566	6.81704	79121.8	6.73874	165302	6.83225	1768.5	6.77979	133673	6.79604	251434
	6.79521	30856.2	6.81328	163329	6.82423	70803.5	6.74639	168910	6.84063	2466.98	6.78699	129630	6.80325	255176
	6.80148	30783.9	6.82082	163521	6.83101	67566.8	6.75342	170311	6.84841	1768.5	6.79461	126966	6.81002	255734
	6.8079	29368.2	6.82787	161456	6.83854	66337.4	6.75991	169870	6.85585	651.523	6.80201	126017	6.81713	254435
	6.81532	28238.5	6.83519	153020	6.84677	65252.3	6.76668	170819	6.86345	123.349	6.80967	125382	6.82439	251814
	6.82182	27750	6.84214	139555	6.85421	63540	6.77409	173321	6.87072	0	6.8165	123965	6.83161	245496
	6.82855	27957.7	6.84962	124777	6.86136	61166.1	6.78095	174958	6.87726	0	6.8234	123725	6.83861	238279
	6.83611	28416.4	6.85686	110747	6.86917	59155.5	6.7882	173995	6.88495	113.756	6.83019	126357	6.84572	234520
	6.84301	27895.8	6.86416	98531.4	6.87607	58436.8	6.7954	170952	6.8933	600.855	6.83692	129893	6.85296	233261
	6.85017	27072.2	6.8708	89196.7	6.8827	59494.3	6.80614	168078	6.90148	1630.97	6.8444	131512	6.85948	233905
	6.8574	27539.4	6.87754	82218.6	6.88979	61067	6.814	167021	6.90892	2275.13	6.85144	131496	6.86638	236443
	6.86514	28718.7	6.88474	75519.4	6.89692	62029.9	6.82338	166815	6.91676	1630.97	6.85944	130666	6.87305	238582
	6.87243	29285.2	6.89121	69339.8	6.9036	62543.1	6.8336	166336	6.92405	600.855	6.86684	129230	6.88059	240631
	6.87982	29039.1	6.89849	66608.4	6.9105	62854.2	6.84084	165711	6.93148	113.756	6.87331	128571	6.88761	246283
	6.88692	28691.1	6.9056	66404.7	6.91761	63805.4	6.84791	164401	6.93874	0	6.88086	129563	6.8945	253295
	6.89347	28494.1	6.91301	65742.5	6.92461	65911.5	6.85533	162443	6.94643	0	6.88862	131676	6.90166	255259
	6.90058	28360.5	6.92019	65431.4	6.93128	67661.2	6.86252	162766	6.95482	0	6.89538	133488	6.90925	251848
	6.90731	28694.5	6.92738	66111.1	6.93957	67722	6.86981	167276	6.96301	0	6.90232	133693	6.91643	247237
	6.9145	29538.4	6.93447	66200.7	6.94669	65977.1	6.87763	173150	6.97034	0	6.90922	131526	6.92423	244718
	6.92214	30610.8	6.9421	65522.1	6.95405	63361.2	6.8849	175774	6.97741	0	6.91687	126621	6.93186	246658
	6.92922	31364.6	6.94954	63977	6.96085	62492.3	6.89182	175294	6.98453	0	6.92406	117480	6.93916	249905
	6.93669	30744.7	6.95666	62463.9	6.96781	64045.2	6.89828	175566	6.9923	0	6.93119	102110	6.9461	249846
	6.94324	29125.9	6.96377	63388.1	6.97468	65593.5	6.90502	176754	6.99956	0	6.93876	83258.9	6.95321	248593
	6.94974	28250.4	6.97068	66348	6.9828	66268.7	6.91237	175890	7.00665	0	6.94615	66290.7	6.96016	248278
	6.95707	28404.4	6.97729	68625.6	6.98964	67243.4	6.9195	172677	7.01417	0	6.95348	54454.5	6.96743	247756
	6.96458	28772.2	6.9842	68154.9	6.99777	68055.4	6.9265	169719	7.02168	0	6.95999	48323.6	6.97466	247673
	6.97181	29875	6.99131	64618.7	7.00564	67102.2	6.93349	170747	7.02876	0	6.96765	45280.4	6.98214	249010
	6.97872	31693.1	6.9984	61323.6	7.0143	64289.6	6.94093	175200	7.03618	0	6.97484	42319.9	6.98896	250809
	6.98553	32847.6	7.00539	61248.4	7.02113	60758.6	6.94783	179883	7.04424	0	6.9815	39450.8	6.99675	253413
	6.99218	32250.4	7.01237	62681.4	7.02861	58701.2	6.95468	182566	7.0515	0	6.98932	38341.8	7.00391	257063
	6.99941	30227.1	7.01923	63311.4	7.03604	59725.2	6.96184	179995	7.05891	0	6.9963	38493.7	7.01072	255621
	7.01087	28521.2	7.02587	62790.3	7.04271	62461.5	6.96924	174385	7.06598	0	7.00437	38057	7.01823	248854
	7.02077	28026.6	7.0331	61776.9	7.04977	64022	6.97656	173377	7.07345	0	7.0111	36647.7	7.02493	245808
	7.02991	28185.6	7.04054	61423	7.05653	63881.4	6.98327	178547	7.08188	0	7.01792	34576.9	7.03194	248827
	7.03831	27942.9	7.04756	61922.7	7.06359	63497.5	6.99041	184577	7.08896	0	7.02535	32116.3	7.03904	253316
	7.04521	27309.8	7.05414	62363	7.0704	62479.4	6.99756	185267	7.09654	0	7.03268	30264.2	7.04656	255272
	7.05225	27662.3	7.06135	62613.6	7.07806	60876.5	7.00459	181172	7.10391	0	7.04048	30219.9	7.05369	252412
	7.05943	29141.1	7.0684	63566.4	7.085	60915.6	7.01186	177444	7.11004	0	7.04706	31360.5	7.0618	246947
	7.0666	30693.2	7.07531	64101.2	7.0921	62386.4	7.01935	175444	7.11614	0	7.05453	31936.2	7.06923	244828
	7.07409	30544	7.08271	62444.2	7.0991	62916.3	7.02648	174542	7.12484	0	7.06149	31770.9	7.07656	245911
	7.08065	28117.4	7.09135	60682.5	7.10569	61367.7	7.0335	175152	7.13221	0	7.06897	31585.7	7.08363	240290
	7.08707	25949.8	7.09896	60726.2	7.11272	59160.3	7.03993	176439	7.14064	0	7.07665	32147.7	7.09093	218338
	7.0946	26144.4	7.10651	61239	7.12121	58954.6	7.04668	176000	7.1468	0	7.08343	32845.6	7.0983	182180
	7.1016	27317.7	7.11446	61497	7.1291	60005.9	7.05377	173514	7.15494	0	7.09164	32257.5	7.10557	143870
	7.10931	27440.1	7.12115	61827.6	7.13644	60426.4	7.06101	171797	7.16255	0	7.09891	31439.2	7.11347	113222
	7.11637	27108.3	7.12798	62316.6	7.14434	61074.7	7.06802	167288	7.17004	0	7.10567	31586.1	7.12046	92978.8
	7.12331	27417.2	7.13541	63577.1	7.15242	62056.9	7.07502	152021	7.17714	0	7.11282	31845.3	7.12749	80889.8
	7.1305	27761.3	7.14197	64844.7	7.15991	62977.2	7.08267	128103	7.18524	0	7.1195	31415	7.13531	73369.5
	7.13769	27498.9	7.14965	64547.8	7.16838	64508.2	7.0898	104726	7.19352	0	7.12809	30718	7.143	68112.3
	7.1454	26520.5	7.15682	62434.5	7.17495	65386.1	7.0974	87120.2	7.20126	0	7.1351	30522	7.14985	64699.6
	7.15282	25282	7.16346	59536.8	7.18173	63679.5	7.10453	74958.9	7.2074	0	7.14263	30560	7.15705	64031.8
	7.16061	24667.2	7.17015	58251.2	7.18883	61091.2	7.11154	64935.7	7.21492	0	7.15005	30459.6	7.16421	65170.9
	7.16885	25083.4	7.17754	59462.5	7.19562	60327.6	7.11885	56698.1	7.22112	0	7.15697	30419.1	7.17179	65823.4
	7.17507	26152.8	7.18432	61432.4	7.20273	61139.4	7.12554	52715.9	7.22959	0	7.16467	30509	7.17912	64994
	7.18178	27497.8	7.19198	63298.4	7.20973	62717.9	7.13224	51855	7.23778	0	7.17212	30965.7	7.18642	63361.8
	7.18883	29707.9	7.19922	64462	7.21758	65057.2	7.13956	50355.7	7.24463	0	7.17932	31919.7	7.19328	61799.8
	7.19627	33901.9	7.20672	64129	7.22488	67650.2	7.14615	47650.2	7.25211	0	7.1859	32913.5	7.20051	60563.2
	7.20324	39432.2	7.2136	63591	7.2318	68897.9	7.15316	45737.6	7.25821	0	7.19345	33669.3	7.20816	60360.2
	7.20961	42001.2	7.22112	65427.4	7.2388	68413.1	7.16079	45553.2	7.26596	0	7.20032	34089.7	7.21562	60939.3
	7.21622	39065.4	7.22796	69714.2	7.24575	68349.7	7.16822	46127.1	7.27332	0	7.20779	33892.7	7.22247	60299.9
	7.22271	34639.4	7.2352	73577.3	7.25296	69220.3	7.17513	46372.7	7.28071	0	7.21478	33251.1	7.23009	58014.5
	7.22911	31986.1	7.24275	74007.6	7.25965	68586.5	7.18173	46419.4	7.28803	103.89	7.22167	32774.4	7.23732	56008.8
	7.23651	30074.7	7.25055	71102.9	7.26807	66077.1	7.18906	46666.3	7.29615	548.74	7.22975	32730	7.24466	55543.7
	7.24358	28723.1	7.25865	68588.2	7.27519	64115.9	7.19547	46532.2	7.3044	1489.51	7.23706	33011.4	7.25236	57063.5
	7.25131	28833.1	7.26533	68550.6	7.28334	63930.7	7.20277	45097.6	7.31291	2077.79	7.24401	33758.3	7.25932	60346.6
	7.25869	29700	7.27193	69451.2	7.29084	64893.4	7.20957	43639	7.32113	1489.51	7.25135	34566.3	7.26642	64133.1
	7.26574	30342.9	7.27865	71504.1	7.30244	65979.6	7.21645	43904.7	7.32937	548.74	7.25817	35093.1	7.27389	66662.4
	7.2729	30616	7.28564	74601.1	7.3116	66279.9	7.22343	45222.7	7.33587	103.89	7.26622	35534.5	7.28269	67120.8
	7.27998	30046.9	7.29355	75546	7.32077	66909.7	7.23032	46198.9	7.34413	0	7.27338	35417	7.28951	66837.4
	7.28736	29541.9	7.30031	74164.8	7.32927	69446.1	7.23779	46127.3	7.35177	0	7.2809	35176.7	7.29742	66610.4
	7.29471	30422.3	7.30713	73386.6	7.33676	73048.2	7.24484	45336.1	7.35944	0	7.28985	35192.8	7.30474	66443.5
	7.30237	31488	7.31393	73945.5	7.34403	75651.1	7.25204	45055.9	7.36563	0	7.29678	34863.9	7.31155	66944.6
	7.30935	31155.5	7.32129	74635.5	7.35107	76038.4	7.25982	45859.6	7.37361	0	7.30427	34702.9	7.31922	68341.2
	7.31584	29923.8	7.32788	75434.5	7.35837	74740.4	7.26686	46812.5	7.38204	0	7.31189	35526	7.32654	70021.3
	7.32253	29233.9	7.3358	76535.2	7.36661	73879.3	7.27344	46127	7.38909	0	7.31972	36964.2	7.33342	70047.6
	7.3296	28914.1	7.34246	76767.3	7.37347	74885.3	7.28219	44676.9	7.3965	0	7.32681	37288.4	7.34084	68123.2
	7.33693	28278.1	7.35003	75933.7	7.38048	76864.6	7.28881	45211.9	7.4039	0	7.33385	36269.3	7.34859	66923.4
	7.3438	27166	7.35695	74552.3	7.38773	78590.3	7.29626	47592	7.41142	0	7.34072	35653	7.36069	67302.9
	7.35044	26059.3	7.36386	72644.9	7.39475	79250.2	7.30332	49744.6	7.41888	0	7.34812	35839.6	7.37058	67902.9
	7.35784	26235.1	7.37137	71130.3	7.40136	79626.8	7.3109	50450.3	7.42633	0	7.35553	36276.5	7.37994	67739.3
	7.36444	27482.6	7.37871	71399.4	7.40985	81552.8	7.31803	49665.9	7.43457	133.415	7.36234	36655.6	7.38865	66997.4
	7.37079	29009.1	7.38652	73383.8	7.41771	84366.7	7.32492	48745.7	7.44088	704.691	7.37016	36412.9	7.39601	66434.4
	7.37824	30386.7	7.39357	75517.4	7.42525	86490.5	7.3315	48978.2	7.44782	1912.83	7.37751	35755.9	7.4032	66578.9
	7.38544	30298.5	7.40179	76345.8	7.43266	86816.8	7.33867	50474	7.45474	2668.3	7.38412	35437.1	7.40975	67076.9
	7.39318	28781.4	7.40847	75956.6	7.44034	85450.6	7.34548	51945	7.46293	1912.83	7.39152	34915	7.41644	67811.5
	7.4004	27679.9	7.41524	75919.5	7.44789	84090.8	7.35316	52056.9	7.47063	704.691	7.39813	33640.4	7.42396	68517.3
	7.40721	27338.5	7.42641	76467.6	7.45524	84791.5	7.35976	51340	7.47812	133.415	7.40624	32424.8	7.43075	68465.2
	7.41435	27397.6	7.43524	77153.9	7.46261	86887.2	7.36675	50754.5	7.48419	0	7.41665	32175.5	7.43938	68128.5
	7.42144	28306	7.4434	77564.7	7.47046	87009.8	7.37335	50408.7	7.49286	0	7.42618	33143.4	7.44753	67287.3
	7.4289	28496.5	7.45205	77144.7	7.47721	85649.3	7.3804	50632.5	7.50049	0	7.43438	35111.5	7.45455	65040.1
	7.43615	26941.6	7.46109	77749.2	7.48446	84937.8	7.38748	51649.9	7.50877	0	7.44505	37067.3	7.46211	63241.6
	7.44389	25899.8	7.46794	79840.1	7.49149	85257.7	7.39459	52560.8	7.51699	0	7.45259	37275.2	7.46941	64861.5
	7.45046	26498.5	7.47649	82090.1	7.49883	87367.8	7.40196	52980.5	7.52465	0	7.46001	36765.6	7.476	70631.7
	7.45793	27480.6	7.48309	84360.7	7.50677	90975.7	7.41012	53346.4	7.53068	0	7.46674	37510.4	7.48248	75322.6
	7.4647	28066.6	7.4906	86566.2	7.51352	94812	7.41681	53789.1	7.5381	0	7.47386	38117.7	7.48906	74406
	7.47179	28238.9	7.49753	87943.9	7.52059	95834.4	7.42354	53984.7	7.54635	0	7.48078	37634.6	7.49582	67952.3
	7.47922	27850.4	7.50433	87792.8	7.52748	93423.8	7.4301	53507.7	7.55337	0	7.48751	35733.9	7.50481	51296.7
	7.48575	26886.6	7.51098	87541.1	7.53459	91655.4	7.43829	53071.5	7.56056	0	7.49435	32843.1	7.51284	26550.5
	7.49282	26306.1	7.51848	86953.2	7.54146	93192.2	7.4457	52895.4	7.56805	0	7.5038	30279.4	7.52088	8219.89
	7.5003	27310.3	7.52612	83588.3	7.54826	97663.3	7.45328	52252.6	7.57597	0	7.51133	30294.1	7.52782	1319.68
	7.50887	28620.1	7.53315	79223.2	7.55475	100985	7.46056	52439	7.58341	0	7.51862	28578.4	7.53579	0
	7.51521	28890.4	7.54123	77552.2	7.56205	99647.2	7.46767	54607.1	7.58981	0	7.52549	18276.8	7.54403	0
	7.52269	29448.1	7.54805	79424.9	7.56966	96388.5	7.47438	57891.3	7.59817	0	7.53342	6478.37	7.55323	0
	7.52994	29920.2	7.55474	82993.1	7.57649	94381.2	7.48132	60173.4	7.60642	0	7.54111	1226.51	7.5606	0
	7.53689	29085.4	7.56161	86370.7	7.5835	93725.1	7.48757	59913.8	7.61429	0	7.54928	0	7.56895	0
	7.54397	28580.1	7.56939	88566.5	7.59129	93837.4	7.49405	57656.1	7.6213	0	7.55767	0	7.57733	0
	7.55103	29100.6	7.57631	89340	7.59923	94520.4	7.50198	56258.6	7.62826	0	7.56606	0	7.58412	0
	7.55851	29851.8	7.58316	89697.4	7.6071	95019.2	7.50941	57876.9	7.63546	0	7.57354	0	7.5907	0
	7.56616	30595.1	7.59003	89814.8	7.6138	95437.1	7.51672	57651.9	7.64276	0	7.5817	0	7.5988	0
	7.57343	30674.8	7.59758	88839	7.62081	96098.3	7.52467	45572.8	7.65213	0	7.59028	0	7.60635	0
	7.58135	30484.9	7.60445	87580	7.62798	94427.6	7.53243	23985.6	7.65987	0	7.59702	0	7.61314	0
	7.58837	31958	7.61181	87091.7	7.6363	90026	7.53998	9054.21	7.66694	0	7.60457	0	7.62042	0
	7.59509	36843.6	7.61901	87585.1	7.64347	86470.1	7.54655	9719.37	7.67546	0	7.61157	0	7.62637	0
	7.6018	43910	7.62564	88539.7	7.65051	85921.8	7.55398	23137.6	7.68395	0	7.6177	0	7.63435	0
	7.6081	48193.7	7.63307	89132.9	7.65798	86954.7	7.56268	32275.8	7.69111	0	7.62404	0	7.64153	0
	7.61499	47138.3	7.63983	89234.8	7.66478	88031.3	7.5712	23137.6	7.6992	0	7.63257	0	7.65018	1097.27
	7.62312	44202.9	7.64671	88928.2	7.67171	88904.6	7.57865	8523.95	7.70648	0	7.63945	0	7.65781	5795.71
	7.63017	41727.5	7.65341	88835	7.67883	88886	7.58718	1613.79	7.71405	0	7.64693	0	7.66511	15732
	7.63697	38608.5	7.66095	89350.8	7.68629	88376.2	7.59584	0	7.72213	0	7.65479	0	7.67237	21945.3
	7.64412	37189	7.66877	89598.7	7.69276	88407.8	7.6043	0	7.73024	0	7.66335	0	7.68075	15732
	7.6523	39823.3	7.67708	89322	7.70015	88546	7.61156	0	7.7378	136.288	7.67076	0	7.68861	5795.71
	7.65876	43860.4	7.68435	89208.7	7.70738	88722.8	7.62058	0	7.74586	719.868	7.67888	0	7.69557	2304.82
	7.66743	47464.7	7.69123	88882.8	7.71434	89348	7.63051	0	7.75223	1954.02	7.68527	0	7.70368	7620.11
	7.67393	49218	7.69798	87521.4	7.72233	90952	7.6389	0	7.76006	2725.76	7.69224	0	7.71111	23872.7
	7.68016	45624.7	7.70472	86479.5	7.72921	93892.9	7.64651	0	7.76709	1954.02	7.70157	720.244	7.72023	43308.1
	7.68632	36948.7	7.71281	86819	7.73704	96158.3	7.65398	0	7.77409	719.868	7.71032	3804.29	7.72797	49868.8
	7.69296	30078	7.71984	88133.5	7.74482	95861.9	7.66418	1233.1	7.78157	136.288	7.71802	10326.4	7.73494	47813.3
	7.69985	29211.4	7.7267	90174.7	7.75152	94418.7	7.67085	7521.91	7.7902	0	7.7267	15072.8	7.74214	50676
	7.70668	31096.3	7.73381	91033.2	7.75867	92537.2	7.67844	23007.5	7.79736	0	7.73375	13854.6	7.74954	56833.8
	7.71433	33005.4	7.74123	89237.9	7.76581	90760	7.68502	39758.5	7.80603	115.205	7.74084	14099.1	7.75647	62977.1
	7.72076	33413.8	7.74805	87432	7.77299	91462.7	7.69355	42078.1	7.81296	608.508	7.7478	18253.4	7.76486	66514.2
	7.72747	30592.2	7.7559	87587.3	7.78011	94665	7.70097	35790.4	7.82059	1651.74	7.75536	22504.6	7.77277	69007.6
	7.73427	27300.8	7.76251	88802.3	7.7876	97773	7.70888	37607.6	7.82802	2304.1	7.76327	27489.4	7.78068	76880
	7.74208	26140	7.76969	90608.3	7.79471	99083.4	7.71541	43943.3	7.83649	1651.74	7.77137	32658	7.78904	84618.1
	7.75246	26450.6	7.77682	92959.8	7.80314	98589.8	7.72328	41329.9	7.84359	608.508	7.7783	37993	7.79563	85052.8
	7.76137	27818.9	7.78332	94779	7.81035	96945.5	7.73123	32965.2	7.85146	115.205	7.78591	42076.5	7.8023	85796.2
	7.76921	29419.5	7.79021	95509.2	7.81731	94972.8	7.73875	33381.1	7.85845	0	7.79325	42799.7	7.80917	91463.4
	7.77961	30178.5	7.79761	94603.5	7.82415	94971.8	7.74636	46227.3	7.86663	0	7.8001	43629.5	7.81717	93098.1
	7.78789	29980.6	7.80512	91188.8	7.83078	98953.6	7.75476	61823.4	7.87396	0	7.80628	46155.8	7.82607	89584.3
	7.79467	29524.2	7.81298	86844.9	7.83848	104849	7.76226	70116	7.8822	0	7.81274	47715.3	7.83313	90046.7
	7.80176	29267.8	7.82129	85036.9	7.84599	109597	7.77068	71889.4	7.88966	0	7.81971	48070.8	7.84026	97534.4
	7.80815	29244.6	7.82807	86143.6	7.85296	112183	7.77908	72794.3	7.89631	0	7.82631	50233.7	7.84818	105578
	7.81569	29821.8	7.83591	87792.1	7.86158	111844	7.78716	73037	7.90482	202.201	7.83328	52536.8	7.85431	106668
	7.82301	30424.2	7.84264	90109.8	7.86856	109233	7.79467	72388.4	7.91222	1068.02	7.84156	51415	7.86312	102511
	7.83029	29932.9	7.85069	94228.5	7.87594	106176	7.80163	71282.4	7.91984	2899.04	7.84774	49221.4	7.86918	99996.7
	7.83681	28731.2	7.85784	98955.5	7.8838	103866	7.80827	71779.3	7.92834	4221.4	7.8561	48419.3	7.87797	99483.2
	7.84392	27728.2	7.86478	102000	7.89045	102877	7.81625	73815.3	7.9359	3835.93	7.86503	47604.6	7.88458	97604.1
	7.85212	26809.5	7.87194	101487	7.89888	102501	7.82447	72582.1	7.94345	3611.13	7.87128	46143.2	7.89124	95511.4
	7.85906	26310.6	7.87947	98666.1	7.90593	100545	7.83232	69679.5	7.95178	3749.72	7.87774	46192.7	7.89937	93696.5
	7.866	26863.1	7.88689	96001.6	7.91461	97630.1	7.83965	72476.7	7.96015	2543.11	7.88519	48230.3	7.90556	91893.7
	7.87278	27530.5	7.89451	94240.9	7.92211	97773.4	7.84809	79414.4	7.96754	936.891	7.89211	48896.4	7.91254	90238.2
	7.8809	27341.9	7.90341	92885.3	7.92953	100110	7.85496	81213.5	7.97575	177.376	7.89884	47764.2	7.91877	89092
	7.88799	27205.8	7.91071	92089.1	7.93634	100438	7.86164	75536.9	7.9838	0	7.90548	47008.9	7.92627	92277
	7.89532	28758	7.91785	92903.2	7.94433	100247	7.86914	69749.9	7.9908	0	7.91344	46681.3	7.93344	99990.5
	7.90252	30313.2	7.92432	95159.7	7.95168	102777	7.87602	68742.7	7.9978	0	7.92094	46673.2	7.93975	105911
	7.90923	28708.9	7.93254	96745.2	7.95885	106599	7.8826	72794.3	8.00629	0	7.92774	47750.3	7.94682	105723
	7.91658	25230	7.93986	96011.8	7.9656	108223	7.88946	81831.1	8.01379	0	7.93418	49547.7	7.95479	102941
	7.92469	23192.4	7.9473	94406.7	7.97211	106515	7.89606	89808.8	8.02192	0	7.94214	50254.4	7.96089	102492
	7.93209	23449.4	7.95539	93888.7	7.98068	103773	7.90267	89936.1	8.02789	178.358	7.94907	50077.6	7.967	102745
	7.93933	25268.3	7.96294	94744.7	7.98824	102804	7.91184	86334.9	8.0346	942.078	7.95549	50812.8	7.97424	102815
	7.9458	27353.9	7.97027	95679.9	7.99506	103726	7.91795	84557	8.04169	2557.19	7.96269	51599.2	7.98052	102486
	7.95275	28646.8	7.9786	95550.1	8.0029	105530	7.92472	84568.6	8.04918	3567.16	7.97029	50402.6	7.98676	99925.9
	7.96013	29146.4	7.98538	95123.6	8.01097	106878	7.93131	83642	8.05684	2557.19	7.97646	48290.2	7.9933	96340.3
	7.96729	29567.4	7.99235	94900.2	8.01855	107416	7.93742	78998	8.06542	942.078	7.98539	48719.5	8.00247	93962.1
	7.97556	30130.2	7.9998	95351.4	8.02579	107271	7.94357	74576.5	8.07282	178.358	7.99194	52698.3	8.00897	93640.7
	7.98269	29675.9	8.00684	97140.2	8.03244	106335	7.95222	74912.5	8.07941	0	7.99837	56491.8	8.01504	95457.7
	7.99093	27682	8.014	99190.6	8.04374	106107	7.9586	77323.1	8.08695	0	8.00456	57061.2	8.02174	98268.8
	7.99792	25873	8.02209	99108.3	8.05299	106740	7.96594	78359.3	8.0946	0	8.01112	56708.2	8.02872	98636.4
	8.0044	25486.7	8.03007	97070.3	8.06545	106637	7.97448	75619.7	8.10228	0	8.01897	56508	8.03508	96373.9
	8.01112	26653.5	8.03742	96035.1	8.0738	105455	7.9813	70866.4	8.10986	156.831	8.02772	53980.4	8.0416	95450.3
	8.01843	28668.6	8.04492	96607.8	8.08129	103671	7.9902	69513.4	8.11732	828.375	8.0356	49910.7	8.05131	97719.2
	8.02633	29679.6	8.05218	97306.5	8.08849	102928	7.99748	71584.2	8.12522	2248.56	8.04301	47019.2	8.05931	101481
	8.03444	29093	8.05941	98219.2	8.09579	105902	8.00524	74883.2	8.1333	3136.62	8.04927	46896.5	8.06575	103482
	8.04195	28647.8	8.06588	100025	8.10331	111920	8.01266	78258.9	8.14074	2248.56	8.0563	48517.6	8.07318	102715
	8.04842	29457.1	8.07407	101631	8.10984	116124	8.01946	79309.9	8.14828	828.375	8.06306	49656.7	8.07985	102399
	8.05562	29953.1	8.08131	101659	8.11826	116984	8.02619	78831.7	8.15674	156.831	8.07023	50593.7	8.08735	104115
	8.0621	29090	8.08878	102190	8.12598	117459	8.03297	79746.3	8.16402	0	8.07841	52272.7	8.09574	105976
	8.06938	28093.6	8.09649	105832	8.13366	118927	8.03973	82899.5	8.17215	0	8.08654	54182	8.10231	106746
	8.0769	27792.7	8.10389	108804	8.14048	120609	8.04591	85154.9	8.17912	0	8.09395	53724.8	8.11098	106394
	8.08334	28309	8.11108	107455	8.15044	120582	8.0538	83527.6	8.18762	0	8.10064	50429	8.1205	105930
	8.09049	28768.5	8.11937	104749	8.1579	118358	8.06107	80350.7	8.19499	0	8.10886	48498	8.12839	106383
	8.09776	28139.2	8.1268	103435	8.16552	116520	8.06797	79910.1	8.20271	0	8.11532	49380	8.13797	106969
	8.10492	27513	8.13392	102901	8.17214	116075	8.07483	82259.7	8.21153	0	8.12329	51467.9	8.1444	106771
	8.11197	27779.2	8.14112	102199	8.17919	116398	8.08133	83270.4	8.21888	251.355	8.13018	53603.5	8.15175	106508
	8.11925	28327	8.1482	101124	8.18666	117658	8.08843	82389.2	8.22731	1327.65	8.13683	55904.9	8.15847	108051
	8.12682	28875.5	8.1553	100241	8.19423	119992	8.09517	81867.1	8.23534	3603.79	8.14338	58228.1	8.16502	110304
	8.13461	29054.2	8.16291	101009	8.20137	123444	8.10361	81187.1	8.24215	5027.11	8.15113	58695.6	8.1714	111274
	8.14105	28700.1	8.17894	103525	8.20857	126207	8.11159	80371.8	8.24971	3603.79	8.15887	57162.4	8.17933	112706
	8.14802	28589.4	8.18878	105620	8.21596	125591	8.11863	81106.3	8.25714	1327.65	8.1711	55893	8.186	115623
	8.15484	28625.3	8.1972	106059	8.22325	123250	8.12509	83560.4	8.26341	251.355	8.1821	56197.7	8.19432	118542
	8.16137	28432.1	8.20463	106885	8.23059	124048	8.13342	85032.7	8.27168	0	8.19089	56884.6	8.20337	120679
	8.17162	28849.9	8.21122	109175	8.23777	129449	8.14094	84443.9	8.27793	0	8.19879	55886.8	8.2101	122001
	8.18019	30080.3	8.21814	110822	8.24554	134249	8.1476	83898.2	8.28524	130.487	8.20613	54172.9	8.21729	120741
	8.18783	31147.7	8.22593	112220	8.25236	133590	8.15479	84900.9	8.29146	689.227	8.21302	53537.1	8.22426	116212
	8.19492	31033.5	8.23353	113392	8.25973	130537	8.1631	87076	8.29853	1870.85	8.21996	54139.6	8.23229	112897
	8.20145	30017.1	8.24101	112605	8.2672	129299	8.17019	89039.6	8.30548	2609.74	8.22819	55700.4	8.239	114465
	8.20863	29330	8.24776	111590	8.27475	130197	8.17732	90717.3	8.31161	1870.85	8.23477	57786.7	8.24555	116091
	8.21551	28848.8	8.25601	112678	8.28152	132802	8.18396	90977	8.31938	689.227	8.24209	59579.3	8.25306	114850
	8.22192	28073.2	8.26333	114402	8.29041	135444	8.19139	88233.7	8.32679	130.487	8.24946	60450.1	8.26092	115944
	8.22894	27403.8	8.27077	114706	8.29789	137689	8.19775	84697.6	8.33414	0	8.25607	60719.7	8.26775	121647
	8.23633	27045.5	8.27797	114782	8.30592	140031	8.20571	82526.4	8.3419	0	8.26477	61240.7	8.27486	125230
	8.24342	26697.9	8.28509	115221	8.31261	140944	8.21264	81379.9	8.35031	0	8.27175	61292.6	8.2818	122721
	8.24994	26508.6	8.2921	115863	8.31972	140707	8.21944	81523.9	8.35776	43.4391	8.2785	60197.7	8.2904	118552
	8.25717	27831.2	8.2998	118558	8.32696	140193	8.22674	83173.6	8.36514	229.443	8.2853	59657	8.29777	117220
	8.26484	30861.4	8.30631	122304	8.3345	138692	8.23389	85336	8.37288	622.804	8.29296	61566.7	8.30483	119997
	8.27251	33172.2	8.31444	122127	8.34184	136694	8.2412	88214.8	8.3799	868.781	8.30033	65571.9	8.31142	125856
	8.27892	32862.1	8.32218	118844	8.34866	135608	8.24949	91857.5	8.38874	622.804	8.3086	68841.8	8.31886	130948
	8.28525	31002	8.32944	117853	8.35596	137316	8.25694	93626.7	8.39591	229.443	8.31595	69413	8.32592	132810
	8.29256	29711.7	8.33677	118325	8.36285	140578	8.26321	91790.1	8.4038	43.4391	8.32396	69515.9	8.33297	132092
	8.29925	29488	8.34394	116867	8.37013	141751	8.27029	88810.3	8.41196	0	8.33117	71874	8.34194	131358
	8.30741	29262	8.3504	114512	8.37736	142995	8.27876	88956.8	8.41802	0	8.33892	74785.5	8.34874	134609
	8.31449	28771.8	8.35731	113991	8.38467	147367	8.28579	91826.3	8.42541	0	8.34576	75435.8	8.35586	140034
	8.32254	28412.1	8.36573	115259	8.39159	150741	8.29296	92718.2	8.43354	0	8.35289	74172	8.36314	141429
	8.32981	28319.2	8.37311	116954	8.39903	148848	8.30073	91370.9	8.44056	0	8.35951	73065.5	8.37131	139859
	8.33689	29166.2	8.38068	118429	8.40624	144734	8.30795	91042.5	8.44762	0	8.36678	73262.4	8.37826	137991
	8.34485	30163.9	8.38746	118561	8.41399	141025	8.31512	91369.3	8.4544	0	8.37344	74068.7	8.38489	134638
	8.35244	30131.2	8.39505	119155	8.42136	138175	8.32173	91062.8	8.46083	0	8.38019	74444.7	8.39165	131586
	8.3589	30285	8.40244	121813	8.42913	138569	8.32956	90960	8.46904	0	8.38747	74986.7	8.39982	132878
	8.36535	31101.1	8.40977	124513	8.43651	142151	8.33645	90772.2	8.47681	0	8.3941	77140.1	8.40676	137104
	8.37273	31355.9	8.41693	126894	8.44416	144418	8.34427	90055.9	8.48527	0	8.40102	79689.8	8.41366	139244
	8.37957	31208.9	8.42434	129101	8.45113	144392	8.35117	90010.5	8.49371	0	8.40706	80791.5	8.42088	139462
	8.38667	31645	8.43154	129236	8.45803	145938	8.35798	91608.7	8.50207	0	8.41412	81125	8.42791	140782
	8.39375	31821.6	8.43908	128176	8.46521	149790	8.36861	94176.7	8.5095	0	8.42088	80986.6	8.434	143594
	8.40094	30468.1	8.44597	128399	8.47279	152313	8.37683	95234.4	8.517	0	8.42782	80828.5	8.44131	145848
	8.40854	29539.8	8.45376	128864	8.48029	152352	8.38598	94017.4	8.52441	0	8.43473	81566.8	8.44838	146167
	8.41588	31093.9	8.46152	128875	8.48789	150595	8.39613	93458.5	8.53281	0	8.44207	83149.4	8.45495	144781
	8.42241	33421.1	8.46899	129015	8.49465	148336	8.40377	95038.6	8.54105	0	8.44979	84869.7	8.46226	142892
	8.42956	35467.6	8.47583	129191	8.50178	148179	8.41026	96717.6	8.54815	0	8.45795	85900.4	8.46884	143964
	8.43693	37997	8.48288	131007	8.5091	150771	8.41749	96046	8.55607	0	8.46568	85857	8.47659	148304
	8.44449	40751.9	8.48939	133317	8.51636	153163	8.42366	94007.7	8.56371	0	8.47323	85943.6	8.4843	151500
	8.45104	41667.3	8.4962	132386	8.52377	154737	8.43063	93331	8.57147	0	8.48052	87662.2	8.49155	151751
	8.45761	39305.3	8.50333	128591	8.53089	155825	8.43847	94072.7	8.57998	0	8.48797	89074	8.49858	150281
	8.46842	36706.5	8.51086	125822	8.53829	157020	8.44574	96292.5	8.58746	0	8.49516	88368.3	8.50602	148704
	8.47681	35914.9	8.51849	127413	8.54484	160013	8.453	99742	8.59574	0	8.50217	87989.5	8.51449	148757
	8.48799	35450.9	8.5253	132701	8.55298	161793	8.45967	102665	8.60343	0	8.50935	89308.3	8.5223	152018
	8.49849	34681.6	8.533	136589	8.55996	158753	8.46737	104300	8.61058	0	8.51619	90549.4	8.52915	157845
	8.50636	33334.8	8.5401	135229	8.56716	154646	8.47446	104462	8.61791	0	8.52262	90875.1	8.53676	162179
	8.51322	31908.8	8.54697	131429	8.57443	152976	8.48218	104454	8.62567	0	8.52955	90469.8	8.54341	162761
	8.52032	32084.2	8.55412	129606	8.58166	152238	8.48925	105206	8.63398	0	8.53612	89445.4	8.55018	161522
	8.52797	34365	8.56145	129451	8.58881	152364	8.496	106167	8.64059	0	8.54308	89245.4	8.55731	162164
	8.53488	37438.9	8.56894	129315	8.59566	153778	8.50315	106755	8.64658	0	8.54988	90433.8	8.5645	164003
	8.54203	39367.3	8.5764	129913	8.60273	153615	8.51031	106416	8.6547	0	8.55613	90943.8	8.57144	162611
	8.54922	39381.1	8.58344	131333	8.61044	151904	8.51735	106322	8.66218	45.0545	8.56295	89999.8	8.57872	159146
	8.55636	38519.9	8.59048	132586	8.61749	150993	8.52443	106425	8.66954	237.976	8.56977	89882.6	8.58515	157553
	8.56381	37956.5	8.59762	133366	8.62507	151365	8.53146	106233	8.67686	645.965	8.57669	91373.7	8.59219	158829
	8.57055	37213.2	8.60505	132714	8.63182	152774	8.53944	108558	8.68293	901.09	8.58431	93491.1	8.59894	162079
	8.57819	36392.4	8.61188	131741	8.63885	155041	8.54675	112796	8.69144	645.965	8.59228	95447	8.60543	162571
	8.58544	36643.9	8.61884	131780	8.64609	158117	8.55375	113926	8.69764	237.976	8.59959	96724.3	8.61272	158792
	8.59207	36854	8.62561	131285	8.65358	159726	8.56034	111247	8.70386	45.0545	8.60722	97834.6	8.62104	156802
	8.59925	35488.5	8.63222	130655	8.661	158347	8.56769	107998	8.7114	0	8.61466	99122.6	8.62816	159744
	8.60675	34220.4	8.63908	131041	8.66814	156342	8.57389	105621	8.71975	0	8.6221	98847.8	8.63528	164283
	8.61397	33486.7	8.64616	132264	8.67601	156465	8.58147	103856	8.72737	0	8.62919	96850.7	8.64307	166484
	8.62221	32138.5	8.65363	134562	8.68287	158904	8.58869	103488	8.73447	0	8.6364	95550	8.6497	165637
	8.62899	31532.1	8.66082	136302	8.69013	161634	8.59597	105668	8.74184	0	8.64388	94390.1	8.65798	164170
	8.63629	32454.5	8.66784	135472	8.69696	162576	8.60341	109146	8.74886	0	8.65164	92340.3	8.66585	163418
	8.64361	33082.1	8.67554	132784	8.70442	160769	8.6107	112511	8.75604	0	8.6584	91345	8.67263	164666
	8.65072	32520.9	8.68287	130124	8.71169	158653	8.61806	115280	8.76453	0	8.66489	92432.2	8.68012	169005
	8.65722	31815.2	8.69002	127817	8.71885	158698	8.62575	115641	8.773	0	8.67175	94537.8	8.68699	172879
	8.66489	32254.5	8.69703	126112	8.72582	156891	8.63242	114468	8.78033	0	8.67857	96809.2	8.69369	173143
	8.67241	33514.5	8.70434	127059	8.73248	151410	8.63934	114021	8.78786	0	8.68568	100338	8.70076	171676
	8.67941	33512	8.71185	130083	8.73967	149382	8.64635	113149	8.79445	0	8.69262	103936	8.70794	171530
	8.68657	31651.6	8.71924	133985	8.74717	153974	8.65286	111648	8.80186	0	8.69921	104313	8.71532	173884
	8.69364	30377.8	8.72627	138102	8.75425	158373	8.65961	110811	8.80922	0	8.70536	102481	8.72236	176845
	8.701	31975	8.73375	138742	8.7616	158754	8.66654	110753	8.81659	0	8.71234	101415	8.72864	178080
	8.70811	35523.8	8.74102	135562	8.769	158692	8.67373	112362	8.824	0	8.71948	101659	8.73544	177569
	8.71494	36803.9	8.74804	134018	8.77585	160229	8.68091	115259	8.83103	0	8.72689	101959	8.74247	178312
	8.7221	34233	8.75523	136464	8.78639	161053	8.68839	118686	8.83809	0	8.7347	102479	8.74968	180465
	8.72934	31821.6	8.76222	139450	8.79646	159388	8.69563	122327	8.84556	0	8.74175	104266	8.75621	181599
	8.73578	31932.4	8.76892	139480	8.80627	156990	8.70201	122972	8.85306	0	8.74941	106263	8.76318	182622
	8.74327	31707.7	8.77558	135674	8.8156	155449	8.70875	119645	8.8614	0	8.75636	106369	8.77055	181711
	8.75	29583.3	8.78232	130738	8.82304	154924	8.71583	117224	8.86906	0	8.76368	104251	8.77782	178107
	8.75864	28226.6	8.78932	130108	8.83121	156035	8.72218	118595	8.87626	0	8.77099	101933	8.78558	176737
	8.76521	28821.2	8.7968	134416	8.83775	158541	8.72936	121421	8.8846	0	8.77815	100241	8.79216	179591
	8.77273	29628.8	8.80419	139264	8.84533	161413	8.73658	124124	8.89212	0	8.78485	99287.5	8.7993	185194
	8.77991	29806.5	8.81165	142303	8.85253	163123	8.74393	126414	8.89942	0	8.79275	101041	8.80708	189236
	8.78674	29501.7	8.81965	143745	8.85997	161653	8.75155	126162	8.9076	0	8.79972	104341	8.81378	189046
	8.79381	29389.8	8.82667	143727	8.86704	157644	8.75877	123517	8.9158	0	8.8061	106134	8.82122	187248
	8.80015	30238.1	8.83371	142637	8.87402	154655	8.76604	121591	8.92328	0	8.81277	106483	8.82785	185149
	8.80744	30859.1	8.84094	140643	8.88121	155350	8.77317	121354	8.93077	0	8.81938	106465	8.83448	183460
	8.81447	30419.1	8.84823	138452	8.88878	158428	8.77997	121285	8.93926	0	8.82648	105503	8.84167	183406
	8.82152	29972.6	8.85578	138448	8.89588	159932	8.78707	122288	8.94752	0	8.83351	103369	8.8514	184556
	8.82863	29465.6	8.86304	140524	8.90297	159225	8.79362	124673	8.95496	0	8.84023	102356	8.86025	186688
	8.83563	28408.8	8.8701	141858	8.91044	158589	8.80034	127101	8.96239	0	8.84715	104923	8.86925	188698
	8.84297	27673.1	8.87803	140857	8.91774	157750	8.80727	129027	8.97051	0	8.85356	108698	8.87791	189486
	8.84963	28569.6	8.88489	139196	8.92465	156297	8.81439	129327	8.97732	0	8.86031	109700	8.88661	190519
	8.85693	30509.3	8.89197	139521	8.93266	156460	8.82153	128903	8.98486	0	8.8679	109965	8.89446	191742
	8.86351	31240.9	8.89915	140997	8.93969	157882	8.82912	128708	8.9923	0	8.87549	111021	8.901	191055
	8.87091	30751.4	8.90612	141363	8.94675	157633	8.83645	129063	8.99993	0	8.88263	109815	8.90794	188012
	8.87913	30411.2	8.9129	140211	8.95358	156870	8.84292	130431	9.00708	0	8.89034	106544	8.91615	185533
	8.88613	30379.3	8.91936	139041	8.96041	157306	8.84968	130728	9.01445	0	8.89714	104555	8.92384	187863
	8.8934	30600.7	8.9266	139776	8.96841	157494	8.85705	130029	9.0213	0	8.90442	105447	8.93051	192950
	8.90127	30792.3	8.93411	140689	8.97498	157873	8.86422	130147	9.02859	0	8.91174	106753	8.93734	196347
	8.9084	30451	8.94641	139735	8.98236	160293	8.87146	131107	9.03654	0	8.9223	106205	8.94455	198957
	8.91593	29685.8	8.95604	137599	8.98953	164078	8.8787	133234	9.04499	0	8.9298	105590	8.95195	200575
	8.92314	29556.6	8.96789	135570	8.99708	165458	8.88605	136336	9.05236	0	8.93896	106568	8.95932	201155
	8.92969	30485.4	8.97509	135951	9.004	161934	8.89236	137911	9.06083	0	8.94661	108913	8.96631	203082
	8.93668	31806.7	8.98242	139077	9.01061	156332	8.90016	137968	9.0689	0	8.95743	110468	8.97291	204777
	8.9431	32628.2	8.98951	141442	9.01777	154226	8.9077	138693	9.07648	117.207	8.96422	109248	8.98015	203284
	8.95039	31719.5	8.99733	141951	9.02561	157873	8.91471	138824	9.08404	619.083	8.97138	106746	8.98722	201052
	8.9574	29920.7	9.00398	142472	9.03249	164382	8.92182	137492	9.09119	1680.45	8.97823	104671	8.99445	202250
	8.9644	29244.7	9.01106	143649	9.03965	168210	8.92838	137409	9.0969	2344.14	8.98576	103516	9.0014	204753
	8.97124	29556.2	9.01881	144171	9.04655	167027	8.93492	138123	9.10388	1680.45	8.99278	105434	9.00841	206213
	8.97832	30309.1	9.02594	142935	9.05366	164522	8.94166	137205	9.11175	619.083	8.99962	109827	9.01538	209293
	8.9857	31614.3	9.03304	141030	9.06131	162770	8.94854	135585	9.11966	117.207	9.00657	111806	9.02236	213309
	8.99273	34118.3	9.04001	140341	9.06861	160388	8.95575	134058	9.12698	0	9.01444	109035	9.02975	213826
	9.00042	35375.3	9.04701	141993	9.07618	158588	8.96283	132038	9.13533	46.2991	9.02159	105388	9.03667	210041
	9.00905	33049.5	9.05388	145789	9.08322	158895	8.97055	130776	9.14306	244.55	9.02928	105233	9.04313	204730
	9.01657	31363.2	9.06043	147759	9.09033	160408	8.97767	131827	9.1513	663.81	9.03606	107088	9.05001	200393
	9.02411	32494.8	9.06796	144411	9.09722	161800	8.98415	134546	9.1587	925.982	9.04336	107719	9.05766	198501
	9.0325	33250.3	9.07544	139712	9.10445	163388	8.99096	136838	9.16688	838.314	9.05073	106939	9.06545	199602
	9.03928	32539.2	9.08317	138880	9.1118	164967	8.99778	136963	9.17351	1166.27	9.05805	105819	9.07208	202697
	9.04621	31486.6	9.09086	141150	9.11837	164079	9.00497	135747	9.18167	2548.24	9.06497	106220	9.07929	207581
	9.05368	30349	9.09789	142974	9.12567	159878	9.01209	135939	9.18925	3490.09	9.07202	108848	9.08572	214302
	9.0607	28892.3	9.10491	143426	9.13284	154771	9.01927	136850	9.19756	2501.95	9.07933	111731	9.09351	217314
	9.06838	28061.1	9.11187	143894	9.14023	153061	9.02681	135670	9.20589	921.724	9.08578	114224	9.10131	213160
	9.07492	28949.8	9.11916	143181	9.14687	155684	9.03397	133266	9.21405	174.505	9.09263	116494	9.10828	205725
	9.08146	30156.4	9.12624	140255	9.15374	159850	9.04161	133672	9.22137	0	9.09966	115241	9.11492	199800
	9.08883	29307.6	9.13356	138350	9.16194	163771	9.04905	137773	9.22878	0	9.10612	109811	9.12205	197968
	9.09567	27469.4	9.14107	140144	9.1691	165178	9.05578	143645	9.2369	114.375	9.11306	105806	9.12877	200303
	9.10277	27146.7	9.14761	143022	9.17623	163495	9.0627	149135	9.2434	604.123	9.12031	104421	9.13641	206653
	9.10954	28266.9	9.15513	144112	9.18321	161076	9.06962	151308	9.25065	1639.84	9.12776	101585	9.14324	212365
	9.1166	29203.2	9.16237	143952	9.19033	159514	9.07617	149165	9.25869	2287.5	9.13444	99230.6	9.15017	210056
	9.12417	29672	9.1696	142525	9.19746	159075	9.0832	144866	9.26609	1639.84	9.14118	102204	9.15712	202938
	9.13135	30168.6	9.17652	139732	9.20501	158563	9.09021	141054	9.27271	604.123	9.14846	108370	9.16419	198143
	9.13869	29959.6	9.18357	137082	9.21227	157855	9.09707	140495	9.28059	114.375	9.15629	112486	9.17181	196681
	9.14517	28883.5	9.19037	136127	9.22001	159266	9.10432	143389	9.28862	0	9.1635	113309	9.17888	198733
	9.15242	27711	9.19706	138704	9.22723	162409	9.11183	145382	9.29578	0	9.17119	112459	9.18561	204621
	9.15978	26676.9	9.20359	144495	9.23437	163491	9.11947	143123	9.30325	0	9.1784	111140	9.19214	210647
	9.16667	26177.6	9.21166	149425	9.24167	162301	9.12595	139121	9.31003	0	9.18573	109981	9.19991	213436
	9.17479	26542.1	9.21908	150253	9.24912	160628	9.13278	137355	9.31717	144.192	9.1932	109175	9.20761	213023
	9.18156	27092.1	9.22704	148210	9.25575	160690	9.1397	137825	9.32512	761.614	9.20042	108180	9.21453	210118
	9.18851	27828.1	9.23418	145936	9.26328	164449	9.14683	138970	9.33175	2067.34	9.20706	107054	9.22164	206723
	9.19602	29336.1	9.24118	145360	9.27055	168958	9.15417	139765	9.33817	2883.83	9.21371	107563	9.22942	205721
	9.203	30640.8	9.24834	147365	9.27787	170390	9.16466	139568	9.34538	2067.34	9.22112	110412	9.23728	206685
	9.21435	31169.9	9.25554	148997	9.28486	168376	9.17387	140185	9.35284	761.614	9.22759	114236	9.24367	206519
	9.22274	31125.7	9.2628	147478	9.29181	165487	9.18371	141199	9.36032	144.192	9.23435	117442	9.25064	203815
	9.23331	30415.8	9.26976	144511	9.29929	164416	9.19436	139985	9.36765	0	9.24159	118612	9.25729	201404
	9.24102	29546.9	9.27726	141377	9.30605	163693	9.20174	138347	9.375	0	9.24833	117717	9.26443	202149
	9.24835	29065.4	9.28442	139299	9.3131	161612	9.20872	138851	9.38292	0	9.25546	114990	9.27115	206025
	9.25565	28978.2	9.2916	140046	9.32011	160510	9.21527	140986	9.39016	0	9.26268	111416	9.27886	212805
	9.26335	29294.3	9.29827	142725	9.3275	162333	9.22199	142556	9.3985	0	9.26999	110108	9.28575	219647
	9.27028	29671.6	9.30577	145304	9.3347	164996	9.22905	141886	9.4061	0	9.27693	111085	9.29273	222418
	9.27722	29795	9.31309	144864	9.34161	166864	9.23576	139887	9.41337	0	9.28418	112415	9.29977	219849
	9.28379	30266	9.32009	141245	9.34883	168769	9.24287	138051	9.42192	0	9.29104	114238	9.30667	214663
	9.29207	31410	9.3269	139676	9.35628	170635	9.25031	136281	9.4301	0	9.2991	116674	9.31392	210992
	9.30011	32486.4	9.33394	142434	9.36362	170302	9.25743	135228	9.43704	0	9.30618	118493	9.32089	208548
	9.30728	32889.7	9.34057	145660	9.37076	166892	9.26388	135763	9.44465	0	9.31355	118593	9.32802	206684
	9.31531	32165.5	9.34712	145688	9.37753	163022	9.2707	137696	9.45247	0	9.32075	118893	9.33496	206363
	9.322	30854.4	9.35416	143218	9.38624	161441	9.27768	140920	9.45978	0	9.32799	118620	9.34149	207029
	9.32846	30107.6	9.36162	140600	9.39348	161373	9.2845	143850	9.46729	0	9.33526	115366	9.34857	207128
	9.3359	29504.8	9.3697	138501	9.39999	161066	9.29161	143880	9.47561	0	9.34238	111946	9.35597	205798
	9.34267	28354.8	9.3768	136974	9.40729	161119	9.29884	143042	9.48191	0	9.34953	109705	9.36363	205035
	9.34982	27604.1	9.38369	135530	9.41429	162319	9.30597	145183	9.48899	0	9.35631	107895	9.37163	205285
	9.35705	28774.9	9.39092	134467	9.42147	162902	9.31355	149142	9.49637	0	9.36355	107697	9.37951	204851
	9.36359	30777.6	9.39819	135345	9.4292	161369	9.3205	150250	9.50367	0	9.37006	108770	9.38665	205627
	9.37069	31514.3	9.40537	139030	9.43679	160201	9.32796	147285	9.51101	0	9.37686	110553	9.3937	209389
	9.37856	31733.1	9.41235	144568	9.44376	160523	9.33481	143971	9.51845	0	9.38379	112994	9.40048	213791
	9.38579	31588.5	9.41997	147279	9.4508	160444	9.34229	142688	9.52489	0	9.39056	113976	9.40767	214885
	9.39292	30252.7	9.42726	144105	9.45796	159715	9.34911	142402	9.53318	0	9.39755	112714	9.41475	212708
	9.40051	28607.3	9.4349	139798	9.46454	158933	9.35595	142022	9.54096	0	9.40456	112066	9.42203	211726
	9.40753	27840.8	9.44182	139650	9.4715	158503	9.36288	140874	9.54809	0	9.4115	114442	9.42937	214028
	9.41402	27842.4	9.44906	141626	9.47888	158860	9.36951	139767	9.55523	0	9.41852	117351	9.4365	218268
	9.42106	27310.2	9.45611	141395	9.48612	159373	9.37634	139271	9.56369	261.358	9.42621	116695	9.44366	222707
	9.4275	26512.1	9.46334	139215	9.49327	160209	9.38322	137849	9.57076	1380.48	9.43311	113977	9.45128	225338
	9.43446	27444.5	9.4704	138990	9.50045	161594	9.39068	135590	9.57691	3747.2	9.44102	111731	9.45794	224804
	9.44172	30000.8	9.47726	141385	9.50762	163359	9.39778	136132	9.58502	5227.16	9.44769	109837	9.46503	221842
	9.44913	31959.5	9.4845	142949	9.51454	165367	9.40423	141444	9.59207	3747.2	9.45543	109517	9.47216	216914
	9.45705	31779.6	9.49099	142276	9.52202	167616	9.41106	148902	9.59917	1380.48	9.46253	110335	9.47861	211193
	9.46382	29837.9	9.49776	140089	9.52968	169141	9.41816	153452	9.60666	261.358	9.46978	109456	9.4855	207474
	9.4703	27765.6	9.50556	138058	9.53713	169322	9.42521	152732	9.6145	0	9.47685	107728	9.49307	205241
	9.47771	27362	9.5131	138688	9.54366	169349	9.43233	149241	9.62308	0	9.48414	108556	9.50039	204511
	9.4846	28798.5	9.52032	140782	9.55107	168888	9.43955	146433	9.63052	0	9.4915	110983	9.5069	206799
	9.49172	30313	9.5276	141592	9.5607	167276	9.44622	146562	9.63797	0	9.49832	112190	9.51472	209323
	9.49899	31396.8	9.53456	142029	9.57011	166574	9.45293	147995	9.64631	0	9.50607	112100	9.52253	209301
	9.50542	32147.8	9.54186	142619	9.5802	167804	9.46055	146731	9.65371	0	9.51251	113392	9.53035	208532
	9.51233	32038	9.54902	142752	9.59012	171097	9.46806	143555	9.66219	0	9.51925	117223	9.53766	211011
	9.51982	31644.8	9.55576	144167	9.59809	175082	9.4749	141511	9.67021	0	9.52679	120527	9.54469	214775
	9.52705	31134.5	9.5631	146375	9.60499	175030	9.48216	140983	9.67767	0	9.53372	119481	9.55203	213729
	9.53415	31295.5	9.57055	147141	9.61226	169997	9.48922	141879	9.68584	0	9.54088	114409	9.5588	209974
	9.54158	32771.9	9.57766	147792	9.62002	165498	9.49653	144369	9.69395	0	9.5476	111583	9.56563	209554
	9.54839	33980.8	9.58469	149873	9.6268	164712	9.5036	146129	9.69972	0	9.55442	114672	9.57263	211178
	9.55562	34486.3	9.59218	151547	9.63408	165538	9.51034	145626	9.70717	0	9.56199	118459	9.57968	211764
	9.56313	35034.2	9.59927	151789	9.64091	163981	9.51707	145110	9.71463	0	9.5689	118510	9.58741	211694
	9.56955	35226.4	9.60635	151378	9.64833	160474	9.52364	145905	9.72202	0	9.57569	116740	9.59538	212007
	9.57607	34419.2	9.61338	150437	9.65546	159343	9.53124	145556	9.72991	0	9.58339	115465	9.60228	213565
	9.58274	33446.7	9.62026	149382	9.66315	161549	9.53849	143074	9.73684	0	9.59006	114690	9.60949	217178
	9.59015	33472.5	9.62801	149010	9.67058	164699	9.54493	141332	9.74399	0	9.5978	114469	9.61636	220772
	9.59842	33881.6	9.6346	147933	9.67876	166000	9.55173	141811	9.75243	0	9.60499	114919	9.62658	220244
	9.60508	34123.6	9.64161	144948	9.68527	165161	9.55864	142104	9.75989	0	9.61213	115294	9.63569	217762
	9.61165	34386.5	9.64931	142863	9.6928	164952	9.56573	140941	9.76826	0	9.61924	114784	9.64376	217056
	9.6191	34043.8	9.65649	143428	9.69983	167815	9.57292	140858	9.77522	0	9.62655	114409	9.65517	213973
	9.62645	32675.5	9.66376	144422	9.70773	171383	9.58019	144880	9.78331	0	9.63372	114839	9.66331	207913
	9.63365	31101	9.67093	143561	9.71532	171832	9.58697	150173	9.79079	0	9.64049	114898	9.6717	204727
	9.64111	30426.1	9.6778	141109	9.72193	169416	9.59392	151039	9.79837	0	9.64825	114159	9.67966	205895
	9.64758	30675.8	9.68507	140744	9.72928	166777	9.60161	147366	9.8058	0	9.65483	113811	9.6874	208931
	9.65569	30724.9	9.69225	144138	9.73647	165074	9.60912	143120	9.81314	0	9.66152	114014	9.69458	211132
	9.66308	30554.7	9.70043	146779	9.74326	162744	9.61588	140090	9.82062	0	9.66891	113028	9.70178	210772
	9.67029	31187.9	9.70716	145551	9.7505	160678	9.62304	138276	9.82875	0	9.67574	111531	9.70872	209480
	9.67724	31866.3	9.71462	144615	9.75759	161634	9.62994	138173	9.83587	0	9.68287	111556	9.71561	210778
	9.68453	31768.3	9.72162	146988	9.76438	164713	9.63679	139679	9.84324	0	9.69033	113162	9.72281	214037
	9.69131	32164.8	9.73485	149525	9.77194	167640	9.64384	141075	9.85059	0	9.69718	115508	9.73023	216851
	9.69852	34013	9.74322	149945	9.77908	169189	9.65062	139721	9.85753	0	9.70881	117618	9.73799	219441
	9.70587	36301.4	9.75282	148767	9.78633	169608	9.65838	136409	9.86503	0	9.71717	118031	9.74476	219516
	9.71238	37456.6	9.76109	146067	9.79337	168245	9.66492	135984	9.87237	120.708	9.72776	117213	9.752	216149
	9.71958	37269.9	9.76822	143110	9.80081	166059	9.67213	138711	9.87948	637.575	9.73608	118578	9.75902	214347
	9.72605	36325.7	9.77482	142285	9.80736	165349	9.67947	141017	9.88684	1730.65	9.74414	122073	9.76576	215686
	9.73392	35142.9	9.78161	142779	9.81549	165422	9.68599	141912	9.89517	2414.17	9.75165	123762	9.77236	217078
	9.74184	34237.5	9.78919	142094	9.82264	165157	9.69281	142360	9.90288	1730.65	9.7588	123050	9.77908	217795
	9.74853	33547.6	9.7966	140762	9.82938	164269	9.69979	141985	9.9109	637.575	9.76604	122496	9.78619	219750
	9.75555	33086.1	9.80382	141565	9.83655	161788	9.70643	142092	9.91783	120.708	9.77294	121039	9.79393	222629
	9.76263	33408.3	9.81097	143127	9.84392	159082	9.71342	145234	9.92619	0	9.77972	116875	9.80166	224318
	9.76998	33954.5	9.81911	142275	9.85139	158696	9.72078	147673	9.93288	0	9.78722	115641	9.80991	222631
	9.77714	33857.1	9.82632	141688	9.85867	160526	9.72789	146493	9.94019	0	9.7937	119541	9.81802	218181
	9.7847	34045.9	9.83318	143200	9.86622	162034	9.73512	146008	9.94713	0	9.80072	121585	9.82576	215919
	9.79108	34861.1	9.84055	144056	9.87349	161387	9.7424	148947	9.95453	0	9.80756	119560	9.8328	217526
	9.79958	35322.3	9.84818	142729	9.8806	158193	9.74972	153236	9.96197	0	9.81445	116995	9.83994	219308
	9.80688	34981.6	9.85555	140128	9.88843	155914	9.75636	155808	9.97003	0	9.82115	117126	9.84653	218248
	9.814	33789.4	9.86252	138611	9.89568	157803	9.76355	154842	9.97748	0	9.82927	119743	9.85335	215573
	9.82154	32845.1	9.86962	139503	9.90277	160447	9.77052	153126	9.9851	0	9.83608	121484	9.86053	214082
	9.82849	33219.6	9.87665	142223	9.91033	160887	9.77732	153246	9.99176	0	9.84331	121420	9.86785	213558
	9.83551	33775.7	9.88435	144187	9.91733	161722	9.78439	153028	9.99926	0	9.8506	119103	9.87542	213440
	9.84245	32745.9	9.89115	141856	9.92455	164312	9.79125	150538	10.0068	0	9.85778	114394	9.88235	213911
	9.84964	30545.9	9.89841	136678	9.93151	166223	9.79908	146884	10.0139	0	9.86564	111136	9.88949	215723
	9.85613	29181.3	9.90626	133982	9.93899	164043	9.80559	143920	10.0213	0	9.87246	111950	9.89659	217727
	9.86343	29358.4	9.91275	134256	9.9456	159533	9.81317	141486	10.0297	0	9.87902	114427	9.90449	217096
	9.871	30151.1	9.91953	134058	9.95369	158216	9.82026	139291	10.0371	0	9.88737	114993	9.91088	215049
	9.87749	30462.5	9.92682	131784	9.96026	161160	9.82673	139263	10.0457	0	9.89434	114642	9.91789	213048
	9.88524	30393	9.93409	128771	9.96726	165502	9.83354	141555	10.0519	0	9.90138	115624	9.92469	212288
	9.89191	30395.7	9.94118	128677	9.97383	167189	9.84049	143793	10.061	0	9.9085	117846	9.93195	214495
	9.89938	30446.4	9.94824	131844	9.9813	164103	9.84722	145477	10.0683	0	9.91569	119511	9.93949	216985
	9.9078	31036.1	9.95608	134887	9.98876	159869	9.85436	147624	10.0762	0	9.92248	118868	9.94665	217260
	9.91482	32471.5	9.96315	135816	9.99697	157941	9.86159	148777	10.0839	0	9.92983	117872	9.95456	214956
	9.92177	33124.1	9.97048	135419	10.0041	157622	9.86868	148217	10.091	0	9.93628	118416	9.96148	211754
	9.9283	32494.1	9.97781	135529	10.011	158523	9.8759	147125	10.0985	0	9.94323	119764	9.96932	211767
	9.93572	33227.3	9.98467	137961	10.0183	160219	9.8832	146608	10.1065	0	9.95042	121162	9.97655	213513
	9.9428	35451.1	9.992	141871	10.0268	161716	9.8905	147066	10.114	0	9.9573	121247	9.98362	212247
	9.95016	36289.5	9.99932	142914	10.035	162551	9.89749	148018	10.1225	0	9.96406	119766	9.99025	210544
	9.96024	34547	10.0063	140909	10.0422	162529	9.90482	149059	10.1288	0	9.97227	117805	9.99707	213288
	9.97032	31446.7	10.0132	140728	10.0495	161801	9.91176	149534	10.1359	0	9.97946	116667	10.0043	217601
	9.97927	29693	10.0207	144151	10.0566	160892	9.91938	148584	10.1442	0	9.98671	116094	10.0114	218168
	9.98799	30386.5	10.0286	146882	10.0635	159817	9.9264	146305	10.1513	0	9.99456	114502	10.019	215743
	9.9965	31857.5	10.036	144859	10.0705	157699	9.93341	144639	10.1579	0	10.0016	112707	10.0262	213874
	10.0031	32141.2	10.0444	140963	10.0778	154857	9.9399	145071	10.166	0	10.009	113508	10.0335	213880
	10.0116	31636.1	10.0522	138810	10.085	153153	9.94647	146637	10.1736	0	10.0157	115968	10.0406	214385
	10.0188	32056.6	10.0589	137801	10.0932	154070	9.95382	148991	10.1809	0	10.0224	117004	10.0493	213990
	10.0253	33435.7	10.0664	136590	10.0998	156529	9.96092	151363	10.1884	0	10.0304	116796	10.0557	212238
	10.0321	34674.9	10.0735	134123	10.1069	158424	9.96732	150733	10.1951	0	10.0373	116806	10.0625	209867
	10.0395	35261.1	10.0806	130458	10.1134	159748	9.97415	146438	10.203	0	10.0445	115945	10.0698	209700
	10.0478	34951.6	10.0875	128603	10.1208	159247	9.98114	142285	10.21	0	10.0517	114120	10.0777	210529
	10.0546	33176.8	10.0948	129978	10.1281	157739	9.98809	140967	10.2176	0	10.0587	113407	10.085	209353
	10.0618	30733.8	10.1024	132839	10.1358	157856	9.99855	142483	10.2236	0	10.0656	113532	10.0947	207870
	10.0682	29899	10.1096	136261	10.1429	158328	10.0073	145550	10.2308	0	10.0728	113048	10.1018	207957
	10.0755	30845.2	10.1167	139579	10.1498	157839	10.0162	146638	10.2382	0	10.0797	113043	10.1097	210173
	10.0827	31758.5	10.1235	140365	10.1571	157719	10.026	145481	10.2454	0	10.0863	114534	10.1169	212493
	10.09	31397.3	10.1308	138369	10.1645	159100	10.0348	145643	10.2528	0	10.0934	116519	10.124	212558
	10.097	30144.5	10.138	135463	10.173	160165	10.0422	146711	10.2611	0	10.1001	116782	10.131	213253
	10.1047	29504.3	10.1451	132185	10.1807	158546	10.0492	146438	10.2686	0	10.107	115024	10.1378	217896
	10.1116	30242.8	10.1524	130669	10.188	156325	10.0581	145495	10.2767	0	10.115	112406	10.1445	223293
	10.1189	31883.6	10.159	131891	10.195	157406	10.0652	146325	10.2847	0	10.1221	109682	10.1523	223592
	10.1258	33388.6	10.1671	133153	10.2023	160550	10.0721	148003	10.2906	0	10.1297	109334	10.1598	219172
	10.1323	34629	10.1738	133985	10.2093	162400	10.0802	147256	10.2986	0	10.1369	112497	10.1669	213534
	10.1388	35567.1	10.1809	134402	10.2163	163433	10.0868	145207	10.3068	0	10.144	116343	10.1741	209765
	10.1453	34592.6	10.1883	133577	10.2239	164480	10.0941	143773	10.3137	0	10.1516	119022	10.1811	208639
	10.1542	32257.7	10.1964	132810	10.2317	166456	10.1011	144630	10.3208	0	10.1593	119413	10.1897	209237
	10.1624	31685	10.2041	134207	10.2382	169297	10.1076	147798	10.3298	0	10.166	117530	10.1961	211471
	10.1698	33414.6	10.2109	137373	10.2452	169533	10.1144	147980	10.3373	0	10.1737	116413	10.2029	215113
	10.177	36167.5	10.2179	139083	10.2517	166716	10.1214	143168	10.3447	0	10.1811	115713	10.2099	221844
	10.1848	37860.1	10.2249	137984	10.2591	164952	10.1291	137188	10.3531	0	10.1879	113162	10.2174	229928
	10.191	36731.4	10.2328	136118	10.2668	165505	10.1361	134620	10.3604	0	10.1951	109814	10.2243	233269
	10.1984	34932.9	10.2405	135640	10.2744	166045	10.1434	136966	10.3678	0	10.2022	106789	10.2338	230482
	10.2051	34735.2	10.2479	137118	10.2813	164456	10.1502	141036	10.3762	0	10.2091	106341	10.2413	225348
	10.2114	35029.1	10.2549	139134	10.2886	160867	10.1575	144263	10.3844	151.781	10.2164	109947	10.2487	222166
	10.2188	34460.5	10.2619	140639	10.2954	158689	10.1647	147963	10.3916	958.497	10.2228	113798	10.256	220448
	10.226	34156.8	10.2697	141616	10.3025	160343	10.1722	151695	10.3992	3004.34	10.2298	114786	10.2631	217037
	10.2332	35162.6	10.277	141553	10.3096	163356	10.1796	151870	10.4073	5283.68	10.2368	114605	10.2702	212729
	10.2407	35675.4	10.2841	141010	10.3207	165350	10.1865	149220	10.4151	5312.07	10.2438	115888	10.2772	211744
	10.2479	34994.8	10.2909	141141	10.3317	165098	10.1935	148912	10.4227	3049.75	10.2508	117348	10.2839	213985
	10.2546	34479.9	10.2976	140720	10.3413	161902	10.1999	150793	10.4307	979.97	10.2589	117493	10.291	215125
	10.2611	33773.8	10.3043	139449	10.3495	158028	10.2087	150001	10.4386	156.796	10.2662	116858	10.2987	214039
	10.2691	32784.1	10.3112	139620	10.3569	156487	10.2154	146925	10.4457	0	10.2733	114311	10.3058	213327
	10.2762	32419.6	10.3188	141030	10.3643	158764	10.2233	145849	10.4531	0	10.2806	112680	10.313	213792
	10.2827	32551.5	10.3257	142511	10.3721	162555	10.2298	146531	10.4613	0	10.2874	115812	10.3201	215150
	10.2899	33324.8	10.3328	143759	10.3787	165160	10.2376	146662	10.4682	0	10.2958	119097	10.3283	216389
	10.2969	34782.1	10.34	143751	10.3859	167311	10.2447	145580	10.4758	0	10.3026	118054	10.3355	215996
	10.306	35581.2	10.3476	142692	10.3925	167919	10.2511	144359	10.4841	0	10.3099	114719	10.3421	215287
	10.3132	35050.9	10.3545	142273	10.4	166086	10.2579	145204	10.4914	0	10.3169	111714	10.3487	216941
	10.3205	34058.3	10.3615	141956	10.4078	164111	10.2649	146942	10.4988	0	10.3244	109878	10.3565	220269
	10.3284	33565.4	10.3683	140480	10.4146	161749	10.2715	146853	10.5061	165.181	10.3311	109750	10.3671	221965
	10.3354	33775.6	10.3763	139575	10.4219	158709	10.2792	145417	10.5143	1052.35	10.3382	111005	10.3772	220390
	10.3423	35761.6	10.384	139255	10.4291	157739	10.2863	143545	10.5212	3318.35	10.3454	111787	10.3861	218134
	10.3487	38858	10.3912	137975	10.4363	159366	10.2931	141884	10.5286	5882.52	10.3523	113291	10.3961	218258
	10.3557	39505.1	10.3985	138056	10.4435	161222	10.3003	140100	10.536	5965.7	10.3596	116287	10.4034	220256
	10.3621	37482.9	10.4057	139820	10.4507	160971	10.3075	138188	10.5444	3451.37	10.3664	116229	10.4111	221090
	10.3691	36781.6	10.4129	140280	10.4578	158556	10.3151	138120	10.5526	1115.25	10.373	112665	10.4181	220496
	10.3765	39185	10.4203	140079	10.4653	157302	10.3223	139571	10.5585	179.872	10.38	109164	10.4249	220382
	10.3843	40355.2	10.4275	139734	10.4723	159023	10.3293	140102	10.5668	0	10.387	106812	10.4316	219444
	10.3906	37121.3	10.4348	138045	10.4792	160486	10.3359	140108	10.5731	0	10.3938	106084	10.4388	216146
	10.3977	33478.5	10.4415	136143	10.4863	159669	10.3428	142565	10.5807	0	10.4019	107324	10.4463	213106
	10.4042	32761.2	10.4483	136236	10.4936	158647	10.3502	148383	10.589	0	10.4092	108902	10.4535	212332
	10.4114	33130.4	10.4549	139466	10.5008	158624	10.357	153275	10.595	0	10.4164	109450	10.4604	213971
	10.4185	32498.8	10.4622	142717	10.508	159342	10.3641	152736	10.6027	0	10.4238	110420	10.4682	215567
	10.4256	31921	10.4689	142850	10.5164	159488	10.3706	147807	10.6098	0	10.4316	112806	10.475	213720
	10.4321	33148	10.476	140887	10.5234	157714	10.3787	142554	10.6173	0	10.4386	115609	10.4821	210955
	10.4396	35665.1	10.4834	137889	10.5299	155946	10.3858	140439	10.6248	0	10.4456	117429	10.4886	211745
	10.4475	39061.2	10.4909	135818	10.5372	156386	10.3922	143067	10.6332	0	10.4526	117304	10.4961	214973
	10.4546	41341.5	10.5011	136237	10.5447	157250	10.3991	147180	10.6403	0	10.4597	115557	10.5031	218917
	10.4614	40145.2	10.5091	136764	10.5519	156723	10.4057	147892	10.6477	0	10.4668	114316	10.51	222326
	10.4682	37725.7	10.517	134638	10.5588	157482	10.4125	146169	10.6539	0	10.4734	114434	10.517	221132
	10.4754	35789.5	10.5281	131744	10.5662	161109	10.4197	145507	10.6628	185.122	10.48	114519	10.5239	215111
	10.4823	33088.5	10.5367	130822	10.5729	164950	10.4269	145154	10.6703	977.803	10.4908	114862	10.5318	213103
	10.4887	31050.3	10.5445	130344	10.5803	165219	10.4339	143641	10.6775	2654.17	10.4988	114946	10.5392	218016
	10.4958	31694.3	10.5518	129250	10.5875	162917	10.4411	142173	10.6837	3702.43	10.5071	113820	10.5464	220640
	10.503	34277.1	10.5588	130018	10.5946	160691	10.4482	140804	10.6917	2654.17	10.5147	112664	10.5539	217899
	10.5101	36351.7	10.5667	132235	10.6019	157296	10.4554	137819	10.6989	977.803	10.5234	112766	10.561	215432
	10.5169	35928	10.5741	131550	10.6087	153655	10.4626	135381	10.706	185.122	10.5315	113335	10.5679	216901
	10.5247	33793.1	10.581	128358	10.6159	152988	10.4696	136359	10.7129	0	10.5388	112625	10.5745	222183
	10.5319	32313.9	10.5883	127512	10.6232	155218	10.4767	139237	10.721	0	10.5468	111871	10.5816	225043
	10.539	32282.6	10.5953	130020	10.6303	158255	10.4835	141429	10.7284	0	10.5543	112942	10.5887	221785
	10.5462	32321.5	10.6027	133972	10.6372	158919	10.4905	140597	10.7365	0	10.5616	115084	10.5959	219072
	10.5527	31976.6	10.6094	137059	10.6451	157089	10.4972	137597	10.7443	0	10.569	115432	10.6031	221254
	10.5598	33533.7	10.6158	137385	10.6523	155836	10.5043	136588	10.7519	0	10.576	113846	10.6104	223018
	10.5669	38857.7	10.6234	136656	10.6599	156105	10.5109	138508	10.7605	0	10.5839	114031	10.6174	222829
	10.5734	42971.2	10.6305	136965	10.6669	157118	10.5188	140509	10.7679	0	10.5905	115459	10.6244	224383
	10.5803	40228.1	10.6375	136701	10.6733	157820	10.5259	141320	10.775	0	10.5978	115653	10.6318	227607
	10.5891	34617.5	10.6447	134394	10.6808	157591	10.5323	142030	10.7834	0	10.6047	114313	10.6385	229141
	10.5964	31986.4	10.6527	132143	10.6889	157087	10.5392	144782	10.7909	143.902	10.6114	111262	10.6453	226987
	10.6038	32462.7	10.6593	132856	10.696	156959	10.5459	150399	10.7974	760.081	10.6182	110054	10.6524	222688
	10.6109	33391.4	10.6668	135368	10.7032	157504	10.5532	154211	10.8049	2063.18	10.6254	114017	10.6594	219165
	10.6179	33249.7	10.674	136425	10.71	159802	10.5602	152714	10.8122	2878.03	10.6327	118837	10.6663	219241
	10.6249	32465.7	10.6814	136466	10.7172	163975	10.5674	148064	10.8195	2063.18	10.6398	120193	10.6739	221696
	10.6314	31575	10.6884	136553	10.7238	167409	10.5746	143440	10.8269	760.081	10.6469	118440	10.6813	221560
	10.6384	31468.6	10.6956	136669	10.7308	166360	10.5818	141100	10.8344	143.902	10.6534	114643	10.6884	218506
	10.6459	31912.3	10.7036	137705	10.7383	161235	10.5891	140724	10.8424	0	10.66	111240	10.6953	217620
	10.6529	31892.4	10.7106	138227	10.7455	155956	10.5965	140254	10.8498	0	10.667	110881	10.7036	221901
	10.6599	31683.5	10.7175	136670	10.7525	153078	10.6038	138559	10.8576	0	10.6741	113211	10.7105	225645
	10.6672	32115.8	10.7248	135614	10.7593	153581	10.6108	137513	10.8651	0	10.6809	115113	10.7172	222924
	10.6747	32689.3	10.7321	137453	10.7666	156825	10.618	138669	10.8733	0	10.6888	114087	10.7244	217239
	10.6826	32020	10.7393	140332	10.7736	160354	10.6244	141726	10.88	0	10.6969	112036	10.7318	212403
	10.6929	30838.5	10.7466	142432	10.7809	163395	10.6316	145339	10.8875	0	10.7042	111168	10.739	210442
	10.7012	30882.3	10.7533	143778	10.789	165629	10.6384	145933	10.8948	0	10.7111	110021	10.7461	213212
	10.71	31700.3	10.7606	143793	10.7963	166508	10.6456	142227	10.9013	0	10.7181	108254	10.7532	217830
	10.7176	31751.8	10.7677	143360	10.8042	166683	10.6522	137885	10.9101	0	10.7259	106993	10.7602	222227
	10.7269	30986.5	10.7746	143706	10.8106	168601	10.6598	136699	10.9166	0	10.7324	106609	10.7676	227933
	10.7351	31297.5	10.7823	143464	10.8182	172727	10.6669	139513	10.9235	0	10.7398	108854	10.7749	231934
	10.7423	34732	10.789	142446	10.826	175782	10.6733	143712	10.9314	0	10.7469	112826	10.7813	228873
	10.7495	40983.6	10.7961	141840	10.8333	176001	10.6802	143577	10.9398	0	10.7534	113247	10.7882	221904
	10.7565	43752.6	10.8027	142021	10.8403	175511	10.6868	139341	10.9473	0	10.7601	109974	10.7951	219632
	10.7628	39273	10.8099	144390	10.8474	176676	10.6942	138692	10.9549	0	10.7673	107671	10.8023	221191
	10.7692	34299.3	10.8174	149280	10.8546	179201	10.7011	142852	10.9615	0	10.7745	107312	10.809	220850
	10.7763	33323.2	10.8247	153642	10.8612	180909	10.7084	147079	10.9695	0	10.7822	107584	10.8159	219219
	10.7835	33518.6	10.832	154982	10.868	180450	10.7153	148623	10.9774	0	10.7892	108163	10.8248	218115
	10.7899	33408.8	10.84	154323	10.8759	180213	10.7224	146769	10.9842	0	10.7956	109074	10.832	217044
	10.7991	33391.6	10.847	153024	10.8832	182712	10.7295	143384	10.9919	0	10.8027	109935	10.8391	217040
	10.8067	33541.9	10.8537	151330	10.8903	185384	10.7366	141245	10.9987	0	10.8096	110485	10.8475	219741
	10.8139	33859.3	10.861	151529	10.8977	187392	10.7438	141155	11.0049	0	10.8167	111960	10.8544	224727
	10.822	34379.4	10.8681	154866	10.9044	191683	10.7508	142707	11.0133	0	10.824	114608	10.8613	229561
	10.8289	34212	10.8754	160522	10.9114	198100	10.7579	144261	11.0203	0	10.8311	116191	10.8683	232314
	10.8358	33208.3	10.883	166765	10.9186	203883	10.7645	144297	11.028	0	10.8393	114800	10.8756	232528
	10.8428	33204.3	10.8902	171167	10.9267	207060	10.7713	143657	11.0356	0	10.8466	111357	10.8829	231990
	10.8504	35303.1	10.8976	173205	10.9339	206195	10.7781	143734	11.0439	0	10.8534	108034	10.8901	233960
	10.8589	37667.8	10.9045	173675	10.9419	203131	10.7854	144120	11.0501	0	10.8605	105658	10.897	237757
	10.8659	38830.6	10.9113	173221	10.9485	201264	10.7919	144169	11.0576	0	10.8685	104952	10.9048	240593
	10.8723	39732.4	10.918	171690	10.956	198752	10.8007	143733	11.0639	0	10.8749	105421	10.9118	242573
	10.8796	40851.3	10.9258	169079	10.9636	196689	10.8078	143513	11.0723	131.586	10.8822	105194	10.9187	245882
	10.8863	41636.5	10.9327	167477	10.9707	198795	10.8143	143714	11.0795	695.028	10.8891	105168	10.9251	250725
	10.8932	42349.4	10.9395	169545	10.9777	201959	10.8249	143797	11.087	2043.2	10.8957	106680	10.9318	252063
	10.9004	44558.4	10.9463	175213	10.9847	203757	10.8346	144521	11.0945	3458.86	10.9026	108758	10.9389	247503
	10.9067	48976	10.954	182284	10.9919	205886	10.8433	144450	11.1019	4131.83	10.9098	110388	10.9458	241991
	10.9141	52090.1	10.9607	188019	10.9984	208772	10.8534	141601	11.1093	3827.02	10.9169	112035	10.9535	241853
	10.9203	51283.8	10.9681	188281	11.0052	209815	10.8604	138940	11.1167	2376.82	10.9247	113945	10.9613	247520
	10.9274	49033.4	10.9757	183178	11.0131	207860	10.8678	139057	11.123	827.152	10.9318	114446	10.9684	253054
	10.9344	47846.1	10.9836	179014	11.0203	206773	10.8749	141849	11.1292	156.6	10.9383	113775	10.9757	255306
	10.9415	48577.1	10.9907	178901	11.0275	208049	10.8823	145228	11.1369	0	10.9456	113516	10.9832	256835
	10.9491	51896.1	10.9975	180117	11.0351	207517	10.8894	146527	11.1435	0	10.9526	113417	10.9912	258009
	10.957	58453.4	11.0046	180773	11.0422	203626	10.8966	145711	11.152	139.899	10.9604	112363	10.9983	256705
	10.9652	63462.4	11.0117	180511	11.0492	200540	10.9038	143976	11.16	738.937	10.9672	110289	11.005	252858
	10.9718	61578.1	11.019	179788	11.0565	200681	10.9103	144652	11.1684	2005.78	10.9743	109390	11.012	249946
	10.9785	57178	11.0267	181175	11.064	201781	10.917	150366	11.1756	2797.97	10.9815	110886	11.0194	253993
	10.9856	55191.9	11.034	183832	11.0712	201672	10.9244	155868	11.1835	2005.78	10.9888	113870	11.0266	263636
	10.9927	55508.9	11.0416	183177	11.0788	199753	10.9309	156003	11.1895	738.937	10.9958	116871	11.0338	270604
	11.001	57238.4	11.0488	180465	11.0895	194555	10.9393	152524	11.1971	139.899	11.0029	118431	11.0415	272115
	11.0079	60302	11.0556	179920	11.0984	186551	10.9464	149641	11.2044	0	11.0107	119135	11.0487	271785
	11.0149	66590.5	11.0624	181590	11.1061	181608	10.9528	149396	11.2118	0	11.0179	118387	11.0556	273145
	11.0223	75654.1	11.0693	181979	11.1161	184455	10.9596	150452	11.2199	0	11.0254	115124	11.0624	274497
	11.0307	83844.4	11.076	179093	11.1241	192164	10.9667	150295	11.227	0	11.0323	112485	11.0689	271084
	11.0373	90358.5	11.0828	174112	11.1314	198070	10.9737	148915	11.2345	0	11.0389	112088	11.0758	263215
	11.0443	91809.7	11.0904	168602	11.1386	197734	10.9807	148224	11.2416	0	11.0456	110995	11.0826	258688
	11.0526	84621.3	11.0975	164523	11.1457	192025	10.9879	150115	11.2488	0	11.0528	108869	11.0895	262053
	11.0598	76060	11.1041	161876	11.1537	186712	10.9949	154478	11.2563	0	11.0597	107970	11.097	267572
	11.0663	73458.6	11.1114	159139	11.1609	185371	11.0025	158245	11.2637	0	11.0666	108510	11.1037	267848
	11.0734	73675.5	11.1185	158707	11.1679	184422	11.0096	158306	11.2719	0	11.0741	108436	11.1113	261592
	11.0801	72041.9	11.1263	162580	11.1748	181075	11.0167	154902	11.2789	0	11.0805	106728	11.1184	257216
	11.0879	69982.4	11.1334	166106	11.182	178727	11.0242	151625	11.2872	0	11.0876	104728	11.1259	261239
	11.0958	70199.3	11.1402	166144	11.1891	180048	11.0311	151648	11.2958	0	11.0951	104313	11.1331	266632
	11.1029	71804.3	11.1475	165768	11.1964	181943	11.0383	153141	11.3029	0	11.1025	106402	11.1404	268393
	11.1098	73452.9	11.1548	165160	11.2033	181048	11.0454	153564	11.3114	0	11.1099	108615	11.1471	269397
	11.1172	73187.5	11.1624	163352	11.2104	179377	11.052	153553	11.3196	0	11.1169	107776	11.1541	270406
	11.1242	71710.7	11.1698	161294	11.218	177592	11.0587	154504	11.3281	0	11.124	105941	11.1654	269095
	11.1316	71787.8	11.1774	159791	11.2252	174240	11.0659	155561	11.3352	0	11.1313	106556	11.1748	264064
	11.1392	72310	11.1845	159783	11.2325	172247	11.0725	154900	11.3417	0	11.1385	108211	11.1858	257399
	11.146	70951.8	11.1915	159537	11.2399	173265	11.0796	154482	11.3502	0	11.1453	109239	11.1942	251685
	11.1533	68274.8	11.1982	157912	11.2465	174488	11.0866	157035	11.3584	0	11.153	110619	11.2014	248779
	11.1608	66804	11.2054	157171	11.2539	175152	11.0931	159811	11.3661	0	11.1601	111081	11.2078	248661
	11.1674	67192.6	11.2123	159425	11.2609	176404	11.0998	160623	11.3736	0	11.1674	110517	11.2145	249636
	11.1741	66996.7	11.2188	163873	11.2681	176681	11.1072	161249	11.3809	0	11.174	110313	11.2216	251795
	11.1816	66595.4	11.2263	166809	11.2751	174527	11.1142	160350	11.3884	0	11.1809	109169	11.2287	254783
	11.1881	70370.7	11.2336	165794	11.2823	171059	11.1211	156104	11.3958	0	11.1875	106703	11.2362	257114
	11.1952	79755.7	11.2407	162271	11.2897	167381	11.1283	153010	11.4023	0	11.1947	104063	11.2431	257563
	11.2023	85091.5	11.2476	158708	11.2973	164321	11.135	155284	11.4095	0	11.2015	101751	11.2498	256791
	11.209	78621.5	11.2544	155457	11.3044	163337	11.1416	159634	11.4167	0	11.2081	100433	11.257	258869
	11.2158	69064	11.2612	152354	11.3113	163833	11.1492	159543	11.425	0	11.2157	99967.7	11.2645	262855
	11.2223	65132.9	11.2691	150463	11.3181	163259	11.1564	155878	11.4333	0	11.2221	99083.8	11.2715	261832
	11.2298	64878.7	11.2762	150571	11.3254	163010	11.1638	154847	11.4418	0	11.2296	97996.9	11.279	255448
	11.2374	64596.3	11.284	151760	11.3325	165031	11.1707	158796	11.4499	0	11.2368	97785.8	11.2859	250519
	11.2445	63587	11.2933	152248	11.3398	168232	11.1779	164822	11.4573	0	11.2445	97697.9	11.2928	249031
	11.2519	62776.4	11.3024	151454	11.3476	170413	11.1849	166989	11.4655	0	11.2523	97261.8	11.3001	247593
	11.2593	61730.7	11.3124	149659	11.3553	170434	11.1917	162964	11.472	0	11.2596	96824.2	11.3076	246913
	11.2664	60355.8	11.3216	148178	11.3622	170775	11.1984	156881	11.4792	0	11.2668	97742.5	11.315	248685
	11.2742	58675.3	11.3289	149780	11.3691	172260	11.2056	152306	11.4862	0	11.2777	100072	11.3228	249299
	11.2817	57446.5	11.3358	153122	11.377	173044	11.2121	150915	11.4946	0	11.2856	101271	11.3297	246438
	11.2887	57456.3	11.3429	152616	11.3842	173502	11.2195	153872	11.5004	0	11.2951	100095	11.3366	243531
	11.2955	57375.6	11.3501	148602	11.3907	174617	11.2265	157141	11.5076	0	11.305	98242.2	11.3435	245299
	11.3029	56693.1	11.3576	147035	11.398	175616	11.2329	155902	11.5157	0	11.3128	97027.2	11.3499	248804
	11.3094	55697.5	11.3653	149616	11.405	175819	11.2397	153143	11.5232	0	11.3199	96272.6	11.3565	247919
	11.3161	54369.9	11.3727	154615	11.4121	175973	11.2474	151864	11.5305	119.564	11.3264	96074	11.3635	244241
	11.3236	53048.5	11.3805	158778	11.4191	177265	11.2541	151119	11.5382	631.533	11.3336	96331.9	11.3706	241975
	11.3301	51922.1	11.3874	157859	11.4263	181159	11.261	151056	11.545	1714.24	11.3403	95497.3	11.3777	241961
	11.3372	52244.1	11.394	154060	11.4337	190748	11.2682	152019	11.5523	2391.28	11.347	93020.2	11.3844	243622
	11.3443	54228.2	11.4012	152243	11.4408	204927	11.2751	153983	11.56	1714.24	11.3539	90506.5	11.3912	243801
	11.3517	56389.4	11.4077	151434	11.4477	219718	11.2816	155629	11.5676	631.533	11.3603	89351.4	11.3984	239000
	11.3584	57228.4	11.4147	150744	11.4549	235848	11.2893	156104	11.576	119.564	11.3682	89468.7	11.4059	231846
	11.3652	56737.6	11.422	152552	11.4618	256435	11.2964	157072	11.5834	0	11.3755	90513.1	11.4127	227001
	11.3721	56219	11.4287	157198	11.469	283863	11.3038	157338	11.5907	0	11.3826	91508.2	11.4196	225033
	11.3786	55160.3	11.4361	163154	11.4761	321267	11.3108	155763	11.5982	0	11.3909	92801.5	11.4263	225738
	11.3852	52249.3	11.4434	170976	11.4843	372147	11.318	153718	11.6066	0	11.3986	95168.7	11.4333	229608
	11.3925	49476.3	11.4508	183416	11.4922	440239	11.3252	150976	11.614	0	11.4056	96997.9	11.4412	234339
	11.3999	49083	11.4584	201427	11.4995	528733	11.3321	148713	11.6214	0	11.4129	97017.7	11.4491	237717
	11.407	48966.1	11.4654	223247	11.5067	642788	11.3389	149963	11.6291	0	11.4196	95848.2	11.4565	239913
	11.4144	46928.4	11.4727	247561	11.5149	792822	11.3458	154511	11.6357	0	11.4265	93025.4	11.464	240880
	11.4223	44704.1	11.4796	275585	11.5226	987193	11.3524	156891	11.6423	211.149	11.434	89868.4	11.471	238332
	11.4293	44842.8	11.4865	312079	11.5291	1.23462e+06	11.3599	153457	11.6494	1293.66	11.4412	89666.6	11.4779	231425
	11.4366	47420.4	11.4947	361742	11.5365	1.55719e+06	11.367	148252	11.6569	4161.51	11.4482	91618.3	11.4849	225852
	11.4472	49968.8	11.5019	427171	11.5436	1.97713e+06	11.3734	146011	11.6643	7794.52	11.4557	93021.2	11.4914	229357
	11.4546	50296.7	11.5092	513604	11.5508	2.50231e+06	11.3803	146286	11.6715	9347.41	11.4626	93408.1	11.4981	239040
	11.4627	48384.4	11.5164	626315	11.5578	3.15573e+06	11.3878	145898	11.6789	7792.66	11.47	92790.5	11.5052	244689
	11.4722	45953.7	11.524	772456	11.5648	3.96594e+06	11.3945	143989	11.6858	5799.25	11.4771	93281.1	11.5121	243191
	11.4795	44489.8	11.5308	969600	11.5721	4.93159e+06	11.4015	142336	11.6921	7883.36	11.4839	96905.1	11.5193	240705
	11.4868	44355.6	11.5374	1.21912e+06	11.5798	6.0575e+06	11.4087	142809	11.6988	15050	11.4907	99114.5	11.5265	244690
	11.4944	45854.5	11.5445	1.50825e+06	11.5869	7.4241e+06	11.4154	144889	11.7059	24009	11.4975	96784.7	11.5334	256818
	11.5014	48307.7	11.551	1.84874e+06	11.5941	9.15541e+06	11.422	147168	11.7136	33002.9	11.5049	94739	11.5406	271906
	11.5086	50038.7	11.5579	2.27677e+06	11.6011	1.13019e+07	11.4296	149272	11.7216	42517.1	11.512	95806.6	11.5481	287517
	11.5157	50723.4	11.5652	2.84078e+06	11.6082	1.38052e+07	11.4367	149654	11.729	53431.4	11.5193	98250	11.5548	308329
	11.5225	52234.1	11.5717	3.59478e+06	11.6152	1.66532e+07	11.4441	146873	11.7351	67107.4	11.5265	100894	11.5616	337218
	11.5294	54794.2	11.5791	4.55608e+06	11.623	2.0102e+07	11.4511	142960	11.7426	81981.7	11.5335	103511	11.5683	370155
	11.5372	55798.1	11.5863	5.70233e+06	11.6307	2.45164e+07	11.4584	141644	11.7502	97479	11.5406	107344	11.5757	407485
	11.5446	56238.6	11.5936	7.05149e+06	11.6375	2.99938e+07	11.4655	142383	11.7577	117234	11.5486	114240	11.5837	456775
	11.5522	59699.4	11.6011	8.66737e+06	11.6445	3.65023e+07	11.4725	141577	11.7637	143078	11.5559	122340	11.5906	522586
	11.5595	65717.5	11.6084	1.06006e+07	11.6511	4.38788e+07	11.4793	140882	11.7711	174694	11.5633	129635	11.5979	609982
	11.5668	72037	11.6154	1.28692e+07	11.6578	5.24032e+07	11.4858	143209	11.7794	211533	11.5702	138560	11.6052	724822
	11.5735	78896.6	11.6224	1.56336e+07	11.665	6.36866e+07	11.4923	146937	11.7868	250739	11.5775	149782	11.6122	871164
	11.5808	88808.5	11.6304	1.91227e+07	11.6739	7.76536e+07	11.4997	148935	11.7942	296820	11.5847	163846	11.6192	1.05995e+06
	11.5881	102413	11.6378	2.33502e+07	11.68	9.13289e+07	11.5068	148521	11.8018	361464	11.5919	187195	11.6267	1.30758e+06
	11.5947	118833	11.6449	2.83689e+07	11.69	1.03658e+08	11.5133	147113	11.8098	447436	11.5988	224681	11.6332	1.62086e+06
	11.6017	139389	11.6514	3.49132e+07	11.6972	1.16363e+08	11.5201	146546	11.8189	548456	11.6055	273760	11.6398	1.98751e+06
	11.6081	166430	11.6581	4.37496e+07	11.7033	1.29986e+08	11.5283	148390	11.8266	662149	11.6132	329670	11.6471	2.41946e+06
	11.6156	201071	11.6655	5.40752e+07	11.7098	1.44521e+08	11.536	152426	11.8344	789115	11.6199	391137	11.6541	2.98775e+06
	11.6226	244713	11.6724	6.42623e+07	11.7162	1.60109e+08	11.5429	155752	11.8413	937342	11.6271	461167	11.6613	3.77541e+06
	11.6298	297356	11.681	7.43717e+07	11.7227	1.7553e+08	11.5501	157742	11.8482	1.11647e+06	11.6339	543679	11.6687	4.81326e+06
	11.6374	362143	11.6874	8.45292e+07	11.729	1.88191e+08	11.5579	160393	11.8569	1.31964e+06	11.6413	646797	11.6765	6.08081e+06
	11.6444	447143	11.6947	9.5493e+07	11.7381	1.97031e+08	11.5646	163331	11.8646	1.523e+06	11.6477	788165	11.6838	7.52723e+06
	11.6516	562764	11.701	1.08023e+08	11.7468	2.02363e+08	11.5716	163941	11.8724	1.73059e+06	11.6556	971831	11.6909	9.05353e+06
	11.6592	716695	11.7104	1.21746e+08	11.7531	2.07487e+08	11.5788	160934	11.8802	1.99097e+06	11.6621	1.17783e+06	11.6979	1.06652e+07
	11.6661	905115	11.7191	1.37062e+08	11.7608	2.19042e+08	11.5862	157218	11.8882	2.31778e+06	11.669	1.40922e+06	11.7049	1.25197e+07
	11.6739	1.13093e+06	11.726	1.51927e+08	11.7696	2.35029e+08	11.5931	156304	11.8948	2.65821e+06	11.6762	1.7135e+06	11.7115	1.48237e+07
	11.6804	1.40596e+06	11.7322	1.63428e+08	11.7768	2.45755e+08	11.6004	158432	11.9033	2.96988e+06	11.6824	2.12783e+06	11.7183	1.78493e+07
	11.6878	1.74024e+06	11.7387	1.72524e+08	11.785	2.52701e+08	11.6076	166846	11.9121	3.23211e+06	11.6905	2.688e+06	11.7263	2.20229e+07
	11.6949	2.14369e+06	11.7459	1.83567e+08	11.7916	2.59221e+08	11.6143	182560	11.9193	3.47219e+06	11.6977	3.4118e+06	11.7329	2.71083e+07
	11.702	2.62836e+06	11.7549	1.98847e+08	11.8004	2.58592e+08	11.6212	198480	11.9261	3.79122e+06	11.7051	4.24541e+06	11.7396	3.29648e+07
	11.7092	3.22534e+06	11.7612	2.15075e+08	11.8074	2.55358e+08	11.628	210777	11.933	4.1757e+06	11.7124	5.1636e+06	11.7465	3.96821e+07
	11.716	3.98223e+06	11.7684	2.29072e+08	11.8173	2.58785e+08	11.6345	223421	11.9416	4.49738e+06	11.7206	6.23439e+06	11.7537	4.65647e+07
	11.7237	4.90346e+06	11.7778	2.39338e+08	11.8261	2.622e+08	11.6419	240472	11.9499	4.72606e+06	11.7275	7.53353e+06	11.7601	5.41827e+07
	11.7318	5.9526e+06	11.7846	2.45548e+08	11.8339	2.59489e+08	11.649	265977	11.9582	4.95092e+06	11.7347	9.01275e+06	11.7671	6.45828e+07
	11.7384	7.14104e+06	11.7915	2.49835e+08	11.845	2.52606e+08	11.6555	303887	11.9655	5.21277e+06	11.7419	1.05621e+07	11.7765	7.65645e+07
	11.7453	8.441e+06	11.7993	2.55254e+08	11.8515	2.43839e+08	11.6623	356579	11.9724	5.48202e+06	11.7486	1.22561e+07	11.7848	8.72943e+07
	11.7517	9.80655e+06	11.8063	2.60609e+08	11.8605	2.36745e+08	11.6728	429977	11.9807	5.76997e+06	11.7562	1.43206e+07	11.7922	9.83521e+07
	11.7589	1.13543e+07	11.8142	2.60777e+08	11.8671	2.3332e+08	11.6828	530726	11.9897	6.005e+06	11.763	1.67627e+07	11.7987	1.12608e+08
	11.7659	1.32645e+07	11.8255	2.57797e+08	11.8735	2.29238e+08	11.6914	661401	11.9984	6.18296e+06	11.7698	1.92028e+07	11.806	1.28041e+08
	11.773	1.56344e+07	11.8347	2.55352e+08	11.8832	2.2145e+08	11.7023	817435	12.0054	6.39476e+06	11.7768	2.15502e+07	11.8124	1.40751e+08
	11.7802	1.8659e+07	11.8423	2.52798e+08	11.8919	2.14879e+08	11.7104	991922	12.0131	6.54257e+06	11.7837	2.47525e+07	11.822	1.50888e+08
	11.7871	2.24777e+07	11.8513	2.50529e+08	11.8981	2.10709e+08	11.7177	1.18226e+06	12.0208	6.53124e+06	11.7902	2.93739e+07	11.8305	1.61394e+08
	11.7945	2.72424e+07	11.8575	2.49148e+08	11.9072	2.05938e+08	11.7251	1.39897e+06	12.0278	6.43071e+06	11.7972	3.47547e+07	11.837	1.73011e+08
	11.8007	3.29811e+07	11.8667	2.48655e+08	11.9144	1.98942e+08	11.7321	1.6629e+06	12.0355	6.35545e+06	11.8037	4.05048e+07	11.8439	1.8437e+08
	11.807	3.84671e+07	11.8761	2.45287e+08	11.921	1.90475e+08	11.7391	1.97839e+06	12.0433	6.323e+06	11.8109	4.7332e+07	11.8555	1.96557e+08
	11.8141	4.30869e+07	11.8854	2.38343e+08	11.9281	1.85672e+08	11.7459	2.34652e+06	12.0509	6.28435e+06	11.8176	5.52669e+07	11.8622	2.10948e+08
	11.8215	4.80594e+07	11.8916	2.30894e+08	11.9368	1.84156e+08	11.7531	2.78599e+06	12.0591	6.2825e+06	11.8243	6.29699e+07	11.8695	2.22552e+08
	11.8283	5.35364e+07	11.9008	2.21059e+08	11.9431	1.80576e+08	11.7599	3.30127e+06	12.0659	6.36979e+06	11.8308	6.91197e+07	11.8759	2.28899e+08
	11.8348	5.87952e+07	11.9082	2.10422e+08	11.9501	1.7418e+08	11.7676	3.88805e+06	12.0736	6.37788e+06	11.8373	7.46776e+07	11.8851	2.33305e+08
	11.841	6.44636e+07	11.9168	2.02529e+08	11.9571	1.66828e+08	11.7742	4.58593e+06	12.0819	6.17819e+06	11.8441	8.05367e+07	11.8923	2.33628e+08
	11.8484	7.11692e+07	11.9232	1.96359e+08	11.9644	1.59872e+08	11.7809	5.43158e+06	12.0902	5.95085e+06	11.8514	8.65628e+07	11.8992	2.29717e+08
	11.8547	7.98284e+07	11.9294	1.91935e+08	11.9745	1.5324e+08	11.788	6.32902e+06	12.097	5.79641e+06	11.8583	9.23328e+07	11.9066	2.27462e+08
	11.8613	9.01265e+07	11.938	1.89038e+08	11.984	1.48048e+08	11.7944	7.20061e+06	12.104	5.66566e+06	11.8649	9.80515e+07	11.9175	2.26679e+08
	11.8677	9.78139e+07	11.9441	1.84127e+08	11.9906	1.43248e+08	11.8011	8.14278e+06	12.1124	5.56668e+06	11.8719	1.04751e+08	11.9278	2.23122e+08
	11.874	1.01376e+08	11.9545	1.77202e+08	11.9991	1.37471e+08	11.8084	9.23109e+06	12.1193	5.47394e+06	11.8813	1.11664e+08	11.9372	2.18103e+08
	11.8829	1.04696e+08	11.9672	1.70486e+08	12.0054	1.3243e+08	11.8153	1.04201e+07	12.127	5.34252e+06	11.8877	1.1724e+08	11.9461	2.15012e+08
	11.8899	1.10595e+08	11.9753	1.64165e+08	12.012	1.27916e+08	11.8228	1.17028e+07	12.1338	5.17604e+06	11.8946	1.21518e+08	11.9528	2.12574e+08
	11.8979	1.17956e+08	11.983	1.58189e+08	12.0184	1.22727e+08	11.8298	1.30707e+07	12.1408	4.98169e+06	11.9008	1.24894e+08	11.9625	2.08123e+08
	11.9044	1.23471e+08	11.9925	1.52129e+08	12.028	1.17226e+08	11.837	1.45358e+07	12.1487	4.78897e+06	11.9095	1.27755e+08	11.9691	2.02423e+08
	11.9115	1.28257e+08	12.0017	1.46292e+08	12.0341	1.12721e+08	11.8446	1.61132e+07	12.1574	4.63893e+06	11.9159	1.29783e+08	11.9756	2.00364e+08
	11.9185	1.35324e+08	12.0081	1.41085e+08	12.0403	1.09313e+08	11.8517	1.78204e+07	12.1651	4.47153e+06	11.9239	1.3102e+08	11.9818	2.00876e+08
	11.9246	1.42567e+08	12.0146	1.35598e+08	12.0485	1.05013e+08	11.8587	1.97423e+07	12.1728	4.27732e+06	11.9328	1.32072e+08	11.9898	1.97464e+08
	11.9313	1.46922e+08	12.021	1.29258e+08	12.0561	9.96619e+07	11.8659	2.17609e+07	12.1816	4.14134e+06	11.942	1.33493e+08	11.9966	1.91548e+08
	11.9375	1.47734e+08	12.0309	1.22568e+08	12.0626	9.49369e+07	11.8726	2.373e+07	12.1901	4.03583e+06	11.949	1.34866e+08	12.0031	1.85211e+08
	11.9464	1.47236e+08	12.0371	1.16896e+08	12.0698	9.21368e+07	11.8796	2.56174e+07	12.1987	3.87107e+06	11.9569	1.34966e+08	12.0103	1.77416e+08
	11.9536	1.49631e+08	12.0445	1.12026e+08	12.0794	9.01624e+07	11.8868	2.76449e+07	12.2056	3.68205e+06	11.9643	1.34389e+08	12.0168	1.72864e+08
	11.9609	1.54376e+08	12.0541	1.07955e+08	12.0858	8.7241e+07	11.8936	3.04628e+07	12.2125	3.55643e+06	11.9733	1.33801e+08	12.0231	1.72027e+08
	11.9683	1.56156e+08	12.0606	1.05885e+08	12.0943	8.4196e+07	11.9002	3.3789e+07	12.2203	3.47737e+06	11.9798	1.30686e+08	12.0318	1.68748e+08
	11.9761	1.51984e+08	12.067	1.05589e+08	12.1008	8.20217e+07	11.907	3.64119e+07	12.228	3.37537e+06	11.9864	1.24835e+08	12.0411	1.63277e+08
	11.9841	1.4719e+08	12.0751	1.04306e+08	12.1072	8.00466e+07	11.9133	3.79751e+07	12.2361	3.24026e+06	11.9974	1.19017e+08	12.0486	1.58413e+08
	11.9918	1.48114e+08	12.0814	1.00374e+08	12.1145	7.76184e+07	11.9218	3.89327e+07	12.2448	3.10374e+06	12.0051	1.15606e+08	12.0561	1.54851e+08
	11.998	1.50363e+08	12.0876	9.49928e+07	12.1211	7.49346e+07	11.9284	4.01628e+07	12.2526	2.97017e+06	12.0145	1.1428e+08	12.0634	1.50809e+08
	12.0045	1.47981e+08	12.0941	9.08175e+07	12.1279	7.28549e+07	11.9344	4.22809e+07	12.2601	2.8451e+06	12.0234	1.13179e+08	12.0702	1.43928e+08
	12.0136	1.44409e+08	12.1026	8.82881e+07	12.1341	7.13889e+07	11.9408	4.43473e+07	12.2678	2.74161e+06	12.0301	1.1087e+08	12.0771	1.37547e+08
	12.0197	1.43246e+08	12.1099	8.60395e+07	12.1405	6.96355e+07	11.9473	4.61879e+07	12.2744	2.64544e+06	12.0363	1.07089e+08	12.0857	1.32546e+08
	12.0262	1.42115e+08	12.1163	8.41758e+07	12.1467	6.69596e+07	11.9547	4.81756e+07	12.2815	2.56505e+06	12.0436	1.02002e+08	12.0922	1.27717e+08
	12.0341	1.37959e+08	12.1236	8.19289e+07	12.1537	6.37109e+07	11.9613	4.98944e+07	12.29	2.51654e+06	12.0496	9.89025e+07	12.0987	1.23957e+08
	12.0407	1.32146e+08	12.1298	7.82076e+07	12.1603	6.0823e+07	11.9677	5.19338e+07	12.297	2.4691e+06	12.0564	9.88583e+07	12.1053	1.19402e+08
	12.0469	1.27139e+08	12.1362	7.41527e+07	12.1673	5.93891e+07	11.9746	5.41138e+07	12.3045	2.39098e+06	12.0629	9.69424e+07	12.1118	1.13195e+08
	12.0534	1.23348e+08	12.1432	7.08173e+07	12.1739	5.87017e+07	11.9817	5.56042e+07	12.3128	2.29529e+06	12.0704	9.18744e+07	12.1201	1.09243e+08
	12.0602	1.19551e+08	12.1499	6.87775e+07	12.1803	5.69731e+07	11.9884	5.67718e+07	12.3206	2.18822e+06	12.0777	8.72878e+07	12.1263	1.08785e+08
	12.0665	1.15362e+08	12.1566	6.72829e+07	12.189	5.46667e+07	11.9952	5.73664e+07	12.3295	2.07158e+06	12.084	8.4615e+07	12.133	1.07106e+08
	12.0736	1.12e+08	12.1631	6.52052e+07	12.1956	5.29383e+07	12.0023	5.66886e+07	12.3367	1.97307e+06	12.0919	8.38078e+07	12.1399	1.02268e+08
	12.0807	1.1017e+08	12.1704	6.2927e+07	12.2033	5.16854e+07	12.0089	5.45919e+07	12.3454	1.88561e+06	12.098	8.17637e+07	12.1471	9.6642e+07
	12.0895	1.09645e+08	12.1769	6.07563e+07	12.2107	5.08334e+07	12.0153	5.16092e+07	12.3538	1.79914e+06	12.1055	7.71076e+07	12.1555	9.30672e+07
	12.0967	1.08833e+08	12.1843	5.86366e+07	12.2172	5.02181e+07	12.0227	5.02559e+07	12.3614	1.74682e+06	12.1135	7.29538e+07	12.1616	9.06118e+07
	12.1033	1.05337e+08	12.1906	5.70236e+07	12.2261	4.86245e+07	12.0312	5.17571e+07	12.3684	1.72858e+06	12.12	7.15586e+07	12.168	8.64894e+07
	12.1097	9.89943e+07	12.1972	5.60889e+07	12.2337	4.61071e+07	12.0375	5.34438e+07	12.3768	1.69844e+06	12.1274	7.18917e+07	12.1745	8.36447e+07
	12.1173	9.36157e+07	12.2036	5.48502e+07	12.2421	4.42273e+07	12.0446	5.29902e+07	12.3842	1.6486e+06	12.1348	7.23471e+07	12.1832	8.33366e+07
	12.1286	9.14536e+07	12.2102	5.25495e+07	12.2486	4.27519e+07	12.0512	5.11987e+07	12.3922	1.61498e+06	12.141	7.09276e+07	12.1918	8.21711e+07
	12.1364	8.97559e+07	12.2191	4.9886e+07	12.256	4.11823e+07	12.0599	4.9473e+07	12.3991	1.58427e+06	12.1504	6.77241e+07	12.2001	7.95716e+07
	12.1445	8.7344e+07	12.2257	4.79676e+07	12.2628	4.00705e+07	12.0663	4.8394e+07	12.4061	1.52734e+06	12.1568	6.40579e+07	12.2075	7.67065e+07
	12.1533	8.43319e+07	12.2324	4.70368e+07	12.2696	3.93842e+07	12.0729	4.80492e+07	12.4147	1.46473e+06	12.1634	6.08615e+07	12.2142	7.3945e+07
	12.161	8.11392e+07	12.239	4.62803e+07	12.2761	3.85467e+07	12.0814	4.80506e+07	12.4219	1.40641e+06	12.1698	5.83123e+07	12.2208	7.09284e+07
	12.1697	7.75382e+07	12.2477	4.53912e+07	12.2826	3.70805e+07	12.0881	4.7326e+07	12.4291	1.34932e+06	12.1787	5.54221e+07	12.228	6.70294e+07
	12.1778	7.30268e+07	12.2551	4.4429e+07	12.2896	3.56966e+07	12.0953	4.59519e+07	12.4361	1.30895e+06	12.1861	5.20081e+07	12.2346	6.37239e+07
	12.1849	6.85025e+07	12.2616	4.28185e+07	12.2966	3.52892e+07	12.1021	4.44032e+07	12.4429	1.29326e+06	12.1923	4.93277e+07	12.2414	6.26724e+07
	12.1914	6.47729e+07	12.269	4.09714e+07	12.3034	3.51171e+07	12.1085	4.23419e+07	12.4519	1.28114e+06	12.1989	4.82943e+07	12.2478	6.24819e+07
	12.1991	6.19629e+07	12.2758	3.96258e+07	12.3105	3.43816e+07	12.1155	4.01863e+07	12.4589	1.23654e+06	12.2058	4.80567e+07	12.2544	6.1693e+07
	12.2076	5.85333e+07	12.2829	3.86666e+07	12.3173	3.3277e+07	12.1228	3.86934e+07	12.4666	1.1707e+06	12.2127	4.67126e+07	12.261	5.96245e+07
	12.2146	5.49613e+07	12.2896	3.79789e+07	12.3234	3.21668e+07	12.1295	3.77637e+07	12.4769	1.1209e+06	12.2198	4.45914e+07	12.2692	5.62427e+07
	12.2209	5.38414e+07	12.2964	3.72687e+07	12.3303	3.13931e+07	12.1361	3.68711e+07	12.4849	1.0837e+06	12.2265	4.29354e+07	12.2758	5.31072e+07
	12.2271	5.4482e+07	12.3032	3.65405e+07	12.3372	3.08284e+07	12.1445	3.56147e+07	12.4924	1.04189e+06	12.2326	4.1247e+07	12.2829	5.11016e+07
	12.234	5.4494e+07	12.3103	3.5758e+07	12.3441	2.98686e+07	12.1511	3.47128e+07	12.4992	1.00429e+06	12.2387	3.91113e+07	12.291	4.99032e+07
	12.241	5.36207e+07	12.317	3.44537e+07	12.3516	2.86761e+07	12.1581	3.38463e+07	12.5074	983972	12.2448	3.77943e+07	12.2976	4.89989e+07
	12.2482	5.30768e+07	12.3243	3.29148e+07	12.3584	2.79014e+07	12.1645	3.22101e+07	12.5156	968957	12.2514	3.82231e+07	12.304	4.81704e+07
	12.2549	5.253e+07	12.3311	3.16907e+07	12.3652	2.74764e+07	12.1712	3.07002e+07	12.5232	941150	12.2582	3.89145e+07	12.3104	4.73826e+07
	12.262	5.09107e+07	12.3378	3.09724e+07	12.372	2.71498e+07	12.1779	2.97082e+07	12.5308	911332	12.2656	3.80341e+07	12.3172	4.63263e+07
	12.2692	4.8614e+07	12.3444	3.06839e+07	12.3797	2.66952e+07	12.186	2.90172e+07	12.5391	897335	12.2737	3.57302e+07	12.3236	4.48899e+07
	12.2759	4.64069e+07	12.3513	3.05701e+07	12.3867	2.59965e+07	12.1945	2.86541e+07	12.5462	890840	12.2804	3.30774e+07	12.332	4.36249e+07
	12.2822	4.4044e+07	12.3575	3.03562e+07	12.3947	2.53653e+07	12.201	2.81793e+07	12.5539	873110	12.2872	3.11031e+07	12.3389	4.27128e+07
	12.289	4.1851e+07	12.3645	2.98895e+07	12.4032	2.48684e+07	12.2073	2.73037e+07	12.5616	848178	12.2939	3.08644e+07	12.3479	4.10213e+07
	12.2962	4.05957e+07	12.3712	2.90778e+07	12.4103	2.42295e+07	12.2139	2.61808e+07	12.5701	830001	12.3011	3.16028e+07	12.3544	3.85966e+07
	12.3038	4.00212e+07	12.3782	2.80592e+07	12.4171	2.36281e+07	12.2204	2.50726e+07	12.5771	812598	12.3075	3.11653e+07	12.3619	3.73387e+07
	12.3127	3.96071e+07	12.3849	2.72797e+07	12.4239	2.32609e+07	12.2272	2.4322e+07	12.5847	789296	12.3146	2.95629e+07	12.3693	3.68857e+07
	12.3187	3.91914e+07	12.393	2.67873e+07	12.4313	2.29408e+07	12.2339	2.39681e+07	12.5934	767695	12.3215	2.82792e+07	12.3766	3.5404e+07
	12.3257	3.90254e+07	12.4015	2.60863e+07	12.4384	2.26427e+07	12.2408	2.35642e+07	12.6016	758549	12.3289	2.75226e+07	12.3832	3.38179e+07
	12.3325	3.9055e+07	12.4083	2.51636e+07	12.4455	2.23665e+07	12.2474	2.28293e+07	12.6086	760576	12.3354	2.66881e+07	12.3902	3.33075e+07
	12.3391	3.84348e+07	12.4152	2.45128e+07	12.4528	2.19104e+07	12.2548	2.1899e+07	12.6162	758085	12.3428	2.53105e+07	12.397	3.28387e+07
	12.3455	3.63711e+07	12.4229	2.42266e+07	12.4599	2.13379e+07	12.2621	2.0889e+07	12.6248	743378	12.3494	2.37097e+07	12.4042	3.16234e+07
	12.3522	3.40378e+07	12.4301	2.38508e+07	12.4681	2.09409e+07	12.2693	2.00977e+07	12.6325	722829	12.3569	2.26817e+07	12.4106	3.00956e+07
	12.3589	3.26652e+07	12.4369	2.32933e+07	12.4762	2.07096e+07	12.2761	1.95768e+07	12.64	697420	12.3639	2.22547e+07	12.4175	2.92234e+07
	12.3673	3.16563e+07	12.4443	2.2937e+07	12.4851	2.03469e+07	12.2832	1.91402e+07	12.6477	664737	12.3711	2.18827e+07	12.4247	2.91977e+07
	12.3739	3.08532e+07	12.4523	2.29463e+07	12.4966	1.98164e+07	12.2905	1.87307e+07	12.6552	638255	12.3773	2.13917e+07	12.4328	2.90837e+07
	12.3811	3.02784e+07	12.4591	2.28196e+07	12.5045	1.93615e+07	12.2978	1.83035e+07	12.6631	625285	12.3838	2.08952e+07	12.4395	2.81917e+07
	12.388	2.92989e+07	12.467	2.20827e+07	12.5117	1.90829e+07	12.3045	1.7817e+07	12.6686	608879	12.3905	2.05849e+07	12.4468	2.6829e+07
	12.3952	2.83241e+07	12.4738	2.11721e+07	12.5197	1.88815e+07	12.3114	1.72754e+07	12.6765	582050	12.3978	2.03962e+07	12.4537	2.56907e+07
	12.402	2.80204e+07	12.4807	2.0569e+07	12.5268	1.87114e+07	12.3185	1.67522e+07	12.685	556571	12.4044	1.99216e+07	12.4608	2.49746e+07
	12.4089	2.77834e+07	12.4875	2.02669e+07	12.5337	1.85745e+07	12.3257	1.63797e+07	12.6924	540878	12.4116	1.91051e+07	12.4671	2.43937e+07
	12.4159	2.67013e+07	12.4947	2.01692e+07	12.5405	1.84319e+07	12.3327	1.62146e+07	12.6999	536338	12.4188	1.83731e+07	12.4735	2.37757e+07
	12.4225	2.5206e+07	12.5016	2.00646e+07	12.5477	1.82482e+07	12.3396	1.60936e+07	12.7072	539472	12.4258	1.79651e+07	12.4804	2.3179e+07
	12.4293	2.40318e+07	12.5085	1.98288e+07	12.5547	1.79665e+07	12.346	1.58856e+07	12.7142	539423	12.4329	1.77164e+07	12.4874	2.26711e+07
	12.4356	2.31062e+07	12.5151	1.95288e+07	12.5616	1.75311e+07	12.353	1.55589e+07	12.722	530375	12.44	1.74787e+07	12.4944	2.21556e+07
	12.4429	2.23615e+07	12.5223	1.92524e+07	12.5705	1.70163e+07	12.3595	1.5105e+07	12.7298	520199	12.447	1.72343e+07	12.5017	2.16848e+07
	12.4508	2.16496e+07	12.5292	1.89978e+07	12.5788	1.66394e+07	12.3666	1.47091e+07	12.7377	515222	12.4552	1.69771e+07	12.51	2.15611e+07
	12.457	2.10137e+07	12.5363	1.87741e+07	12.5859	1.65375e+07	12.3732	1.44693e+07	12.746	512872	12.4633	1.67234e+07	12.5182	2.17717e+07
	12.4656	2.06305e+07	12.5431	1.85817e+07	12.593	1.65522e+07	12.3802	1.42523e+07	12.7542	504335	12.4712	1.64414e+07	12.5251	2.16519e+07
	12.4727	2.00484e+07	12.5501	1.83284e+07	12.6005	1.64532e+07	12.3872	1.38891e+07	12.7613	485845	12.478	1.61878e+07	12.5318	2.09407e+07
	12.4798	1.91644e+07	12.5572	1.80447e+07	12.6069	1.62094e+07	12.3946	1.33632e+07	12.7687	469187	12.4855	1.59621e+07	12.539	2.04118e+07
	12.4867	1.86401e+07	12.5649	1.78465e+07	12.6143	1.59e+07	12.4016	1.28555e+07	12.7763	465257	12.4928	1.55852e+07	12.5463	2.04379e+07
	12.4942	1.84691e+07	12.5736	1.75923e+07	12.6214	1.55819e+07	12.4089	1.24407e+07	12.785	468746	12.4998	1.51568e+07	12.5528	2.05849e+07
	12.5007	1.82135e+07	12.5819	1.7137e+07	12.6289	1.52883e+07	12.4159	1.2108e+07	12.7939	469759	12.5067	1.4895e+07	12.5601	2.04465e+07
	12.5074	1.80454e+07	12.59	1.66667e+07	12.6361	1.50492e+07	12.4239	1.19158e+07	12.8025	464418	12.514	1.4716e+07	12.5669	1.97599e+07
	12.5148	1.79015e+07	12.5969	1.63632e+07	12.6434	1.4888e+07	12.4364	1.1804e+07	12.8114	457926	12.5206	1.44578e+07	12.5751	1.88752e+07
	12.522	1.75062e+07	12.605	1.62212e+07	12.6501	1.47895e+07	12.447	1.16257e+07	12.8185	459020	12.527	1.41185e+07	12.582	1.82348e+07
	12.5287	1.70612e+07	12.6116	1.61533e+07	12.658	1.47275e+07	12.4566	1.13102e+07	12.8248	464022	12.5341	1.38293e+07	12.5895	1.77198e+07
	12.5362	1.66457e+07	12.6185	1.60262e+07	12.6649	1.468e+07	12.4647	1.09029e+07	12.8326	457861	12.5414	1.36608e+07	12.5987	1.72407e+07
	12.5433	1.6281e+07	12.6255	1.57456e+07	12.6717	1.45947e+07	12.4718	1.05254e+07	12.8409	435891	12.5483	1.34777e+07	12.6074	1.68435e+07
	12.5507	1.61166e+07	12.6359	1.53643e+07	12.6783	1.44287e+07	12.4788	1.02766e+07	12.8486	411002	12.5554	1.32218e+07	12.6151	1.66038e+07
	12.5582	1.59975e+07	12.6445	1.50635e+07	12.6858	1.42126e+07	12.4854	1.01639e+07	12.8542	393613	12.5625	1.29965e+07	12.6226	1.65803e+07
	12.5657	1.56945e+07	12.6525	1.48711e+07	12.6926	1.40093e+07	12.4925	1.00722e+07	12.8628	380441	12.5695	1.28133e+07	12.6306	1.65856e+07
	12.5727	1.52331e+07	12.6603	1.46613e+07	12.6991	1.38372e+07	12.4989	9.95514e+06	12.8695	371040	12.5765	1.26199e+07	12.6397	1.64227e+07
	12.5792	1.47667e+07	12.6704	1.444e+07	12.7063	1.36924e+07	12.5061	9.86078e+06	12.8775	369961	12.5832	1.23721e+07	12.6475	1.61556e+07
	12.5865	1.44202e+07	12.6777	1.42778e+07	12.7152	1.3562e+07	12.5128	9.68818e+06	12.8843	373064	12.5905	1.21217e+07	12.6546	1.58605e+07
	12.5934	1.41956e+07	12.6847	1.41385e+07	12.7238	1.34012e+07	12.5196	9.3687e+06	12.8919	371721	12.5975	1.19334e+07	12.6632	1.55363e+07
	12.5997	1.39936e+07	12.6917	1.396e+07	12.7308	1.32031e+07	12.5265	9.06118e+06	12.9004	362543	12.6066	1.17446e+07	12.6716	1.52639e+07
	12.6084	1.37625e+07	12.6988	1.37303e+07	12.7378	1.30135e+07	12.534	8.89337e+06	12.9086	352594	12.6145	1.15718e+07	12.6788	1.50599e+07
	12.6168	1.35434e+07	12.707	1.35163e+07	12.7442	1.28836e+07	12.5409	8.83188e+06	12.9153	347269	12.6214	1.1484e+07	12.6861	1.4815e+07
	12.624	1.33477e+07	12.7145	1.33582e+07	12.7516	1.28225e+07	12.5481	8.73287e+06	12.9229	338611	12.629	1.13494e+07	12.6929	1.456e+07
	12.6311	1.30728e+07	12.7235	1.32175e+07	12.7586	1.2746e+07	12.5554	8.52856e+06	12.9295	326298	12.6362	1.10717e+07	12.7	1.43724e+07
	12.638	1.27661e+07	12.7323	1.31063e+07	12.7669	1.25716e+07	12.5627	8.34016e+06	12.9383	321776	12.6431	1.07951e+07	12.7072	1.41999e+07
	12.6448	1.26784e+07	12.7394	1.30362e+07	12.7741	1.23268e+07	12.5702	8.20549e+06	12.9432	325897	12.6499	1.06687e+07	12.7154	1.4046e+07
	12.6534	1.27584e+07	12.7478	1.29617e+07	12.7813	1.20799e+07	12.5771	7.97136e+06	12.9517	328278	12.6569	1.0595e+07	12.7223	1.38825e+07
	12.6616	1.2736e+07	12.7548	1.28751e+07	12.7884	1.19087e+07	12.5865	7.66765e+06	12.9595	320872	12.6633	1.04293e+07	12.7302	1.36231e+07
	12.6686	1.25336e+07	12.7616	1.27866e+07	12.796	1.18445e+07	12.5943	7.47841e+06	12.9671	306318	12.67	1.02611e+07	12.7373	1.33226e+07
	12.6756	1.21726e+07	12.7687	1.26517e+07	12.8032	1.17938e+07	12.6015	7.46319e+06	12.9743	293942	12.6773	1.01915e+07	12.7446	1.30899e+07
	12.6832	1.18696e+07	12.776	1.24448e+07	12.8102	1.1695e+07	12.6084	7.51703e+06	12.9812	288880	12.6845	1.01297e+07	12.7518	1.2947e+07
	12.6902	1.18176e+07	12.7832	1.22438e+07	12.8169	1.15886e+07	12.615	7.47013e+06	12.9899	289398	12.6914	1.00088e+07	12.7582	1.2893e+07
	12.6974	1.18285e+07	12.7898	1.21064e+07	12.8243	1.14935e+07	12.6216	7.29802e+06	12.9983	293139	12.6987	9.82931e+06	12.7651	1.28878e+07
	12.7046	1.16723e+07	12.7962	1.2039e+07	12.8311	1.14012e+07	12.6287	7.11168e+06	13.0052	297440	12.7094	9.57128e+06	12.7717	1.28068e+07
	12.7118	1.13769e+07	12.8034	1.20035e+07	12.8378	1.13244e+07	12.6355	7.01637e+06	13.0138	297785	12.7186	9.27541e+06	12.7786	1.26298e+07
	12.7191	1.10968e+07	12.8102	1.18851e+07	12.8447	1.12557e+07	12.6426	7.01024e+06	13.0223	293098	12.7268	9.07256e+06	12.7861	1.24956e+07
	12.7261	1.09423e+07	12.8171	1.16617e+07	12.8516	1.1155e+07	12.649	7.001e+06	13.0288	286797	12.7356	9.01747e+06	12.7929	1.24726e+07
	12.7326	1.08979e+07	12.8241	1.14192e+07	12.8606	1.09697e+07	12.6558	6.96894e+06	13.037	281807	12.744	8.97753e+06	12.7999	1.24623e+07
	12.7391	1.08361e+07	12.8314	1.12032e+07	12.8685	1.07088e+07	12.6624	6.90947e+06	13.0445	277366	12.7531	8.82799e+06	12.8066	1.2273e+07
	12.7463	1.0759e+07	12.8383	1.10644e+07	12.8756	1.04872e+07	12.6698	6.77842e+06	13.0529	271939	12.7613	8.61626e+06	12.8157	1.18794e+07
	12.755	1.07257e+07	12.8453	1.1033e+07	12.8826	1.03719e+07	12.6767	6.5565e+06	13.0604	268031	12.768	8.44282e+06	12.8239	1.14694e+07
	12.7624	1.05972e+07	12.8525	1.10101e+07	12.8895	1.02949e+07	12.6835	6.34485e+06	13.0679	270126	12.7752	8.36257e+06	12.8313	1.1195e+07
	12.7705	1.03581e+07	12.86	1.08941e+07	12.8967	1.01871e+07	12.6908	6.25115e+06	13.0721	275140	12.7827	8.38662e+06	12.8381	1.10154e+07
	12.7774	1.02297e+07	12.8692	1.0712e+07	12.905	1.00637e+07	12.6976	6.20638e+06	13.0814	271657	12.7899	8.41019e+06	12.8452	1.07972e+07
	12.7843	1.01722e+07	12.8777	1.05765e+07	12.9124	9.96931e+06	12.7048	6.11493e+06	13.0896	261248	12.7975	8.28359e+06	12.8532	1.05876e+07
	12.7908	9.99746e+06	12.8853	1.05098e+07	12.9193	9.90161e+06	12.7118	5.98441e+06	13.0974	257585	12.8039	8.02123e+06	12.8601	1.05687e+07
	12.8027	9.75137e+06	12.8923	1.04218e+07	12.9263	9.82428e+06	12.7193	5.89369e+06	13.1035	260472	12.8106	7.7922e+06	12.8679	1.06911e+07
	12.8105	9.56192e+06	12.8992	1.02953e+07	12.9341	9.6935e+06	12.7269	5.88613e+06	13.1114	257664	12.8171	7.71221e+06	12.8749	1.07812e+07
	12.8191	9.47853e+06	12.9061	1.0169e+07	12.9415	9.54577e+06	12.736	5.88086e+06	13.1189	244374	12.824	7.69765e+06	12.8822	1.08048e+07
	12.83	9.47773e+06	12.914	1.00633e+07	12.9485	9.45463e+06	12.7431	5.79987e+06	13.1271	230231	12.8313	7.66321e+06	12.8898	1.07425e+07
	12.8375	9.5101e+06	12.9214	9.97782e+06	12.9555	9.41129e+06	12.7501	5.64906e+06	13.1357	224460	12.8386	7.65044e+06	12.8963	1.05506e+07
	12.845	9.43975e+06	12.9282	9.85115e+06	12.9629	9.37259e+06	12.7578	5.46524e+06	13.1431	223174	12.8458	7.64609e+06	12.9033	1.03298e+07
	12.852	9.18105e+06	12.9347	9.68987e+06	12.9698	9.29787e+06	12.7648	5.29486e+06	13.1515	220022	12.8531	7.59064e+06	12.9099	1.02128e+07
	12.8594	8.93451e+06	12.9417	9.55538e+06	12.9767	9.18391e+06	12.7714	5.17991e+06	13.1585	215370	12.8604	7.43733e+06	12.9168	1.0157e+07
	12.866	8.81612e+06	12.9483	9.44674e+06	12.9837	9.08735e+06	12.7779	5.12281e+06	13.1663	212296	12.8671	7.23535e+06	12.9241	1.0055e+07
	12.873	8.70387e+06	12.9553	9.37532e+06	12.9906	9.00802e+06	12.7853	5.08338e+06	13.1746	210441	12.8737	7.09061e+06	12.9309	9.94623e+06
	12.8794	8.5324e+06	12.9621	9.327e+06	12.9976	8.9071e+06	12.7917	5.02794e+06	13.1831	207957	12.8808	6.95979e+06	12.9384	9.92384e+06
	12.8867	8.38326e+06	12.9692	9.22114e+06	13.0068	8.79426e+06	12.7985	4.99177e+06	13.1917	207165	12.8883	6.82302e+06	12.9452	9.88313e+06
	12.8939	8.313e+06	12.9762	9.07962e+06	13.0147	8.70286e+06	12.805	4.98355e+06	13.1986	208795	12.8954	6.77449e+06	12.9519	9.68514e+06
	12.9013	8.27265e+06	12.9833	8.98713e+06	13.0218	8.60608e+06	12.8121	4.95165e+06	13.2073	211160	12.9046	6.77918e+06	12.9584	9.3873e+06
	12.9105	8.20707e+06	12.9903	8.91401e+06	13.0283	8.47962e+06	12.8192	4.91737e+06	13.2149	213274	12.9116	6.69997e+06	12.9675	9.12791e+06
	12.9175	8.12707e+06	12.998	8.80433e+06	13.0356	8.35859e+06	12.8263	4.90842e+06	13.2215	213408	12.9196	6.5498e+06	12.9747	8.99822e+06
	12.9254	8.07523e+06	13.0052	8.6606e+06	13.0431	8.26443e+06	12.8335	4.89281e+06	13.2302	209454	12.927	6.46638e+06	12.9822	9.00684e+06
	12.9322	8.01724e+06	13.0143	8.52719e+06	13.0505	8.191e+06	12.8403	4.8414e+06	13.2389	200445	12.9342	6.50823e+06	12.9907	9.0303e+06
	12.9404	7.8978e+06	13.0227	8.44659e+06	13.0577	8.15938e+06	12.8474	4.75594e+06	13.2462	191771	12.9412	6.57514e+06	12.9981	8.92714e+06
	12.9474	7.76109e+06	13.0297	8.40836e+06	13.0644	8.15083e+06	12.8543	4.65827e+06	13.2541	187700	12.9478	6.54136e+06	13.0051	8.74895e+06
	12.9542	7.70545e+06	13.0365	8.39027e+06	13.072	8.11806e+06	12.8616	4.55826e+06	13.2624	183651	12.9542	6.4317e+06	13.0122	8.62124e+06
	12.9612	7.68401e+06	13.0441	8.37862e+06	13.0798	8.07125e+06	12.8692	4.48273e+06	13.2702	178606	12.9608	6.31227e+06	13.0197	8.55086e+06
	12.9686	7.56112e+06	13.0511	8.3898e+06	13.087	8.04705e+06	12.8759	4.43957e+06	13.2767	174816	12.9686	6.15195e+06	13.0271	8.48383e+06
	12.9758	7.35517e+06	13.0584	8.43332e+06	13.0946	8.04634e+06	12.8828	4.38414e+06	13.2848	172590	12.9758	5.95527e+06	13.0336	8.39416e+06
	12.9832	7.1918e+06	13.0663	8.45797e+06	13.1018	8.01427e+06	12.8902	4.29068e+06	13.2912	172288	12.9832	5.8416e+06	13.0413	8.3455e+06
	12.9906	7.11449e+06	13.0738	8.41094e+06	13.1087	7.93593e+06	12.8996	4.17816e+06	13.2993	171931	12.9907	5.86447e+06	13.0484	8.3369e+06
	12.9978	7.07534e+06	13.0807	8.30493e+06	13.1159	7.87611e+06	12.9067	4.10774e+06	13.3077	171727	12.9975	5.92053e+06	13.0554	8.28338e+06
	13.0042	7.04756e+06	13.0873	8.15867e+06	13.1231	7.84568e+06	12.9135	4.07817e+06	13.315	173215	13.0043	5.93678e+06	13.0629	8.15543e+06
	13.0109	7.03494e+06	13.0939	7.97324e+06	13.1299	7.79685e+06	12.9212	4.04072e+06	13.3235	173847	13.0109	5.93198e+06	13.0697	7.99521e+06
	13.0173	7.00531e+06	13.1012	7.83576e+06	13.1367	7.72656e+06	12.9284	4.00822e+06	13.3311	172673	13.0178	5.85799e+06	13.0767	7.90175e+06
	13.0245	6.96628e+06	13.108	7.81398e+06	13.1436	7.65635e+06	12.9348	3.97274e+06	13.3386	170920	13.0248	5.67335e+06	13.0838	7.88721e+06
	13.0312	6.94176e+06	13.115	7.81811e+06	13.153	7.58892e+06	12.9416	3.92483e+06	13.3462	168228	13.0313	5.46403e+06	13.091	7.85891e+06
	13.0384	6.86357e+06	13.122	7.79833e+06	13.1611	7.51539e+06	12.9486	3.8931e+06	13.3527	165602	13.039	5.32149e+06	13.0974	7.76843e+06
	13.0456	6.70726e+06	13.1294	7.79356e+06	13.1678	7.42304e+06	12.9551	3.87103e+06	13.361	164592	13.0466	5.26081e+06	13.1046	7.61514e+06
	13.0529	6.57683e+06	13.1371	7.77607e+06	13.1747	7.3157e+06	12.9622	3.84288e+06	13.3676	164993	13.0535	5.23614e+06	13.1119	7.4974e+06
	13.0599	6.54607e+06	13.1443	7.66984e+06	13.1817	7.22698e+06	12.9693	3.80623e+06	13.3745	164943	13.0627	5.21106e+06	13.1193	7.46182e+06
	13.0691	6.56637e+06	13.1514	7.49398e+06	13.1893	7.18059e+06	12.9767	3.75885e+06	13.382	163984	13.0698	5.15746e+06	13.1287	7.39936e+06
	13.0758	6.54309e+06	13.1589	7.35837e+06	13.1997	7.13547e+06	12.9835	3.69958e+06	13.3893	161461	13.0778	5.07751e+06	13.1368	7.29814e+06
	13.0833	6.45615e+06	13.168	7.29082e+06	13.2076	7.04728e+06	12.9907	3.63256e+06	13.3956	157188	13.0849	5.03811e+06	13.1455	7.28421e+06
	13.0908	6.36448e+06	13.1751	7.25381e+06	13.2173	6.95174e+06	12.9975	3.56019e+06	13.4025	156280	13.0915	5.06523e+06	13.1523	7.33704e+06
	13.0978	6.31562e+06	13.183	7.24824e+06	13.2268	6.8989e+06	13.0047	3.48721e+06	13.4104	159163	13.0985	5.12063e+06	13.1598	7.30107e+06
	13.1054	6.303e+06	13.1899	7.24896e+06	13.2362	6.88513e+06	13.0121	3.44132e+06	13.4153	158982	13.1052	5.12567e+06	13.1666	7.14546e+06
	13.1123	6.27507e+06	13.1977	7.2011e+06	13.2438	6.8732e+06	13.019	3.41688e+06	13.4221	156747	13.1119	5.04856e+06	13.173	6.98544e+06
	13.1198	6.17548e+06	13.2047	7.09917e+06	13.2508	6.84061e+06	13.0261	3.38286e+06	13.4296	157388	13.1192	4.93344e+06	13.1798	6.91373e+06
	13.1272	6.04232e+06	13.2131	6.99201e+06	13.2578	6.77924e+06	13.0334	3.33044e+06	13.4363	161101	13.1268	4.8292e+06	13.187	6.94557e+06
	13.1349	6.0336e+06	13.2201	6.90456e+06	13.266	6.71069e+06	13.04	3.29648e+06	13.4425	163784	13.134	4.79619e+06	13.194	6.99679e+06
	13.1417	6.11853e+06	13.2266	6.81898e+06	13.2729	6.6596e+06	13.0471	3.31904e+06	13.4508	160737	13.1408	4.83674e+06	13.2009	6.93339e+06
	13.1484	6.10412e+06	13.2334	6.74617e+06	13.2799	6.59682e+06	13.054	3.35612e+06	13.459	154011	13.1477	4.88337e+06	13.2076	6.79233e+06
	13.1548	5.9897e+06	13.2403	6.71525e+06	13.2865	6.51082e+06	13.0632	3.35449e+06	13.4668	148000	13.1551	4.88275e+06	13.2155	6.68086e+06
	13.162	5.86685e+06	13.2475	6.6733e+06	13.2934	6.42797e+06	13.0712	3.31198e+06	13.4745	142070	13.1621	4.79592e+06	13.2229	6.54266e+06
	13.1686	5.78756e+06	13.2545	6.58224e+06	13.3026	6.34649e+06	13.0776	3.24558e+06	13.4832	136569	13.1686	4.64643e+06	13.2304	6.37817e+06
	13.176	5.76873e+06	13.2616	6.53449e+06	13.3097	6.26803e+06	13.0844	3.18472e+06	13.4909	132522	13.1754	4.5103e+06	13.2373	6.3177e+06
	13.1832	5.73253e+06	13.2685	6.54043e+06	13.3169	6.2158e+06	13.0915	3.15658e+06	13.4973	129205	13.1829	4.41175e+06	13.2438	6.35463e+06
	13.19	5.6407e+06	13.2757	6.52064e+06	13.3237	6.19605e+06	13.0982	3.15907e+06	13.5043	127217	13.19	4.34151e+06	13.251	6.38651e+06
	13.1971	5.52554e+06	13.2833	6.48707e+06	13.3317	6.19053e+06	13.1053	3.14201e+06	13.512	130131	13.1973	4.30819e+06	13.2583	6.42365e+06
	13.2044	5.42387e+06	13.2905	6.48008e+06	13.3393	6.16489e+06	13.1124	3.06669e+06	13.5188	137490	13.2042	4.30993e+06	13.2653	6.44747e+06
	13.2113	5.38118e+06	13.2982	6.49912e+06	13.3463	6.0987e+06	13.1197	2.97049e+06	13.5264	140121	13.2114	4.32197e+06	13.2744	6.37498e+06
	13.2185	5.39597e+06	13.3051	6.51694e+06	13.3539	6.01517e+06	13.1265	2.89963e+06	13.533	135181	13.2208	4.30927e+06	13.2823	6.23832e+06
	13.2261	5.40863e+06	13.3122	6.50884e+06	13.3611	5.95537e+06	13.1336	2.84822e+06	13.5402	130253	13.2289	4.26215e+06	13.29	6.14617e+06
	13.2334	5.37622e+06	13.3215	6.45454e+06	13.3682	5.92193e+06	13.1403	2.80592e+06	13.5479	127183	13.2355	4.21e+06	13.2973	6.14067e+06
	13.2405	5.31172e+06	13.3286	6.35925e+06	13.3759	5.91033e+06	13.1471	2.80134e+06	13.5554	124572	13.2424	4.15695e+06	13.3047	6.12281e+06
	13.2498	5.23541e+06	13.3359	6.26177e+06	13.3834	5.89722e+06	13.1539	2.82727e+06	13.5636	123489	13.2489	4.09424e+06	13.3114	6.04639e+06
	13.2564	5.14104e+06	13.3436	6.17118e+06	13.3903	5.83712e+06	13.1608	2.8228e+06	13.5704	122924	13.256	4.0327e+06	13.3179	5.984e+06
	13.264	5.05931e+06	13.3518	6.09746e+06	13.3972	5.77592e+06	13.1683	2.78462e+06	13.579	122262	13.2634	3.97608e+06	13.3245	5.94637e+06
	13.2715	5.00839e+06	13.3587	6.04539e+06	13.4043	5.76972e+06	13.1756	2.75621e+06	13.5871	121814	13.2707	3.93487e+06	13.3314	5.94202e+06
	13.2789	4.9465e+06	13.3681	5.98301e+06	13.4122	5.77771e+06	13.1824	2.74605e+06	13.594	120347	13.2775	3.90894e+06	13.3386	5.93749e+06
	13.2861	4.86172e+06	13.3766	5.92017e+06	13.4194	5.73325e+06	13.1897	2.74489e+06	13.6013	118535	13.285	3.90384e+06	13.3485	5.8748e+06
	13.2925	4.81597e+06	13.3849	5.87064e+06	13.4262	5.63958e+06	13.1965	2.74087e+06	13.6083	117094	13.2921	3.908e+06	13.3572	5.80968e+06
	13.2999	4.8589e+06	13.3943	5.81351e+06	13.4333	5.55448e+06	13.2032	2.72707e+06	13.6165	115998	13.2992	3.87427e+06	13.3674	5.75806e+06
	13.3067	4.9289e+06	13.4037	5.76175e+06	13.44	5.50222e+06	13.2129	2.70762e+06	13.6242	117575	13.306	3.84891e+06	13.3781	5.66826e+06
	13.3141	4.92895e+06	13.411	5.74487e+06	13.447	5.48371e+06	13.2199	2.6759e+06	13.6318	121959	13.3128	3.86298e+06	13.3851	5.55225e+06
	13.3215	4.85178e+06	13.4184	5.74663e+06	13.4544	5.49446e+06	13.2265	2.6304e+06	13.6384	124473	13.3197	3.81964e+06	13.3924	5.46899e+06
	13.328	4.75598e+06	13.4261	5.72875e+06	13.4609	5.49297e+06	13.2339	2.59191e+06	13.645	122944	13.3265	3.69025e+06	13.4	5.39431e+06
	13.335	4.69558e+06	13.4327	5.6735e+06	13.4689	5.46357e+06	13.2405	2.5589e+06	13.6524	120181	13.334	3.58223e+06	13.4074	5.27541e+06
	13.3421	4.66063e+06	13.4403	5.59628e+06	13.4783	5.43198e+06	13.2513	2.51174e+06	13.6593	119296	13.3417	3.57347e+06	13.4147	5.16986e+06
	13.3489	4.61536e+06	13.4476	5.52445e+06	13.4854	5.38165e+06	13.2602	2.45828e+06	13.668	120531	13.349	3.62713e+06	13.4239	5.14539e+06
	13.3555	4.55447e+06	13.4553	5.46339e+06	13.4927	5.29956e+06	13.2695	2.41814e+06	13.6754	120496	13.3564	3.67259e+06	13.4309	5.1678e+06
	13.3631	4.51783e+06	13.4622	5.40867e+06	13.5	5.21636e+06	13.2792	2.41438e+06	13.6828	118018	13.3631	3.66502e+06	13.4384	5.15991e+06
	13.3703	4.57807e+06	13.4693	5.36239e+06	13.5074	5.13074e+06	13.2871	2.43174e+06	13.6901	113631	13.3723	3.59753e+06	13.4458	5.13433e+06
	13.3777	4.69892e+06	13.4766	5.30342e+06	13.5151	5.04743e+06	13.2943	2.41628e+06	13.6974	106911	13.3796	3.5142e+06	13.4533	5.15513e+06
	13.3848	4.72251e+06	13.486	5.22939e+06	13.5225	5.00247e+06	13.3013	2.37666e+06	13.7051	101822	13.3866	3.45357e+06	13.4598	5.19909e+06
	13.3921	4.61215e+06	13.4937	5.1945e+06	13.5293	4.99373e+06	13.3085	2.34309e+06	13.7129	100217	13.393	3.43577e+06	13.4666	5.20795e+06
	13.3992	4.47343e+06	13.5019	5.21794e+06	13.5363	4.9832e+06	13.3159	2.311e+06	13.7205	99419.4	13.4007	3.4448e+06	13.4733	5.15832e+06
	13.4064	4.38565e+06	13.5084	5.23097e+06	13.5437	4.97293e+06	13.3232	2.28191e+06	13.7276	100260	13.408	3.41383e+06	13.4811	5.05267e+06
	13.4156	4.37674e+06	13.5152	5.18351e+06	13.5511	4.97831e+06	13.3303	2.24576e+06	13.7345	102396	13.4151	3.34544e+06	13.4879	4.94355e+06
	13.4223	4.42347e+06	13.5225	5.10294e+06	13.5582	4.97774e+06	13.3371	2.206e+06	13.7414	104992	13.4228	3.31463e+06	13.4951	4.90018e+06
	13.4304	4.45747e+06	13.5298	5.02939e+06	13.5653	4.9529e+06	13.3439	2.19051e+06	13.7505	111352	13.4296	3.33775e+06	13.5028	4.8958e+06
	13.4369	4.44502e+06	13.5367	4.99025e+06	13.5726	4.89692e+06	13.351	2.18605e+06	13.7583	120399	13.4369	3.35346e+06	13.51	4.87977e+06
	13.4444	4.38429e+06	13.5437	4.99428e+06	13.5792	4.8342e+06	13.3582	2.18341e+06	13.7656	122288	13.4439	3.33438e+06	13.5175	4.86019e+06
	13.4516	4.26103e+06	13.5507	5.00396e+06	13.5863	4.81595e+06	13.3647	2.19087e+06	13.773	115688	13.4506	3.30287e+06	13.5245	4.82542e+06
	13.4591	4.11592e+06	13.5579	4.97929e+06	13.5937	4.85197e+06	13.3719	2.18825e+06	13.7799	111129	13.4606	3.28046e+06	13.5318	4.77385e+06
	13.4661	4.0136e+06	13.5654	4.93134e+06	13.6002	4.87993e+06	13.3786	2.17369e+06	13.7883	109306	13.4692	3.25163e+06	13.5392	4.75677e+06
	13.4731	3.97814e+06	13.572	4.90202e+06	13.608	4.81257e+06	13.3853	2.16258e+06	13.7957	106540	13.4768	3.17539e+06	13.5457	4.77481e+06
	13.4799	4.00054e+06	13.5791	4.89086e+06	13.6176	4.68869e+06	13.3923	2.14717e+06	13.8024	106317	13.4852	3.09534e+06	13.5525	4.76579e+06
	13.4869	4.03155e+06	13.5865	4.85352e+06	13.6255	4.60307e+06	13.3993	2.11877e+06	13.8097	107489	13.4946	3.05735e+06	13.5602	4.70456e+06
	13.4936	4.03311e+06	13.594	4.79847e+06	13.6324	4.55542e+06	13.4069	2.08984e+06	13.8177	106950	13.5027	3.01731e+06	13.5679	4.62044e+06
	13.501	4.00673e+06	13.6013	4.76685e+06	13.6398	4.52479e+06	13.4142	2.08658e+06	13.8251	106614	13.5103	2.98174e+06	13.5749	4.56045e+06
	13.5077	3.97542e+06	13.6082	4.74073e+06	13.6468	4.51762e+06	13.421	2.08629e+06	13.8325	110009	13.5175	2.978e+06	13.5822	4.55638e+06
	13.5152	3.96553e+06	13.6155	4.69981e+06	13.6546	4.51304e+06	13.4285	2.04783e+06	13.8395	116785	13.5246	2.99099e+06	13.5899	4.56602e+06
	13.5258	3.9615e+06	13.6231	4.64995e+06	13.6623	4.48991e+06	13.4355	1.98991e+06	13.8469	118982	13.5311	2.99221e+06	13.5976	4.51082e+06
	13.5347	3.92268e+06	13.6306	4.59335e+06	13.6693	4.45263e+06	13.4432	1.94871e+06	13.8554	114160	13.5407	2.96418e+06	13.6043	4.41698e+06
	13.5444	3.85876e+06	13.6378	4.53794e+06	13.6766	4.39924e+06	13.4505	1.92425e+06	13.8631	106986	13.5479	2.92626e+06	13.6109	4.37335e+06
	13.5544	3.80182e+06	13.6473	4.47983e+06	13.6837	4.35376e+06	13.4578	1.90762e+06	13.8705	98689.3	13.5551	2.89497e+06	13.6204	4.37167e+06
	13.561	3.76841e+06	13.6538	4.42459e+06	13.691	4.34166e+06	13.4672	1.91244e+06	13.8783	93238	13.5628	2.88042e+06	13.6268	4.34451e+06
	13.5704	3.76439e+06	13.6607	4.38305e+06	13.6981	4.34419e+06	13.4744	1.93612e+06	13.8856	94731.8	13.5696	2.88636e+06	13.6336	4.28614e+06
	13.5768	3.74499e+06	13.6679	4.36817e+06	13.7051	4.34406e+06	13.4812	1.93969e+06	13.8935	98692.8	13.5766	2.88391e+06	13.6415	4.23967e+06
	13.584	3.6961e+06	13.6757	4.39452e+06	13.7127	4.3271e+06	13.4881	1.91106e+06	13.9008	99350	13.5839	2.86308e+06	13.6486	4.25469e+06
	13.5914	3.66622e+06	13.6828	4.42107e+06	13.7195	4.30407e+06	13.495	1.86746e+06	13.9079	95771.6	13.5909	2.82914e+06	13.6562	4.30464e+06
	13.6	3.6746e+06	13.6899	4.41107e+06	13.7265	4.28011e+06	13.5018	1.81931e+06	13.9151	90997.2	13.5978	2.78586e+06	13.6633	4.29398e+06
	13.6076	3.71238e+06	13.6971	4.40243e+06	13.7336	4.23784e+06	13.5089	1.78746e+06	13.9222	89528.3	13.6047	2.74657e+06	13.6706	4.2091e+06
	13.6146	3.73821e+06	13.7041	4.41424e+06	13.7401	4.20461e+06	13.5154	1.79117e+06	13.9296	92436.5	13.6118	2.70625e+06	13.678	4.11954e+06
	13.6223	3.71972e+06	13.7112	4.4178e+06	13.7472	4.20551e+06	13.522	1.8107e+06	13.9367	94329.1	13.6193	2.66864e+06	13.6856	4.06817e+06
	13.6288	3.67744e+06	13.7183	4.40894e+06	13.7544	4.22319e+06	13.5291	1.8078e+06	13.9443	90608.9	13.6261	2.65449e+06	13.6924	4.02022e+06
	13.6358	3.62457e+06	13.7259	4.38591e+06	13.7611	4.22043e+06	13.5356	1.79024e+06	13.9521	83627.1	13.6329	2.66178e+06	13.7003	3.95581e+06
	13.6434	3.54286e+06	13.7337	4.32877e+06	13.7706	4.16856e+06	13.5426	1.79531e+06	13.9599	79931.1	13.6405	2.66072e+06	13.7075	3.94525e+06
	13.6499	3.44933e+06	13.7408	4.25641e+06	13.7779	4.09807e+06	13.5499	1.81104e+06	13.9675	82829.8	13.6485	2.63512e+06	13.7141	4.00143e+06
	13.6573	3.38626e+06	13.7477	4.19041e+06	13.7848	4.05631e+06	13.557	1.79328e+06	13.9743	90056.9	13.6555	2.61195e+06	13.7208	4.05396e+06
	13.6644	3.35624e+06	13.7549	4.14956e+06	13.7928	4.0457e+06	13.5645	1.74856e+06	13.981	94092.1	13.6626	2.60257e+06	13.7277	4.05109e+06
	13.6716	3.3326e+06	13.7617	4.15096e+06	13.8002	4.03823e+06	13.5716	1.71356e+06	13.9891	89501	13.6698	2.59546e+06	13.7354	3.98003e+06
	13.6785	3.31369e+06	13.7692	4.16043e+06	13.8071	4.00628e+06	13.5786	1.71049e+06	13.9969	82506.4	13.6764	2.58744e+06	13.7425	3.89484e+06
	13.6856	3.30905e+06	13.7763	4.14488e+06	13.8141	3.95441e+06	13.5856	1.73366e+06	14.0041	79781.8	13.6836	2.56763e+06	13.7501	3.85109e+06
	13.6935	3.29819e+06	13.7831	4.12093e+06	13.8214	3.91037e+06	13.5926	1.74984e+06	14.0104	80838.1	13.6909	2.531e+06	13.7569	3.8484e+06
	13.7002	3.26844e+06	13.7903	4.10446e+06	13.8286	3.88808e+06	13.5999	1.73592e+06	14.0194	83066.3	13.6979	2.50246e+06	13.7633	3.85866e+06
	13.707	3.21785e+06	13.7972	4.07466e+06	13.8363	3.89147e+06	13.6091	1.69218e+06	14.0279	84420.5	13.7054	2.51588e+06	13.7704	3.85842e+06
	13.7146	3.16615e+06	13.8039	4.02432e+06	13.8438	3.907e+06	13.6162	1.6369e+06	14.0363	85792.9	13.7121	2.5496e+06	13.7775	3.84473e+06
	13.7209	3.18124e+06	13.8111	3.99199e+06	13.8508	3.90176e+06	13.623	1.60163e+06	14.0446	87231.5	13.7191	2.5609e+06	13.7848	3.8075e+06
	13.7284	3.23953e+06	13.8205	3.98313e+06	13.8574	3.86173e+06	13.63	1.58941e+06	14.0515	88842.5	13.7264	2.54559e+06	13.7919	3.73651e+06
	13.7362	3.25744e+06	13.8275	3.96651e+06	13.8645	3.79662e+06	13.6371	1.59123e+06	14.0576	90755.6	13.7336	2.49999e+06	13.7992	3.67305e+06
	13.7442	3.21836e+06	13.835	3.93225e+06	13.8715	3.71489e+06	13.6439	1.60337e+06	14.0653	88576.5	13.7405	2.43709e+06	13.8062	3.64769e+06
	13.7516	3.1516e+06	13.8424	3.89587e+06	13.8779	3.65283e+06	13.6511	1.62355e+06	14.0737	82262.7	13.7472	2.38958e+06	13.8135	3.63506e+06
	13.761	3.096e+06	13.8497	3.8835e+06	13.8851	3.65514e+06	13.6577	1.639e+06	14.0808	76434.1	13.754	2.36215e+06	13.8209	3.63225e+06
	13.768	3.07853e+06	13.8571	3.89483e+06	13.892	3.69126e+06	13.6641	1.619e+06	14.0892	72645	13.7638	2.34747e+06	13.8292	3.63269e+06
	13.7753	3.10304e+06	13.8645	3.90017e+06	13.8991	3.70385e+06	13.6707	1.56914e+06	14.0964	73074.8	13.7705	2.3496e+06	13.8378	3.59909e+06
	13.7828	3.14646e+06	13.8718	3.87165e+06	13.906	3.68441e+06	13.6776	1.53123e+06	14.1036	78060.2	13.7773	2.35118e+06	13.8447	3.55999e+06
	13.7892	3.18558e+06	13.879	3.8013e+06	13.9132	3.65993e+06	13.6852	1.51361e+06	14.1111	82801.9	13.7845	2.3328e+06	13.8525	3.53762e+06
	13.7966	3.21128e+06	13.8859	3.72383e+06	13.9208	3.65179e+06	13.6922	1.50962e+06	14.1187	84102.1	13.7925	2.3088e+06	13.8599	3.5073e+06
	13.8037	3.17684e+06	13.8932	3.67807e+06	13.9277	3.65482e+06	13.6994	1.52086e+06	14.126	82460.3	13.7998	2.28702e+06	13.867	3.47045e+06
	13.8105	3.08347e+06	13.8998	3.67817e+06	13.935	3.6663e+06	13.7061	1.5339e+06	14.1336	79791.5	13.8065	2.27318e+06	13.8738	3.4626e+06
	13.8175	3.01327e+06	13.9072	3.70518e+06	13.9423	3.65787e+06	13.7132	1.52831e+06	14.1412	75118.9	13.8138	2.29361e+06	13.8812	3.48215e+06
	13.8243	3.00328e+06	13.9143	3.7118e+06	13.952	3.58927e+06	13.7203	1.5037e+06	14.1474	69733.9	13.821	2.33427e+06	13.8888	3.47591e+06
	13.8319	3.02766e+06	13.9214	3.6811e+06	13.9609	3.4868e+06	13.7273	1.47716e+06	14.1549	69650.2	13.8288	2.35689e+06	13.8964	3.41791e+06
	13.8383	3.03091e+06	13.9285	3.6374e+06	13.9697	3.41647e+06	13.7345	1.46059e+06	14.1621	73315	13.836	2.35188e+06	13.9029	3.34e+06
	13.8447	2.9602e+06	13.9355	3.60583e+06	13.9793	3.41152e+06	13.7418	1.44621e+06	14.1704	73346.6	13.8427	2.31615e+06	13.9095	3.29879e+06
	13.852	2.84705e+06	13.9419	3.59051e+06	13.9912	3.44563e+06	13.7511	1.4319e+06	14.1778	71572.1	13.8501	2.27295e+06	13.9166	3.30822e+06
	13.8584	2.77777e+06	13.9492	3.57128e+06	13.9988	3.46897e+06	13.7583	1.42437e+06	14.185	72294.6	13.8569	2.24922e+06	13.9242	3.31791e+06
	13.8657	2.78102e+06	13.956	3.54265e+06	14.0062	3.45633e+06	13.7652	1.41703e+06	14.1933	73242.9	13.8639	2.22425e+06	13.9309	3.30705e+06
	13.8734	2.82046e+06	13.9629	3.51244e+06	14.0134	3.40209e+06	13.7725	1.40112e+06	14.2011	72991.2	13.8709	2.18221e+06	13.9382	3.31083e+06
	13.8813	2.84866e+06	13.97	3.49447e+06	14.0199	3.34209e+06	13.7797	1.38719e+06	14.2078	72698.4	13.8778	2.13454e+06	13.9453	3.33455e+06
	13.8884	2.83281e+06	13.9795	3.48781e+06	14.0275	3.33248e+06	13.7869	1.39266e+06	14.2165	71592.8	13.8853	2.09621e+06	13.9526	3.34159e+06
	13.8955	2.78491e+06	13.9865	3.46671e+06	14.0345	3.36565e+06	13.7938	1.40259e+06	14.2245	69517.3	13.8921	2.08526e+06	13.96	3.33214e+06
	13.9048	2.75865e+06	13.9942	3.42745e+06	14.0417	3.39092e+06	13.8004	1.38819e+06	14.2318	69721.7	13.8988	2.11707e+06	13.9666	3.30631e+06
	13.9118	2.7584e+06	14.0015	3.41146e+06	14.0488	3.38769e+06	13.807	1.3605e+06	14.2394	73288.5	13.9057	2.16609e+06	13.9739	3.25121e+06
	13.9191	2.73779e+06	14.0087	3.41768e+06	14.0558	3.35594e+06	13.8136	1.34138e+06	14.2468	77623.1	13.9124	2.18423e+06	13.981	3.19581e+06
	13.9265	2.69828e+06	14.0158	3.39656e+06	14.0627	3.32065e+06	13.8207	1.33527e+06	14.2542	80268.7	13.9193	2.16556e+06	13.9879	3.15773e+06
	13.9333	2.68041e+06	14.0234	3.35081e+06	14.0695	3.31313e+06	13.8276	1.33685e+06	14.2616	79184.1	13.9265	2.12985e+06	13.9974	3.12018e+06
	13.9413	2.69547e+06	14.0306	3.31408e+06	14.0767	3.31924e+06	13.8346	1.33924e+06	14.2687	75830.9	13.9363	2.09187e+06	14.0051	3.08497e+06
	13.9483	2.7356e+06	14.0376	3.28418e+06	14.0845	3.31081e+06	13.8418	1.34202e+06	14.2762	71600.7	13.9435	2.05473e+06	14.0124	3.07796e+06
	13.9554	2.76377e+06	14.0451	3.26479e+06	14.0916	3.28401e+06	13.8497	1.33956e+06	14.2831	66280.8	13.9506	2.01295e+06	14.0197	3.1138e+06
	13.9629	2.73395e+06	14.0523	3.26233e+06	14.0985	3.24326e+06	13.8563	1.33266e+06	14.2913	63548.9	13.9581	1.98302e+06	14.0266	3.16805e+06
	13.9703	2.67091e+06	14.0596	3.25781e+06	14.1058	3.1853e+06	13.8635	1.32943e+06	14.2988	65119.4	13.965	1.97567e+06	14.0347	3.19202e+06
	13.9768	2.62943e+06	14.0669	3.24109e+06	14.1131	3.12358e+06	13.8707	1.32594e+06	14.306	65838.9	13.9723	1.9895e+06	14.0421	3.16557e+06
	13.9833	2.62242e+06	14.0741	3.23382e+06	14.1205	3.09501e+06	13.8778	1.31361e+06	14.3138	63411.3	13.9794	2.02355e+06	14.0486	3.11273e+06
	13.9902	2.65012e+06	14.0806	3.24448e+06	14.1271	3.09839e+06	13.8851	1.28576e+06	14.3213	62545.5	13.9859	2.0409e+06	14.0554	3.06171e+06
	13.9967	2.67963e+06	14.0877	3.24683e+06	14.134	3.10527e+06	13.8943	1.25591e+06	14.3296	65506.1	13.9925	2.00647e+06	14.0628	3.0251e+06
	14.004	2.65826e+06	14.0942	3.22535e+06	14.1413	3.10239e+06	13.9013	1.24213e+06	14.3373	68599.3	13.9999	1.93438e+06	14.0695	2.99122e+06
	14.012	2.59179e+06	14.1009	3.20199e+06	14.1485	3.09285e+06	13.9089	1.24122e+06	14.3437	69682.4	14.0069	1.88006e+06	14.0768	2.95543e+06
	14.0189	2.54101e+06	14.108	3.18344e+06	14.1556	3.07288e+06	13.9155	1.24357e+06	14.352	71046.9	14.0141	1.87533e+06	14.0839	2.94261e+06
	14.026	2.52594e+06	14.1148	3.15686e+06	14.1621	3.03285e+06	13.9232	1.2445e+06	14.3599	73156.4	14.0211	1.89248e+06	14.0911	2.97882e+06
	14.0329	2.5233e+06	14.1216	3.13777e+06	14.1717	2.99593e+06	13.9302	1.23633e+06	14.3673	73457.6	14.0293	1.90419e+06	14.1021	3.0227e+06
	14.0402	2.52676e+06	14.132	3.13432e+06	14.1789	2.99136e+06	13.9368	1.22305e+06	14.3751	71749.1	14.0361	1.9063e+06	14.1107	3.01357e+06
	14.0474	2.54463e+06	14.1406	3.12584e+06	14.1861	3.00573e+06	13.9437	1.22054e+06	14.3816	69937.9	14.043	1.91151e+06	14.1199	2.9783e+06
	14.0544	2.55657e+06	14.1508	3.10018e+06	14.193	3.00793e+06	13.9502	1.22552e+06	14.3887	68635.3	14.0498	1.92769e+06	14.1292	2.95347e+06
	14.0617	2.53874e+06	14.1608	3.0516e+06	14.1999	2.99408e+06	13.9572	1.22595e+06	14.3957	67841.5	14.0565	1.93616e+06	14.1367	2.93083e+06
	14.069	2.52379e+06	14.1709	2.99339e+06	14.2073	2.98991e+06	13.9639	1.22774e+06	14.4031	67466.3	14.0638	1.9205e+06	14.1468	2.91417e+06
	14.0758	2.52109e+06	14.1778	2.96139e+06	14.2145	2.99961e+06	13.971	1.23208e+06	14.4102	66482.1	14.0732	1.89362e+06	14.1537	2.89812e+06
	14.0855	2.48293e+06	14.185	2.97034e+06	14.2222	2.9944e+06	13.9779	1.22311e+06	14.418	64862.9	14.0803	1.87337e+06	14.161	2.87512e+06
	14.0928	2.4089e+06	14.192	2.99814e+06	14.2291	2.96452e+06	13.9851	1.19535e+06	14.425	63806.1	14.0875	1.85041e+06	14.1681	2.85603e+06
	14.1	2.36303e+06	14.1995	3.00996e+06	14.2358	2.92119e+06	13.9929	1.16599e+06	14.4332	64807.3	14.0946	1.81983e+06	14.1751	2.83291e+06
	14.1077	2.38164e+06	14.2064	2.98994e+06	14.2432	2.87901e+06	13.9993	1.15111e+06	14.4413	65615.9	14.102	1.78713e+06	14.1833	2.80523e+06
	14.1143	2.41418e+06	14.2138	2.94756e+06	14.2505	2.85765e+06	14.0064	1.14595e+06	14.4485	62907.4	14.1091	1.77262e+06	14.1898	2.79697e+06
	14.1214	2.41242e+06	14.2203	2.91069e+06	14.2579	2.8519e+06	14.0136	1.14263e+06	14.4556	58506.8	14.1165	1.79038e+06	14.1965	2.78358e+06
	14.1282	2.39134e+06	14.2275	2.90763e+06	14.2648	2.84447e+06	14.0203	1.15115e+06	14.462	54695.6	14.1233	1.80366e+06	14.2039	2.7304e+06
	14.1346	2.38852e+06	14.2342	2.92276e+06	14.2714	2.83724e+06	14.0275	1.16306e+06	14.4691	53314	14.1298	1.78463e+06	14.2106	2.6601e+06
	14.142	2.4043e+06	14.2409	2.9182e+06	14.2787	2.83666e+06	14.0365	1.14933e+06	14.4765	54375.2	14.1365	1.75491e+06	14.2178	2.63284e+06
	14.1495	2.41512e+06	14.248	2.89546e+06	14.286	2.83879e+06	14.0437	1.12114e+06	14.484	55305.3	14.1438	1.74228e+06	14.2249	2.65885e+06
	14.156	2.39498e+06	14.2551	2.88542e+06	14.2931	2.84345e+06	14.0511	1.11262e+06	14.4916	57347.2	14.1509	1.74208e+06	14.2321	2.6855e+06
	14.1633	2.34009e+06	14.2624	2.89049e+06	14.2995	2.85706e+06	14.0577	1.11901e+06	14.4988	60029.1	14.1582	1.73278e+06	14.2395	2.68317e+06
	14.1701	2.31498e+06	14.2694	2.88768e+06	14.3066	2.85307e+06	14.069	1.11935e+06	14.5062	60250.8	14.1651	1.73411e+06	14.2466	2.65744e+06
	14.1771	2.33379e+06	14.2776	2.86171e+06	14.3142	2.80427e+06	14.0771	1.11907e+06	14.5131	59531.1	14.1718	1.77045e+06	14.2535	2.61214e+06
	14.1858	2.34046e+06	14.2854	2.81189e+06	14.3214	2.72942e+06	14.0858	1.12524e+06	14.5201	59059.9	14.1787	1.80005e+06	14.2604	2.5615e+06
	14.1927	2.32495e+06	14.2925	2.75708e+06	14.3288	2.66552e+06	14.0939	1.13012e+06	14.5267	57556.9	14.186	1.78375e+06	14.2674	2.52204e+06
	14.1996	2.28768e+06	14.2998	2.73398e+06	14.3357	2.64332e+06	14.1027	1.12226e+06	14.5353	56423.1	14.1929	1.7426e+06	14.274	2.49774e+06
	14.2075	2.24377e+06	14.3067	2.75331e+06	14.3427	2.66138e+06	14.1094	1.10231e+06	14.5427	57171.3	14.1998	1.71579e+06	14.2836	2.49161e+06
	14.2143	2.21746e+06	14.3135	2.7741e+06	14.3524	2.67938e+06	14.1165	1.07392e+06	14.5502	57636.2	14.2064	1.71284e+06	14.2907	2.50751e+06
	14.2235	2.20679e+06	14.3205	2.77007e+06	14.3595	2.67592e+06	14.1238	1.0382e+06	14.5571	56662.1	14.2132	1.70382e+06	14.2981	2.53808e+06
	14.2308	2.21224e+06	14.3277	2.7544e+06	14.3664	2.67597e+06	14.1311	1.01582e+06	14.5646	55867.5	14.2215	1.67085e+06	14.3052	2.55926e+06
	14.2384	2.2278e+06	14.3347	2.73425e+06	14.3736	2.68884e+06	14.1379	1.0194e+06	14.5719	54740	14.2284	1.64202e+06	14.3123	2.5483e+06
	14.2497	2.23407e+06	14.3417	2.70831e+06	14.3808	2.69611e+06	14.1449	1.02759e+06	14.5804	51640.2	14.2358	1.63359e+06	14.3204	2.52517e+06
	14.2569	2.23508e+06	14.3488	2.67864e+06	14.388	2.69777e+06	14.1521	1.02406e+06	14.5875	47769.9	14.2466	1.63361e+06	14.3268	2.51845e+06
	14.2665	2.24217e+06	14.3561	2.6662e+06	14.3952	2.69449e+06	14.159	1.0122e+06	14.5949	46905.8	14.2557	1.63276e+06	14.3334	2.51677e+06
	14.2751	2.24143e+06	14.3626	2.68439e+06	14.4025	2.68342e+06	14.1663	1.00407e+06	14.6019	48819.9	14.2658	1.61383e+06	14.3404	2.49873e+06
	14.2831	2.22996e+06	14.3698	2.69782e+06	14.4093	2.66276e+06	14.1753	1.00983e+06	14.6102	48929.1	14.2742	1.57302e+06	14.3478	2.46439e+06
	14.2906	2.22942e+06	14.3768	2.69264e+06	14.4174	2.62842e+06	14.1828	1.02564e+06	14.6188	46948.2	14.2811	1.54192e+06	14.355	2.426e+06
	14.2979	2.22859e+06	14.3837	2.68451e+06	14.4248	2.58183e+06	14.1898	1.04133e+06	14.6262	45176.3	14.2881	1.53744e+06	14.362	2.3963e+06
	14.3054	2.19457e+06	14.3908	2.66534e+06	14.4319	2.54138e+06	14.197	1.04996e+06	14.6346	44203.5	14.295	1.53962e+06	14.3693	2.39071e+06
	14.3119	2.14034e+06	14.4005	2.63297e+06	14.4385	2.53296e+06	14.2043	1.04214e+06	14.6429	43517	14.3021	1.53189e+06	14.3766	2.41393e+06
	14.319	2.11159e+06	14.4073	2.62029e+06	14.4455	2.54075e+06	14.2111	1.01883e+06	14.6513	41721.3	14.3088	1.51711e+06	14.3836	2.44284e+06
	14.3254	2.12251e+06	14.4147	2.62518e+06	14.4526	2.54584e+06	14.2177	993333	14.6588	39681.4	14.3158	1.50935e+06	14.3909	2.46189e+06
	14.3326	2.14701e+06	14.422	2.60626e+06	14.4597	2.55302e+06	14.2248	971103	14.6666	39646.4	14.3251	1.52469e+06	14.3974	2.47184e+06
	14.3395	2.15467e+06	14.4292	2.57325e+06	14.4669	2.54579e+06	14.2313	950799	14.674	40345.4	14.3323	1.54866e+06	14.4044	2.46382e+06
	14.347	2.12771e+06	14.4362	2.56395e+06	14.4739	2.5189e+06	14.2385	934980	14.6812	40405.4	14.3393	1.55513e+06	14.4114	2.43811e+06
	14.3538	2.07039e+06	14.4434	2.56711e+06	14.481	2.49958e+06	14.245	931733	14.6886	41947.8	14.3459	1.54272e+06	14.4209	2.40565e+06
	14.3635	2.02356e+06	14.4505	2.56268e+06	14.4883	2.49971e+06	14.2515	944956	14.6971	45700.9	14.3531	1.51448e+06	14.4274	2.3709e+06
	14.371	2.01441e+06	14.4578	2.56096e+06	14.4954	2.49375e+06	14.2583	968054	14.7048	49510.4	14.3599	1.48472e+06	14.4345	2.33951e+06
	14.3787	2.03114e+06	14.4652	2.55737e+06	14.5024	2.46191e+06	14.2655	988560	14.7131	51647.9	14.3669	1.47498e+06	14.4416	2.31994e+06
	14.3862	2.05466e+06	14.4722	2.52306e+06	14.5094	2.42766e+06	14.2729	994155	14.7204	50842.4	14.374	1.47943e+06	14.4488	2.30747e+06
	14.3937	2.05898e+06	14.4794	2.48512e+06	14.517	2.41111e+06	14.2799	984528	14.7261	47059.3	14.3813	1.48105e+06	14.4563	2.30499e+06
	14.4003	2.04199e+06	14.4861	2.48195e+06	14.5241	2.40629e+06	14.287	967630	14.7333	42591.6	14.3885	1.47117e+06	14.4643	2.31413e+06
	14.4076	2.04319e+06	14.4937	2.48842e+06	14.5311	2.40915e+06	14.2941	945331	14.7421	40052.4	14.3966	1.4614e+06	14.4708	2.31394e+06
	14.4145	2.06043e+06	14.5003	2.47517e+06	14.5383	2.41449e+06	14.3008	925804	14.7492	40226	14.4038	1.46657e+06	14.4775	2.28746e+06
	14.4209	2.04677e+06	14.5074	2.44978e+06	14.5457	2.40282e+06	14.3081	919409	14.7576	42476.9	14.411	1.47407e+06	14.4846	2.26856e+06
	14.4282	1.99931e+06	14.5144	2.43682e+06	14.5529	2.37484e+06	14.3168	926207	14.7658	45480.6	14.4179	1.47108e+06	14.4915	2.27429e+06
	14.4352	1.95995e+06	14.5215	2.44621e+06	14.5624	2.35394e+06	14.3243	935306	14.7732	48323.8	14.4244	1.45786e+06	14.4989	2.25472e+06
	14.4426	1.95734e+06	14.5284	2.45595e+06	14.5697	2.35586e+06	14.331	935260	14.7806	50614.8	14.4312	1.44248e+06	14.5056	2.20954e+06
	14.4495	1.96602e+06	14.5357	2.4552e+06	14.5769	2.36482e+06	14.3382	931398	14.7875	50902.4	14.4381	1.43775e+06	14.5129	2.19883e+06
	14.4563	1.95949e+06	14.5429	2.46076e+06	14.5837	2.35279e+06	14.3457	934652	14.7945	47904.9	14.4452	1.43407e+06	14.5202	2.22069e+06
	14.4631	1.96398e+06	14.5498	2.46449e+06	14.5903	2.32195e+06	14.3529	936854	14.8017	43984.7	14.4522	1.42889e+06	14.5273	2.22272e+06
	14.4699	1.99725e+06	14.5572	2.42787e+06	14.5974	2.29487e+06	14.3596	930131	14.8093	42566.7	14.4594	1.44587e+06	14.5347	2.19731e+06
	14.4768	2.0313e+06	14.5648	2.35469e+06	14.6046	2.29271e+06	14.3666	920327	14.8168	43880.2	14.4688	1.47288e+06	14.5417	2.18216e+06
	14.4833	2.02754e+06	14.5721	2.30033e+06	14.6117	2.30695e+06	14.3731	910862	14.8241	45899.6	14.4756	1.46628e+06	14.5486	2.18962e+06
	14.4908	1.98913e+06	14.5793	2.29094e+06	14.6188	2.31284e+06	14.3802	904367	14.8323	45604.2	14.4824	1.42957e+06	14.5554	2.18153e+06
	14.5005	1.94913e+06	14.5864	2.30626e+06	14.6256	2.31996e+06	14.3866	906027	14.8408	42186.6	14.4893	1.40348e+06	14.5626	2.13186e+06
	14.5071	1.93014e+06	14.5934	2.31799e+06	14.6327	2.33265e+06	14.3931	905493	14.8483	38667.8	14.4959	1.39523e+06	14.5693	2.08845e+06
	14.5145	1.9222e+06	14.6	2.3196e+06	14.6402	2.31824e+06	14.3998	889065	14.8556	37391.1	14.5028	1.38196e+06	14.5764	2.08469e+06
	14.5224	1.9032e+06	14.6074	2.32658e+06	14.6474	2.26451e+06	14.407	863297	14.8627	37959.6	14.5096	1.35777e+06	14.5831	2.09441e+06
	14.5298	1.88546e+06	14.6142	2.33147e+06	14.655	2.21795e+06	14.4138	852847	14.8696	39157.6	14.5168	1.33399e+06	14.5903	2.09256e+06
	14.5369	1.88685e+06	14.6213	2.31127e+06	14.662	2.2048e+06	14.4208	867064	14.8775	40623.7	14.5241	1.32116e+06	14.6001	2.07914e+06
[truncated: 772 more rows]
