# Supplementary material for: A functionally conserved STORR gene fusion in Papaver species that diverged 16.8 million years ago
Source: Nat Commun. 2022 Jun 7;13:3150. doi: 10.1038/s41467-022-30856-w (PMC9174169; doi:10.1038/s41467-022-30856-w)
Supplement: Supplementary file 11 — Source Data [file 41467_2022_30856_MOESM11_ESM.zip › Figure 3a.txt]

Source data - Figure 3a. Nucleotide sequences of Papaver P450 cytochrome STORR and CYP82Y2-L genes
>Pbr_CYP82Y-OUT3 Pbr_CYP82Y_contig_5568_CDS
ATGGAGTTCTTTAAGAAATATTTCCGTTCGTCTTCACATCTTCAAATGTACAATGCTGCTCTTCTGCTTGCTCCTTTACTCATATTTCTCACTATCATCTACAATGTACAGAAGCTGAGTGTTGAGAGAAATAACAAGGGTCAGAAGAAGAAGCATTACTCATCGTCATCATGTACAACACCAGTTACCAAAACTCCGGTGCCACAAGCTTCGGGTGCATGGCCTGTGATAGGTCATCTTCGTCTTATCACGAACGCCAAAGAGTCAACTCATATAACTCTTGCAAAAATGGCTGATAAGTATGGACCCATTTTTAGCATACGATTCGGTAGTCATAAGACCTTAATAGTGAGTAGTTGGGAAATGGTAAAAGAGTGTTTTACTGGCACCAACGACAAGTTATTATCAAATCGACCTCCCCATTCAGCGTTTGAGCATATGTTCTATCAAAATGGATATGGAGTTGGTTTGGTACCTTATGGAGAATATTGGAGGGAGTTACGCAAGATAACTACTCATAACCTCCTCGCTAATCAAACATTTTTGAAGTACAAACACTTTGTAACTCATGAAGTGGATACCTCGTTTAGAAAGCTTTATGAGTTATGCAACAATAAGAATCATACCACTGACAGCAAGGGAGTTACTACTCCTGCAACAGCTCTAATAAGAATGGATGATTGGCTCACACACTTGACGCACGACGTGGTTGGTATGATTGTTGGGATAGGCGGATCCCAATCTAATGCTGAGACAGGTGCCGTGAGCAACCGCGAACGATTCATACTTGCACACCATGAAGCATCACATTTTGTGACCACATCTTCAATTTCAGATATAGTTCCATGGCTAGGGTGGATTGATAGATTAACTGGTCTTACGAGAAAAATGAAAATTTGTGGCAAGAAATTAGACATGACACTTGGGAGTATAATTGAAGAACGTCGGCAGAAGAGACAATTTTGTAAAACTAAAGGAAAAGAATACAATTCAACGAACATAGCTGTCGAGGATAAGCAAGAAGACTTCATTGACATTTGCTTTTCGCTTATGGAGCAGTCACAACTTCCTGGGGAGAATCCTGAAATATCCATCAAATCTTTTATCCTGGATATGATGTCGGCTGGGACGGACACAACCAAATCGGTCTTGATATGGACCATTTCTTTGTTGTTGAACCATCCTCATGTGCTAAACAAGGCAAAAGAAGAAGTAGATGCACACTTTGAAATGAAAAGGAGATCAACTGGTGATATAATTGTCGTGGATGTTGATGATGTCCGTAACCTTGTTTACATCCACGCTATAGTTAAAGAATCAATGAGGTTATATCCAGTGAGCCCAGTCATGGAGCGAATGACTAGTGCCGATTGTGCTGTTGGAGGCTTCTGTGTTCCTGCTGGGACACGAGTATGGGTTAACGTATGGAAAATGCAACGTGATCCAACAGTGTGGGTAGATCCAATGGTGTTTCAACCTGAGAGATTCTTGAGCGACAGTAATAGCAAGATAGATATTTCAAAGGGTCACAATTATGAACTCATACCATTTGGAACCGGTAGGCGAAAATGCCCTGGTTCATCTTTCGCATTGGAACTGATGCATTTGGTACTTACACGCCTTATTCTTGAGTTCGAAATGAAGGCACCGGGAGGGAAAGTGGACATGACAGAAACATCGAGCGTCATTCTTAGTGCCAAGGTAGCACCAGTGGACGTTCTAATCAGTCCAAGAACACCCTAG
>Pso_CYP82Y-PS0215450 Pso_CYP82Y_PS0215450
ATGGAGTTCTTTAAAAAATATTTACATTTTTCTTCACATCTTCAAATTTCCAGTGCTGCTCTTTTACTCATATTGCTTACCATTATCTATAAGCTGATCAGCATTGAGAGAAATAAGAAGGGTCTCAAGAAGCAGTACTCATCATCATCATGTACAACATCAGTTACCAAAACTCCGGTGCCACAAGCTTCGGGCGCATGGCCTGTGATAGGTCATCTTCGTCTTATCACGAACGCCAAAGAGTCAACACATATAACTCTTGCAAAAATGGCTGATAAGTACGGACCCATTTTTAGCATACGATTCGGTAGTCATAAGACCTTAATAGTGAGTAGTTGGGAAATGGTAAAAGAGTGTTTTACAGGAACCAATGACAAGTTATTGTCGAATCGTCCTCCCCATTCAGCGTTTGAGCATATGTTCTACCAAAATGGATATGGAGTTGGTTTGGTACCATATGGAGAATATTGGAGAGAGTTACGGAAGATAACTACACATAACCTCCTCGCTAATCAAACATTTTTGAAGTACAAACACTTTGTAACTTCTGAAGTGGATACTTCGTTTAGAAAGCTTTATGAGTTATGCAACAACAACAAAAAGCATAACAGTGACAGAAAGGGTGCTACTACTCCTGCAATAGCTCTAATAAGAATGGATGATTGGCTCACACACTTGACGCACGACGTGGTTGGTAGGATAGTTGGCATAGGCGGATCTGAATCAAATGCTGCGACAGGTACCATGAGCAGCCGCGAAAGATTCATACTTGCACACCATGAAGCATCCCATTTTGTGACCACATCTTCAATTTCAGATATAGTTCCATGGCTAGGGTGGATTGACAGATTAACTGGTCTTACGAGAAAAATGAAAAATTGTGGCAAGAAATTAGACATGACACTTGGGAGTATAATTGAAGAACGTCGGCAGAAGAGACAATTTTGTAGGACTAAAGGAAAAGAATACAATTCAACCAACATAGCTGTTGAGGATAAGCAAGAAGACTTCATTGACATTTGCTTTTCACTTATGGAGCAGTCACAACTTCCTGGGGAGAATCCTGAAATATCCATCAAATCTTTTATCCTGGATATAATGTCGGCTGGGACGGACACAACCAAATCGGTCTTGATATGGACCATTTCTTTGTTGTTGAACCATCCCCATGTGTTAAGCAAAGCGAAACAAGAAGTAGATGCACACTTTGGAATGAAAAGGAGATCAACTGATGATATAGTTGTGGTGGACGTTGATGATGTTCATAACCTGGTTTACATCCACGCTATATTTAAAGAATCCATGCGGTTGTATCCAGTGAGTCCAGTCATGGAGCGAATGACTAGTGATGATTGTGTTGTTGGTGGCTTCTGTGTTCCTGCTGGGACACGAGTATGGGTTAACGTATGGAAAATGCAACGTGATCCAACAGTGTGGGAAGATCCAACGGTGTTTCAACCTGAGAGATTCTTGAGCGACAACAAAAGAAATATTGATATTGCAAAGGGTCATAATTATGAACTCATACCATTTGGAACCGGTAGGCGAAAATGCCCTGGTTCATCTTTCGCATTGGAACTGATGCATTTGGTACTTACACGCCTTATTCTTGAGTTCGAAATGAAGGCACCAGGAGGGAAAGTGGACATGACAGAAACATCAAGCGTCATTCTTAGTGCCAAGGTAGCGCCAGTGGACGTTCTAATCAGTCCAAGAACACCCTAG
>Ptr_CYP82Y-OUT4 Ptr_CYP82Y_gc30928_g2_i1
ATGGAGTTCTTTAAGAAATATTTCCATTCGTCTTCACATCTTCAAATTTCCAATACTGCTCTTCTGCTTGCTCCTTTACTCATATTTCTCACTATCATCTACAATGTACAGAAGCTGATCAGTGTTGAGAGAAATAACGACGGTCGGAAGAAGAAGCAGTACTCATATACAACATCAGTTACCAAAACTCCAGTGCCACAAGCTGCGGGTGCCTGGCCTGTGATAGGTCATCTTCGTCTTGTCACGAACGCCAAAGAGTCAACTCATATAACTCTGGCAAAAATGGCTGATAAGTACGGACCCATTTTTAGCATACGATTCGGTAGTCATAAGACCTTAATAGTGAGTAGCTGGGAAATGGTAAAAGAGTGTTTTACTGGCACCAATGACAAGTTATTGTCGAATCGTCCTCCCCATTCAGCGTTTGAGCATATGTTCTATCAAAATGGATATGGAGTTGGTTTGGTACCTTATGGAGAATATTGGAGGGAGTTACGGAAGATAACTACACATAACCTCCTCGCTAATCAAACATTTTTGAAGTACAAACACTTTGTAACTTCTGAAGTGGATACCTCGTTTAGAAAGCTTTATGAGTTATGCAACAACAACAACAGCAAGGGAGCTACTACTCCTGCGATAGCTCTAATAAGAATGGATGATTGGCTCACACACTTGACGCACGACGTGGTTGGTAGGATAGTTGGCATCGGTGGATCTGAATCAAATGCTGAGACAGGTACCATGAGCAGCCGCGAAAGATTCATACTCGCACACCATGAAGCATCCCATTTTGTGACCACATCTTCAATTTCAGATATAGTTCCTTGGCTAGGGTGGATTGATGGATTAACTGGTCTTACGAGAAAAATGAAAAACTGTGGCAAGAAATTAGACATGACACTTGGGAGTATAATTGAAGAACGTTGGAAGAAGAGACAATTTTGTAGAACTAAAGGAGAAGAATACAGTTCAACGAACATAGCTGTTGAGGATAAGCAAGAAGACTTCATTGACATTTGCTTTTCGCTTATGGAGCAGTCACAACTTCCTGGGGAGAATCCTGAAATATCCATCAAATCTTTTATCCTGGATATGATGTCGGCTGGGACGGACACAACTAAATCGGTCTTGATATGGACCATTTCTTTGTTGTTGAACCATCCTCATGTGCTAAACAAAGCAAAAGAAGAAGTAGATGCACACTTTGAAATGAAAAGGAGATCAACTGGTGATACAATTGTCGTGGACGTTGATGATGTCCGTAACCTTGTTTACATCCACGCTATAATCAAAGAATCCATGCGGTTGTATCCGGTGAGTCCAGTCATGGAGCGAATGACTAGTGATGATTGTGTTGTTGGTGGCTTCTGTGTTCCTGCTGGGACACGAGTATGGGTTAACGTATGGAAAATGCAACGTGATCCATCAGTGTGGGAAGATCCAACGGTGTTTCAACCTGAGAGATTCTTGAGCGACAACAAAAGAAAGATTGATATTGCAAAGGGTCATGATTATGAACTCATACCATTTGGAACTGGTAGGCGAAAATGCCCTGGTTCATCTTTCGCATTGGAACTGATGCATTTGGTACTTACACGCCTTATTCTTGAGTTCGAAATGAAGGCACCAGGAGGACAAGTGGACATGACAGAAACATCGAGCGTCATTCTTAGTGCCAAGGTTTCACCAGTGGACGTTCTAATCAGTCCAAGAACACCCTAG
>Pnu_CYP82Y-OUT2 Pnu_CYP82Y_7065
ATGGAATTCTTTAAGAAATATTTCCATTCTTCTTCCATTAATGCTGCTCTTCTCCTTGGTCTTTTGCTCATATTTCTTAATATTATTTACAATGTATACAAGCTGGTCAGTATTGAGAGAAATAAGAAGAGTCAGAAGAAGAAGCAGTACTCAGTTACCACAACTCCAGTGCCAGAAGCTTCAGGTGCATGGCCTGTGATAGGTCATCTTCGTCTTATCACGAACGCCAAAGAGTCGACTCATATAACTCTAGCAAAAATGGCTGATGAATATGGACCAATCTTTAGCATAAGATTTGGTAGTCATAAGACTTTAATAGTGAGTAGTTGGGAAATGGTAAAAGAGTGTTTTACAGGGACCAATGACAAATTATTGTCCAATCGTCCTCCGCATTCAGCATTTGAGCATATGTTCTATCAGAATGGATATGGAGTTGGTTTGGTACCTTATGGAGAGTATTGGATGGAGTTACGAAAGATAACTACACATAACCTCCTCGCTAATCAAACATTTACGAAGTACAAGCACTTTGTGACTTCTGAAGTGGATACCTCGTTTAAAAAGCTTCATGAGCTATGCAACAACAACAACAAGCATAACAGTGACAGCAAGGGAGCTACTACTCCGGCAATAGCTCTAGTCAGAATGGATGATTGGCTCACACACTTGACGCACGACGTGGTTGGTCGGATGGTTGGCATAGGCGGATCCGAATCAAATGCTGAGACAGGTGCCATGAGCAACCGTGAAAAATTCATACATGCACACCATGAAGCATCAAATTTTGTGACCACATCTTCAATTTCAGATATAGTTCCATGGCTAGGGTGGATTGATCGATTAACTGGTCTCACGAGAAAAATGAAAAATTGTGTAAAGAAATTGGACAAGACACTCGGGGATATAATTGAAGAACGTCGTCAACAGAGACGATTTCGTAGAACTAAAGGAAGAGAATACAATACTACAGACATGGCTGTTGCGGACGAGCAAGAAGACTTCATTGACATTTGCTTTTCGCTTATGGAGCAGTCACAGCTTCCCGGGGAGAACCCTGATATATCCATCAAATCTTTTATCCTGGATATGATGTCGGCCGGGACGGACACAACCAAATCGGTCTTGATATGGACCATTTCTTTGTTGTTGAACCATCCTCATGTGCTCAACAAGGCAAAAGACGAAGTAGATGCACATTTTGGAATGAAAAGGAAATCATCAACCGGTGATAAAGTTGTCGTGGACGTTCACGATGTCCATAACCTTGTTTACATCCATGCTATAATCAAAGAATCAATGCGGTTGTATCCAGTGAGCCCAGTCATGGAGCGAATGACTAGTGACGATTGCGCTGTTGGTGGCTTCCGTGTTCCTGCTGGGACACGAGTATGGGTTAATGTATGGAAAATGCAACGTGATCCAACAGTGTGGGAAGATCCAATGGTGTTTCAACCTGAGAGATTTTTGAGCGGCAACAAAAGCAAGATCGACATTGCCAAGGGTCATAATCATGAGCTCATACCATTTGGAACCGAGAGGCGAAAATGCCCTGGTTCATCTTTCGCATTGGAACTCATGCATTTGGCACTTACACGTCTAATTCT
>Pnu_CYP82Y-OUT1 Pnu_CYP82Y_1315731
ATGGAGTTGCTTAAGAAAGATTTTCCTTTTTCTTCACATCTTCAATTTTCAAATGCTGCCCTTCTACTTGCTCTTTTAATCATATTTGTTACTATCATCTACAATGTACAGAAGCTGATCAGTATTGAGGGAAATGAGAAGAGTCCGAAGAAGAAGAAGCAGTATTCAGTTACCACAACTCCAGTGCCAGAAGCTTCGGGTGCATGGCCTGTGATAGGTCATCTTCGTCTTGTCACGAACGCCAAAGAGTCAACTCATATAACTCTTGCAAAAATGGCTGAGGAATATGGACCAATTTTCAGCATCAGATTTGGTAGCCACAAGACCTTAATAGTGAGCAGTTGGGAAATGGTAAAAGAGTGTTTTACAGGCACCAATGACAAATTACTGTCGAATCGTCCTCCCCATTCAGCGTTCGAGCATATGTTCTATCAGAACGGATATGGAGTTGGTTTGGTACCTTATGGAGAATATTGGATGGAGTTACGAAAGATAACTACGCATAACCTGCTGGCGAATCAAACGTTTTTGAAGTACAAGCACTTTGTGACTTCTGAAGTGGATACCTCGTTTAAAAAGCTTCATGAGCTATGCAGCAACAACAAGCATAACAGTGACGGCAAGGGAGCTACTACTACTCAGGCAATGGCTCTAGTAAGAATGGATGATTGGCTCACACACTTGACGCACGACGTGGTTGGTAGGATCGTTGGCATAGGCGGATCCGAATCAAATGCTGAAACAGGTGCCATGAGCAACCGCGAAAGATTCATACATGCACACCATGACGCATCAAATTTCGTGACCACATCTTCAATTTCAGATATAGTTCCATGGCTAGGGTGGCTTGATCGATTAACTGGTCTTACGAGAAAAATGAAAAATTGTGGAAAGAAATTGGACAAGACACTAGGGGATATAATTGAAGAACGTCGTCAACAGAGACGACTTCGTAGAACTGTTGCGGACGAGCAAGAAGACTTCATTGACATTTGCTTTTCGCTTATGGAGCAGTCACAGCTTCCTGGGGAGAACCCTGATATATCCATCAAATCTTTTATCCTGGATATGATGTCGGCCGGGACGGACACAACCAAATCGGTCTTGATATGGACCATTTCTTTGTTGTTGAACCATCCTCATGTGCTCAACAAGGCAAAAGACGAAGTAGATGCACATTTCCGAATGAAAAGGAAATCAACCGGTGATGATAAAGTTGTCGTGGACGTTGATGATGTACACAACCTTGTTTACATCCATGCTATATTCAAAGAATCAATGCGGTTGTATCCAGTGAGCCCTGTCATGGAGCGAATGACTAGTGATGACTGCGCTGTTGGTGGCTACCGTGTTCCTGCTGGGACACGAGTGTGGGTTAATGTATGGAAAATGCAACGTGATTCAACAGTGTGGGAAGATCCAATGGTGTTTCAACCCGAGAGGTTTCTGAGCGGCAACAAAATCAAGATTGACCTTTCGAAGGGGCATAACCATGAACTCATACCATTTGGAACCGGCAGGCGAAAATGCCCGGGTTCGTCTTTCGCATTGGAGCTGATGCATTTGGTACTTACACGTCTAATTCTTGAGTTCGAAATGAAGGCACCGGGAGGGAAAGTGGACATGAGCGAAACATCAAGTGTCATTCTTAGTGCCAAGGTAGCACCTGTAGACGTTCTGATCAGTCCAAGAACACCATAG
>Pso_STORR-PS1126560 Pso_STORR_PS1126560
ATGGAGCTCCAATATATTTCTTATTTTCAACCAACTTCCTCCGTTGTTGCTCTTCTACTTGCTCTTGTATCCATCTTATCCAGTGTCGTTGTTTTGAGGAAGACATTTTTGAATAACTACTCATCATCACCTGCATCATCCACAAAAACAGCGGTACTTTCTCATCAGCGGCAGCAGTCGTGTGCATTGCCAATTTCCGGTCTCCTCCATATTTTCATGAATAAAAACGGCTTAATTCATGTAACTCTTGGAAATATGGCTGATAAATACGGTCCGATTTTCAGTTTCCCAACAGGTAGCCATAGAACTCTCGTTGTGAGCAGTTGGGAGATGGTAAAAGAGTGTTTTACTGGCAACAATGACACTGCTTTCTCAAACCGTCCTATCCCGTTAGCTTTTAAGACTATATTTTATGCATGCGGTGGCATAGACTCATACGGTCTTTCGAGTGTACCTTATGGAAAATATTGGAGGGAGCTTCGAAAGGTCTGTGTGCATAACCTCCTGTCTAATCAACAACTACTCAAGTTCAGACACTTGATAATTTCTCAAGTCGATACGTCTTTCAATAAGCTGTATGAGTTATGCAAAAACTCTGAAGACAACCAGGGAAACTATACTACTACTACTACCGCAGCTGGCATGGTGAGAATCGATGATTGGCTCGCCGAATTATCGTTCAATGTGATAGGAAGAATAGTCTGCGGATTCCAATCAGGCCCTAAGACAGGTGCTCCAAGCAGGGTGGAACAATTTAAAGAAGCAATTAATGAAGCATCTTATTTTATGTCGACATCTCCAGTGTCAGATAATGTTCCAATGCTAGGGTGGATTGACCAATTGACAGGTCTTACGAGAAATATGAAGCACTGCGGAAAGAAATTAGACTTGGTGGTCGAGAGCATAATTAATGATCATCGTCAAAAGAGACGATTCTCTAGAACTAAAGGAGGAGATGAGAAGGACGATGAACAAGATGACTTCATCGACATTTGTTTGTCAATAATGGAGCAACCACAGCTTCCTGGCAACAATAATCCTTCTCAGATACCTATCAAATCTATTGTCCTGGACATGATAGGTGGGGGCACTGACACCACAAAACTGACCACCATCTGGACCCTTTCCTTGCTGCTGAACAACCCCCATGTGTTGGACAAGGCAAAACAAGAAGTGGATGCACACTTTCGAACCAAAAGGAGATCAACAAATGATGCAGCAGCAGCCGTGGTGGATTTTGATGATATTCGTAACCTTGTCTACATCCAGGCAATCATCAAAGAATCAATGCGGTTGTATCCAGCCAGCCCCGTGGTGGAGCGACTGAGCGGCGAAGATTGTGTGGTCGGTGGGTTTCATGTACCAGCAGGGACGAGATTATGGGCTAACGTATGGAAGATGCAACGAGACCCTAAAGTATGGGATGATCCATTGGTGTTTCGACCAGACAGATTTTTGAGCGATGAACAGAAGATGGTTGATGTAAGGGGTCAAAATTATGAGCTGTTACCATTTGGAGCCGGTCGACGTGTATGTCCAGGTGTATCCTTCTCTTTGGATCTAATGCAACTGGTACTGACTCGTCTTATTCTCGAGTTTGAAATGAAGTCTCCTAGCGGGAAAGTGGACATGACAGCAACACCAGGATTAATGAGTTACAAGGTGATCCCCCTTGACATTCTGCTCACCCATCGTCGCATAAAGCCGTGTGTGCAGTCAGCAGCCTCTGAGAGAGACATGGAGAGTAGTGGTGTACCAGTAATCACTCTGGGCTCGGGCAAGGTGATGCCTGTTCTGGGCATGGGAACATTTGAGAAAGTTGGTAAAGGGTCCGAAAGAGAGAGGTTGGCGATTTTAAAAGCGATAGAGGTGGGTTACAGATACTTCGATACAGCTGCTGCATACGAAACTGAAGAGGTTCTTGGAGAAGCTATTGCTGAAGCACTTCAACTTGGCCTAGTCAAATCTCGAGATGAACTTTTCATCAGTTCCATGCTCTGGTGCACTGATGCTCACGCTGATCGTGTCCTCCTCGCTCTTCAGAATTCGCTGAGGAATCTTAAATTGGAGTATGTGGATCTATATATGTTACCCTTCCCGGCAAGCTTGAAGCCTGGGAAGATAACGATGGACATACCAGAGGAAGATATTTGTCGCATGGACTACAGGTCTGTATGGGCAGCCATGGAAGAGTGTCAAAACCTTGGCTTCACTAAATCAATCGGTGTTAGCAATTTCTCCTGCAAAAAGCTTCAGGAATTGATGGCGACCGCCAACATCCCTCCAGCTGTGAATCAAGTGGAGATGAGCCCGGCTTTCCAACAAAAGAAGCTGAGAGAGTATTGCAACGCAAATAATATATTAGTCAGTGCAATCTCTGTACTGGGATCAAACGGAACCCCATGGGGCTCCAATGCAGTTTTGGGTTCTGAGGTGCTTAAGAAAATTGCTATGGCCAAAGGAAAATCTGTTGCTCAGGTTAGTATGAGATGGGTTTACGAGCAAGGCGCGAGTCTTGTGGTAAAAAGTTTCAGTGAAGAGAGATTGAGGGAAAACTTGAACATATTTGACTGGGAACTCACTAAGGAAGACCATGAAAAGATCGGTGAGATTCCACAGTGCAGAATCTTGAGTGCTTATTTTTTGGTCTCACCTAATGGACCTTTCAAATCTCAAGAAGAGTTGTGGGATGATGAAGCTTGA
>Par_STORR1 Par_STORR_contig_11585_CDS
ATGGAGCTCCAATATTTTTCTTATTTTCAACCAACTTCCTCCGTTGTTGCTCTTCTACTTGCTCTTGTATCCATCTTATTCAGTTTCGTTGTTTTGAGGAAGACATTTTCGAATAACTACTCATCACCTGCATCATCAACAGAAACAGCGGTACTTTGTCATCAGCGGCAGCAGTCGTGTGCATTGCCAATTTCCGGTCTTCTTCATGTTTTCATGAATAAAAACGGCTTAATTCATGTAACTCTTGGAAATATGGCCGATATATACGGACCGATTTTCAGTTTCCCAACAGGTAGCCATAGAACTCTCGTTGTGAGCAGTTGGGAGATGGTAAAAGAGTGTTTTACAGGCAACAATGACACTGCTTTCTCAAACCGTCCTATCCCGTTAGCTTTTAAGACTATATTCTATGCATGCGGTGGCATAGACTCATACGGTCTTTCGAGTGTACCTTATGGAAAATATTGGAGGGAGCTACGAAAAGTCTGTGTGCATAACCTCCTCTCTAATCAACAACTACTCAAGTTCAGACACTTGATAATTTCTCAAGTTGATACGTCTTTCAATAAGCTGTATGAGTTATGCAAAAACTCTGAAGACAACCAGGGAAACCATACTACTACTACTACTACTACCGCAGCTGGCATGGTGAGAATGGATGATTGGCTCGCCCAATTATCGTTCAACGTGATAGGAAGAATAGTCTGCGGATTCCAATCAGACCCTAAGACAGGTGCTCCAAGCAGGGTGGAACAATTTAAAGAAGCAATTAATGAAGCATCGCATTTTATGTCGACATCTCCAGTGTCAGATAACGTTCCAATGCTAGGGTGGATTGACCAATTGACTGGTCTTACAAGAAATATGAAGCACTGCGGAAAGAAATTAGACTTGGTGGTCGAGAGCATAATTCAAGATCATCGTCGAAAGAGACGATTCTCTAGAACTAAAGGAGGAGATGAGAAGGACGATGAACAAGATGACTTCATCGACATTTGCTTGTCAATTATGGAGCAACCACAGCTTCCTGACAACAATAACCCTCCTCATATACCTATCAAATCTATTGTCCTGGACATGATAGGTGGGGGAACTGACACAACAAAACTGACCACCATCTGGACCCTTTCCTTGCTGCTGAACAACCCCCATGTGTTGGACAAGGCAAAACAAGAAGTGGATGCACACTTTGGAACGAAAAGGAGATCAACAAATGATGCCGTGGTGGATTTTGATGATATTCGTAACCTTGTATACATCCAGGCAATCATCAAAGAATCAATGCGGTTGTATCCAGCCAGCCCCGTGGTGGAGCGACTGAGCGGCCAAGATTGTGTGGTCGGTGGGTTTCATGTACCAGCAGGGACGAGATTATGGGCTAACGTATGGAAGATGCAACGAGACCCTAAAGTATGGGATGATCCATTGGTGTTTCGACCAGAGAGATTTTTGAGCGATGAACAGAAGATGGTTGATGTAAGGGGTCAAAATTATGAGCTGTTACCATTTGGAGCCGGTCGACGTATATGTCCAGGTGTATCCTTCTCTTTGGATCTAATGCAACTGGTACTGACTCGTCTTATTCTTGAGTTTGAAATGAAGTCTCCTAGCGGGAAAGTGGACATGACAGCAACACCAGGATTAATGAGTTACAAGGTGGTCCCCCTTGACATTCTGCTCACCCATCGTGGCACAAAGTCGTGTGTGCAGTCAGCAGCCTCTGAGACTAGTGGTGTACCAGTAATCACTCTGAGCTCGGGCAAGGTGATGCCTGTTTTAGGCATGGGTACATTTGAGAAAGTTGGTAAAGGGTCTGAAAGAGAGAGGTTGGCGATTTTAAAAGCGATAGAGGTGGGTTACAGATACTTCGATACAGCTGCTGCATACGAAACTGAAGAGGTTCTTGGAGAAGCTATTGCTGAAGCACTCCAACTTGGCCTAATCAAATCTCGAGATGAACTTTTCATCAGTTCCATGCTCTGGTGCACTGATGCTCACCCTGATCGTGTCCTCCTCGCTCTTCAGAATTCTCTGAGGAATCTTAAATTGGAGTATCTGGATCTATATATGTTACCCTTCCCGGCAAGCTTGAAGCCAGGGAAGATAACGATGGACATACCAGAGGAAGATATTTGTCGAATGGACTACAGGTCTGTATGGTCAGCCATGGAAGAGTGTCAGAACCTTGGCTTCACTAAATCAATCGGTGTTAGCAATTTCTCCTGCAAAAAGCTTCAGGAATTGATGGAGACCGCCAACATCCCTCCAGCTGTGAATCAAGTGGAGATGAGCCCGGCTTTCCAACAAAAGAAGCTGAGAGAGTATTGCAACGCAAATAATATATTAGTCAGTGCAGTCTCTATACTGGGATCAAACGGAACCCCATGGGGCTCCAATGCAGTTATGGGTTCTGAGGTGCTTAAGAAAATTGCTATGGCCAAAGGAAAATCTGTTGCTCAGGTTAGTATGAGATGGGTTTACGAGCAAGGCGCGAGTCTTGTGGTAAAAAGTTTCAGTGAAGAGAGATTGAGGGAAAACTTGAACATATTCGACTGGGAACTCACTAAGGAAGACAATGAAAAGATCGGTGAGATTCCACAGTGCAGAATCTTGACTGCTCATTTTTTGGTCTCACCTAATGGACCTTTCAAATCTCAAGAAGAGTTGTGGGATGACAAAGCTTGA
>Par_STORR2 Par_STORR_contig_40428_CDS
ATGGAGCTCCAATATTTTTCTTATTTTCAACCAACTTCCTCCGTTGTTGCTCTTCTACTTGCTCTTGTATCCATCTTATTCAGTTTCGTTGTTTTGAGGAAGACATTTTCGAATAACTACTCATCACCTGCATCATCAACAGAAACAGCGGTACTTTGTCATCAGCGGCAGCAGTCGTGTGCATTGCCAATTTCCGGTCTTCTTCATGTTTTCATGAATACAAACGGCTTAATTCATGTAACTCTTGGAAATATGGCTGATATATACGGACCGATTTTCAGTTTCCCAACAGGTAGCCATAGAACTCTCGTTGTGAGCAGTTGGGAGATGGTAAAAGAGTGTTTTACAGGCAACAATGACACTGCTTTCTCAAACCGTCCTATCCCGTTAGCTTTTAAGACTATATTCTATGCATGCGGTGGCATAGACTCATACGGTCTTTCGAGTGTACCTTATGGAAAATATTGGAGGGAGCTACGAAAAGTCTGTGTGCATAACCTCCTCTCTAATCAACAACTACTCAAGTTCAGACACTTGATAATTTCTCAAGTTGATACGTCTTTCAATAAGCTGTATGAGTTATGCAAAAACTCTGAAGACAACCAGGGAAACCATACTACTACTACCGCAGCTGGCATGGTGAGAATGGATGATTGGCTCGCCCAATTATCGTTCAACGTGATAGGAAGAATAGTCTGCGGATTCCAATCAGACCCTAAGACAGGTGCTCCAAGCAGGGTGGAACAATTTAAAGAAGCAATTAATGAAGCATCGCATTTTATGTCGACATCTCCAGTGTCAGATAACGTTCCAATGCTAGGGTGGATTGACCAATTGACTGGTCTTACAAGAAATATGAAGCACTGCGGAAAGAAATTAGACTTGGTGGTCGAGAGTATAATTCAAGATCATCGTCAAAAGAGACGATTCTCTAGAACTAAAGGAGGAGATGAGAAGGACGATGAACAAGATGACTTCATCGACATTTGCTTGTCAATTATGGTGCAACCACAGCTTCCTGACAACAATAACCCTCCTCATATACCTATCAAATCTATTGTCCTGGACATGATAGGTGGGGGAACTGACACAACAAAACTGACCACCATCTGGACCCTTTCCTTGCTGCTGAACAACCCCCATGTGTTGGACAAGGCAAAACAAGAAGTGGATGCACACTTTGGAACGAAAAGGAGATCAACGAATGATGCCGTGGTGGATTTTGATGATATTCGTAACCTTGTATACATCCAGGCAATCATCAAAGAATCAATGCGGTTGTATCCAGCCAGCCCCGTGGTGGAGCGACTGAGCGGCCAAGATTGTGTGGTCGGTGGGTTTCATGTACCAGCAGGGACGAGATTATGGGCTAACGTATGGAAGATGCAACGAGACCCTAAAGTATGGGATGATCCATTGGTGTTTCGACCAGAGAGATTTTTGAGCGATGAACAGAAGATGGTTGATGTAAGGGGTCAAAATTATGAGCTGTTACCATTTGGAGCCGGTCGACGTATATGTCCAGGTGTATCCTTCTCTTTGGATCTAATGCAACTGGTACTGACTCGTCTTATTCTTGAGTTTGAAATGAAGTCTCCTAGCGGGAAAGTAGACATGACAGCAACACCAGGATTAATGAGTTACAAGGTGGTCCCCCTTGACATTCTGCTCACCCATCGTGGCACAAAGTCGTGTGTGCAGTCAGCAGCCTCTGAGAGTAGTGGTGTACCAGTAATCACTCTGAGCTCGGGCAAGGTGATGCCTGTTTTAGGCATGGGAACATTTGAGAAAGTTGGTAAAGGGTCTGAAAGAGAGAGGTTGGCGATTTTAAAAGCGATAGAGGTGGGTTACAGATACTTCGATACAGCTGCTGCATACGAAACTGAAGAGGTTCTTGGAGAAGCTATTGCTGAAGCACTCCAACTTGGCCTAATCAAATCTCGAGATGAACTTTTCATCAGTTCCATGCTCTGGTGCACTGATGCTCACCCTGATCGTGTCCTCCTCGCTCTTCAGAATTCTCTGAGGAATCTTAAATTGGAGTATCTGGATCTATATATGTTACCCTTCCCGGCAAGCTTGAAGCCAGGGAAGATAACGATGGACATACCAGAGGAAGATATTTGTCGAATGGACTACAGGTCTGTATGGTCAGCCATGGAAGAGTGTCAGAACCTTGGCTTCACTAAATCAATCGGTGTTAGCAATTTCTCCTGCAAAAAGCTTCAGGAATTGATGGAGACCGCCAACATCCCTCCAGCTGTGAATCAAGTGGAGATGAGCCCGGCTTTCCAACAAAAGAAGCTGAGAGAGTATTGCAACGCAAATAATATATTAGTCAGTGCAGTCTCTATACTGGGATCAAACGGAACCCCATGGGGCTCCAATGCAGTTTTGGGTTCTGAGGTGCTTAACAAAATTGCTATGGCCAAAGGAAAATCTGTTGCTCAGGTTAGTATGAGATGGGTTTACGAGCAAGGCGCGAGTCTTGTGGTAAAAAGTTTCAGTGAAGAGAGATTGAGGGAAAACTTGAACATATTCGACTGGGAACTCACTAAGGAAGACAATGAAAAGATCGGTGAGATTCCACAGTGCAGAATCTTGGCTGCTCATTTTTTGGTCTCACCTAATGGACCTTTCAAATCTCAAGAAGAGTTGTGGGATGACAAAGCTTGA
>Pbr_STORR Pbr_STORR_contig_2915_CDS
ATGGAGCTCCAATATTTTTCTTATTTTCAACCAACTTCCTCCGTTGTTGCTCTTCTACTTGCTCTTGTATCCATCTTATTCAGTGTCGTTGTTTTGAGGAAGACATTTTCGAATAACTACTCATCACCTGCATCATCAACAGAAACAGCGGTACTTTGTCATCAGCGGCAGCAGTCGTGTGCATTGCCAATTTCCGGTCTTCTTCATGTTTTCATGAATAAAAACGGCTTAATTCATGTAACTCTTGGAAATATGGCGGATAAATACGGACCGATTTTCAGTTTCCCAACAGGTAGCCATAGAACTCTCGTTGTGAGCAGTTGGGAGATGGTAAAAGAGTGTTTTACAGGCAACAATGACACTGCTTTCTCAAACCGTCCTATCCCGTTAGCTTTTCAGACTATATTCTATGCATGCGGTGGCATAGACTCATACGGTCTTTCGAGTGTACCTTATGGAAAATATTGGAGGGAGCTACGAAAGGTCTGTGTGCATAACCTCCTCTCTAATCAACAACTACTCAAGTTCAGACACTTGATAATTTCTCAAGTCGATACGTCTTTCAATAAGCTGTATGAGTTATGCAAAAACTCTGAAGACAACCAGGGAATGGTGAGAATGGATGATTGGCTCGCCCAATTATCGTTCAATGTGATAGGAAGAATAGTCTGCGGATTCCAATCAGACCCAAAGACAGGTGCTCCTAGCAGGGTGGAACAATTTAAAGAAGTAATTAATGAAGCATCTTATTTTATGTCGACATCTCCAGTGTCAGATAACGTTCCAATGCTAGGGTGGATTGACCAATTGACTGGTCTTACGAAAAATATGAAGCACTGCGGAAAGAAATTAGACTTGGTGGTAGAGAGCATAATTAAAGATCATCGTCAAAAGAGACGATTCTCTAGAACTAAAGGAGGAGATGAGAAGGACGATGAACAAGATGACTTCATCGACATTTGCTTGTCAATTATGGAGCAACCACAGCTTCCTGGCAACAATAGCCCTCCTCAGATACCTATCAAATCTATTGTCCTGGACATGATAGGTGGGGGCACTGACACCACAAAACTGACCACCATCTGGACCCTTTCCTTGCTGCTGAACAACCCCCATGTGTTGGACAAGGCAAAACAAGAAGTGGATGCACACTTTCGAAAGAAAAGGAGATCAACAGATGATGCAGCAGCAGCCGTGGTGGATTTTGATGATATTCGTAACCTTGTCTACATCCAGGCAATCATCAAAGAATCAATGCGGTTGTATCCAGCCAGCCCCGTGGTGGAGCGACTGAGCGGCGAGGATTGTGTGGTCGGTGGGTTTCATGTACCAGCAGGGACGAGATTATGGGCTAACGTATGGAAGATTCAACGAGACCCTAAAGTATGGGATGATCCATTGGTGTTTCGACCAGAGAGATTTTTGAGCGATGAACAGAAGATGGTTGATGTAAGGGGTCAAAATTATGAGCTGTTACCATTTGGAGCCGGTCGACGTATATGTCCAGGTGTTTCCTTCTCTTTGGATCTAATGCAACTGGTACTGACTCGTCTTATTCTTGAGTTTGAAATGAAGTCCCCTAGCGGGAAAGTGGACATGACAGCAACACCAGGATTAATGAGTTACAAGGTGGTCCCTCTTGACATTCTGCTCACCCATCGGCGCATAAAGTCGTGTGTGCAGTTAGCATCCTCTGAGAGAGACATGGAGAGTAGTGGTGTACCAGTAATCACTCTGAGCTCGGGCAAGGTGATGCCTGTTTTAGGCATGGGAACATTTGAGAAAGTTGGTAAAGGGTCTGAAAGAGAGAGGTTGGCGATTTTAAAAGCCATAGAGGTGGGTTACAGATACTTCGACACAGCTGCTGCATACGAAACTGAAGAGGTTCTTGGAGAAGCTATTGCTGAAGCACTTCAAATTGGCCTAATCAAATCTCGAGATGAACTTTTCATCAGTTCCATGCTCTGGTGCACTGATGCTCACCCTGATCGTGTCCTCCTCGCTCTTCAGAATTCTCTGAGGAATCTTAAATTGGAGTATCTGGATCTATATATGTTACCCTTCCCGGCAAGCTTGAAGCCAGGGAAGATAACGATGGACATACCAGAGGAAGATATTTGTCGAATGGACTACAGGTCTGTATGGTCAGCCATGGAAGAGTGTCAGAACCTTGGCTTCACTAAATCAATCGGTGTTAGCAATTTCTCCTGCAAAAAGCTTCAGGAATTGATGGCGACCGCCAACATCCCTCCAGCCGTGAATCAAGTGGAGATGAGCCCGGCTTTCCAACAAAAGAAGCTGAGAGAGTATTGCAACGCAAATAATATATTAGTCAGTGCAGTCTCTATACTGGGATCAAACGGAACCCCATGGGGCTCCAATGCAGTTTTGGGTTCTGAGGTGCTTAAGCAAATTGCTATGGCCAAAGGAAAATCTGTTGCTCAGGTTAGTATGAGATGGGTTTACGAGCAAGGCGCGAGTCTTGTGGTAAAAAGTTTCAGTGAAGAGAGATTGAGGGAAAACTTGAACATATTCGACTGGGAACTCACTAAGGAAGACAATGAAAAGATCGGTGAGATTCCACAGTGCAGAATCTTGACTGCTTATTTTTTAGTCTCGCCTAATGGACCTTTCAAATCTCAAGAAGAGTTGTGGGATGACAAAGCTTGA
>Por_STORR Por_STORR_cc53289_g1_i4
ATGGAGCTCCAATATTTTTCTTATTTTCAACCAACTTCCTCCGTTGTTGCTCTTCTACTTGCTCTTGTATCCATCTTATTCAGTGTCGTTGTTTTGAGGAAGACATTTTCGAATAACTACTCATCACCTGCATCATCAACAGAAACAGCGGTACTTTGTCATCAGCGGCAGCAGTCGTGTGCATTGCCAATTTCCGGTCTTCTTCATGTTTTCATGAATAAAAACGGCTTAATTCATGTAACTCTTGGAAATATGGCGGATAAATACGGACCAATTTTCAGTTTCCCAACAGGTAGCCATAGAACTCTCGTTGTGAGCAGTTGGGAAATGGTAAAAGAGTGTTTTACAGGCAACAATGACACTGCTTTCTCAAACCGTCCTATCCCGTTAGCTTTTCAGACTATATTCTATGCATGCGGTGGCATAGACTCATACGGTCTTTCGAGTGTACCTTATGGAAAATATTGGAGGGAGCTACGAAAGGTCTGTGTGCATAACCTCCTCTCTAATCAACAACTACTCAAGTTCAGACACTTGATAATTTCTCAAGTCGATACGTCTTTCAATAAGCTGTATGAGTTATGCAAAAACTCTGAAGACAACCAGGGAATGGTGAGAATGGATGATTGGCTCGCCCAATTATCGTTCAATGTGATAGGAAGAATAGTCTGCGGATTCCAATCAGACCCAAAGACAGGTGCTCCTAGCAGGGTGGAACAATTTAAAGAAGTAATTAATGAAGCATCTTATTTTATGTCGACATCTCCAGTGTCAGATAACGTTCCAATGCTAGGGTGGATTGACCAATTGACTGGTCTTACGAGAAATATGAAGCACTGCGGAAAGAAATTAGACTTGGTGGTAGAGAGCATAATTAAAGATCATCGTCAAAAGAGACGATTCTCTAGAACTAAAGGAGGAGATGAGAAGGACGATGAACAAGATGACTTCATCGACATTTGCTTGTCAATTATGGAGCAACCACAGCTTCCTGGCAACAATAGCCCTCCTCAGATACCTATCAAATCTATTGTCCTGGACATGATAGGTGGGGGCACTGACACCACAAAACTGACCACCATCTGGACCCTTTCCTTGCTGCTGAACAACCCCCATGTGTTGGACAAGGCAAAACAAGAAGTGGATGCACACTTTCGAAAGAAAAGGAGATCAACAGATGATGCAGCAGCAGCCGTGGTGGATTTTGATGATATTCGTAACCTTGTCTACATCCAGGCAATCATCAAAGAATCAATGCGGTTGTATCCAGCCAGCCCCGTGGTGGAGCGACTGAGCGGCGAGGATTGTGTGGTCGGTGGGTTTCATGTACCAGCAGGGACGAGATTATGGGCTAACGTATGGAAGATGCAACGAGACCCTAAAGTATGGGATGATCCATTGGTGTTTCGACCAGAGAGATTTTTGAGCGATGAACGGAAGATGGTCGATGTAAGGGGTCAAAATTATGAGCTGTTACCATTTGGAGCCGGTCGACGTATATGTCCAGGTGTATCCTTCTCTTTGGATCTAATGCAACTGGTACTGACTCGTCTTATTCTTGAGTTTGAAATGAAGTCCCCTAGCGGGAAAGTGGACATGACAGCAACACCAGGATTAATGAGTTACAAGGTGGTCCCTCTTGACATTCTGCTCACCCATCGGCGCATAAAGTCGTGTGTGCAGTTAGCATCCTCTGAGAGAGACATGGAGAGTAGTGGTGTACCAGTAATCACTCTGAGCTCGGGCAAGGTGATGCCTGTTTTAGGCATGGGAACATTTGAGAAAGTTGGTAAAGGGTCTGAAAGAGAGAGGTTGGCGATTTTAAAAGCCATAGAGGTGGGTTACAGATACTTCGACACAGCTGCTGCATACGAAACTGAAGAGGTTCTTGGAGAAGCTATTGCTGAAGCACTTCAACTTGGCCTAATCGAATCTCGAGATGAACTTTTCATCAGTTCCATGCTCTGGTGCACTGATGCTCACCCTGATCGTGTCCTCCTCGCTCTTCAGAATTCTCTGAGGAATCTTAAATTGGAGTATCTGGATCTATATATGTTACCCTTCCCGGCAAGCTTGAAGCCAGGGAAGATAACGATGGACATACCAGAGGAAGATATTTGTCGAATGGACTACAGGTCTGTATGGTCAGCCATGGAAGAGTGTCAGAACCTTGGCTTCACTAAATCAATCGGTGTTAGCAATTTCTCCTGCAAAAAGCTTCAGGAATTGATGGCGACCGCCAACATCCCTCCAGCCGTGAATCAAGTGGAGATGAGCCCGGCTTTCCAACAAAAGAAGCTGAGAGAGTATTGCAACGCAAATAATATATTAGTCAGTGCAGTCTCTATACTGGGATCAAACGGAACCCCATGGGGCTCCAATGCAGTTTTGGGTTCTGAGGTGCTTAAGCAAATTGCTATGGCCAAAGGAAAATCTGTTGCTCAGGTTAGTATGAGATGGGTTTACGAGCAAGGCGCGAGTCTTGTGGTAAAAAGTTTCAGTGAAGAGAGATTGAGGGAAAACTTGAACATATTCGACTGGGAACTCACTAAGGAAGACAATGAAAAGATCGGTGAGATTCCACAGTGCAGAATCTTGACTGCTTATTTTTTAGTCTCGCCTAATGGACCTTTCAAATCTCAAGAAGAGTTGTGGGATGACAAAGCTTGA
>Pca_STORR Pca_STORR_141675
ATGGAGCTCCAGTACTTTTCTTATTTTCAGCCAACTTCCTCCCTTTTTGTTCTTGTATCCATATTACTGATCAGTGCTGTTGTTTTGAGGAAGATATTTTTAAATAACTACTCTTCATCACCTGCATCATCAACAGAAACAGCGCTGCTTTCTCATCAGCGGCGGTCGTCATGTGCATTGCCAATCATCGGTCTTCTTCATGTTTTCATGAATAAAAACGGCTTAATTCATGTAACTCTTGGAAATATGGCTGATAAATACGGACCGATTTTCAGTTTCCCAACAGGCAGCCATATGACTCTAGTTGTGAGCAGTTGGGAGATGGCAAAAGAGTGTTTTACAGGCAACAATGACATTGCTTTCTCAAACCGTCCTATCCCGTTAGTTTTTAAGACTATATTCTATGCATGCCGTGGTATTGACTCATACGGTCTTTCAAGTGTACCTTATGGAAAATATTGGAGGGAGTTACGAAAGGTGTGTGTGCATAACCTCCTCTCTAATCAACAACTACTCAACTTCAGACACTTGATAATTTCTCAAGTTGATACCTCTTTCAATAAGCTTTATGAGTTATGCAAAAACTCTGCAGACAACCAGGGAAACTACACTACTACTACTACCGCAGCTGGCATGGTGAGGATGGATGATTGGCTAGCGCAATTATCGTTCAACGTGATAGGAAGAATAGTCTGTGGATTCCAATCAGACACCGAGACAAGTGCTTCAAGCAGTGCGGAACAACTTACAGAAGCAATTAATGACGCATCGTATTTTATGTCGACATCTCCGGTGTCAGATAACGTTCCATGGTTAGGGTGGGTTGATCAACTAACTGGTCTTACTAGAAATATGAAGCAATGCGGAAAGAAATTAGACTTGGTGCTCGAGAGCATAATTGAAGATCATCGTCAAAAGAGACGGTTTTCTAGAAGTAAACAAGGAGATGAGAATTTTATCAACGAGGATGAACAAGATGACTTCATCGACATTTGCCTGTCAATTATGGAGCAACCACAGCTTCCTGGCAACAATAACCCTTGTCAAATACCTATCAAATCTATTGTCCTGGACATGATAGGTGGGGGGACCGACACCACAAAACTGACCACCATCTGGACCCTTTCATTGCTACTGAACAACCCCCATGTGTTGGACAAGGCAAAACAAGAAGTGGATGCACACTTCGGGACGAAAAGGAACGATGCAGGAGGAGTCGTGGTGGATTTTGATGATACTCGTAACCTTGTCTACATCCAGGCAATTATCAAAGAATCAATGCGGTTGTATCCAGCCAGCCCCTTGGTGGAGCGACTGAGCGGCGAAGATTGTGTGGTCGGTGGGTTTCATGTACCAGCAGGGACGCGGTTATGGGCTAACGTGTGGAAGATGCATCGAGACCCAAAAGTATGGGATGATCCATTGGTGTTTCGACCAGAGAGATTTTTGCTCGATGACCAGAAGATGGTTGATGTTAGGGGTCAAAACTATGAGCTGTTACCATTCGGAGCCGGTCGACGGATATGTCCAGGTGTATCGTTCTCTTTGGATCTAATGCAACTGGTACTGACTCGTCTTATTCTTGAGTTTGAAATGAAGTCTCCTAGCGGGAAACTAGACATGACAGCGACACCAGGTTTAATGAGTTACAAGGTAGTCCCCCTTGACATTCTGCTCACCAGTCGTCGCATGAAGTGGTGTGTGCAGTTAGCCTCTGAGAGAGATAAAAAGATGGAGAGTAGTGTTGTACCTGTAATCACTCTGAGCTCGTGCAAGGTGATGCCTGTTTTAGGCATGGGAACATTTGAAAAAGTTGGTAAAGGGTCTGAAAGAGAGAGGTTGGCGATTTTAAAAGCGATAGAGGTAGGTTACAGATACTTCGATACAGCTGCTGCATACGAAACTGAAGAGGTTCTTGGTGAAGCTATTGCTGAAGCACTTCAACTTGGCCTAATCAAATCTCGAGATGAACTCTTCATCAGTTCCATGCTCTGGTGCACTGATGCCTACCATGATCGAGTCCTCCCCGCTCTTCAGAATTCTCTGAGGAATCTTAAATTGGAGTATCTGGATCTATACATGTTACCCTTCCCGGTAAGCTTGAAGCCAGGAGGGAAGATAAGTATGGACATACCAGAGGATGAAATTTTTACGATGGACTATAGGTCTGTATGGGCAGCCATGGAAGAATGTCAGAACCTTGGCTTGACAAAATCAATCGGTGTCAGCAATTTCTCCTGCAAAAAGCTTCAGGAATTGATGGCGACCGCCAACATCCCTCCAGCTGTGAATCAAGTGGAGATGAGCCCGGCTTTCCAACAAAAGAATTTGAGAGAGTATTGCAATGCCAATAATATATTAATCAGTGCAGTTTCTATTTTGGGATCAAACGGAACCCCATGGGGCTCCAATGCAGTTCTGGGTAATGAGGTGCTAAACCAGATTGCTATGGCCAGAGGAAAATCTGTTGCTCAGGTTAGTATGAGGTGGGTTTACGAGCAAGGTGCGAGTCTTGTGGTAAAAAGTTTTAGTGAAGAGAGATTGAGGGAAAACTTGAACATATTCGACTGGGAACTCACTAAGGAAGACTTGGAAAAGATGGGTGAGATTCCACAATGCAGAATCTTGACTGCTGATTTTATGGTATCAGCTAATGGACCTTTCAAATCTCAAGAAGAGTTGTGGGATGACAAAGCTTGA
>Pca_CYP82Y2-Lstorr Pca_CYP82Y2_141914
ATGGAGCTCCAGTACTTTTCTTATTTTCAACCAACTTCCTCCCTTTTTGCTCTTGTATCCATATTACTGATCAGTGCTGTTGTTTTGAGGAAGAAATTTTTGAATAACTACTCATCACCTGCATCATCAACAGAAACAGCGCTACTTTCTCATCAGCGGCGGTCGTCATGTGCATTGCCAATCATCGGTCTTTTTCATGTTTTCATGAATAAAAACGGCTTAATTCATGTAACTCTTGGAAATATGGCTGATAAATACGGACCGATTTTCAGTTTCCCAACAGGTAGCCATATGACTCTAGTTGTGAGCAGTTGGGAGATGGCAAAAGAGTGTTTTACAGGCAACAATGACACTGCTTTCTCAAACCGTCCTGCCCCGTTATCTTTTAAGACTATATTCTATGCATGCGGTGGTATTGAGTCATACGGTCCTTCGAGTGTACCTTATGGAAAATATTGGAGGGAGTTACGAAAGGTGTGTGTGCATAACCTCCTCTCTAATCAACAACTACTCAAGTTCAGACACTTGATAATTTCTCAAGTTGATACCTCTTTCAATAAGCTGTATGAGTTATGCAAAAACTCTGCAGACAACCAGGGAAACTACACTACTACTACCGCAGCTGGCATGGTGAGAATGGATGATTGGCTCGCGCAATTATCGTTCAATGTGATAGGAAGAATAGTCTGCGGATTCCAATCAGACACCGAGACAAGTGCTTCAAGCAGTTTGGAACGATTTACAGAAGCAATTAATGAAGCATCGTATTTTATGACGACATCTCCAGTGTCAGATAACGTTCCATGGCTAGGGTGGGTTGATCAATTAACTGGTCTTACGAGAAATATGAAGCAATGCGGAAAGAAATTAGACTTGGTGGTCGAGAGCATAATTGAAGATCATCGTCAAAAGAGACGGTTTTCTAGAACTAAACAAGGAGATGAGAATATTATCAACGAGGATGAACAAGATGACTTCATCGACATTTGCATGTCAATTATGGAGCAACCACATCTTCCTGGCAACAATAACCCTTGTCAAATACCTATCAAATCTATTGTCCTGGACATGATAGGTGCGGGGACCGACACCACAAAACTGACCACCATCTGGACCCTTTCGTTGCTACTGAACAACCCCCACGTGTTGGACAAGGCAAAACAAGAAGTGGATGCACACTTCAAGGACGAAAAGGAACGATGCAGGAGGATTGGTGGTGGATTTTGATGATACTCGTAACCTTGTCTACATCCAGGCAATCATCAAAGAATCAATGCGGTTGTATCCAGCCAGCCCTGTGGTGGAGCGACTGAGCGGCGAAGATTGTGTGGTCGGTGGGTTTCATGTACCAGCAGGGACGCGGTTATGGGCTAACGTGTGGAAAATGCATCGAGACCCAAAAGTGTGGGATGATCCGTTGGTGTTTAGACCAGAGAGATTTTTGTGCGATGACCAGAAGATGGTTGATGTAAGGGGTCAAAACTATGAGCTGTTACCATTCGGAGCCGGTCGACGGATATGTCCAGGTATATCGTTCTCTTTGGATCTAATGCAACTGGTACTGACTCGTCTTATTCTTGAGTTTGAAATGCAGTCTCCTAGTGGGAAAGTAGACATGACAGCGACACCAGGTTTAATGAGTTACAAGGTAGTCCCCCTTGACATTCTGCTCACCAGTCGTCGTGTGAAGTGGTGTGTGCAGTTAGCCTCAGAGAGAGATAAAAAGATGGAGAGTAGTGTTGAAACGCAAAATTCAACATATTATTAA
>Pbr_CYP82Y2-Lc1p Pbr_CYP82Y2_contig_533p_CDS
AGTTTTTTAATTTTCAACTTGCAACTTCTGTTGTTGCTCTTCTACTTGCTCTTGTATCAATATTACTTTGTGTTCTTTGTTTGAGGAAGAAATTTCTGAAAAACTACTACTCTTCAACAGCCATTTCTCATCAGCGGTCGTGTGGGTTGCCAATCATAGGTCTTTTTCATGTTTTCATGAATAGAACCGACTTAATACATGTGACTCTTGGAAATATGGCCGATAAATACGGTCCAATTTTCAGTTTCCATTCAGGTAGCCACAGGACTCTGGTTGTGAGCAGTTGGGAGCTGGTAAAGGAGTGTTTTACAGGCAACAACGATACCATTTTTTCGAATCGTCCCATCCGGCTAGCGTTTAAGATTATATTCTATGCAGGTGGTATAGACTCATACGGTATTCCGATTCTACCTTACGGAAAATATTGGAGGGAGTTACGAAAGATCTGTGTTCATAACCTCCTCTCCAATCAACAATTACTCAAGTTCAGACACTTGATAATTTCTCAAGTTGGCACCTCATTCAATAAGCTTTATGAGTCATGCAACAACGATGGAGACTCTACTACTACTACCTACTACTGCGGAAGCTGTTATGGTGAGAATGGATGATTGGCTGGGGAAATTATCCTTTAACGTGATTTGAAGACTAGTCTGCGGATTCCAATCAGACACCGAGACAAGTGCTACAAGTGAAAGCAGTGTGGAACGATTTACAGTAGCAAATGAGGGAGCATCGCGTTTTTTGTCGGTAACTGCAGTGTCAGATACCTTTCCATGGTTAGGGTGGATTGACCAATTAACTGGTCTTACGAGAAAAATGAAGCACTACGGAAAGAAATTAGACCTAGTGGTTGAGAGCATAATTGAAGATCATCGTCAAAACAGACGATTTTCTGAAACTAAAGAAGATCACGAGAATACCGCTGAGGATGAACAACTAGACCTCATCGACATTTGCTTATCAATTATGGAGCAACCACAGCTTCCTGACGACAGTATCCCTCGTCAAGAAATACCTATCAAATCTATTGTCATGGACATGATAGGTGGGGGGACTGACACCCCAAAAATGACCATGATCTGGACCCTTTCCTTGCTGTTGAACAACCCCAATGTTTTGGAGAAGGCGAAACAAGAAGTGGATGCGCTCTTTGGAACGTAAAGTAGATCAACAAATGATACAGTAGTCGTGGTGGATTTTGATGATATTCGTAACCTTGTCTACATCCAGGCAATCATCAAAGAATCAATGAGGTTGTATCCAGTCAGTCCACTGGTGGAGCGACTGAGCAGCGAAGATTGTGTGGTCGGTGGGTTTCATGTACCAGCAGGGACTCGACTATGGGCTAACGTATGGAAAATGCAGAGAGACCCAAAAGTATGGGATGATCCGTTGGTGTTTCGACCAGAGAGATTTTTGGGTAATGACCAGAGCATGGTCGATGTAAGGGGTCAAAACTTTGAGCTGTTACAATTCGGAGCCGGTCGACGGATATGTCCAGGTATATCGTTCTCTTTGGATCTAATGCACCTGGTACTTACTCGTCTTATTCTTGAGTTTGAAATGAAGTCTCCTAGTGGCGAAGTGGATATGACAGCAACGCCAGGTTTACTGAGTTACAAGGTAGTCCCCCTTGACATTCTGCTCACCCGTCGTCGAATGCTTTAG
>Par_CYP82Y2-Lc2B Par_CYP82Y2_contig_30250b_CDS
ATGGAGGACTATTCTCATGATCTCCCTTTTTCTTACTTTCAACCTCTTCTACTTGCGTTTTTATCTATATTACTTAGTGTTGTTTGTCTGAGGAAGAATTTTTTGAAAACTACAGTACCATCATCATCAACACCAACGGCAACAGCCATTTCTCATCAGCGGCAAAAAAGGTCTTGTGCGTTGCCAGTCACTGGTCTTCTTCATGTTTTCATGAATAGAAACGACTTAATTCATGTAACTCTTGGAAATTTGGCCGATAAATACGGACCGATTTTCAGTTTCCCAACAGGCAGTCATAGGACTATGGTTGTGAGCAATTGGGAGGTGGTAAAAGAGTGTTTTACAGGCAACAATGACACTGTTTTCTCAAACCGTCCTGTCCTCTTAGTGTTTAAGATTATGTTCAATGCAGGTGGGATTGACTCAGAAGGTCTTTCGATTGTACCGTATGGAAAATATTGGAGGGAGTTACGCAAGATCTGCGTGCATAACCTCCTCTCTAATCAACAATTACTCAAGTTCAGACACTTGATAATTTCTCAAGTTGATGCCTCTTTCAATGAGCTTTATGAGTTATGCAAAATTAATTCTGAAAACCAGCAGCGAGACTCTGGCATGGTAATCAGAATGGATGATTGGCTAGGGAAATTATCCTTCAACGTCATAGGAAGACTAGTCTGCGGATTCCAATCACAAACCGAGACAAGTGCTACAAGTAGAAGCAGTATGGAACGATTTACAGCAGCAAATGATGAAGCATCGAGTTTTATGTCGATATCTGCAGTGTCAGATACCTTTCCGTGGCTAGGGTGGATTGATAAATTAACTGGTCTTACAAGAAAGATGGAGCACTGCGGAAACAAGTTAGAGTTGGTGGTTGAGAGCATAATTGAAGATCATCGTCAAAAGAGAAGATTTTCTGGGACTGAACAAGCTGATGACTTCATCGACATCTGCTTGTCAATTATGGAGCAACCACAGCTTCCTGGCGACAACAAACCTTGTCAAATACCTATCAAATCTATTGTCCTGGACATGGTAGGTGGGGGAACTGATACCACAAAACTAACCACCATCTGGACCCTTTCCTTGCTGTTGAACAACCCCATGTGTTGGACAAGGCAAAACAAGAAGTGGATGCGCACTTTGGAACGAAAAGAAGATCAATCATGGTGAATTTTGATGATATTCGTAGCCTTGTCTACATCCAGGCAATAATCAAAGAATCAATGCGGTTGTATCCAGCCAGCCCACTGGTGGAGCGACTTAGCAGCGAAGATTGTGTAGTTGGTGGGTATCATGTACCAGCAGGGACGCGATTATGGGTTAACGTATGGAAGATGCAACGAGACCCAAAAGTATGGGATGATCCATTGGTGTTTCGACCAGAGAGATTTTTGAGCGATGATAAGAAGACGGTTGATTTACGGGGTCAAAATTATGAGTTGTTACCATTTGGAGCGGGTAGTCGTATATGTCCAGGTATATCGTTCTCTTTGGATTTAATACACATGGTACTTACTCGTCTTATTCTTGAGTTTGAAATGAAGTCTCCTAGTGGGGAAGTGGACATGGCAGCAACACCAGGTATAATGAGTTACAAGGTAGTCCCGCTTGACATTCTGCTTACCCGACGTCGCATTCTTTAG
>Par_CYP82Y2-Lc2A Par_CYP82Y2_contig_30250a_CDS
ATGGAGGATGATCTCCCTTTTTCTTACTTTCAACCAACTTCCGCTGTTGCTCTTCTACTTGCGTTTTTATCTATATTGCTTAGTGTTGTTTGTCTGAGGAAGAATTTTTTGAAAACTACAGTACCATCATCATCAACACCAACGGCAACAGCCATTTCTCATCAGCGGCAAAAAACGTCTTGTGCGTTGCCAGTCACTGGTCTTCTTCATGTTTTCATGAATAGAAACGACTTAATTCATGTAACTCTTGGAAATTTGGCCGATAAATACGGACCGATTTTCAGTTTCCCAACAGGCAGTCATAGGACTATGGTTGTGAGCAGTTGGGAGGTGGTAAAAGAGTGTTTCACAGGCGACAATGACACTGTTTTCTCAAACCGTCCTGTCCTCTTAGTGTTTAAGATTATGTTCAATGCAGGTGGGATAGACTCACAAGGTCTTTCGATTGTACCGTATGGAAAATATTGGAGGGAGTTACGGAAGATCTGCGTGCATAACCTCCTCTCTAATCAACAATTACTCAAGTTCAGACACTTGATAATTTCTCAAGTTGATACCTCTTTCAATGAGCTTTATGAGTTGTGCAAAATTAATTCCGAAAACCAGCAGGGAGACTCTACTACTACTAACGCAGAAGCTGGCATGGTGATCAGAATGGATGATTGGCTTGGGAAATTATCGTTCAACGTCATAGGAAGACTAGTCTGCGGATTCCAATCACAAACCGAGACAAGTGCTACAAGTAGAAGCAGTATGGAACGATTTACAGCAGCAAATGATGAGGCATCCAGCTTTATGTCGATATCTGCAGTGTCAGATACCTTTCCGTGGCTAGGGTGGATTGATAAATTAACTGGTCTTATAAGAAAGATGGAGCACTGCGGAAAGAAGTTAGAGCTAGTGGTTGAGAGCATAATTGAAGATCATCGTCAAAAGAGAAGATTTTCTGGGATTAAACAAGGAGATGACAACAGAACCAAGGATGAACAAGCTGATGACTTCATCGACATTTGCTTGTCAATTATGGAGCAACCACAGCTTCCTGGCGACACCAAACCTTGTCAAATACCTATCAAATCTATTGTCCTGGACATGGTAGGTGGGGGAACTGATACCACAAAACTAACCACCATCTGGACCCTTTCCTTGCTGTTGAACAACCCCCATGTGTTGGACAAGGCAAAACAAGAAGTGGATGCGCACTTTGGAACGAAAAGAAGATCAACAACAAATGATGCAATCATGGTGAATTTTGATGATATTCGTAGCCTTGTCTACATCCAGGCAATAATCAAAGAATCAATGCGGTTGTATCCAGCCAGCCCACTGGTGGAGCGACTTAGCAGCGAAGATTGTGTAGTTGGTGGGTATCATGTACCAGCAGGGACGCGATTATGGGTTAACGTATGGAAGATGCAACGAGACCCAAAAGTATGGGATGATCCATTGGTGTTTCGACCAGAGAGATTTTTGAGCGATGATAAGAAGATGGTTGATTTAAGGGGTCAAAATTATGAACTGTTACCATTCGGAGTGGGCCGGCGGATATGCCCCGGCATATCGTTCTCTTTGGATTTAATGCACCTGGTACTTACTCGTCTTATCCTTGAGTTTGAAATGAAGTCTCCTACTGGGGGGAAAGTGGACATGACAGCAACACCAGGTATAATGAGTTACAAGGTAGTCCCGCTTGACATTCTGCTTACCCGTCGCGTTCTTTAG
>Par_CYP82Y2-Lc3 Par_CYP82Y2_contig_26129_CDS
ATGGAGGATGATCTCCCTTTTTCTTACTTTCAACCAACTTCCGCTGTTGCTCTTCTACTTGCGTTTTTATCTATATTGCTTAGTGTTGTTTGTCTGAGGAAGAATATTTTGAAAACTACAGTACCATCATCATCAACACCAACGGCAACAGCCATTTCTCATCAGCGGCAAAAAACGTCTTGTGCGTTGCCAGTCACTGGTCTTCTTCATGTTTTCATGAATAGAAACGACTTAATTCATGTAACTCTTGGAAATTTGGCCGATAAATACGGACCGATTTTCAGTTTCCCAACAGGCAGTCATAGGACTATGGTTGTGAGCAATTGGGAGGTGGTAAAAGAGTGTTTCACAGGCGACAATGACACTGTTTTCTCAAACCGTCCTGTCCTCTTAGTGTTTAAGATTATGTTCAATGCAGGTGGGATAGACTCACAAGGTCTTTCGATTGTACCGTATGGAAAATATTGGAGGGAGTTACGCAAGATCTGCGTGCATAACCTCCTCTCTAATCAACAATTACTCAAGTTCAGACACTTGATAATTTCTCAAGTTGATGCCTCTTTCAATGAGCTTTATGAGTTATGCAAAATTAATTCTGAAAACCAGCAGCGAGACTCTGGCATGGTAATCAGAATGGATGATTGGCTAGGGAAATTATCCTTCAACGTCATAGGAAGACTAGTCTGCGGATTCCAATCACAAACCGAGACAAGTGCTACAAGTAGAAGCAGTATGGAACGGTTTACAGCAGCAAATGATGAGGCATCCAGCTTTATGTCGATATCTGCAGTGTCAGATACCGTTCCATGGCTAGGGTGGATTGATAAATTAACTGGTCTTACAAGAAAGATGGAGCACTGCGGAAAGAAGTTAGAGCTAGTGGTTGAGAGCATAATTGAAGATCATCGTCAAAAGAGAAGATTTTCTGGGATTAAACAAGGAGATGACAAGAGAATTGAGGATGAACAAGCTGATGACTTCATCGACATTTGCTTGTCAATTATGGAGCAACCACAGCTTCCTGGCGACAACAAACCTTGTCAAATACCTATCAAATCTATTGTCCTGGACATGGTAGGTGGGGGAACTGATACCACAAAACTAACCACCATCTGGACCCTTTCCTTGCTGTTGAACAACCCCCATGTGTTGGACAAGGCAAAACAAGAAGTGGATGCGCACTTTGGAACGAAAAGAAGATCAACAACAAATGATGCAATCATGGTGAATTTTGATGATATTCGTAGCCTTGTCTACATCCAGGCAATAATCAAAGAATCAATGCGGTTGTATCCAGCCAGCCCACTGGTGGAGCGACTTAGCAGCGAAGATTGTGTAGTTGGTGGGTATCATGTACCAGCAGGGACGCGATTATGGGTTAACGTATGGAAGATGCAACGAGACCCAAAAGTATGGGATGATCCATTGGTGTTTCGACCAGAGAGATTTTTGAGCGATGATAAGAAGACGGTTGATGTAAGGGGTCAAAATTATGAGTTGTTACCATTTGGAGCGGGTAGACGTATATGTCCAGGTATATCGTTCTCTTTGGATTTAATACACATGGTACTTACTCGTCTTATTCTTGAGTTTGACATGAAGTCTCCTAGTGGGGAAGTGGACATGACAGCAACACCAGGTATAATGAGTTACAAGGTAGTCCCGCTTGACATTCTGCTTACCCGTCGCATTCTTTAG
>Pca_CYP82Y2-La2p Pca_CYP82Y2_143837p
ATGGTAATTATCAGTCGACTTGGACTGATTATCCAGTGCACATTTCTCACTAGAAGAAGCAACACTTCTGTTGTTGCTCTTCTACTTGCTGTTGTATCTATATTAATTGGTGTTGTTGCTTTCAGTAGCAGAGTTCTGAAAAACTACTCATCACCATCATCAACAGCAACAGCCGTTTCTCATCATCGGCCAAAAGCATCCTGAGCACTGCCAATGATCGGTCTGTATCATGTTTTCATGAATAAAACCGGCTTAATTCATGTAACTCTTGGAAATATGGCTGATAAATATGGACCCATTTTCAGTTTCTCAACAGGTGGCCATAGGGCTCTAGTTGTGAGCAGTTGGGAGATGGCAAAAGAGTGTTTTACAGGCAACATTGACATTGTTTTTCAAATCGCCCTATGCCGTTATCGTTTTAGCTTATATTCAATGCAGGTGGTATAGACTCGTACGGTCTTTCACAAGTACCTCATGGAAAATATTGGAAGGAGTTACGAAAGATCTGTGTGCATAACCTCCTCTCTAATCAGCAATTACTCAAGTTCAGACACTTGATATATTCTGAAGTTGATAAATGTTTCAATAAACTGTATGATCATGCAACAACAATAAAAACTCTGAAAGTGAGGGAGACGACTCTACTACTACTGCAGCTGGGATGGTGAGAATGGATAATTGGCTTGCACAATTATCGTTCAACGTGATAGGAAGAATAGTTTGCGGATTCCAATCACACACCGAGACAATGCTACAAGCAGTGTGGAACGATTTACAGTAGCAATTGATGAAGCATCGCGTTTTATGTCGATACCTGCAGGGTCAGATACCTCATGGAAAATATTGATCAGTTAACTGGTCTTAGGAGAAATATGAAGCACCACGGAAAGAAATTGAAGATGATCGTCAGAAGAGACGACTTTCTAGAACTAAAAAAGGAGATGAAAATACTACCGATGAGATGACTTCATCGACATTTGCTTGTCAATTATGGAGCAACCAGAGCTTTCTGGAAACAATTACGCTCGTCAAATGCCTATCAAATCTATTGTCGTGGACATGATAGGCGGAGCGAATGACACTACAAAACTGACCACAATATGGACCCTTTCCTTGCTGCTGAACAACCCCCATGTGTCGGACGAGGCAAAAAAAGAAGTGGATGCACACCTTTGGATCTAAAAGGAGATCAACAAATGGTGAAGTCACGGTGGATTTTGATGATACTCGTAACCTTGTCTACATCCAGGCAATAACCAAAGAATCAATGCGCTTGTATCCGGCCAGCCCATTGGTGGAGCGACTAAGCAGCGAAGATTGTGTGGTTGGTGGGTTTTATGTACCAGCAGGGACACGACTATGGGTTAACATAGGAAGATGCAATGAGACCCAAAAGTATGGGATGATCCGTTGGTGTTTCGACCAGAGAGATTTTTGAGCAATGCGCAGAAGATGGTTGATGTAATGGGTCAAAATTATGAGTTGTTACCATTTGGAGTCAGTCGACAGGTATGTCCAGGTATATCGTTCTTTTTGGATCTAATGCAACTGATACTTACTCGTCTTATTCTTGAGTTTGAAATAAAGTCTCCTAGTGGGAAAATGGACATGACAGCAACACAAGGTTTAATGAGTTACAAGGTAGTCCCCCTTGGAATTCTGCTCACCCGTCGCATGCTTTAG
>Par_CYP82Y2-Lb2B Par_CYP82Y2_contig_48062b_CDS
ATGGAGTACTCTAGTCTCCAGTTTTTTTACTTTCAACCAACTTCCTTTGTTGCTCTGCTACTTGCTCTTGTATCTTGTGTACTTAGTGTCGTTGCTTTGAGAAAGGAATTTTTTAAAAACTACTACTCATTATCATCATCAACAGCAACGGCCGTTTCTCATCAGTGGCCAAAAGCATCGTGTGCATTGCCATTGATCGATCTTCTTCATGTTTTTTTCAATAAAACCGACTTGATGCACGTAACTCTCGGAAATATGGCTGATAAGTTCGGACCGATTTTCAGTTTCCCAACAGGTAGCCATAGGACTCTAGTTGTAAGCAGTTGGGAGATGGCAAAAGAGTGTTTTACAGGCAACAATGACACTGTTTTTTCAAACCGTCCTATCCCGTTAGCGTTTAAGATTATATTTTATGCAGGTGGTGTGGACTCATACGGGCTTGCACTTGTACCTTATGGAAAATATTGGAGGGAGTTACGAAAGATATGTGTGCATAACCTCCTCTCTAATCAACAATTACTCAACTTCAGACACTTAATAATTTCTCAAGTTGATACCTCTTTCAATAAGCTTTATGACTTGAGCAACAAGAATAAAAATACTACTACTGAAGCTGGCACGGTGAGAATGGATGATTGGCTTGCACAATTATCGTTCAATGTGATCGGAAGAATAGTCTGCGGATTCCAAACACACACCGAGACAAGTGCTACAAGCAGTGTGGAACGATTTACAGAAGCAATTGAAGAAGCATCACGTTTTATGTCGATAGCTACAGTATCAGATACCTTTCCATGGCTAGGGTGGATTGATCAGTTAACTGGTCTTACGAGAAAAATGAAGCACTATGGAAAGAAACTAGACTTAGTGGTTGAGAGCATAATTGAAGATCATCGTCAAAACAGGAGATTTTCTGGGACCAAACAAGGAGATGACTTCATCGACATTTGCTTGTCAATTATGGAGCAACCACAGATTATTCCCGGAAACAATGATCCTCCTCGTCAAATACCTATCAAATCTATTATCCTGGACATGATAGGTGGGGGGACTGACACCACAAAACTGACCACCACCTGGACCCTTTCATTGCTCCTGAACAACCCCCATGTGTTGGACAGAGCAAGAGAAGAAGTGGATGCACACTTTGGAACAAAAAGGAGAGCAACAAATGATGCAGTAATGGTGGAGTTTGATGACTTTCGTAACCTTGTTTACATCCAGGCAATCATCAAAGAATCAATGAGGTTGTATCCAGTCAGCCCAGTTGTGGAGCGACTGAGCAGCGAAGACTGTGTGGTCGGTGAGTTTCATGTGCCAGCAGGGACGAGATTATGGGCAAACGTATGGAAGATGCAACGAGACCCAAATGTATGGGATGATCCATTGGTGTTTCGACCAGAGAGATTTCTGAGCGATGACAAGAAGATGGTTGATGTAAAGGGTCAAAATTATGAGTTGTTACCCTTCGGAGCCGGTCGGCGAATATGTCCAGGCATATCGTTTTCTTTGGATCTAATGCAACTGGTACTTACTCGTCTAGTTCTTGAGTTTGACATGAAGTCTCCTACCGGAGGGGAAGTGGACATGACAGCAACACCAGGTTTAATGAGTTACAAGGTAGTCCCCCTTGACATGCTGCTCACTCGTCGTCTTCGCATGCTTTAG
>Par_CYP82Y2-Lb2A Par_CYP82Y2_contig_48062c_CDS
ATGGAGTACTCTAGTCTCCAGTTTTTTTACTTTCAACCAACTTCCTTTGTTGCTCTGCTACTTGCTCTTGTATCTTGTGTACTTAGTGTCGTTGCTTTGAGAAAGGAATTTTTTAAAAACTACTACTCATTATCATCATCAACAGCAACGGCCGTTTCTCATCAGTGGCCAAAAGCATCGTGTGCATTGCCATTGATCGATCTTCTTCATGTTTTTTTCAATAAAACCGACTTGATGCACGTAACTCTCGGAAATATGGCTGATAAGTTCGGACCGATTTTCAGTTTCCCAACAGGTAGCCATAGGACTCTAGTTGTAAGCAGTTGGGAGATGGCAAAAGAGTGTTTTACAGGCAACAATGACACTGTTTTTTCAAACCGTCCTATCCCGTTAGCGTTTAAGATTATATTTTATGCAGGTGGTGTGGACTCATACGGGCTTGCACTTGTACCTTATGGAAAATATTGGAGGGAGTTACGAAAGATATGTGTGCATAACCTCCTCTCTAATCAACAATTACTCAACTTCAGACACTTAATAATTTCTCTAGTTGATACCTCTTTCAATAAGCTTTATGACTTGAGCAACAAGAATAAAAATACTACTACTGAAGCTGGCACGGTGAGAATGGATGATTGGCTTGCAGAATTATCGTTCAATGTGATCGGAAGAATAGTCTGCGGATTCCAAACACTCACCGAGACAAGTGCTACAAGCAGTGTGGAACGATTTACAGAAGCAATTGAAGAAGCATCACGTTTTATGTCGATAGCTACAGTATCAGATACCTTTCCATGGCTAGGGTGGATTGATCAGTTAACTGGTCTTACGAGAAAAATGAAGCACTATGGAAAGAAACTAGACTTAGTGGTTGAGAGCATAATTGAAGATCATCGTCAAAACAGGAGATTTTCTGGGACCAAACAAGGAGATGACTTCATCGACATTTGCTTGTCAATTATGGAGCAACCACAGATTATTCCCGGAAACAATGATCCTCCTCGTCAAATACCTATCAAATCTATTATCCTGGACATGATAGGTGGGGGGACTGACACCACAAAACTGACCACCACCTGGACCCTTTCATTGCTCCTGAACAACCCCCATGTGTTGGACAGAGCAAGAGAAGAAGTGGATGCACACTTTGGAACAAAAAGGAGAGCAACAAATGATGCAGTAATGGTGGAGTTTGATGACATTCGTAACCTTGTTTACATCCAGGCAATCATCAAAGAATCAATGAGGTTGTATCCAGTCAGCCCAGTTGTGGAGCGACTGAGCAGCGAAGACTGTGTGGTCGGTGGGTTTCATGTGCCAGCAGGGACGAGATTATGGGCAAACGTATGGAAGATGCAACGAGACCCAAATGTATGGGATGATCCATTGGTTTTTCGACCAGAGAGATTTCTGAGCGATGACAAGAAGATGGTTGATGTAAGGGGCCGTAATTATGAGTTATTACCATTCGGAGCCGGTCGGCGAATATGTCCAGGCATATCGTTTTCTTTGGATCTAATGCAACTGGTACTTACTCGTCTAGTTCTTGAGTTTGACATGAAGTCTCCTACCGGAGGGGAAGTGGACATGACAGCAACACCAGGTTTAATGAGTTACAAGGTAGTCCCCCTTGACATGCTGCTCACTCGTCGCATGCTTTAG
>Par_CYP82Y2-Lb2C Par_CYP82Y2_contig_48062a_CDS
ATGGAGTACTCTAGTCTCCAGTTTTTTTACTTTCAACCAACTTCCTTTGTTGCTCTGCTACTTGCTCTTGTATCTTGTGTACTCAGTGTCGTTGCTTTGAGAAAGAAATTTTTGAAAAACTACTACTCATCAACAGCAACGGCCGTTTCTCATCAGTGGCCAAAAGCATCGTGTGCATTGCCATTGATCGATCTTCTTCATGTTTTTTTCAATAAAACCGACTTGATGCACGTAACTCTCGGAAATATGGCTGATAAGTTCGGACCGATTTTCAGTTTCCCAACAGGTAGCCATAGGACTCTAGTTGTAAGCAGTTGGGAGATGGCAAAAGAGTGTTTTACAGGCAACAATGACACTGTTTTTTCAAACCGTCCTATCCCGTTAGCGTTTAAGATTATATTTTATGCAGGTGGTGTGGACTCATACGGGCTTGCACTTGTACCTTATGGAAAATATTGGAGGGAGTTACGAAAGATATGTGTGCATAACCTCCTCTCTAATCAACAATTACTCAACTTCAGACACTTAATAATTTCTCAAGTTGATACCTCTTTCAATAAGCTTTATGACTTGAGCAACAAGAATAAAAATACTACTACTGAAGCTGGCACGGTGAGAATGGATGATTGGCTTGCACAATTATCGTTCAATGTGATCGGAAGAATAGTCTGCGGATTCCAAACACACACCGAGACAAGTGCTACAAGCAGTGTGGAACGATTTACAGAAGCAATTGAAGAAGCATCACGTTTTATGTCGATAGCTACAGTATCAGATACCTTTCCATGGCTAGGGTGGATTGATCAGTTAACTGGTCTTACGAGAAAAATGAAGCACTATGGAAAGAAACTAGACTTAGTGGTTGAGAGCATAATTGAAGATCATCGTCAAAACAGGAGATTTTCTGGGACCAAACAAGGAGATGACTTCATCGACATTTGCTTGTCAATTATGGAGCAACCACAGATTATTCCCGGAAACAATGATCCTCCTCGTCAAATACCTATCAAATCTATTATCCTGGACATGATAGGTGGGGGGACTGACACCACAAAACTGACCACCACCTGGACCCTTTCATTGCTCCTGAACAACCCCCATGTGTTGGACAGAGCAAGAGAAGAAGTGGATGCACACTTTGGAACAAAAAGGAGAGCAACAAATGATGCAGTAATGGTGGAGTTTGATGACTTTCGTAACCTTGTTTACATCCAGGCAATCATCAAAGAATCAATGAGGTTGTATCCAGTCAGCCCAGTTGTGGAGCGACTGAGCAGCGAAGACTGTGTGGTCGGTGGGTTTCATGTGCCAGCAGGGACGAGATTATGGGCAAACGTATGGAAGATGCAACGAGACCCAAATGTATGGGATGATCCATTGGTGTTTCGACCAGAGAGATTTCTGAGCGATGACAAGAAGATGGTTGATGTAAAGGGTCAAAATTATGAGTTGTTACCCTTCGGAGCCGGTCGGCGAATATGTCCAGGCATATCGTTTTCTTTGGATCTAATGCAACTGGTACTTACTCGTCTAGTTCTTGAGTTTGACATGAAGTCTCCTACCGGAGGGGAAGTGGACATGACAGCAACACCAGGTTTAATGAGTTACAAGGTAGTCCCCCTTGACATGCTGCTCACTCGTCGTCTTCGCATGCTTTAG
>Par_CYP82Y2-La7 Par_CYP82Y2_contig_26608_CDS
ATGGAGTACTCTGATGATCTCCAGCTTTTTGGTTTTCAGCCAACTTCCGTTGTTGCTCTTCTACTTGCTATTGTATCCATATTACTTGGTGTTATTGCAGTTTCTCATCATCGGGCAAAACCATCGTGTGCATTGCCAATGATCGGTCTTTATCATGTTTTCATGAATAAAACCGGCTTAATTCATGTAACTCTAGGAAATCTGGCTGATAAATACGGACCTATTTTCAGTTTCCCAACAGGTGGCCATAGGGCTCTAGTTGTGAGCAGTTGGGAGATGGCAAAAGAGTGTTTTACAGGCGACAATGACATTGTTTTTTCAAATCGTCCTATGCCGTTATCGTTTAAGATTATATTCAATGCAGGTGGTATAGACTCAGCCGGTCTTACACAAGTACCTTATGGAAAATATTGGAGGGAGTTACGAAAGATCTGTGTGCACAACCTTCTCTCAAATCAACAATTACTCAAGTTCAGGCACTTGATAAATTCTCAAGTTGATACCTCTTTCAATAAACTGTACGAGTCATACAACAAAAATAAAAACTCCGAAAACGAGGGAGATTCTGGCATGGTGAGAATGGATGACTGGCTTGGAGAATTATCATTCAATGTGATAGGAAGAATAGTCTGTGGATTCCGATCAGACACTGAGACAAGTGGTACAAGCAGTGTGGAACGATTTACAGTGGCGATTGATGAAGCATCACGTTTTATGTCGATACCTGCCGTATCAGATACCTTTCCATGGCTAGGGTGGATTGATCAGTTAACTGGCCTTACAAAAGATATGAAGAACCATGCAAAAAATTAGACTTAGTGGTCGAGAGCATAATTGAAGATCATCGTCAAAAGAGACGGTTTTCGAGATCTAAAAAAGGAGATGAGAATACCACCGAGGATGAACAAGATGACTTCATCGACATTTGTTTGTCAATTATGGAGCAACCAGAGCTTCCTAGCAACAACTACGCTCGTCAAATGCCTATCAAATCTATTATTGTGGACATGATAGGCGGGGCGACTGACACCACAAAACTGACCACAATCTGGACCCTTTCCTTGCTGCTGAATAACCCCCATGTGCTAGACAAGGCAAAAGAAGAAGTGGATGCACACTTTGGAACGAGAAGAAGTTCAACCAATGGGGAAGTCATGGTGGATTCTGATGATATTCGTAGCCTTGTCTACATCCAGGCAATCATCAAAGAATCGATGCGGTTGTATCCAGCCAGTCCAGTGGTGGAGCGACTGAGCAGCGAAGATTGTGTGGTTGGTGGGTTTCATGTACCAGCAGGGACACGATTATGGGTTAACGTATGGAAGGTTCAACGAGACCCAGAAGTATGGGATGATCCGTTGGTGTTTCGACCAGAGAGGTTTTTGAGCAATGAGCAGAAGATGGTTGATGTAAGGGGTCAACATTATGAGCTTCTACCATTTGGAGCCGGTCGTCGGATATGTCCAGGTGTATCGTTCTCTTTGGATCTAATGCACCTGGTACTTACTCGTCTTATTCTTGAGTTTGAAATGAAGTCTCCTGGTGGGGAAGTGGACATGACAGCAACACAAGGTTTAATGAGTTACAAGGTAGTCCCCCTCGATATTATGCTCACCCGTCGCATGCTTTAG
>Par_CYP82Y2-La6 Par_CYP82Y2_contig_38806_CDS
ATGGAGTACTCTGATCTCCAGATTTTTGGTTTTCAGCCAACTTCCGTTGTTGCTCTTCTACTTGCTCTTGTATCCATATTACTTGGTATTATTGCAGTTTCTCATCATCGGGCAAAACCATCGTGTGCATTGCCAATGATCGGTCTTTATCATGTTTTCGTGAATAAAACCGGCTTAATTCATGTAAATCTTGGAAACATGGCTGATAAATACGGACCCATTTTCAGTTTCCCAACAGGTGGCCATAGGGCTCTAGTTGTGAGCAGTTGGGAGATGGCGAAAGAGTGTTTTACAGGCGACAATGACATTGTTTTTTCAAATCGTCCAATGCCGTTATCGTTTAAGATTATATTCAATGCAGGTGGTATAGACTCGGCCGGTCTTTCACAAGTACCTTATGGAAAATATTGGAGGGAGTTACGAAAGATCTGTGTGCACAACCTTCTCTCAAATCAACAATTACTCAAGTTCAGGCACTTGATAAATTCTCAAGTTAATACCTCTTTCAATAAACTGTACGAGTCATGCAACAAAAATAAAAACTCTGAAAACGAGGGAGATTCTGGCATGGTGAGAATGGATGATTGGCTTGGAGAATTATCATTCAACGTGATAGGAAGAATAGTCTGTGGATTCCGATCAGAAACTGAGACAAGTGGTACAAGCAGTGTGGAACGATTTACAGTAGCAATTGATGAAGCATCGCGTTTTATGTCCATACCTGCAGTGTCAGATACCTTTCCATGGCTAGGATGGATTGATCAGTTAACTGGTCTTATAAAAGATATGAAGCACCACGCAAAAAAAATTAGACTTAGTGGTTGAAAGCATAATTGAAGATCATCGTCAAAACAGACGGTTTTCGAGATCTAAAAAAGGAGATGAGAATACCACCGAGGATGAACAAGATGACTTCATCGACATTTGTTTGTCAATTATGGAGCAACCAGAGCTTCCTGGCAACAACTACGCTCGTCAAATGCCTATCAAATCTATTATTGTGGACATGATAGGCGGGGCGACTGACACCACAAAACTGACCACAATCTGGACCCTTTCCTTGCTGCTGAATAACCCCCATGTGCTAGACAAGGCAAAAGAAGAAGTGGATGCACACTTTGGAACGAGAAGAAGTTCAACAAATGGGGAAGTCATGGTGGATTTTGATGATATTCGTAACCTTGTCTACATCCAAGCGATCATCAAAGAATCGATGCGGTTGTATCCAGCCAGTCCAGTGGTGGAGCGACTGAGCAGCGAAGATTGTGTGGTTGGTGGGTTTCATGTACCAGCAGGGACACGATTATGGGTTAACGTATGGAAGGTTCAACGAGACCCAGAAGTATGGGATGATCCGTTGGTGTTTCGACCAGAGAGGTTTTTGAGCAATGAGCAGAAGATGGTTGATGTAAGGGGTCAACATTATGAGCTTCTACCATTTGGAGCCGGTCGTCGGATATGTCCAGGTGTATCGTTCTCTTTGGATCTAATGCACCTGGTACTTACTCGTCTTATTCTTGAGTTTGAAATGAAGTCTCCTGGTGGGGAAGTGGACATGACAGCAACACAAGGTTTAATGAGTTACAAGGTAGTCCCCCTCGATATTATGCTCACCCGTCGCATGCTTTAG
>Ptr_CYP82Y2-Lb1 Ptr_CYP82Y2_gc30928_g1_i2
ATGGAGTACTCTAATCTCCAGTTTTTTTACTTTCAACCAACTTCCTTTGTTGCTCTGCTACTTGCTCTTGTATCTTGTGTACTTAGTGTCGTTGCTTTGAGAAAGAAATTTTTGAAAAACTACTACTCATCAACAGCAACGGCCGTTTCTCATCAGTGTCCAAAAGCATCGTGTGCATTGCCATTGATCGATCTTCTTCATGTTTTTTTCAATAAAACCGACTTGATGCACGTAACTCTCGGAAATATGGCTGATAAGTTCGGACCTATTTTCAGTTTCCCAACAGGTAGCCATAGGACTCTAGTTGTAAGCAGTTGGGAGATGGCAAAAGAGTGTTTTACAGGCAACAATGACACTGTTTTTTCAAACCGTCCTATCCCGTTAGCGTTTAAGATTATATTTTATGCAGGTGGTGTGGACTCATACGGGCTTGCACTTGTACCTTATGGAAAATATTGGAGGGAGTTACGAAAGATATGTGTGCATAACCTCCTCTCTAATCAACAATTACTCAACTTCAGACACTTAATAATTTCTCAAGTTGATACCTCTTTCAATAAGCTTTATGACTTGAGCAACAAGAATAAAAATACTACTACTGAAGCTGGCACGGTGAGAATGGATGATTGGCTTGCACAATTATCGTTCAATGTGATCGGAAGAATAGTCTGCGGATTCCAAACACACACCGAGACAAGTGCTACAAGCAGTGTGGAACGATTTACAGAAGCAATTGAAGAAGCATCACGTTTTATGTCGATAGCTACAGTATCAGATACCTTTCCATGGCTAGGGTGGATTGATCAGTTAACTGGTCTTACGAGAAAAATGAAGCACTATGGAAAGAAACTAGACTTAGTGGTTGAGAGCATAATTGAAGATCATCGTCAAAACAGGAGATTTTCTGGGACCAAACAAGGAGATGACTTCATCGACATTTGCTTGTCAATTATGGAGCAACCACAGATTATTCCCGGAAACAATGATCCTCCTCGTCAAATACCTATCAAATCTATTATCCTGGACATGATAGGTGGGGGGACTGACACCACAAAACTGACCACCACCTGGACCCTTTCATTGCTCCTGAACAACCCCCATGTGTTGGACAGAGCAAGAGAAGAAGTGGATGCACACTTTGGAACAAAAAGGAGAGCAACAAATGATGCAGTAATGGTGGAGTTTGATGACATTCGTAACCTTGTTTACATCCAGGCAATCATCAAAGAATCAATGAGGTTGTATCCAGTCAGCCCAGTTGTGGAGCGACTGAGCAGCGAAGACTGTGTGGTCGGTGAGTTTCATGTGCCAGCAGGGACGAGATTATGGGCAAACGTATGGAAGATGCAACGAGACCCAAATGTATGGGATGATCCATTGGTTTTTCGACCAGAGAGATTTCTGAGCGATGACAAGAAGATGGTTGATGTAAGGGGCCGTAATTATGAGTTATTACCATTCGGAGCCGGTCGACGAATATGTCCTGGTATATCCTTCTCTCTGGATCTAATGCAGCTGGTACTTACTCGTCTTATTCTTGAGTTTGAAATGAAGACTCCTACCGAGGGGGAAGTGGACATGACAGCAACACCAGGTTTAATGAGTTACAAGGTAGTCCCCCTTGACATGCTGCTCACTCGTCGCATGCTTTAG
>Pnu_CYP82Y2-Ln3 Pnu_CYP82Y2_1340598
ATGGATTACTCTAATCTTCAGTTTTTCGGTTTTCAACCAACTTCCATTGTTGCTCTTCTACTTGCTCTTGTATCTGTTTTACTTGGTTTTCTTGGTTTGAGGAAGAAATTTTCGCACTACCGGCCAAAAGCATCGTGTGCACTGCCACTGACCGGTCTTCTTCATGTTTTCATGAATAGAGATGACTTAATTCATGTAACTCTTGGAAACATGGCTGACGAATACGGACCGATTTTCAGTTTCCCAACAGGCAGCCATAGGACTCTGGTTGTGAGCAGTTGGGAGATTGTAAAAGAGTGTTTTACGGGCAGCAATGACACTGTTTTTTCCAATCGTCCCGTTCCGTTGGCTTTTAAGATTATATTCTATGCAGGTGGTATAGATTCGTATGGTCTTGCACTTGTACCTTATGGAAAACAATGGAGGGAGTTACGAAAGATCTGTGTGCATAACCTCCTTTCTAATCAACAGTTGCTCAAGTTCAGACAGTCGATAATCTCTCAAGTTGATGCCTCTTTCAGTAAGCTTTATGAGTCGTGCAACAGCAATAGAAACTCTGACGACCAGGGAGTCTCTAGTACTACTGCGTCTGGATCAGTCTCTAGTACCAGTGCAGCTAGCATGGTGAGAATGGATGATTGGCTTGCACAGTTATCGTTCAATGTGATAGGGAGAATAGTCTGCGGATTCCAATCACACACAGAGTCTGTGGAGCAATTTACAGTAGCAATGGATGAAGCATCGCGTTTTATGTCAATCACTGCAGTGTCGGATACCGTTCCATGGCTAGGGTGGATTGATCAACTAACTGGTCTTACCAGAAAAATGAAGCACTCTGGAAAGAAATTAGACTTGGTGGTTGAGAGCATAATCGAAGATCATCGTCAAAAGAGACAATTTGCTAGAACAAAAGGAGATGAAAATACTACCGAAGACGAACAAGATGACTTCATCGACATTTGCTTGTCAATTATGGAGCAGCCACAGCTTCCTGGCGACAACAACCCTCGTCAAATACCTATCAAATCGATTGTCCTGGACATGATAGGCGCGGGGGTTGACGCCACAAAACTGACCACGATCTGGACCCTTTCCCTGCTGCTGAACAACCCCCATGTGTTGGACAAGGCAAAAGAAGAAGTGGATGCACACTTTGGAACGAAAAGGAGGAGATCAGCAAATCATGCAGTCATGGTGGATTTTGATGATATTCGTAGCCTTGTCTACATCCAGGCAATCGTCAAAGAATCAATGCGGTTGTATCCAGCCAGCCCGATTGTTGAGCGACTGAGCAGCGAAGATTGTGTTGTCGGTGGGTTCCATGTACCAGCAGGGACGCGGTTATGGGCAAACGTATGGAAGATGCAACGAGACCCAAAAGTATGGGGTGATCCGTTGGTGTTTCGACCAGAGAGATTTTTGAGCAATGACCAGAAGAAGATGGTTGATGTAAGGGGTCAAAATTACGAGTTGATACCGTTTGGAGCTGGTCGGCGGATATGTCCAGGGATATCGTTCTCTTTGGATCTAATGCACCTGGTACTTACTCGTCTTATTCTTGAGTTTGAAATGAAGTCTCCTGGCGGCGGGGAAGTAGACATGACGGCGACTCCAGGCTTGATGAGTTACAAAGTAGTCCCGCTTGACATTCTGCTCACCGCTCGCATGCTTTAG
>Pnu_CYP82Y2-Ln2 Pnu_CYP82Y2_1286804
ATGGATTGCTCTAATCTTCAGTTTTTCGGTTTTCAACCAACTTCCCTTGTTGCTCTTCTCCTTGCTCTTGTATCCATATTACTTGGTTTTCTTGGTTTGAGGAAGAAATTTTCTGAAAACTGCTCATCGCCATCGTCAACAGCATCGTGTGCACTGCCACTGGCCGGTCTTCTTCATGTTTTCATGAATAGAGCCGACTTAATTCACGTAACTCTTGGAAACATGGCTGACAAATACGGACCGATTTTCAGTTTCCCAACAGGCAGCCATAGGACTCTGGTTGTGAGCAGTTGGGAGATGGTAAAAGAGTGTTTTACAGGCAGCAATGACATTGCTTTTTCCAATCGTCCCGTTCCGTTAGCGTTCAAGATTATATTCTATGCAGGTGGTATAGATTCGTATGGTCTTCCACTTGTACCTTACGGAAAATATTGGAGGGAGTTACGAAAGATCTGCGTGCATAACCTCCTTTCTAACCAACAATTGGTCAAGTTCAGGCACTTGATCACCTCTGAAGTTGATGCCTCATTCAGTAAGCTTTATGAGTCATGCAACAGCAATAGAAACTCTGACGGCCAGGGATCAGTCTCTAGTACTACTGCATCTGCCATGGTGAGAATGGATGATTGGCTTGGACAACAGTCGTTCAATGTTATCGGGAGAATAGTCTGCGGATTCCAATCACACACTGAGATAAGTGCTTCAAGCAGTGTGGAGCGATTTACAGTAGCAATGGATGAAGCATCGCGTTTTATGTCGATAACTGCTGTGTCGGATAACATTCCATGGCTAGGGTGGATTGATCAACTAACTGGTCTTACGAGAAAAATGAAGCACTCTGGAAAGAAATTAGACTTAGTGGTTGAGAGCATAATCGAAGATCATCGTCAAAAGAGACAATTTTCTAGAACAAAAGGAGATGAAGAGGACGAACAAGATGACTTCATTGACATTTGCTTGTCAATTATGGAGCAGCCACAGCTCCCTGGCGACAACAACCCTCATCAAATACCTATCAAATCGATTGTCCTGGACATGATAGGCGCGGGGGTTGACACCACAAAACT
>Pnu_CYP82Y2-Ln1 Pnu_CYP82Y2_1388589
ATGGAGTACTCTGATCTCAAGTTTTTTAGTTTTCAACCGACTTCCATTGTTGCTCTTCTACTTGCTCTTGTATCTATATTACTTAGTGTTGTTTGTTTGAAGAAGAAATATTCCAACACATCAACAGCAGCAGCAGCCGTTTCTCATCAGCGGTCGTGTAGATTGCCAATCATCGGTCTACTTCATGTTTTCACGAATAGAACTGACTTGAGCCATGTAACTCTTGGAAACATGGCTGATAAATACGGACCGATTTTCAGTTTCCCAACAGGTAGCCATAGGACTCTGGTGGTGAGCAGTTGGGAGTTGGTAAAAGAGTGTTTTACAGGCAGCAATGACAAAGCCTTTTCGAATCGTCCGATCCCATTGGCGTTTAAGCTTATGTTTTATACAGGTGGTATAGATTCATGCGGTCTTGCACTAGTGCCGTATGGAAATCAATGGAGGGAGTTACGAAAGATCTGTGTGCATAACCTCCTTTCTAATCAACAATTACTCAAGTTCAGACACTTGATAATTTCTGAAGTTGATACCTCTTTCAGTAAGCTTTATGAGTTATGCAACAAAAATAAAATCTCCGACAACGAGGGAGACTCTACTACTAATGTAGTTGGCATGGTGAGAATGGATGATTGGCATGCAAAATTATCGTTCAATGTGCTAGGACGAATAGTGTGCGGATTCCAATCACACACCGAGACAAGTGCTGCTAGCAGTGTGGAACGATTTACAGCAGCAATGGATGAAGCATCGCGTTTTATGTCGATATCTGCAGTGTCGGATACCGTTCCATGGCTAGGGTGGATTGATAACCTAACTGGTCTCAAGAGAAAAATGATGCACTGCGGAAAGAAATTAGACTTGGTGGTTGAGAGCATAATTGAAGATCATCGTCAAAAGAGACAACTTTATAGAACTAAAGAAAGGGATGATGAACAAACCACCGACGAGGAACAAGATGACTTCATCGACATTTGCTTGTCAATTATGGAGCAACAACAGCTTCCTGGCATTAATAACCCTCCTCAATTGCCCATCAAATCCATTGTCCTGGACATGATAGGTGGGGGGACTGACACCACAAAACTGACCACGATCTGGACCCTTTCCTTGCTGTTGAACAACCCCCGTGCATTGGACAAGGCAAAAGAAGAAGTGGATGCGCACTTTGGAATGAAAAGCAGACCAGCAAATCATGCAGTCATTGTGGATTTTGATGATATTCGTAACCTTGTCTACATCCAGGCAATCGTCAAAGAATCAATGCGGTTGTATCCAGCCAGCCCACTGGGGGAGCGACTGAGCAGCGAAGATTGTGTGGTCGGCGGGGTTTATGTACCAGCAGGGACGCGATTATGGGTTAACGTATGGAAGATGCAACGAGATCCAAGAGTATGGGATGATCCGTTGGTGTTTCGACCAGAGAGATTTTTGAGCAATGACCAGAAGATGGTTGATCTAAAGGGTCAACATTATGAGCTGATACCGTTCGGAACCGGCCGGCGGATATGTCCAGGATTGTCGTTTTCTTTGGATCTAATGCACCTCGTACTTACTCGTCTTATTCTTGAGTTTGAATTGAAGTCCCCCGGTGGCGGAGAAGTGGACATGACAGCAAC
>Pca_CYP82Y2-La1 Pca_CYP82Y2_179126
ATGGAGTACTCTGATCTCCAGTTTCTTAATTTACAGCCAACTTCCGTTGTTACTCTTCTACTTGCTCTTGTATTTATATTACTTGTTGGTTTCAGTAACAAAGTTCTGAGAAACTATTCAACGCCATCATCAACAGCAACAGCCGTTTCTCATCATCGGCCAAAAGCATCCTGTGCACTGCCAATGATCGGTCTGTTTCATGTTTTCATGAATAAAACCGGCTTAATTCATGTAACTCTTGGAAATATGGCTGATAAATATGGACCCATTTTCAGTTTCCCAACAGGTGGACACAGGGCTCTAGTTGTGAGCAGTTGGGAGATGGCAAAAGAGTGTTTTACAGGCAACAATGACATTGTTTTTTCAAATCGCCCTATGCCGTTATCGTTTAAGCTTATATTAAATGCAGGTGGTATAGACTCACACGGTCTTTCACAAGTACCTAATGGAAAATATTGGAGGGAGTTACGAAAGATCTGTGTGCATAACCTCCTCTCTAATCAACAATTACTCAAAGTTCAGACACTTGATATATTCTGAAGTTTGTAACTCTTTCAATAAACTGTATGCGTCATGCAACAGCAATAAAAACTCTGAAAACGTAGGAGTCGACTCTACTACTACTACTTCAGCTGGCATGGTGAGAATGGACGATTGGCTTGGACAATTATCGTTCAACGTGATCGGAAGAATAGTCTGCGGATTCCAATCACACGCCGAGACAAGTGCTACAAGCAGTGTGGAACGATTTGCAATTGCAATTGATGAAGCATCGCGTTTTATGTCGATACCTGCAGTGTCAGATACCTTTCCATGGCTAGGGTGGATTGATCAGTTAACTGGTCTTACGAGAGATATGAAGCACTACGGAAAGAAATTAGACTTGGTGGTTGAGAGCATAATTGAAGATCATCGTCAAAAGAGACGATTTTCTAGAACTAAAGGAGATGAGAATACCACCGAAGGTGACTTCATCGACATTTGCTTGTCAATTATGGAGCAACCACAGCCTCCGGGAAACAACTACGCTCGTCAGATGCCTATCAAATCTATTGTCGTGGACATGATAGGCGGGGCGACAGACACCACAAAACTAACCACGATCTGGACACTTTCCTTGCTGCTGAACAACCCCCATGTGTTGGATAAGGCAAAAGAAGAAGTGGATGCACACTTTGGAATGAAAAGGAGATCAACAAATGGTGCAGTCATGGTGGATTTTGATGATATTCGTAACCTTTTCTACATCCAGGCAATCATCAAAGAATCAATGCGGTTGTATCCAGCTAGCCCAGTGGTGGAGCGACTGAGCAGCGAAGATTGTGTGGTTGGTGGATTTCATGTACCAGCAGGGACACGATTATGGGTTAACGTATGGAAGATGCAACGAGACCCAAAAGTATGGGATGATCCGTTGGTGTTTCGACCAGAGAGATTTCTGAGCAATGAGAAGAAGATGGTTGATGTCATAGGTCAAAATTATGAGTTGATACCATTTGGAGCCGGTCGACGGATATGTCCAGGTATATCGTTCTCTTTCGATCTAATGCACCTGGTACTTACTCGTTTAATTCTTGAGTTTGAAATGAAGTCTCCCTCTGGGAAAGTGGACATGACAGCAACACAAGGTTTAATGAGTTACAAGGTAGTCCCCCTTGACATTCTACTCACCCGTCGCAAGCTTTAG
>Pat_CYP82Y2-La3 Pat_CYP82Y2_9004p
ATGGAGTACTCTAATCTCCAGTTTTTTAATTTTCAGCCAACTCCCATTGCTGCTTTTCTACTTGCTCTGGTATCTATATTACTTGGTGTTATTGCAGTTTCTCATCATCGGGCAAAACCATCGTGTGCATTGCCAATGATCGGTCTTTATCATGTTTTCATGAATAAAACCGGCTTAATTCATGTAACTCTAGGAAATATGGCTGATAAATATGGACCCATCTTCAGTTTCCCAACAGGTGGCCATAGGGCTCTAGTTGTCAGCAGTTGGGAGATGGCAAAAGAGTGTTTTACAGGAAACAATGACGTTGTTTTTTCGAATCGTCCTATGCCGTTATCGTTTAAGATTATATTCAATGCAGGTGGTATAGACTCAGCCGGTCTTTCACAATTACCTTATGGAAAGTATTGGAGGGAGTTGCGAAAGATCTGTGTGCACAACCTTCTCTCAAATCAACAATTACTCAAGTTCAGACACTTGATAAATTCTCAAGTTGATTCGTCTTTCAATAAACTGTACGAGTCATGCAACAAAAATAAAAACTCTGAAAACGAGGGAGACTCTGCTACTGCAGCTGGCATGGTGAGAATGGATGATTGGCTTGGAGACTTATCGTTCAACGTGATAGGAAGAATAGTTTGCGGGTTCCGATCGGACACCAAGACAAGTGCTACAAGCAGTATGGAACGGCTTACAGTAGCAATTGATGAAGCGTCACGTTTTATGTCAATACCTGCAGTGTCAGATACCTTTCCATGGCTAGAATGGATTGATCAGTTAACTGGTCTTACGAAAGATATGAAGCACCACGCAAAAAAATTAGACTTGGTGGTTGAGAGCATAATTGAAGATCATCGTCAAAAGAGACGATTTTCCAGAACTAAAAAAGGAGATGATAATACTACCGAGGATGAACAAGACTTCATCGACATTTGTTTGTCAATTATGGAGCAACCACAGCTTCCTGGAAATAATTACGCTCGTCAAATGCCTATCAAATCTATTGTCCTGGACATGATAGGCGGGGGGACTGACACCACAAAACTGACCACAATCTGGACCCTTTCCTTGTTGTTGAACAACCCCCATGTGCTAGACAAGGCAAAAGAAGAAGTGGATGCACACTTTGGAACGAAAACGAAATCAACAAATGGGGAAATCATGGTGGATTTTGATGATATTCGTAACCTAGTCTACATCCAGGCAATCATCAAAGAATCAATGCGGTTGTATCCAGCTAGTCCAGTGGTGGAGCGACTGAGCAGCGAAGATTGTGTGGTTGGTGGGTTTCATGTACTAGCAGGGACACGATTATGGGTTAACGTATGGAAGGTTCAACGAGACCCGGAAGTATGGGATGATCCGTCAGTGTTTCGACCAGAGAGATTTTTAAGCAATGAGCAGAAGATGGTTGATGTAAGGGGTCAACATTATGAGTTGTTACCATTTGGAGCCGGTCGACGGATATGTCCAGGTTTATCGTTCTCTATGGATCTAATGCACCTGGTACTTACTCGTCTTATTCTTGAGTTTGAAATGAAGTCTCCTCGTGGGGAAGTGGATATGACGGCAACACAAGGTTTGATGAGTTACAAGGTAGTCCCCCTTGACATTCTGCTCACCCGTCGCATTCTTTAG
>Pso_CYP82Y2-La4-PS0216860 Pso_CYP82Y2_PS0216860
ATGGAGTACTCTGATCTCCAGTTTTTTAATTTTCAGCCAACTTTTGTTGTTGCTCTTCTAGTTGCTCTTCCATCCATATTACTTGGTTTTATAGCAGTTTCTCATCATCGGGCAAAACCATCGTGTGCATTGCCAATGATCGGTCTTTATCATGTTTTCATGAATAAAACCGGCTTAATTCATGTCACTCTTGGAAATATGGCTGATAAATACGGACCTATTTTCAGTTTCCCAACAGGTGGCCACAGGGCTCTAGTTGTGAGCAGTTGGGAGATGGCAAAAGAGTGTTTTACAGGAAACAATGACATTGTTTTTTCAAATCGTCCTATGCCGTTATCGTTTAAGATTATATTCAATGCAGGTGGTATCGACTCAGCCGGTCTTTCACAAGTACCGTATGGAAAATATTGGAGGGAGTTACGAAAGATCTGTGTGCACAACCTTCTCTCAAATCAACAACTACTCAAGTTCAGGCACTTGATAAATTCTCAAGTTGATACCTCTTTCAATAAACTATACGAGTCATGCAACAAAAGTAAAAACTCTGAAAATGAGGGAGACTCTACTACTACCGCAGCTGGCATGGTGAGAATGGATGATTGGCTTGGAAAATTATCATTCAACGTGATAGGAAGAATAGTCTGCGGATTCCAATCAGACACCGACACAAGTGCTACAAGCAGTGCGGAACGATTTACAGTAGCAATTGATGAAGCATCACGTTTTATGTCCATACCTGCAGTCTCAGATACCTTTCCATGGCTAGGGTGGATTGATCAGTTAAGTGGTCTTATAAAAGATATGAAGCACCACGCAAAAAAATTAGACTTAGTGGTTGAAAGCATAATTGAAGATCATCGTCAAAAGAGACGATTTTCTAGAACTAAAAAAGGAGATGAGAATACCACCGAGGATGAACAAGATGACTTCATTGACATTTGTTTGTCAATAATGGAGCAACCAGAGCTTCCTGGAAACAATTACGCTCGTCAAATGCCTATCAAATCTATCATCGTGGACATGATAGGCGGGGCGACTGACACCACAAAACTGACCACAATCTGGACCCTTTCCTTGCTGCTGAATAACCGCCATGTGCTAGACAAGGCAAAAGAAGAAGTGGATGCGCACTTTGGAACAAAAAGGAAATCAACAAATGGGGAAGTCATGGTGGATTTTGATGATATTCGTAACCTTGTCTACGTCCAAGCGATCATCAAAGAATCGATGCGGTTGTATCCAGCCAGCCCAGTGGTGGAGCGACTGAGCAGCGAAGATTGTGTGGTTGGTGGGTTTCATGTACCAGCAGGGACACGGTTATGGGTTAACGTATGGAAGGTTCAACGAGAGCCAGAAGTATGGGATGATCCGTCGGTGTTTCGACCAGAGAGATTTTTGAGCAATGAGCAGAAGATGGTTGATGTACGGGGTCAAGATTATGAGTTGTTACCATTTGGAGCAGGTCGACGGATATGTCCAGGTGTATCGTTCTCTATGGATCTAATGCACCTGGTACTTACTCGTCTCATTCTTGAGTTTGAAATGAAGTCGCCTGTTGGGGAAGTGGACATGACGGCGACACAAGGTTTAATGAGTTACAAGGTAGTCCCCCTTGACATTCTGCTGACCCGTCGCATGCTTTAG
>Par_CYP82Y2-Lb5 Par_CYP82Y2_scaffold_75401_CDS
ATGGAGTACTCATCCGATCTCCAGAACTACTGTTCTTATTATTTTCAACCAACTTCCCTTGTTGCTCTTCTACTTGCTCTTGCATCCACTGTTGTTGTTTTGAGGAAGAAGAAATTTTTGAGAAACTACTCAGAAACAGCGGTTTCTCATCAGCGGTCGTCGTGTGCATTGCCAATCATCGATCTTCTTCGTATTTTCATGAACAAGAATGACTTAATTCATGTAACTCTTGGAAATATGGCGGATAAACACGGACCGGTTTTCAGTTTCCCAACAGGCAGCAGCCATAGGACTCTTGTTGTAAGCAGTTGGGAGATGGCAAAAGAGTGTTTTACAGGCAACAATGACACTGTTTTTTCAAACCGTCCTATCCCGTTAGCGTTTAAGATTATATTTTATGCAGGTGGTGTGGACTCATACGGGCTTGCACTTGTACCTTATGGAAAATATTGGAGGGAGTTACGAAAGATCTGTGTGTATAACCTCCTCTCTAATCAACAGTTACTCAAGTTCAGACACTTGATAATTTCTCAAGTTGATGCATCTTTCAACAAGCTTTATGAGTTATGCAACAAGAATAAAAACGAGGGAGACTCTTCAGTTGGCATGGTGAGAATGGACGATTGGCTTGGGAAATTATCGTTCGATGTCATAGGAAGAATAGTCTGCGGATTCCAATCACACACCGAGACGAGTGCTACTAGCAGTGTGGAACGATTTACAGAAGCAATTGATGAAGCATCGCGTTTTATGTCGATATCTGCTGTGTCAGATACCATTCCATGGCTAGGGTGGATTGACAAATTAACTGGTCTTACCAGAAACATGAACAACTGTGGGAAGAAACTAGACTTGGTTGTTGAGAGCATAATTGAAGATCATCGTCAAAAGAGACTATTTTTTAGAGCTAAAGAAGGAGAGACCACCGAGGATGAACAAGATGATTTCATCGACATTTTCTTGTCAATAATGGAGCAACCACAGCTTCCTGGAAACAGTGACCCTTATCAAATACCTATCAAATCTATTGTCCTGGACATGATAGGTGCGGGGACTGACACCACAAAATTGACCACCATCTGGACACTTTCCTTGCTACTGAACAACCCCCATGTGTTGGACAAGGCAAAGGAAGAAGTGGATGCACACTTTGGAAAGAAAAGGAGATCAACAAATGATGCAGCAGCAGCAGTCGTGGTGGACTTTGATGATATTAGTAATCTTGTCTACATCCAGGCAATAATCAAAGAATCAATGCGGTTGTACCCAGCCAGCCCACTGGTGGAGCGATTGAGCAGCCAAGATTGTTTGGTAGGCGGGTTTCATGTACCAGCAGGGACTCGACTATGGGCAAATGTATGGAAGATACAACGAGACCCTAACGTGTGGGATGATCCATTGGTGTTTCGACCAGAGAGATTTCTGAGCGATGGCCAGAACAAGATGGTTGATGTAAGGGGCCGAAATTATGAGTTATTACCATTCGGAGCCGGTCGACGGATATGTCCTGGTATATCGTTCTCTCTGGATCTAATGCAGCTGGTACTTGCTCGTCTTATTCTTGAGTTTGAAATGAAGACTCCTAGTGAGAAAGTGGACATGACAGCAACACCAGGTTTAATGAGTTACAAGCTAGTCCCCCTTGACATTCTGCTCACCGGTCGTCGCATGACAAAGCTTGAAACATCATTCATCTCCAGTTTATAA
>Par_CYP82Y2-Lb6 Par_CYP82Y2_contig_27277_CDS
ATGGAGTACTCATCCGATCTCCAGAACTACTTTTCTTATTTTCAACCAACTTCCCTTGTTGCTCTTCTACTTGCTCTTGCATCCATATTACTCACTGTTGTTGCTTTGAGGAAGAAGAAATTCTTGAAAAACTACTCATCACCACCATTGTCAACAGAAACAGCGGTTTGTTATCAGCGGTCGTCGTGTGCATTGCCAATCATCGATCTTCTTCGTATTTTCATGAATAAGAATGACTTAATTCATGTAACTCTTGGAAACATGGCTGATAAACACGGACCGGTTTTCAGTTTCCCAACAGGTAGCCATAGGACTCTTGTTGTAAGCAGTTGGGAGATGGCGAAAGAGTGTTTTACCGGCAACAATGACATTGCCTTTTCAGATCGTCCTCTCCCGTTAGCATTCAAGACTATATTCTATGCAGGTGGTATAGACTCATACGGTATTTCGCAAGTACCGTACGGAAAAAAATGGAGGGAGTTACGGAAAATATGTGTGCATAACCTCCTCTCTAATCAACAGTTACTCAAGTTCAGACACTTGATAATTTCTCAAGTTGACGACTCTTTCAACAAGCTTTATGAGTTATGCAACAACAATAAAAACGAGGGAGACTCTTCAAGTGTTCAGTTGGCATGGTGAGAATGGACGATTGGCTTGGGAAATTATCGTTCGATGTCATTGGAAGAATAGTCTGCGGATTCCAATCACACACCGAGACGAGTGCTACTAGCAGTGTGGAACGATTTACAGAAGCAATTGATGAAGCATCGCGTTTTATGTCGATATCTGCTGTGTCAGATACCATTCCATGGCTAGGGTGGATTGACAAATTAACTGGTCTTACCAGAAACATGAACAACTGTGGGAAGAAACTAGACTTGGTTGTTGAGAGCATAATCGAAGATCATCGTCACAAGAGACGATTCTTTAGAGCTAAAGAAGGAGAGACCGAGGATGAACAAGATGATTTCATCGACATTTGCTTGTCAATAATGGAGCAACCACAGCTTCCAGGAAACAGTGACCCTTATCAAATACCTATCAAATCTATTGTCCTGGACATGATAGGTGCGGGGACTGACACCACGAAACTGACCACCATCTGGACACTTTCCTTGCTGCTGAACAACCCCATGTGTTGGAAAAGGCAAAGGAAGAAGTGGATGCACACTTTGGAAAGAAAAGGAGATCAACAAATGATGCAGCAGCAGCAGTCGTGGTGGACTTTGATGATATTTGTAATCTTGTCTACATCCAGGCAATAATCAAAGAATCAATGCGGTTGTATCCAGCCAGCCCACTGGTGGAGCGATTGAGCAGCGAAGACTGTCTGGTAGGCGGGTTTCATGTACCAGCAGGGACTCGACTATGGGCAAACGTATGGAAGATACAACGAGACCCTAACGTGTGGGATGATCCATTGGTGTTTCGACCAGAGAGATTTCTGAGCGATGGCCAGAACAAGATGGTTGATGTAAGGGGCCGAAATTATGAGTTATTACCATTCGGAGCCGGTCGACGGATATGTCCTGGTATATCCTTCTCTCTGGATCTAATGCAGCTGGTACTTACTCGTCTTATTCTTGAGTTTGAAATGAAGACTCCTAGTGAGAAAGTGGACATGACAGCAACACCAGGTTTAATGAGTTACAAGGTAGTCCCCCTTGACATTCTGCTCACCGGTCGTCGCATGACAAAGCTTGAAACATCATTCATCTCCAGTTTATAA
>Par_CYP82Y2-Lb7 Par_CYP82Y2_contig_28363_CDS
ATGGAGTACTCATCCGATCTCCAGAACTACTTTTCTTATTATTTTCAGCCAACTTCCATTGTTGCTCTTCTTCTACTTGCTCTTGCATCCACTGTTGTTGTTTTGAGGAGGAAGAAAAACCACTCATCACCACCACCATTGTCGACAACAGAAACAGCGGTTTGGTCGTCGTGTGCACTGCCAATCATCGATCTTCTTCGTATTTTCATGAATAAGAAGAATGACTTAATTCATGTAACACTTGGAAATATGGCTGATAAACACGGACCGGTTTTCAGTTTCCCAACAGGTAGCAGCCATAGGACTCTGGTTGTAAGCAGTTGGGAGATGGCAAAAGAGTGTTTTACCGGCGAGAATGACATTGCCTTTTCAGATCGTCCTCTCCCGTTAGCATTCAAGACTATATTCTATGCAGGTGGTGTAGACTCGTACGGTATTTCGCAAGTACCGTACGGGAAAAATTGGAGGGAGTTGCGGAAAATCTGTGTGCATAACCTCCTCTCTAATCAGCAGTTGCTCAAGTTCAGACACTTGATAATTTCTCAAGTTGACGACTCTTTCAACAAGCTTTATGAGCTATGCAACAAGAATAAAGACGAGGGAGACTCTTCAGTTGGCATGGTGAGAATGGACGATTGGCTTGGGAAATTATCGTTCGATGTCATTGGAAGAATAGTCTGCGGATTCCAGTCACACACCGAGACGAGTGCTACTAGCAGTGTGGAACGATTTACAGAAGCAATTGATCAAGCATCGCGTTTTATGTCGATATCTGCTGTGTCAGATACCATTCCATGGCTAGGGTGGATTGACAAATTAACCGGTCTTACCAGAAACATGAACAACTGTGGGAAGAAACTAGACTCGGTTGTTGAGAGCATAATTGAAGATCATCGTCAAAAGAGACGATTTTTTAGAGCTAGAGAAGGAGAGACGAATACCACCGAGGATGATTTCATCGACATTTGCTTGTCAATAATGGAGCAGCAACCACAGCTTCCTGGAAACAGTGACCCTTATCAAATACCTATCAAATCTATTGTCCTGGACATGATAGGTGCGGGGACTGACACCACAAAACTGACCACCATCTGGACACTTTCCTTGCTGCTGAACAACCCCCATGTGTTGGACAAGGCAAAGGAAGAAGTGGATGCACACTTTGGAAAGAAAAGGAGATCAACAAATGATGCAGCAGCAGCAGCAGTCGTGGTGGACTTTGATGATATCTGCAATCTTGTCTACATCCAGGCAATAATCAAAGAATCAATGCGGTTGTATCCAGCCAGCCCACTGGTGGAGCGATTGAGCAGCCAAGATTGTCTGGTAGGCGGGTTTCATGTACCAGCAGGGACTCGATTATGGGCAAACGTATGGAAGATACAACGAGACCCTAACGTGTGGAATGATCCATTGGTGTTTCGACCAGAGAGATTTCTGAGCGATGGCCAGAACAAGATGGTTGATGTAAGGGGCCGAAATTATGAGTTATTACCATTCGGAGCCGGTCGACGGATATGTCCTGGTATATCGTTCTCTCTGGATCTAATGCAGCTGCTACTTACTCGTCTTATTCTTGAGTTTGAAATGAAGACTCCTAGTGAGAAAGTGGACATGACAGCAACACCAGGTTTAATGAGTTACAAGCTAGTCCCCCTTGACATTCTGCTCACCGCTCGTCGCATGACAAACCTTCAAACATCATTCATCTCCAGTTCATAA
>Par_CYP82Y2-Lb9 Par_CYP82Y2_contig_30186_CDS
ATGGAGTACTCATCCGATCTCCAGAACTACTTTCTTATTATTTTCAACCAACTTCCCTTGTTGCTCTTCTTCTACTTGCTCTTGCATCCACTGTTGTTGTTTTGAGGAGGAAGAAAAACCACTCATCACCACCACCATTGTCGACAACAGAAACAGCGGTTTGGTCGTCGTGTGCACTGCCAATCATCGATCTTCTTCGTATTTTCATGAATAAGAAGAATGACTTAATTCATGTAACACTTGGAAATATGGCTGATAAACACGGACCGGTTTTCAGTTTCCCAACAGGTAGCAGCCGTAGGACTCTTGTTGTAAGCAGTTGGGAGATGGCAAAAGAGTGTTTTACCGGCGAGAATGACACTGCCTTTTCAGATCGTCCTCTCCCGTTAGCATTCAAGACCATATTCTATGCAGGTGGTGTAGACTCGTACGGTATTTCCCAAGTACCGTACGGGAAAAATTGGAGGGTGTTGCGGAAAATCTGTGTGCATAACCTCCTCTCTAATCAGCAGTTGCTCAAGTTCAGACACTTGATAATTTCTCAAGTTGACGACTCTTTCAACAAGCTTTATGAGCTATGCAACAAGAATAAAGACGAGGGAGACTCTTCAGTTGGCATGGTGAGAATGGACGATTGGCTTGGGAAATTATCGTTCGATGTCATTGGAAGAATAGTCTGCGGATTCCAGTCACACACCGAGACGAGTGCTACTAGCAGTGTGGAACGATTTACAGAAGCAATTGATGAAGCATCGCGTTTTATGTCGATATCTGCTGTGTCAGATACCATTCCATGGCTAGGGTGGATTGACAAATTAACCGGTCTTACCAGAAACATGAACAACTGTGGGAAGAAACTAGACTCGGTTGTTGAGAGCATAATTGAAGATCATCGTCAAAAGAGACGATTTGCTAGATCTAAAGAAGGAGAGACGAATACCACCGAGGATGATTTCATCGACATTTGCTTGTCAATAATGGAGCAGCAACCACAGCTTCCTGGAAACAGTGACCCTTATCAAATACCTATCAAATCTATTGTCCTGGACATGATAGGTGCGGGGACTGACACCACAAAACTGACCACCATCTGGACACTTTCCTTGCTGCTGAACAACCCCCATGTGTTGGACAAGGCAAAGGAAGAAGTGGATGCACACTTTGGAAAGAAAAGGAGATCAACAAATGATGCAGCAGCAGCAGCAGTCGTGGTGGACTTTGATGATATCTGCAATCTTGTCTACATCCAGGCAATAATCAAAGAATCAATGCGGTTGTATCCAGCCAGCCCACTGGTGGAGCGATTGAGCAGCCAAGATTGTCTGGTAGGCGGGTTCCATGTACCAGCAGGGACTCGATTATGGGCAAACGTATGGAAGATACAACGAGACCCTAACGTGTGGAATGATCCATTGGTGTTTCGACCAGAGAGATTTCTGAGCGATGGCCAGAACAAGATGGTTGATGTAAGGGGCCGAAATTATGAGTTATTACCATTCGGAGCCGGTCGACGGATATGTCCTGGTATATCGTTCTCTGGATCTAATGCAGCTGCTACTTACTCGTGTTATTCTAGAGTTTGAAATGAAGACTCCTAGTGAGAAAGTGGACATGACAGCAACACCAGGTTTAATGAGTTACAAGCTAGTCCCCCTTGACATTCTGCTCACCGCTCGTCGCATGACAAAGCTTGAAACATCATTCATCTCCAGTTCATAA
>Par_CYP82Y2-Lb8 Par_CYP82Y2_contig_30192_CDS
ATGGAGTACTCATCCGATCTCCGGAACTACTACTTTTCTTATTATTTTCAACCAACTTCCATTGTTGCTCTTCTTCTACTTGCTCTTGCATCCACTGTTGTTGTTTTGAGGAGGAAGAAAAACCACCCATCACCACCACCATTGTCGACAACAGAAACAGCGGTTTGGTCGTCGTGTGCACTGCCAATCATCGATCTTCTTCGTATTTTCATGAATAAGAAGAATGACTTAATTCATGTAACACTTGGAAATATGGCTGATAAACACGGGCCGGTTTTCAGTTTCCCAACAGGTAGCAGCCATAGGACTCTGGTTGTAAGCAGTTAGGAGATGGCAAAGAGTGTTTTACCGGCGAGAATGACATTGCCTTTCAGATCGTCCTCTCCCGTTAGCATTCAAGACCATATTCTATGCAGGTGGTGTAGACTCGTACGGTATTTCCCATACCGTATGGGAAAAATTGAGGGAGTTGCGGAAAATCTGTGTGCATAACCTCCTCTCTAATCAGCAGTTGCTCAAGTTCAGACACTTGATAATTTCTCAAGTTGACGACTCTTTCAACAAGCTTTTATGAGCTATGCAGCAAGAATAAAGACGAGGAGACTCTTCAGTTGGCATGGTGAGAATGGACGATTGGCTTGGGAAATTATCGTTCGATGTCATTGGAAGAATAGTCTGCGGATTCCAGTCACACACCGAGACGAGTGCTACTAGCAGTGTGGAACGATTTACAGAAGCAATTGATGAAGCATCGCGTTTTATGTCGATATCTGCTGTCAGATACCATTCCATGGCTAGGGTGGATTGACAAATTAACTGGTCTTACCAGAAACATGAACAACTGTGGGAAGAACTAGACTCGGTTGTTGAGAGCATAATTGAAGATCATCGTCAAAAAGAGACGATTTTTTAGAGCTAAAGAAGGAGAGACGAAGCACCACTGAGGATGATTTCATCGACATTTTGCTTGTCAATAATGGAGCAACCACAGCTTCCTGGAACAGTGACCCTTATCAAATACCTATCAAATCTATTGTCCTGGACATGATAGGTGCGGGACTGACACCACAAAACTGACCACCATCTGGACACTTTCCTTGCTGCTGAACAACCCCATGTGTTGACAAGGCAAAGGAAGAAGTGGATGCACACTTTGGAAAGAAAAGGAGATCAACAAATGATGCAGCAGCAGCAGCAGTCGTGGTGGGACTTTGATGATATCTGCAATCTTGTCTACATCCAGGCAATAATCAAAGAATCAATGCGGTTGTATCCAGCCAGCCCACTGGTGGAGCGATTGAGCAGCCAAGATTGTCTGGTAGGCGGGTTTCATGTACCAGCAGGGACTCGATTATGGGCAAACGATGGAAGATACAACCAGACCCTAACGTGGTGGAATGATCCATTGGTGTTTCGACCAGAGAGATTTCTGAGCGATGGCCAGAACAAGATGGTTGATGTAAGGGGCCGAAATTATGAGTTATTACCATTCGGAGCCGGTCGACGGATATGTCCTGGTATATCGTTCTCTCTGGATCTAATGCAGCTGCTACTTACTCCGTGTTATTCTTGAGTTTGAAATGAAGACTCCTAGTGAGAAAGTGGACATGACAGCAACACCAGGTTTAATGAGTTACAAGCTAGTCCCCTTGACATTCTGCTCACCGCTCGTCGCATGACAAAGCTTGAAACATCATTCATCTCAGTTCATAA
>Prh_CYP82Y2-La5-PrhUNG50800 Prh_CYP82Y2_PrhUNG50800.0_CDS GWHAZPI00000022   OriSeqID=ups_15   Len=9335105 AKO60176
ATGGAGTACTCTGATCTCCAGCTTTTTGGTTTTCAGCCAACTTCCGTTGTTGCTCTTCTACTTGCTCTTGTATCCATATTACTTGGTGTTATTGCAGTTTCTCATCATCGGGCAAAACCATCGTGTGCATTGCCAATGATCGGTCTTTATCATGTTTTCATGAATAAAACCGGCTTAATTCATGTAACTCTTGGAAACATGGCTGATAAATACGGACCCATTTTCAGTTTCCCAACAGGTGGCCATAGGGCTCTAGTTGTGAGTAGTTGGGAGATGGCAAAAGAGTGTTTTACAGGCGACAATGACATTGTTTTTTCAAATCGTCCTATGCCGTTATCGTTTAAGATTATATTCAATGCAGGTGGTATAGACTCAGCCGGTCTTACACAAGTACCTTATGGAAAATATTGGAGGGAGTTACGAAAGATCTGTGTGCACAACCTTCTCTCAAATCAACAATTACTCAAGTTCAGACACTTGATAAATTCTCAAGTTGATACCTCTTTCACTAAACTGTACAAGTCATGCAACAAGGGAAATTCTGGCATGGTGAGAATGGATGATTGGCTTGGAGAATTATCATTCAACGTGATAGGAAGAATAGTCTGCGGATTCCGATCAGACACTGAGACAAGTGCCACAAGCAGTGCGGAACGATTTACAGTAGCAATTGATGAAGCATCGCGTTTTATGTCGATACCTGCAGTGTCAGATACCTTTCCGTGGCTAGGATGGATTGATCGATTAACTGGTCTTATAAAAGATATGAAGCACCATGCAAAAAAATTAGACTTAGTGGTTGAGAGCATAATTGAAGATCATCGTCAAAAGAGAACAAAAAAAGGAGATGAGAATAACACCGAGGATGAACAAGATGACTTCATTGACATTTGTTTGTCAATTATGGAGCAACCAGAGCTTCCTGGAAACAATTACGCTCGTCAAATGCCTATCAAATCTATCATCGTGGACATGATAGGCGGGGCGACTGACACCACAAAACTGACCACAATCTGGACCCTTTCCTTGCTTCTGAATAACCCTCATGTGTTAGGCAAGGCAAAACAAGAAGTGGATGCACACTTTGGAAAGAAAAGGAGTTCAACCAATGGGGAAGTCACGGTGGATTTTGATGATATTCGTAGCCTTGTCTACATCCAGGCAATCATCAAAGAATCAATGCGGTTGTACCCAGCCAGTCCAGTGGTGGAGCGACTGAGCAGTGAAGATTGTGTGGTTGGTGGGTTTCATGTACCAGCAGGGACACGATTATGGGTAAACGTATGGAAGGTTCAACGAGATCCAGAAGTATGGGATGATCCGTCGGTGTTTCGACCAGAGAGATTTTTGAGTAATGAGCAGAAGATGGTTGATGTAAGGGGTCAAGATTATGAGTTGTTACCATTTGGAGCCGGTCGACGGATATGTCCAGGTGTATCGTTCTCTTTGGATCTAATGCACCTGGTACTTACTCGTCTTATTCTTGAGTTTGAAATTAAGTCTCCTGGTGGGGAAGTGGACATGACAGCAACACAAGGTTTAATGAGTTACAAGGTAGTCCCCCTTGACATTCTGCTCACCCGTCGCATGCTTTAG
>Prh_CYP82Y2-La9-Prh07G32030 Prh_CYP82Y2_Prh07G32030.0_CDS GWHAZPI00000007   Chromosome 7   Complete=F   Circular=F   OriSeqID=chr7   Len=256729468
ATGGAGTACTCTGATCTCCAACTTTTTGGGTTTCAGCCAACTTCCGTTGTTGCTCTTCTACTTGCTCTTGTATCCATATTACTTGGTGTTATTGCAGTTTCTCATCATCGGGCAAAACCATCGTGTGCATTGCCAATGATCGGTCTTTATCATGTTTTCATGAATAAAACCGGCTTAATTCATGTAACTCTTGGAAACATGGCTGATAAATACGGACCCATTTTCAGTTTCCCAACAGGTGGCCATAGGGCTCTAGTTGTGAGTAGTTGGGAGATGGCAAAAGAGTGTTTTACAGGCAACAATGACATTGTTTTTTCAAATCGTCCTATGCCGTTATCGTTTAAGATTATATTCAATGCAGGTGGTATAGACTCAGCCGGTCTTTCTCAAGTACCTTATGGAAAATATTGGAGGGAGTTACGAAAGATCTGTGTGCACAACCTTCTCTCAAATCAACAACTACTCAAGTTCAGACACTTGATAAATTCTCAAGTTGATACCTCTTTCACTAAACTGTACGAGTCATGCAACAAGGGAAATTCTGGCATGGTGAGAATGGATGATTGGCTTGGAGAATTATCATTCAACGTGATAGGAAGAATAGTCTGCGGATTCCGATCAGACACTGAGACAAGTGCTACAAGCAGTGCGGAACGATTTACAGTAGCAATTGATGAAGCATCACGTTTTATGTCCATACCTGCAGTGTCAGATACCTTTCCGTGGCTAGGATGGATTGATCGATTAACTGGTCTTATAAAAGATATGAAGCACCATGCAAAAAAATTAGACTTAGTGGTTGAGAGCATAATTGAAGATCATCGTCAAAAGAGACGATTTTCTAGAACAAAAAAAGGAGATGAGAATAACACCGAGGATGAACAAGATGACTTCATTGACATTTGTTTGTCAATTATGGAGCAACCAGAGCTTCCTGGAAACAATTACGCTCGTCAAATGCCTATCAAATCTATCATCGTGGACATGATAGGCGGGGCGACTGACACCACAAAACTGACCACAATCTGGACCCTTTCCTTGCTGCTGAATAACCCCCATGTGTTAGGCAAGGCAAAAGAAGAAGTGGATGCACACTTCGGAAAGAAAAGGAGTTCAACCAATGGGGAAGTCATGGTGGATTTTGATGATATTCGTAGCCTTGTCTACATCCAGGCAATCATCAAAGAATCAATGCGGTTGTACCCAGCCAGTCCAGTGGTGGAGCGACTGAGCAGTGAAGATTGTGTGGTTGGTGGGTTTCATGTATCAGCAGGGACGCGATTATGGGTTAACGTATGGAAGGTTCAACGAGACCCAGAAGTATGGGATGATCCGTCGGTGTTTCGACCAGAGAGATTTTTAAGTAATTCGCAGAATATGGTTGATGTAAGGGGTCAAGATTATGAGTTGTTACCATTTGGAGCCGGTCGTAGGATATGTCCAGGTATATCGTTCTCTATGGATCTAATGCACTTGGTACTTACTCGTCTTATTCTTGAGTTTGAAATGAAGTCTCCTAACGGGAAAGTGGACATGACAGCAACACAAGGTTTGATGAGTTACAAGGTAGTCCCCCTCGATATTATGCTCACCCGTCGCATGATTTAG
>Prh_CYP82Y2-Ld1-PrhUNG44340 Prh_CYP82Y_PrhUNG44340.0_CDS GWHAZPI00000018:5237200-5239106   OriSeqID=ups_11   Len=12049713
ATGGAGTACTCTAATCTCCTGCTTTCTTATTTTCAACCAACTTCCTTTGTTGCTCTTCTACTTACTCTTGTATGTATATTACTAGTCAGTGTTATTGGTTTGAGGAAGAGAGTTTTGAAAAATTACTCATCACCATCATCATCTTGTGCATTGCCAATGATTGGTCTTCTTCAAGTTTTCATGAATAAAAACGAATTAGTTCATGTAACTCTTGGAAACATGGCTGATAAATACGGACCGATTTTCAGTTTCCCAACAGGTAGCCATAAGACTCTAGTTGTGAGCAGTTGGGAGATGGTAAAAGAGTGTTTTACAGGCGACAACGACACCATCTTTTCGAATCGGCCTATACCTTTAGCGTTTAAGCTTATTTTCTATGCAGGTGATACTGATTCATACGGTCTTTCGCAAGTACCTTACGGAAAATACTGGAGGGAGTTGCGAAAGATCTGTGTGCATAACCTCCTCTCTAATCAACAGTTACTCAAGTTTAGACACTTGATAATTTCTCAAGTTGATAACTCTTTCAATAAGCTTTATCAGTTATGCGATAACCAGGGAGACTCTGGCATGGTGAGAATGGATGATTGGCTTGGGGAATTATCGTTCAACGTGATAGGGAGAATAGTCTGTGGTTTCCAATCACACAGCGATACAAGTTCTATAAGCAGTGTGGAGCGATTTACAGAAGCCATTGAAGAAGCATCACATTTTATGTCCGTAACTGCAGTTTCAGATACCGCTCCATGGCTAGGGTGGATTGATCATTTGTCTGGTCTTACGAGAAATATGAAGCACTGCCAAAAGAAATTATATTTTGTGGTTGAGAGCATAATAGAAGATCATCGTCAAAAGAGAGGATTTTCTGGAACTAAACAAGGAGACGAGAATACCACCCAAGAAGATGACTTCATCGACATTTGCTTGTCAATTATAGAGCAAGCAAAGCTTCCTGGAAACAATAACCTTAATCAAATACCTATCACATCTATTGTCCTGGACATGGTAGGCGGGGCGACTGACACCACAAAACTGACCATGACCTGGACCCTTTCCTTGCTGCTGAACAACCCACATGTACTGAACAAGGCAAAACAAGAAGTGGATGCACACTTTGAAACAAAAAGGAGGTCAACTAATGATGCAGCAGCAGTCGTGGTGGATTATGATGATATTCGTAACCTTGTCTACATCCAGGCAATCATCAAAGAATCAATGCGGTTGTATCCAGCCAGCCCGCTGGTGGAGCGACTGAGCAGCCAAGATTGTGTGGTCGGTGGTTTTCACGTACCAGCAGGGACGCGATTATGGGCTAATATATGGAAGATGCAACGAGATCCCAAAGTATGGGATGACCCATTGGTTTTTCAACCAGAGAGGTTTTTATGCAATGACAAAAAGATGGTTGATGTAAGGGGTCAAAATTATGAGCTGATACCATTTGGAGCTGGTCGACGGATATGTCCTGGCATATCTTTTTCCTTGGATCTAATGCATCTGGTACTTACTCGTCTTATTCTTGAGTTTGAAATGAAGTCTCCCAGTGGGAAAGTTGACATGAAAGCAACCGCAGGCTTAATGAGTTATAAGGTAGTCCCCCTTGATATTTTGCTCACACGTCGCATGCTTTAG
>Prh_CYP82Y2-Ld2-PrhUNG44360 Prh_CYP82Y_PrhUNG44360.0_CDS GWHAZPI00000018:5332149-5334040   OriSeqID=ups_11   Len=12049713
ATGGAGTACTCTAATCTCCTGCTTTCTTATTTTCAACCAACTTCCTTTGTTGCTCTTCTACTTACTCTTGTATGTATATTACTAGTCAGTGTTATTGGTTTGAGGAAGAGAGTTTTGAAAAATTACTCATCACCATCATCATCTTGTGCATTGCCAATGATTGGTCTTCTTCAAGTTTTCATGAATAAAAACGAATTAGTTCATGTAACTCTTGGAAACATGGCTGATAAATACGGACCGATTTTCAGTTTCCCAACAGGTAGCCATAAGACTCTAGTTGTGAGCAGTTGGGAGATGGTAAAAGAGTGTTTTACAGGCGACAACGACACCATCTTTTCGAATCGGCCTATACCTTTAGCGTTTAAGCTTATTTTCTATGCAGGTGATACTGATTCATACGGTCTTTCGCAAGTACCTTACGGAAAATACTGGAGGGAGTTGCGAAAGATCTGTGTGCATAACCTCCTCTCTAATCAACAGTTACTCAAGTTTAGACACTTGATAATTTCTCAAGTTGATAACTCTTTCAATAAGCTTTATCAGTTATGCGATAACCAGGGAGACTCTGGCATGGTGAGAATGGATGATTGGCTTGGGGAATTATCGTTCAACGTGATAGGGAGAATAGTCTGTGGTTTCCAATCACACAGCGATACAAGTTCTATAAGCAGTGTGGAGCGATTTACAGAAGCCATTGAAGAAGCATCACATTTTATGTCCGTAACTGCAGTTTCAGATACCGCTCCATGGCTAGGGTGGATTGATCATTTGTCTGGTCTTACGAGAAATATGAAGCACTGCCAAAAGAAATTATATTTTGTGGTTGAGAGCATAATAGAAGATCATCGTCAAAAGAGAGGATTTTCTGGAACTAAACAAGGAGACGAGAATACCACCCAAGAAGATGACTTCATCGACATTTGCTTGTCAATTATAGAGCAAGCAAAGCTTCCTGGAAACAATAACCTTAATCAAATACCTATCACATCTATTGTCCTGGACATGGTAGGCGGGGCGACTGACACCACAAAACTGACCATGACCTGGACCCTTTCCTTGCTGCTGAACAACCCACATGCACTGAACAAGGCAAAACAAGAAGTGGATGCACACTTTGAAACAAAAAGGAGGTCAACTAATGATGCAGCAGCAGTCGTGGTGGATTATGATGATATTCGTAACCTTGTCTACATCCAGGCAATCATCAAAGAATCAATGCGGTTGTATCCAGCCAGCCCGCTAGTGGAGCGACTGAGCAGCCAAGATTGTGTGGTCGGTGGTTTTCACGTACCAGCAGGGACGCGATTATGGGCTAATATATGGAAGATGCAACGAGATCCCAAAGTATGGGATGACCCATTGGTTTTTCAACCAGAGAGGTTTTTATGCAATGACAAAAAGATGGTTGATGTAAGGGGTCAAAATTATGAGCTAATACCATTTGGAGCTGGTCGACGGATATGTCCTGGCATATCTTTTTCCTTGGATCTAATGCATCTGGTACTTACTCGTCTTATTCTTGAGTTTGAAATGAAGTCTCCCAGTGGGAAAGTTGACATGAAAGCAACCGCAGGCTTAATGAGTTACAAGGTAGTCCCCCTTGATATTTTGCTCACACGTCGCATGCTTTAG
>Prh_CYP82Y2-Ld3-PrhUNG44410 Prh_CYP82Y_PrhUNG44410.0_CDS GWHAZPI00000018:5790867-5792757   OriSeqID=ups_11   Len=12049713
ATGGAGTACTCTAATCTCCTGCTTTCTTATTTTCAACCAACTTCCTTTGTTGCTCTTCTACTTACTCTTGTATGTATATTACTAGTCAGTGTTATTGGTTTGAGGAAGAGAGTTTTGAAAAATTACTCATCACCATCATCATCTTGTGCATTGCCAATGATTGGTCTTCTTCAAGTTTTCATGAATAAAAACGAATTAGTTCATGTAACTCTTGGAAACATGGCTGATAAATACGGACCGATTTTCAGTTTCCCAACAGGTAGCCATAAGACTCTAGTTGTGAGCAGTTGGGAGATGGTAAAAGAGTGTTTTACAGGCGACAACGACACCATCTTTTCGAATCGGCCTATACCTTTAGCGTTTAAGCTTATTTTCTATGCAGGTGATACTGATTCATACGGTCTTTCGCAAGTACCTTACGGAAAATACTGGAGGGAGTTGCGAAAGATCTGTGTGCATAACCTCCTCTCTAATCAACAGTTACTCAAGTTTAGACACTTGATAATTTCTCAAGTTGATAACTCTTTCAATAAGCTTTATCAGTTATGCGATAACCAGGGAGACTCTGGCATGGTGAGAATGGATGATTGGCTTGGGGAATTATCGTTCAACGTGATAGGGAGAATAGTCTGTGGTTTCCAATCACACAGCGATACAAGTTCTATAAGCAGTGTGGAGCGATTTACAGAAGCCATTGAAGAAGCATCACATTTTATGTCCGTAACTGCAGTTTCAGATACCGCTCCATGGCTAGGGTGGATTGATCATTTGTCTGGTCTTACGAGAAATATGAAGCACTGCCAAAAGAAATTATATTTTGTGGTTGAGAGCATAATAGAAGATCATCGTCAAAAGAGAGGATTTTCTGGAACTAAACAAGGAGACGAGAATACCACCCAAGAAGATGACTTCATCGACATTTGCTTGTCAATTATAGAGCAAGCAAAGCTTCCTGGAAACAATAACCTTAATCAAATACCTATCACATCTATTGTCCTGGACATGGTAGGCGGGGCGACTGACACCACAAAACTGACCATGACCTGGACCCTTTCCTTGCTGCTGAACAACCCACATGTACTGAACAAGGCAAAACAAGAAGTGGATGCACACTTTGAAACAAAAAGGAGGTCAACTAATGATGCAGCAGCAGTCGTGGTGGATTATGATGATATTCGTAACCTTGTCTACATCCAGGCAATCATCAAAGAATCAATGCGGTTGTATCCAGCCAGCCCGCTAGTGGAGCGACTGAGCAGCCAAGATTGTGTGGTCGGTGGTTTTCACGTACCAGCAGGGACGCGATTATGGGCTAATATATGGAAGATGCAACGAGATCCCAAAGTATGGGATGACCCATTGGTTTTTCAACCAGAGAGGTTTTTATGCAATGACAAAAAGATGGTTGATGTAAGGGGTCAAAATTATGAGCTAATACCATTTGGAGCTGGTCGACGGATATGTCCTGGCATATCTTTTTCCTTGGATCTAATGCATCTGGTACTTACTCGTCTTATTCTTGAGTTTGAAATGAAGTCTCCCAGTGGGAAAGTTGACATGAAAGCAACCGCAGGCTTAATGAGTTACAAGGTAGTCCCCCTTGATATTTTGCTCACACGTCGCATGCTTTAG
>Prh_CYP82Y2-Ld4-PrhUNG44440 Prh_CYP82Y_PrhUNG44440.0_CDS GWHAZPI00000018:5928476-5930191   OriSeqID=ups_11   Len=12049713
ATGGAGTACTCTAATCTCCTGCTTTCTTATTTTCAACCAACTTCCTTTGTTGCTCTTCTACTTACTCTTGTATGTATATTACTAGTCAGTGTTATTGGTTTGAGGAAGAGAGTTTTGAAAAATTACTCATCACCATCATCATCTTGTGCATTGCCAATGATTAGTCTTCTTCAAGTTTTCATGAATAAAAACGAATTAGTTCATGTAACTCTTGGAAACATGGCTGATAAATACGGACCGATTTTCAGTTTCCCAACAGGTAGCCATAAGACTCTAGTTGTGAGCAGTTGGGAGATGGTAAAAGAGTGTTTTACAGGCGACAACGACACCATCTTTTCGAATCGGCCTATACCTTTAGCGTTTAAGCTTATTTTCTATGCAGGTGATACTGATTCATACGGTCTTTCGCAAGTACCTTACGGAAAATACTGGAGGGAGTTGCGAAAGATCTGTGCATAACCTCCTCTCTAATCAACAGTTACTCAAGTTTAGACAGTTGATAATTTCTCAAGTTGATAACTCTTTCAATAAGCTTTATCAGTTATGCGATAACCAGGGAGACTCTGGCATGGTGAGAATGGATGATTGGCTTGGGGAATTATCGTTCAACGTGATAGGGAGAATAGTCTGTGGTTTCCAATCACACAGCGATACAAGTTCTATAAGCAGTGTGGAGCGATTTACAGAAGCCATTGAAGAAGCATCACATTTTATGTCCGTAACTGCAGTTTCAGATACCGCTCCATGGCTAGGTGGATTGATCATTTGTCTGGTCTTACGAGAAATATGAAGCACTGCCAAAAGAAATTATATTTTGTGGTTGAGAGCATAATAGAAGATCATCGTCAAAAGAGATTTTCTGGAACTAAACAAGGAGACGAGAATACCACCCAAGAAGATGACTTCATCGACATTTGCTTGTCAATTATAGAGCAAGCAAAGCTTCCTGGAAACAATAACCTTAATCAAATACCTATCACATCTATTGTCCTGGACATGGTAGGCGGGGCGACTGACACCACAAAACTGACCATGACCTGGACCCTTTCCTTGCTGCTGAACAACCCACATGTACTGAACAAGGCAAAACAAGAAGTGGATGCACACTTTGAAACAAAAAGGAGGTCAACTAATGATGCAGCAGCAGTCGTGGTGGATTATGATGATATTCGTAACCTTGTCTACATCCAGGCAATCATCAAAGAATCAATGCGGTTGTATCCAGCCAGCCCGCTGGTGGAGCGACTGAGCAGCCAAGATTGTGTGGTCGGTGGTTTTCACGTACCAGCAGGGACGCGATTATGGGCTAATATATGGAAGATGCAACGAGATCCCAAAGTATGGGATGACCCATTGGTTTTTCAACCAGAGAGGTTTTTATGCAATGACAAAAAGATGGTTGATGTAAGGGGTCAAAATTATGAGCTGATACCATTTGGAGCTGGTCGACGGATATGTCCTGGCATATCTTTTTCCTTGGATCTAATGCATCTGGTACTTACTCGTCTTATTCTTGAGTTTGAAATGAAGTCTCCCAGTGGGAAAGTTGACATGAAAGCAACCGCAGGCTTAATGAGTTACAAGGTAGTCCCCCTTGATATTTTGCTCACACGTCGCATGCTTTAG
>Pse_CYP82Y2-La10-Pse01G39960 Pse_CYP82Y2_Pse01G39960.0_CDS GWHAZPH00000001   Chromosome 1   Complete=F   Circular=F   OriSeqID=chr1   Len=329104670
ATGGAGTACTCTGATCTCCAGTTTTTTAATTTTCAGCCAACTTTTGTTGTTGCTCTTCTAGTTGCTCTTCCATCCATATTACTTGGTTTTATAGCAGTTTCTCATCATCGGGCAAAACCATCGTGTGCATTGCCAATGATCGGTCTTTATCATGTTTTCATGAATAAAACCGGCTTAATTCATGTCACTCTTGGAAATATGGCTGATAAATACGGACCTATTTTCAGTTTCCCAACAGGTGGCCACAGGGCTCTAGTTGTGAGCAGTTGGGAGATGGCAAAAGAGTGTTTTACAGGAAACAATGACATTGTTTTTTCAAATCGTCCTATGCCGTTATCGTTTAAGATTATATTCAATGCAGGTGGTATCGACTCAGCCGGTCTTTCACAAGTACCGTATGGAAAATATTGGAGGGAGTTACGAAAGATCTGTGTGCACAACCTTCTCTCAAATCAACAACTACTCAAGTTCAGGCACTTGATAAATTCTCAAGTTGATACCTCTTTCAATAAACTATACGAGTCATGCAACAAAAGTAAAAACTCTGAAAATGAGGGAGACTCTACTACTACCGCAGCTGGCATGGTGAGAATGGATGATTGGCTTGGAAAATTATCATTCAACGTGATAGGAAGAATAGTCTGCGGATTCCAATCAGACACCGACACAAGTGCTACAAGCAGTGCGGAACGATTTACAGTAGCAATTGATGAAGCATCACGTTTTATGTCCATACCTGCAGTCTCAGATACCTTTCCATGGCTAGGGTGGATTGATCAGTTAAGTGGTCTTATAAAAGATATGAAGCACCACGCAAAAAAATTAGACTTAGTGGTTGAAAGCATAATTGAAGATCATCGTCAAAAGAGACGATTTTCTAGAACTAAAAAAGGAGATGAGAATACCACCGAGGATGAACAAGATGACTTCATTGACATTTGTTTGTCAATAATGGAGCAACCAGAGCTTCCTGGAAACAATTACGCTCGTCAAATGCCTATCAAATCTATCATCGTGGACATGATAGGCGGGGCGACTGACACCACAAAACTGACCACAATCTGGACCCTTTCCTTGCTGCTGAATAACCGCCATGTGCTAGACAAGGCAAAAGAAGAAGTGGATGCGCACTTTGGAACAAAAAGGAAATCAACAAATGGGGAAGTCATGGTGGATTTTGATGATATTCGTAACCTTGTCTACGTCCAAGCGATCATCAAAGAATCGATGCGGTTGTATCCAGCCAGCCCAGTGGTGGAGCGACTGAGCAGCGAAGATTGTGTGGTTGGTGGGTTTCATGTACCAGCAGGGACACGGTTATGGGTTAACGTATGGAAGGTTCAACGAGAGCCAGAAGTATGGGATGATCCGTCGGTGTTTCGACCAGAGAGATTTTTGAGCAATGAGCAGAAGATGGTTGATGTACGGGGTCAAGATTATGAGTTGTTACCATTTGGAGCAGGTCGACGGATATGTCCAGGTGTATCGTTCTCTATGGATCTAATGCACCTGGTACTTACTCGTCTCATTCTTGAGTTTGAAATGAAGTCGCCTGTTGGGGAAGTGGACATGACGGCGACACAAGGTTTAATGAGTTACAAGGTAGTCCCCCTTGACATTCTGCTGACCCGTCGCATGCTTTAG
>Pse_CYP82Y2-La11-Pse11G05160 Pse_CYP82Y2_Pse11G05160.0_CDS GWHAZPH00000011   Chromosome 11   Complete=F   Circular=F   OriSeqID=chr11   Len=201785181
ATGGAGTACTCTGATCTCCAGCTTTTTGGTTTTCAGCCAACTTCCGTTGTTGCTCTTGTACTTGCTCTTGTATCCATATTACTTGGCGTTATTGCAGTTTCTCATCATCGGGCAAAACCATCGTGTGCATTGCCAATGATCGGTCTTTATCATGTTTTCATGAATAAAACCGGCTTAATTCATGTAACTCTAGGAAATATGGCGCATAAATACGGACCTGTTTTCAGTTTCCCAACAGGTGGCCATAGGGCTCTAGTTGTGAGCAGTTGGGAGATGGCAAAAGAGTGTTTTACAGGCGACAATGACATAGTTTTTTCAAATCGTCCTATGCCGCTATCGTTTAAGATTATATTCAATGCAGGTGGTATAGACTCAGCCGGTCTTTCACAAGTACCGTATGGAAAATATTGGAGGGAGTTGCGAAAGATCTGTGTGCACAACCTTCTCTCAAATCAACAGTTACTCAAGTTCAGACACTTGATAAATTCTCAAGTTAATACCTCTTTCAGTAAACTATACGAGTCATGCAACAAAAGTAAAAACTCTGAAAACGAGGGAGACTCTACTACTACTGCAGCTGGCATGGTGAGAATGGATGATTGGCTTGGAGAATTGTCATTCAACGTGATAGGAAGAATAGTCTGCGGATTCGAATCAGACACAGCGACAAGTGCTACAAGCAGTGCGGAACGATTTACAGTAGCAATTGATGAAGCATCGCGTTTTATGTCCATACCTGCAGTGTCGGATACCTTTCCATGGCTAGGATGGATTGATCGGTTAACTGGTCTTATAAAAGATATGAAGCACCACGCAAAAAAATTAGACTTAGTGGTTGAAAGCATAATTGAAGATCATCGTCAAAAGAGACGATTTTCTAGAACTAAAAAAGGAGATGAGAATGACACTGAGGATGAACAAGATGACTTCATTGACATTTGTTTGTCAATTACGGAGCAACCAGAGCTTCCTGGAAACGATTACGCTCGTCAAATGCCTATCAAATCTATCATCGTGGACATGATAGGCGGGGCGACTGACACCACAAAACTGACCACAATCTGGACCATTTCCTTGCTTCTGAATAACCCACATGTGCTAGACAAGGCAAAAGAAGAAGTGGATATGCACTTTGGAACAAAAAGAAGTTCAACAAATGGGGAATTCATGGTGGATTTTGATGATATTCGTAACCTTGTCTACATCCAAGCGATCATCAAAGAATCGATGCGGTTGTATCCAGCCAGTCCAGTGGTGGAGCGACTGAGCAGCGAAGATTGTGTGGTTGGTGGTTTTCATGTACCAGCAGGGACGCGATTATGGGTTAACGTATGGAAGATTCAACGAGACCCAAAAGTATGGGATGATCCCTTGGTGTTTCGACCAGAGAGGTTTTTGAGCAATAAGAAGATGATTGATGTAAGGGGTCAACATTATGAGTTGTTACCATTTGGAGCCGGTCGTCGGGTATGTCCAGGTGTATCGTTCTCTTTGGATCTAATGCACTTGGTACTTACTCGTCTTATTCTTGAGTTTGAAATGAAGTCTCCTGGTGGGGAAGTGGACATGACAGCAACACAAGGTTTAATGAGTTACAAGGTAGTCCCCCTCGATATTATGCTCACCCGTCGGATGCTTTAG
>Pse_CYP82Y2-La12-Pse11G05200 Pse_CYP82Y2_Pse11G05200.0_CDS GWHAZPH00000011   Chromosome 11   Complete=F   Circular=F   OriSeqID=chr11   Len=201785181
ATGGAGTACTCTGATCTCCAGCTTTTTGGTTTTCAGCCAACTTCCGTTGTTGCTCTTGTACTTGCTCTTGTATCCATATTACTTGGCGTTATTGCAGTTTCTCATCATCGGGCAAAACCATCGTGTGCATTGCCAATGATCGGTCTTTATCATGTTTTCATGAATAAAACCGGCTTAATTCATGTAACTCTAGGAAATATGGCGCATAAATACGGACCTGTTTTCAGTTTCCCAACAGGTGGCCATAGGGCTCTAGTTGTGAGCAGTTGGGAGATGGCAAAAGAGTGTTTTACAGGCGACAATGACATAGTTTTTTCAAATCGTCCTATGCCGCTATCGTTTAAGATTATATTCAATGCAGGTGGTATAGACTCAGCCGGTCTTTCACAAGTACCGTATGGAAAATATTGGAGGGAGTTGCGAAAGATCTGTGTGCACAACCTTCTCTCAAATCAACAGTTACTCAAGTTCAGACACTTGATAAATTCTCAAGTTAATACCTCTTTCAGTAAACTATACGAGTCATGCAACAAAAGTAAAAACTCTGAAAACGAGGGAGACTCTACTACTACTGCAGCTGGCATGGTGAGAATGGATGATTGGCTTGGAGAATTGTCATTCAACGTGATAGGAAGAATAGTCTGCGGATTCGAATCAGACACAGCGACAAGTGCTACAAGCAGTGCGGAACGATTTACAGTAGCAATTGATGAAGCATCGCGTTTTATGTCCATACCTGCAGTGTCGGATACCTTTCCATGGCTAGGATGGATTGATCGGTTAACTGGTCTTATAAAAGATATGAAGCACCACGCAAAAAAATTAGACTTAGTGGTTGAAAGCATAATTGAAGATCATCGTCAAAAGAGACAGTTTTCTAGAACTAAAAAAGGAGATGAGAATGACACTGAGGATGAACAAGATGACTTCATTGACATTTGTTTGTCAATTACGGAGCAACCAGAGCTTCCTGGAAACGATTACGCTCGTCAAAAGCCTATCAAATCTATCATCGTGGACATGATAGGCGGGGCGACTGACACCACAAAACTGACCACAATCTGGACCATTTCCTTGCTTCTGAATAACCCACATGTGCTAGACAAGGCAAAAGAAGAAGTGGATGCACACTTTGGAACAAAAAGAAGTTCAACAAATGGGGAATTCATGGTGGATTTTGATGATATTCGTAACCTTGTCTACATCCAAGCGATCATCAAAGAATCGATGCGGTTGTATCCAGCCAGTCCAGTGGTGGAGCGACTGAGCAGCGAAGATTGTGTGGTTGGTGGTTTTCATGTACCAGCAGGGACGCGATTATGGGTTTACGTATGGAAGATTCAACGAGACCCAGAATGGGATGATCCCTTGGTGTTTCGACCAGAGAGGTTTTTGAGCAATAAGAAGATGATTGATGTAAGGGGTCAACATTATGAGTTGTTACCATTTGGAGCCGGTCGTCGGGTATGTCCAGGTGTATCGTTCTCTTTGGATCTAATGCACTTGGTACTTACTCGTCTTATTCTTGAGTTTGAAATGAAGTCTCCTGGTGGGGAAGTGGACATGACAGCAACACAAGGTTTAATGAGTTACAAGGTAGTCCCCCTCGATATTATGCTCACCCGTCGGATGCTTTAG
>Pse_STORR-Pse15G00630 Pse_STORR_Pse15G00630.0_CDS GWHAZPH00000015:1533301-1537160   Chromosome 15   Complete=F   Circular=F   OriSeqID=chr15   Len=173543440
ATGGAGCTCCAATATATTTCTTATTTTCAACCAACTTCCTCCGTTGTTGCTCTTCTACTTGCTCTTGTATCCATCTTATCCAGTGTCGTTGTTTTGAGGAAGACATTTTTGAATAACTACTCATCATCACCTGCATCATCCACAAAAACAGCGGTACTTTCTCATCAGCGGCAGCAGTCGTGTGCATTGCCAATTTCCGGTCTCCTCCATATTTTCATGAATAAAAACGGCTTAATTCATGTAACTCTTGGAAATATGGCTGATAAATACGGTCCGATTTTCAGTTTCCCAACAGGTAGCCATAGAACTCTCGTTGTGAGCAGTTGGGAGATGGTAAAAGAGTGTTTTACTGGCAACAATGACACTGCTTTCTCAAACCGTCCTATCCCGTTAGCTTTTAAGACTATATTCTATGCATGCGGTGGCATAGACTCATACGGTCTTTCGAGTGTACCTTATGGAAAATATTGGAGGGAGCTTCGAAAGGTCTGTGTGCATAACCTCCTGTCTAATCAACAACTACTCAAGTTCAGACACTTGATAATTTCTCAAGTCGATACGTCTTTCAATAAGCTGTATGAGTTATGCAAAAACTCTGAAGACAACCAGGGAAACTATACTACTACTACTACCGCAGCTGGCATGGTGAGAATCGATGATTGGCTCGCCGAATTATCGTTCAATGTGATAGGAAGAATAGTCTGCGGATTCCAATCAGGCCCTAAGACAGGTGCTCCAAGCAGGGTGGAACAATTTAAAGAAGCAATTAATGAAGCATCTTATTTTATGTCGACATCTCCAGTGTCAGATAATGTTCCAATGCTAGGGTGGATTGACCAATTGACAGGTCTTACGAGAAATATGAAGCACTGCGGAAAGAAATTAGACTTGGTGGTCGAGAGCATAATTAATGATCATCGTCAAAAGAGACGATTCTCTAGAACTAAAGGAGGAGATGAGAAGGACGATGAACAAGATGACTTCATCGACATTTGTTTGTCAATAATGGAGCAACCACAGCTTCCTGGCAACAATAATCCTTCTCAGATACCTATCAAATCTATTGTCCTGGACATGATAGGTGGGGGCACTGACACCACAAAACTGACCACCATCTGGACCCTTTCCTTGCTGCTGAACAACCCCCATGTGTTGGACAAGGCAAAACAAGAAGTGGATGCACACTTTCGAACCAAAAGGAGATCAACAAATGATGCAGCAGCAGCCGTGGTGGATTTTGATGATATTCGTAACCTTGTCTACATCCAGGCAATCATCAAAGAATCAATGCGGTTGTATCCAGCCAGCCCCGTGGTGGAGCGACTGAGCGGCGAAGATTGTGTGGTCGGTGGGTTTCATGTACCAGCAGGGACGAGATTATGGGCTAACGTATGGAAGATGCAACGAGACCCTAAAGTATGGGATGATCCATTGGTGTTTCGACCAGACAGATTTTTGAGCGATGAACAGAAGATGGTTGATGTAAGGGGTCAAAATTATGAGCTGTTACCATTTGGAGCCGGTCGACGTGTATGTCCAGGTGTATCCTTCTCTTTGGATCTAATGCAACTGGTACTGACTCGTCTTATTCTCGAGTTTGAAATGAAGTCTCCTAGCGGGAAAGTGGACATGACAGCAACACCAGGATTAATGAGTTACAAGGTGATCCCCCTTGACATTCTGCTCACCCATCGTCGCATAAAGCCGTGTGTGCAGTCAGCAGCCTCTGAGAGAGACATGGAGAGTAGTGGTGTACCAGTAATCACTCTGGGCTCGGGCAAGGTGATGCCTGTTCTTGGCATGGGAACATTTGAGAAAGTTGGTAAAGGGTCCGAAAGAGAGAGGTTGGCGATTTTAAAAGCGATAGAGGTGGGTTACAGATACTTCGATACAGCTGCTGCATACGAAACTGAAGAGGTTCTTGGAGAAGCTATTGCTGAAGCACTTCAACTTGGCCTAGTCAAATCTCGAGATGAACTTTTCATCAGTTCCATGCTCTGGTGCACTGATGCTCACGCTGATCGTGTCCTCCTCGCTCTTCAGAATTCGCTGAGGAATCTTAAATTGGAGTATGTGGATCTATATATGTTACCCTTCCCGGCAAGCTTGAAGCCTGGGAAGATAACGATGGACATACCAGAGGAAGATATTTGTCGCATGGACTACAGGTCTGTATGGGCAGCCATGGAAGAGTGTCAAAACCTTGGCTTCACTAAATCAATCGGTGTTAGCAATTTCTCCCGCAAAAAGCTTCAGGAATTGATGGCGACCGCCAACATCCCTCCAGCTGTGAATCAAGTGGAGATGAGCCCGGCTTTCCAACAAAAGAAGCTGAGAGAGTATTGCAACGCAAATAATATATTAGTCAGTGCAATCTCTGTACTGGGATCAAACGGAACCCCATGGGGCTCCAATGCAGTTTTGGGTTCTGAGGTGCTTAAGAAAATTGCTATGGCCAAAGGAAAATCTGTTGCTCAGGTTAGTATGAGATGGGTTTACGAGCAAGGCGCGAGTCTTGTGGTAAAAAGTTTCAGTGAAGAGAGATTGAGGGAAAACTTGAACATATTTGACTGGGAACTCACTAAGGAAGACCATGAAAAGATCGGTGAGATTCCACAGTGCAGAATCTTGAGTGCTTATTTTTTGGTCTCACCTAATGGACCTTTCAAATCTCAAGAAGAGTTGTGGGATGATGAAGCTTGA
>Pse_STORR-Pse08G45740 Pse_STORR_Pse08G45740.0_CDS GWHAZPH00000008:c211645590-211641708   Chromosome 8   Complete=F   Circular=F   OriSeqID=chr8   Len=212240622
ATGGAGCTCCAATATATTTCTTATTTTCAACCAACTTCCTCCGTTGTTGCTCTTCTACTTGCTCTTGTATCCATCTTATTCAGTGTCGTTGTTTTGAGGAAGACATTTTTGAATAACTACTCATCATCACCTGCATCATCAACAAAAACAGCGGTACTTTCTCATCAGCGGCAGCAGTCGTGTGCATTGCCAATTTCCGGTCTCCTTCATGTTTTCATGAATAAAAACGGCTTAATTCATGTAACTCTTGGAAATATGGCTGATATATACGGTACGATTTTCAGTTTCCCAACAGGTAGCCATAGAACTCTCGTTGTGAGCAGTTGGGAGATGGTAAAAGAGTGTTTTAGTGGCAACAATGACACTGCTTTCTCAAACCGTCCTATCCCGTTAGCTTTTAAGACTATATTCTATGCATGCGGTGGCATAGACTCATACGGTCTTTCGAGTGTACCTTATGGAAAATATTGGAGGGAGCTACGAAAGGTCTGTGTGCATAACCTCCTCTCTAATCAACAACTACACAAGTTCAGACACTTGATAATTTCTCAAGTCGATACGTCTTTCAATAAGCTGTATGAGTTATGCAAAAACTCTGACGACAACCAGGGAAACTATACTACTACTACTACCGCAGCTGGCATAGTGAGAATGGATGATTGGCTCGCCCAATTGTCGTTCAATGTGATAGGAAGAATAGTCTGCGGATTCCAATCAGACCCTAAGACAGGTGCTCCAAGCAGGGTGGAACAATTTAAAGAAGCAATTAATGAAGCATCTTATTTTATGTCGACATCTCCAGTGTCAGATAACGTTCCAATGCTAGGGTGGATTGACCAATTTACTGGTCTTACGAGAAATATGAAGCACTGCGGAAAGAAATTAGACTTGGTGGTCGGGAGCATAATTAAAGATCATCGTCAAAAGAGACGATTCTCTAGAACTAAAGGAGGAGATGAGAAGGACGATGAACAAGATGACTTCATCGACATTTGTTTGTCAATAATGGAGCAACCACAGCTTCCTGGCAACAATAATCCTTCTCAGATACCTATCAAATCTATTGTCCTGGACATGATAGGTGGGGGCACTGACACCACAAAACTGACCACCATCTGGACCCTTTCCTTGCTGCTGAACAACCCCCATGTGTTGGACAAGGCAAAACAAGAAGTGGATGCACACTTTCGAACGAAAAGGAGATCAACAAATGGTGCAGCAGCAGCCGTGGTGGATTTTGATGATATTCGTAACCTTGTCTACATCCAGGCAATCATAAAAGAATCAATGCGGTTGTATCCAGCCAGCCCCGTGGTGGAGCGACTGAGCGGCGAAGATTGTGTGGTCGGTGGGTTTCATGTACCAGCAGGGACGAGATTATGGGCTAACGTATGGAAGATGCAACGTGACCCTAAAGTATGGGATGATCCGTTGGTGTTTCGACCAGAGAGATTTTTGAGCGATGAACAGAAGATGGTTGATGTAAGGGGTCAAAATTATGAGCTGTTACCATTTGGAGCCGGTCGACGTATATGTCCAGGTATATCCTTCTCTTTGGATCTAATGCAACTGGTACTGACTCGTCTTATTCTCGAGTTTGAAATGAAGTCTCCTAGCGGGAAAGTGGACATGACAGCAACACCAGGATTAATGAGTTACAAGGTGGTCCCCCTTGACATTCTGCTCACCCATCGTCGCATAAAGTCGTGTGTGCAGTCAGCAGCCTCTGAGAGAGACATGGAGAGTAGTGGTGTACCAGTAATTACTCTGAGCTCGGGCAAGTTGATGCCTGTTCTGGGCATGGGAACATTTGAGAAAGTTGGTAAAGGGTCCGAAAGAGAGAGGTTGGTGATTTTAAAAGCGATAGAGGTGGGTTACAGATACTTCGATACAGCTGCTGCATACGAAACTGAAGAGGTTCTTGGAGAAGCTATTGCTGAAGCACTCCAACTTGGCCTAATCAAATCTCGAGATGAACTTTTCATCAGTTCCATGCTCTGGTGCACTGATGCTCATCCTGATCGTGTCCTCCTCGCTCTTCAGAATTCTCTGAGGAATCTTAAATTGGAGTATCTGGATCTATATATGTTACCCTTCCCGGTAAGCTTGAAGCCAGGGAAGATAACGATGGACATACAAGAGGAAGATATTTGTCGCATGGACTACAGGTCTGTATGGGCAGCCATGGAAGAGTGTCAGAACCTTGGCTTCAATAAATCAATCGGTGTTAGTAATTTCTCCTGCAAAAAGCTTCAGGAATTGATGGCGACCGCCAACATCCCTCCAGCTGTGAATCAAGTGGAGATGAGCCCGGCTTTCCAACAAAAGAAGCTGAGAGATTATTGCAACGCAAATAATATACTAGTCAGTGCAGTCTCTATACTGGGATCAAACGGAACCCCATGGCGCTCCAATGCAGTTTTGGGTTCTGAGGTGCTTAGGAAAATTGCTATGGCCAAAGGAAAATCTGTTGCTCAGTGACATGGGTTTACGATCAAGGCGCGAGTCTTGTGGTAAAAAGTTTCAGTGAAGAGAGATTGAGGGAAAACTTGAACATATTTGACTGGGAACTCACTAAGGAAGACCATGAAAAGATCGGTGAGATTCCACAGTGCAGAATCTTGAGTGCTTATTTTTTGGTCTCACCTAATGGACCTTTCAAATATCAAGAAGAGTTGTGGGATGACGAAGCTTGA
