# Supplementary material for: A functionally conserved STORR gene fusion in Papaver species that diverged 16.8 million years ago
Source: Nat Commun. 2022 Jun 7;13:3150. doi: 10.1038/s41467-022-30856-w (PMC9174169; doi:10.1038/s41467-022-30856-w)
Supplement: Supplementary file 11 — Source Data [file 41467_2022_30856_MOESM11_ESM.zip › Figure 3b.txt]

Source data - Figure 3b. Nucleotide sequences of Papaver P450 cytochrome STORR and COR-L genes 
>Par_STORR1 Par_STORR_contig_11585_CDS
ATGGAGCTCCAATATTTTTCTTATTTTCAACCAACTTCCTCCGTTGTTGCTCTTCTACTTGCTCTTGTATCCATCTTATTCAGTTTCGTTGTTTTGAGGAAGACATTTTCGAATAACTACTCATCACCTGCATCATCAACAGAAACAGCGGTACTTTGTCATCAGCGGCAGCAGTCGTGTGCATTGCCAATTTCCGGTCTTCTTCATGTTTTCATGAATAAAAACGGCTTAATTCATGTAACTCTTGGAAATATGGCCGATATATACGGACCGATTTTCAGTTTCCCAACAGGTAGCCATAGAACTCTCGTTGTGAGCAGTTGGGAGATGGTAAAAGAGTGTTTTACAGGCAACAATGACACTGCTTTCTCAAACCGTCCTATCCCGTTAGCTTTTAAGACTATATTCTATGCATGCGGTGGCATAGACTCATACGGTCTTTCGAGTGTACCTTATGGAAAATATTGGAGGGAGCTACGAAAAGTCTGTGTGCATAACCTCCTCTCTAATCAACAACTACTCAAGTTCAGACACTTGATAATTTCTCAAGTTGATACGTCTTTCAATAAGCTGTATGAGTTATGCAAAAACTCTGAAGACAACCAGGGAAACCATACTACTACTACTACTACTACCGCAGCTGGCATGGTGAGAATGGATGATTGGCTCGCCCAATTATCGTTCAACGTGATAGGAAGAATAGTCTGCGGATTCCAATCAGACCCTAAGACAGGTGCTCCAAGCAGGGTGGAACAATTTAAAGAAGCAATTAATGAAGCATCGCATTTTATGTCGACATCTCCAGTGTCAGATAACGTTCCAATGCTAGGGTGGATTGACCAATTGACTGGTCTTACAAGAAATATGAAGCACTGCGGAAAGAAATTAGACTTGGTGGTCGAGAGCATAATTCAAGATCATCGTCGAAAGAGACGATTCTCTAGAACTAAAGGAGGAGATGAGAAGGACGATGAACAAGATGACTTCATCGACATTTGCTTGTCAATTATGGAGCAACCACAGCTTCCTGACAACAATAACCCTCCTCATATACCTATCAAATCTATTGTCCTGGACATGATAGGTGGGGGAACTGACACAACAAAACTGACCACCATCTGGACCCTTTCCTTGCTGCTGAACAACCCCCATGTGTTGGACAAGGCAAAACAAGAAGTGGATGCACACTTTGGAACGAAAAGGAGATCAACAAATGATGCCGTGGTGGATTTTGATGATATTCGTAACCTTGTATACATCCAGGCAATCATCAAAGAATCAATGCGGTTGTATCCAGCCAGCCCCGTGGTGGAGCGACTGAGCGGCCAAGATTGTGTGGTCGGTGGGTTTCATGTACCAGCAGGGACGAGATTATGGGCTAACGTATGGAAGATGCAACGAGACCCTAAAGTATGGGATGATCCATTGGTGTTTCGACCAGAGAGATTTTTGAGCGATGAACAGAAGATGGTTGATGTAAGGGGTCAAAATTATGAGCTGTTACCATTTGGAGCCGGTCGACGTATATGTCCAGGTGTATCCTTCTCTTTGGATCTAATGCAACTGGTACTGACTCGTCTTATTCTTGAGTTTGAAATGAAGTCTCCTAGCGGGAAAGTGGACATGACAGCAACACCAGGATTAATGAGTTACAAGGTGGTCCCCCTTGACATTCTGCTCACCCATCGTGGCACAAAGTCGTGTGTGCAGTCAGCAGCCTCTGAGACTAGTGGTGTACCAGTAATCACTCTGAGCTCGGGCAAGGTGATGCCTGTTTTAGGCATGGGTACATTTGAGAAAGTTGGTAAAGGGTCTGAAAGAGAGAGGTTGGCGATTTTAAAAGCGATAGAGGTGGGTTACAGATACTTCGATACAGCTGCTGCATACGAAACTGAAGAGGTTCTTGGAGAAGCTATTGCTGAAGCACTCCAACTTGGCCTAATCAAATCTCGAGATGAACTTTTCATCAGTTCCATGCTCTGGTGCACTGATGCTCACCCTGATCGTGTCCTCCTCGCTCTTCAGAATTCTCTGAGGAATCTTAAATTGGAGTATCTGGATCTATATATGTTACCCTTCCCGGCAAGCTTGAAGCCAGGGAAGATAACGATGGACATACCAGAGGAAGATATTTGTCGAATGGACTACAGGTCTGTATGGTCAGCCATGGAAGAGTGTCAGAACCTTGGCTTCACTAAATCAATCGGTGTTAGCAATTTCTCCTGCAAAAAGCTTCAGGAATTGATGGAGACCGCCAACATCCCTCCAGCTGTGAATCAAGTGGAGATGAGCCCGGCTTTCCAACAAAAGAAGCTGAGAGAGTATTGCAACGCAAATAATATATTAGTCAGTGCAGTCTCTATACTGGGATCAAACGGAACCCCATGGGGCTCCAATGCAGTTATGGGTTCTGAGGTGCTTAAGAAAATTGCTATGGCCAAAGGAAAATCTGTTGCTCAGGTTAGTATGAGATGGGTTTACGAGCAAGGCGCGAGTCTTGTGGTAAAAAGTTTCAGTGAAGAGAGATTGAGGGAAAACTTGAACATATTCGACTGGGAACTCACTAAGGAAGACAATGAAAAGATCGGTGAGATTCCACAGTGCAGAATCTTGACTGCTCATTTTTTGGTCTCACCTAATGGACCTTTCAAATCTCAAGAAGAGTTGTGGGATGACAAAGCTTGA
>Par_STORR2 Par_STORR_contig_40428_CDS
ATGGAGCTCCAATATTTTTCTTATTTTCAACCAACTTCCTCCGTTGTTGCTCTTCTACTTGCTCTTGTATCCATCTTATTCAGTTTCGTTGTTTTGAGGAAGACATTTTCGAATAACTACTCATCACCTGCATCATCAACAGAAACAGCGGTACTTTGTCATCAGCGGCAGCAGTCGTGTGCATTGCCAATTTCCGGTCTTCTTCATGTTTTCATGAATACAAACGGCTTAATTCATGTAACTCTTGGAAATATGGCTGATATATACGGACCGATTTTCAGTTTCCCAACAGGTAGCCATAGAACTCTCGTTGTGAGCAGTTGGGAGATGGTAAAAGAGTGTTTTACAGGCAACAATGACACTGCTTTCTCAAACCGTCCTATCCCGTTAGCTTTTAAGACTATATTCTATGCATGCGGTGGCATAGACTCATACGGTCTTTCGAGTGTACCTTATGGAAAATATTGGAGGGAGCTACGAAAAGTCTGTGTGCATAACCTCCTCTCTAATCAACAACTACTCAAGTTCAGACACTTGATAATTTCTCAAGTTGATACGTCTTTCAATAAGCTGTATGAGTTATGCAAAAACTCTGAAGACAACCAGGGAAACCATACTACTACTACCGCAGCTGGCATGGTGAGAATGGATGATTGGCTCGCCCAATTATCGTTCAACGTGATAGGAAGAATAGTCTGCGGATTCCAATCAGACCCTAAGACAGGTGCTCCAAGCAGGGTGGAACAATTTAAAGAAGCAATTAATGAAGCATCGCATTTTATGTCGACATCTCCAGTGTCAGATAACGTTCCAATGCTAGGGTGGATTGACCAATTGACTGGTCTTACAAGAAATATGAAGCACTGCGGAAAGAAATTAGACTTGGTGGTCGAGAGTATAATTCAAGATCATCGTCAAAAGAGACGATTCTCTAGAACTAAAGGAGGAGATGAGAAGGACGATGAACAAGATGACTTCATCGACATTTGCTTGTCAATTATGGTGCAACCACAGCTTCCTGACAACAATAACCCTCCTCATATACCTATCAAATCTATTGTCCTGGACATGATAGGTGGGGGAACTGACACAACAAAACTGACCACCATCTGGACCCTTTCCTTGCTGCTGAACAACCCCCATGTGTTGGACAAGGCAAAACAAGAAGTGGATGCACACTTTGGAACGAAAAGGAGATCAACGAATGATGCCGTGGTGGATTTTGATGATATTCGTAACCTTGTATACATCCAGGCAATCATCAAAGAATCAATGCGGTTGTATCCAGCCAGCCCCGTGGTGGAGCGACTGAGCGGCCAAGATTGTGTGGTCGGTGGGTTTCATGTACCAGCAGGGACGAGATTATGGGCTAACGTATGGAAGATGCAACGAGACCCTAAAGTATGGGATGATCCATTGGTGTTTCGACCAGAGAGATTTTTGAGCGATGAACAGAAGATGGTTGATGTAAGGGGTCAAAATTATGAGCTGTTACCATTTGGAGCCGGTCGACGTATATGTCCAGGTGTATCCTTCTCTTTGGATCTAATGCAACTGGTACTGACTCGTCTTATTCTTGAGTTTGAAATGAAGTCTCCTAGCGGGAAAGTAGACATGACAGCAACACCAGGATTAATGAGTTACAAGGTGGTCCCCCTTGACATTCTGCTCACCCATCGTGGCACAAAGTCGTGTGTGCAGTCAGCAGCCTCTGAGAGTAGTGGTGTACCAGTAATCACTCTGAGCTCGGGCAAGGTGATGCCTGTTTTAGGCATGGGAACATTTGAGAAAGTTGGTAAAGGGTCTGAAAGAGAGAGGTTGGCGATTTTAAAAGCGATAGAGGTGGGTTACAGATACTTCGATACAGCTGCTGCATACGAAACTGAAGAGGTTCTTGGAGAAGCTATTGCTGAAGCACTCCAACTTGGCCTAATCAAATCTCGAGATGAACTTTTCATCAGTTCCATGCTCTGGTGCACTGATGCTCACCCTGATCGTGTCCTCCTCGCTCTTCAGAATTCTCTGAGGAATCTTAAATTGGAGTATCTGGATCTATATATGTTACCCTTCCCGGCAAGCTTGAAGCCAGGGAAGATAACGATGGACATACCAGAGGAAGATATTTGTCGAATGGACTACAGGTCTGTATGGTCAGCCATGGAAGAGTGTCAGAACCTTGGCTTCACTAAATCAATCGGTGTTAGCAATTTCTCCTGCAAAAAGCTTCAGGAATTGATGGAGACCGCCAACATCCCTCCAGCTGTGAATCAAGTGGAGATGAGCCCGGCTTTCCAACAAAAGAAGCTGAGAGAGTATTGCAACGCAAATAATATATTAGTCAGTGCAGTCTCTATACTGGGATCAAACGGAACCCCATGGGGCTCCAATGCAGTTTTGGGTTCTGAGGTGCTTAACAAAATTGCTATGGCCAAAGGAAAATCTGTTGCTCAGGTTAGTATGAGATGGGTTTACGAGCAAGGCGCGAGTCTTGTGGTAAAAAGTTTCAGTGAAGAGAGATTGAGGGAAAACTTGAACATATTCGACTGGGAACTCACTAAGGAAGACAATGAAAAGATCGGTGAGATTCCACAGTGCAGAATCTTGGCTGCTCATTTTTTGGTCTCACCTAATGGACCTTTCAAATCTCAAGAAGAGTTGTGGGATGACAAAGCTTGA
>Pbr_STORR Pbr_STORR_contig_2915_CDS
ATGGAGCTCCAATATTTTTCTTATTTTCAACCAACTTCCTCCGTTGTTGCTCTTCTACTTGCTCTTGTATCCATCTTATTCAGTGTCGTTGTTTTGAGGAAGACATTTTCGAATAACTACTCATCACCTGCATCATCAACAGAAACAGCGGTACTTTGTCATCAGCGGCAGCAGTCGTGTGCATTGCCAATTTCCGGTCTTCTTCATGTTTTCATGAATAAAAACGGCTTAATTCATGTAACTCTTGGAAATATGGCGGATAAATACGGACCGATTTTCAGTTTCCCAACAGGTAGCCATAGAACTCTCGTTGTGAGCAGTTGGGAGATGGTAAAAGAGTGTTTTACAGGCAACAATGACACTGCTTTCTCAAACCGTCCTATCCCGTTAGCTTTTCAGACTATATTCTATGCATGCGGTGGCATAGACTCATACGGTCTTTCGAGTGTACCTTATGGAAAATATTGGAGGGAGCTACGAAAGGTCTGTGTGCATAACCTCCTCTCTAATCAACAACTACTCAAGTTCAGACACTTGATAATTTCTCAAGTCGATACGTCTTTCAATAAGCTGTATGAGTTATGCAAAAACTCTGAAGACAACCAGGGAATGGTGAGAATGGATGATTGGCTCGCCCAATTATCGTTCAATGTGATAGGAAGAATAGTCTGCGGATTCCAATCAGACCCAAAGACAGGTGCTCCTAGCAGGGTGGAACAATTTAAAGAAGTAATTAATGAAGCATCTTATTTTATGTCGACATCTCCAGTGTCAGATAACGTTCCAATGCTAGGGTGGATTGACCAATTGACTGGTCTTACGAAAAATATGAAGCACTGCGGAAAGAAATTAGACTTGGTGGTAGAGAGCATAATTAAAGATCATCGTCAAAAGAGACGATTCTCTAGAACTAAAGGAGGAGATGAGAAGGACGATGAACAAGATGACTTCATCGACATTTGCTTGTCAATTATGGAGCAACCACAGCTTCCTGGCAACAATAGCCCTCCTCAGATACCTATCAAATCTATTGTCCTGGACATGATAGGTGGGGGCACTGACACCACAAAACTGACCACCATCTGGACCCTTTCCTTGCTGCTGAACAACCCCCATGTGTTGGACAAGGCAAAACAAGAAGTGGATGCACACTTTCGAAAGAAAAGGAGATCAACAGATGATGCAGCAGCAGCCGTGGTGGATTTTGATGATATTCGTAACCTTGTCTACATCCAGGCAATCATCAAAGAATCAATGCGGTTGTATCCAGCCAGCCCCGTGGTGGAGCGACTGAGCGGCGAGGATTGTGTGGTCGGTGGGTTTCATGTACCAGCAGGGACGAGATTATGGGCTAACGTATGGAAGATTCAACGAGACCCTAAAGTATGGGATGATCCATTGGTGTTTCGACCAGAGAGATTTTTGAGCGATGAACAGAAGATGGTTGATGTAAGGGGTCAAAATTATGAGCTGTTACCATTTGGAGCCGGTCGACGTATATGTCCAGGTGTTTCCTTCTCTTTGGATCTAATGCAACTGGTACTGACTCGTCTTATTCTTGAGTTTGAAATGAAGTCCCCTAGCGGGAAAGTGGACATGACAGCAACACCAGGATTAATGAGTTACAAGGTGGTCCCTCTTGACATTCTGCTCACCCATCGGCGCATAAAGTCGTGTGTGCAGTTAGCATCCTCTGAGAGAGACATGGAGAGTAGTGGTGTACCAGTAATCACTCTGAGCTCGGGCAAGGTGATGCCTGTTTTAGGCATGGGAACATTTGAGAAAGTTGGTAAAGGGTCTGAAAGAGAGAGGTTGGCGATTTTAAAAGCCATAGAGGTGGGTTACAGATACTTCGACACAGCTGCTGCATACGAAACTGAAGAGGTTCTTGGAGAAGCTATTGCTGAAGCACTTCAAATTGGCCTAATCAAATCTCGAGATGAACTTTTCATCAGTTCCATGCTCTGGTGCACTGATGCTCACCCTGATCGTGTCCTCCTCGCTCTTCAGAATTCTCTGAGGAATCTTAAATTGGAGTATCTGGATCTATATATGTTACCCTTCCCGGCAAGCTTGAAGCCAGGGAAGATAACGATGGACATACCAGAGGAAGATATTTGTCGAATGGACTACAGGTCTGTATGGTCAGCCATGGAAGAGTGTCAGAACCTTGGCTTCACTAAATCAATCGGTGTTAGCAATTTCTCCTGCAAAAAGCTTCAGGAATTGATGGCGACCGCCAACATCCCTCCAGCCGTGAATCAAGTGGAGATGAGCCCGGCTTTCCAACAAAAGAAGCTGAGAGAGTATTGCAACGCAAATAATATATTAGTCAGTGCAGTCTCTATACTGGGATCAAACGGAACCCCATGGGGCTCCAATGCAGTTTTGGGTTCTGAGGTGCTTAAGCAAATTGCTATGGCCAAAGGAAAATCTGTTGCTCAGGTTAGTATGAGATGGGTTTACGAGCAAGGCGCGAGTCTTGTGGTAAAAAGTTTCAGTGAAGAGAGATTGAGGGAAAACTTGAACATATTCGACTGGGAACTCACTAAGGAAGACAATGAAAAGATCGGTGAGATTCCACAGTGCAGAATCTTGACTGCTTATTTTTTAGTCTCGCCTAATGGACCTTTCAAATCTCAAGAAGAGTTGTGGGATGACAAAGCTTGA
>Por_STORR Por_STORR_cc53289_g1_i4
ATGGAGCTCCAATATTTTTCTTATTTTCAACCAACTTCCTCCGTTGTTGCTCTTCTACTTGCTCTTGTATCCATCTTATTCAGTGTCGTTGTTTTGAGGAAGACATTTTCGAATAACTACTCATCACCTGCATCATCAACAGAAACAGCGGTACTTTGTCATCAGCGGCAGCAGTCGTGTGCATTGCCAATTTCCGGTCTTCTTCATGTTTTCATGAATAAAAACGGCTTAATTCATGTAACTCTTGGAAATATGGCGGATAAATACGGACCAATTTTCAGTTTCCCAACAGGTAGCCATAGAACTCTCGTTGTGAGCAGTTGGGAAATGGTAAAAGAGTGTTTTACAGGCAACAATGACACTGCTTTCTCAAACCGTCCTATCCCGTTAGCTTTTCAGACTATATTCTATGCATGCGGTGGCATAGACTCATACGGTCTTTCGAGTGTACCTTATGGAAAATATTGGAGGGAGCTACGAAAGGTCTGTGTGCATAACCTCCTCTCTAATCAACAACTACTCAAGTTCAGACACTTGATAATTTCTCAAGTCGATACGTCTTTCAATAAGCTGTATGAGTTATGCAAAAACTCTGAAGACAACCAGGGAATGGTGAGAATGGATGATTGGCTCGCCCAATTATCGTTCAATGTGATAGGAAGAATAGTCTGCGGATTCCAATCAGACCCAAAGACAGGTGCTCCTAGCAGGGTGGAACAATTTAAAGAAGTAATTAATGAAGCATCTTATTTTATGTCGACATCTCCAGTGTCAGATAACGTTCCAATGCTAGGGTGGATTGACCAATTGACTGGTCTTACGAGAAATATGAAGCACTGCGGAAAGAAATTAGACTTGGTGGTAGAGAGCATAATTAAAGATCATCGTCAAAAGAGACGATTCTCTAGAACTAAAGGAGGAGATGAGAAGGACGATGAACAAGATGACTTCATCGACATTTGCTTGTCAATTATGGAGCAACCACAGCTTCCTGGCAACAATAGCCCTCCTCAGATACCTATCAAATCTATTGTCCTGGACATGATAGGTGGGGGCACTGACACCACAAAACTGACCACCATCTGGACCCTTTCCTTGCTGCTGAACAACCCCCATGTGTTGGACAAGGCAAAACAAGAAGTGGATGCACACTTTCGAAAGAAAAGGAGATCAACAGATGATGCAGCAGCAGCCGTGGTGGATTTTGATGATATTCGTAACCTTGTCTACATCCAGGCAATCATCAAAGAATCAATGCGGTTGTATCCAGCCAGCCCCGTGGTGGAGCGACTGAGCGGCGAGGATTGTGTGGTCGGTGGGTTTCATGTACCAGCAGGGACGAGATTATGGGCTAACGTATGGAAGATGCAACGAGACCCTAAAGTATGGGATGATCCATTGGTGTTTCGACCAGAGAGATTTTTGAGCGATGAACGGAAGATGGTCGATGTAAGGGGTCAAAATTATGAGCTGTTACCATTTGGAGCCGGTCGACGTATATGTCCAGGTGTATCCTTCTCTTTGGATCTAATGCAACTGGTACTGACTCGTCTTATTCTTGAGTTTGAAATGAAGTCCCCTAGCGGGAAAGTGGACATGACAGCAACACCAGGATTAATGAGTTACAAGGTGGTCCCTCTTGACATTCTGCTCACCCATCGGCGCATAAAGTCGTGTGTGCAGTTAGCATCCTCTGAGAGAGACATGGAGAGTAGTGGTGTACCAGTAATCACTCTGAGCTCGGGCAAGGTGATGCCTGTTTTAGGCATGGGAACATTTGAGAAAGTTGGTAAAGGGTCTGAAAGAGAGAGGTTGGCGATTTTAAAAGCCATAGAGGTGGGTTACAGATACTTCGACACAGCTGCTGCATACGAAACTGAAGAGGTTCTTGGAGAAGCTATTGCTGAAGCACTTCAACTTGGCCTAATCGAATCTCGAGATGAACTTTTCATCAGTTCCATGCTCTGGTGCACTGATGCTCACCCTGATCGTGTCCTCCTCGCTCTTCAGAATTCTCTGAGGAATCTTAAATTGGAGTATCTGGATCTATATATGTTACCCTTCCCGGCAAGCTTGAAGCCAGGGAAGATAACGATGGACATACCAGAGGAAGATATTTGTCGAATGGACTACAGGTCTGTATGGTCAGCCATGGAAGAGTGTCAGAACCTTGGCTTCACTAAATCAATCGGTGTTAGCAATTTCTCCTGCAAAAAGCTTCAGGAATTGATGGCGACCGCCAACATCCCTCCAGCCGTGAATCAAGTGGAGATGAGCCCGGCTTTCCAACAAAAGAAGCTGAGAGAGTATTGCAACGCAAATAATATATTAGTCAGTGCAGTCTCTATACTGGGATCAAACGGAACCCCATGGGGCTCCAATGCAGTTTTGGGTTCTGAGGTGCTTAAGCAAATTGCTATGGCCAAAGGAAAATCTGTTGCTCAGGTTAGTATGAGATGGGTTTACGAGCAAGGCGCGAGTCTTGTGGTAAAAAGTTTCAGTGAAGAGAGATTGAGGGAAAACTTGAACATATTCGACTGGGAACTCACTAAGGAAGACAATGAAAAGATCGGTGAGATTCCACAGTGCAGAATCTTGACTGCTTATTTTTTAGTCTCGCCTAATGGACCTTTCAAATCTCAAGAAGAGTTGTGGGATGACAAAGCTTGA
>Pso_STORR-PS1126560 Pso_STORR_PS1126560
ATGGAGCTCCAATATATTTCTTATTTTCAACCAACTTCCTCCGTTGTTGCTCTTCTACTTGCTCTTGTATCCATCTTATCCAGTGTCGTTGTTTTGAGGAAGACATTTTTGAATAACTACTCATCATCACCTGCATCATCCACAAAAACAGCGGTACTTTCTCATCAGCGGCAGCAGTCGTGTGCATTGCCAATTTCCGGTCTCCTCCATATTTTCATGAATAAAAACGGCTTAATTCATGTAACTCTTGGAAATATGGCTGATAAATACGGTCCGATTTTCAGTTTCCCAACAGGTAGCCATAGAACTCTCGTTGTGAGCAGTTGGGAGATGGTAAAAGAGTGTTTTACTGGCAACAATGACACTGCTTTCTCAAACCGTCCTATCCCGTTAGCTTTTAAGACTATATTTTATGCATGCGGTGGCATAGACTCATACGGTCTTTCGAGTGTACCTTATGGAAAATATTGGAGGGAGCTTCGAAAGGTCTGTGTGCATAACCTCCTGTCTAATCAACAACTACTCAAGTTCAGACACTTGATAATTTCTCAAGTCGATACGTCTTTCAATAAGCTGTATGAGTTATGCAAAAACTCTGAAGACAACCAGGGAAACTATACTACTACTACTACCGCAGCTGGCATGGTGAGAATCGATGATTGGCTCGCCGAATTATCGTTCAATGTGATAGGAAGAATAGTCTGCGGATTCCAATCAGGCCCTAAGACAGGTGCTCCAAGCAGGGTGGAACAATTTAAAGAAGCAATTAATGAAGCATCTTATTTTATGTCGACATCTCCAGTGTCAGATAATGTTCCAATGCTAGGGTGGATTGACCAATTGACAGGTCTTACGAGAAATATGAAGCACTGCGGAAAGAAATTAGACTTGGTGGTCGAGAGCATAATTAATGATCATCGTCAAAAGAGACGATTCTCTAGAACTAAAGGAGGAGATGAGAAGGACGATGAACAAGATGACTTCATCGACATTTGTTTGTCAATAATGGAGCAACCACAGCTTCCTGGCAACAATAATCCTTCTCAGATACCTATCAAATCTATTGTCCTGGACATGATAGGTGGGGGCACTGACACCACAAAACTGACCACCATCTGGACCCTTTCCTTGCTGCTGAACAACCCCCATGTGTTGGACAAGGCAAAACAAGAAGTGGATGCACACTTTCGAACCAAAAGGAGATCAACAAATGATGCAGCAGCAGCCGTGGTGGATTTTGATGATATTCGTAACCTTGTCTACATCCAGGCAATCATCAAAGAATCAATGCGGTTGTATCCAGCCAGCCCCGTGGTGGAGCGACTGAGCGGCGAAGATTGTGTGGTCGGTGGGTTTCATGTACCAGCAGGGACGAGATTATGGGCTAACGTATGGAAGATGCAACGAGACCCTAAAGTATGGGATGATCCATTGGTGTTTCGACCAGACAGATTTTTGAGCGATGAACAGAAGATGGTTGATGTAAGGGGTCAAAATTATGAGCTGTTACCATTTGGAGCCGGTCGACGTGTATGTCCAGGTGTATCCTTCTCTTTGGATCTAATGCAACTGGTACTGACTCGTCTTATTCTCGAGTTTGAAATGAAGTCTCCTAGCGGGAAAGTGGACATGACAGCAACACCAGGATTAATGAGTTACAAGGTGATCCCCCTTGACATTCTGCTCACCCATCGTCGCATAAAGCCGTGTGTGCAGTCAGCAGCCTCTGAGAGAGACATGGAGAGTAGTGGTGTACCAGTAATCACTCTGGGCTCGGGCAAGGTGATGCCTGTTCTGGGCATGGGAACATTTGAGAAAGTTGGTAAAGGGTCCGAAAGAGAGAGGTTGGCGATTTTAAAAGCGATAGAGGTGGGTTACAGATACTTCGATACAGCTGCTGCATACGAAACTGAAGAGGTTCTTGGAGAAGCTATTGCTGAAGCACTTCAACTTGGCCTAGTCAAATCTCGAGATGAACTTTTCATCAGTTCCATGCTCTGGTGCACTGATGCTCACGCTGATCGTGTCCTCCTCGCTCTTCAGAATTCGCTGAGGAATCTTAAATTGGAGTATGTGGATCTATATATGTTACCCTTCCCGGCAAGCTTGAAGCCTGGGAAGATAACGATGGACATACCAGAGGAAGATATTTGTCGCATGGACTACAGGTCTGTATGGGCAGCCATGGAAGAGTGTCAAAACCTTGGCTTCACTAAATCAATCGGTGTTAGCAATTTCTCCTGCAAAAAGCTTCAGGAATTGATGGCGACCGCCAACATCCCTCCAGCTGTGAATCAAGTGGAGATGAGCCCGGCTTTCCAACAAAAGAAGCTGAGAGAGTATTGCAACGCAAATAATATATTAGTCAGTGCAATCTCTGTACTGGGATCAAACGGAACCCCATGGGGCTCCAATGCAGTTTTGGGTTCTGAGGTGCTTAAGAAAATTGCTATGGCCAAAGGAAAATCTGTTGCTCAGGTTAGTATGAGATGGGTTTACGAGCAAGGCGCGAGTCTTGTGGTAAAAAGTTTCAGTGAAGAGAGATTGAGGGAAAACTTGAACATATTTGACTGGGAACTCACTAAGGAAGACCATGAAAAGATCGGTGAGATTCCACAGTGCAGAATCTTGAGTGCTTATTTTTTGGTCTCACCTAATGGACCTTTCAAATCTCAAGAAGAGTTGTGGGATGATGAAGCTTGA
>Pca_STORR Pca_STORR_141675
ATGGAGCTCCAGTACTTTTCTTATTTTCAGCCAACTTCCTCCCTTTTTGTTCTTGTATCCATATTACTGATCAGTGCTGTTGTTTTGAGGAAGATATTTTTAAATAACTACTCTTCATCACCTGCATCATCAACAGAAACAGCGCTGCTTTCTCATCAGCGGCGGTCGTCATGTGCATTGCCAATCATCGGTCTTCTTCATGTTTTCATGAATAAAAACGGCTTAATTCATGTAACTCTTGGAAATATGGCTGATAAATACGGACCGATTTTCAGTTTCCCAACAGGCAGCCATATGACTCTAGTTGTGAGCAGTTGGGAGATGGCAAAAGAGTGTTTTACAGGCAACAATGACATTGCTTTCTCAAACCGTCCTATCCCGTTAGTTTTTAAGACTATATTCTATGCATGCCGTGGTATTGACTCATACGGTCTTTCAAGTGTACCTTATGGAAAATATTGGAGGGAGTTACGAAAGGTGTGTGTGCATAACCTCCTCTCTAATCAACAACTACTCAACTTCAGACACTTGATAATTTCTCAAGTTGATACCTCTTTCAATAAGCTTTATGAGTTATGCAAAAACTCTGCAGACAACCAGGGAAACTACACTACTACTACTACCGCAGCTGGCATGGTGAGGATGGATGATTGGCTAGCGCAATTATCGTTCAACGTGATAGGAAGAATAGTCTGTGGATTCCAATCAGACACCGAGACAAGTGCTTCAAGCAGTGCGGAACAACTTACAGAAGCAATTAATGACGCATCGTATTTTATGTCGACATCTCCGGTGTCAGATAACGTTCCATGGTTAGGGTGGGTTGATCAACTAACTGGTCTTACTAGAAATATGAAGCAATGCGGAAAGAAATTAGACTTGGTGCTCGAGAGCATAATTGAAGATCATCGTCAAAAGAGACGGTTTTCTAGAAGTAAACAAGGAGATGAGAATTTTATCAACGAGGATGAACAAGATGACTTCATCGACATTTGCCTGTCAATTATGGAGCAACCACAGCTTCCTGGCAACAATAACCCTTGTCAAATACCTATCAAATCTATTGTCCTGGACATGATAGGTGGGGGGACCGACACCACAAAACTGACCACCATCTGGACCCTTTCATTGCTACTGAACAACCCCCATGTGTTGGACAAGGCAAAACAAGAAGTGGATGCACACTTCGGGACGAAAAGGAACGATGCAGGAGGAGTCGTGGTGGATTTTGATGATACTCGTAACCTTGTCTACATCCAGGCAATTATCAAAGAATCAATGCGGTTGTATCCAGCCAGCCCCTTGGTGGAGCGACTGAGCGGCGAAGATTGTGTGGTCGGTGGGTTTCATGTACCAGCAGGGACGCGGTTATGGGCTAACGTGTGGAAGATGCATCGAGACCCAAAAGTATGGGATGATCCATTGGTGTTTCGACCAGAGAGATTTTTGCTCGATGACCAGAAGATGGTTGATGTTAGGGGTCAAAACTATGAGCTGTTACCATTCGGAGCCGGTCGACGGATATGTCCAGGTGTATCGTTCTCTTTGGATCTAATGCAACTGGTACTGACTCGTCTTATTCTTGAGTTTGAAATGAAGTCTCCTAGCGGGAAACTAGACATGACAGCGACACCAGGTTTAATGAGTTACAAGGTAGTCCCCCTTGACATTCTGCTCACCAGTCGTCGCATGAAGTGGTGTGTGCAGTTAGCCTCTGAGAGAGATAAAAAGATGGAGAGTAGTGTTGTACCTGTAATCACTCTGAGCTCGTGCAAGGTGATGCCTGTTTTAGGCATGGGAACATTTGAAAAAGTTGGTAAAGGGTCTGAAAGAGAGAGGTTGGCGATTTTAAAAGCGATAGAGGTAGGTTACAGATACTTCGATACAGCTGCTGCATACGAAACTGAAGAGGTTCTTGGTGAAGCTATTGCTGAAGCACTTCAACTTGGCCTAATCAAATCTCGAGATGAACTCTTCATCAGTTCCATGCTCTGGTGCACTGATGCCTACCATGATCGAGTCCTCCCCGCTCTTCAGAATTCTCTGAGGAATCTTAAATTGGAGTATCTGGATCTATACATGTTACCCTTCCCGGTAAGCTTGAAGCCAGGAGGGAAGATAAGTATGGACATACCAGAGGATGAAATTTTTACGATGGACTATAGGTCTGTATGGGCAGCCATGGAAGAATGTCAGAACCTTGGCTTGACAAAATCAATCGGTGTCAGCAATTTCTCCTGCAAAAAGCTTCAGGAATTGATGGCGACCGCCAACATCCCTCCAGCTGTGAATCAAGTGGAGATGAGCCCGGCTTTCCAACAAAAGAATTTGAGAGAGTATTGCAATGCCAATAATATATTAATCAGTGCAGTTTCTATTTTGGGATCAAACGGAACCCCATGGGGCTCCAATGCAGTTCTGGGTAATGAGGTGCTAAACCAGATTGCTATGGCCAGAGGAAAATCTGTTGCTCAGGTTAGTATGAGGTGGGTTTACGAGCAAGGTGCGAGTCTTGTGGTAAAAAGTTTTAGTGAAGAGAGATTGAGGGAAAACTTGAACATATTCGACTGGGAACTCACTAAGGAAGACTTGGAAAAGATGGGTGAGATTCCACAATGCAGAATCTTGACTGCTGATTTTATGGTATCAGCTAATGGACCTTTCAAATCTCAAGAAGAGTTGTGGGATGACAAAGCTTGA
>Pnu_COR-Ln5 Pnu_COR_PCR_genomic_CDS
ATGGAGAGTAGATATGGTGTACCAGTCATCACTCTGAGCTCCGGCAAGGAGATGCCTGTTCTAGGCATGGGAACATTTGAAACAGAAGGTAAAGGATCTGAAAGAGAGAGGACGGCGTTTCTGAAAGCCATAGAGGTGGGTTACAGATACTTCGATACAGCTGCTGCATACGAAACCGAAGAGGTTCTTGGTGAAGCTATAGCTGAAGCACTTCAACTTGGCTTCATCAAGTCTCGAGATGAACTCTTCATCAGTACCATGCTCTGGTTCGCTGATGCTCACGCTGATCGTGTCCTCCCCGCTCTTCAGAATTCTCTCAGGAATCTTAAACTGGAGTATGTGGATCTGTACATGTTACTCTTTCCGGTAAGCTTGAAGCCTGGGTCGAAGATAACCATGGACATAGAGAAAGATGATTTACTTCCACTGGATTACAAGTCTGTATGGGCAGCCATGGAAGAGTGTCAGAACCTTGGCTTCACTAAGTCAATCGGTGTCAGCAATTTCTCCAGCAAAAAGCTTCAGGAATTGATGGCACACGCCAAAATCCCTCCGGCTGTGAACCAAGTGGAGATGAGCCCCGCTTTCCAACAAAAGAATTTGAGAGTGTATTGCAAGGCGCACAACATATTGATCATTGCGATCTCTGTTTTGGGATCGAATGGAACCCCATGGGGCTCCAATGCAGTTATGGGTTCTGAAGTGCTTAACCAGATTGCTACGGCCAGAGGAAAATCCGTTGCTCAGGTTAGTATGAGATGGGTTTACGAGCAAGGTGCGGCTCTTGTGGTAAAGAGTTTCAGTGAGAAGAACATGAGGGAAAACTTGAAGATATTCGACTGGGAACTGACTAAGGAGGACTTGGAAAAGATCGGTCATGAGATTCCACAGCGCAGGGTATTAGACGCTCATTTTCTGGTGTCAGCCCATGGACCTTTCAAATCTCTAGAAGAGGTGTGGGATGACAATTAA
>Pnu_COR-Ln3 Pnu_COR_938mRNA_col1
ATGGAGAGTAGATATGGTGTACCTGTGATCACTCTGAGCTCCGGCAAGGAGATGCCTGTTCTAGGCATGGGCACATTTGAAACAGAAGGTAAAGCATCTGAAAGAGAGAGGACGGCGTTTTTGAAAGCCATAGAGGTGGGTTACAGATACTTCGATACAGCTGCAGCATACGAAACCGAAGAGGTTCTCGGTGAAGCTATAGCTGAAGCACTTCAACTTGGCTTCATCAAGTCTCGAGATGAACTCTTCATCAGTACCATGCTCTGGTTCGCTGATGCTCACCCTGATCGTGTCCTCCCCGCTCTTCAGAATTCTCTCAGGAATCTTAAACTGGAGTATGTGGATCTATACATGTTACTCTTTCCGGTAAGCTTGAAGCCTGGGTCGAAGATAACCATGGACATAGAGAAAGATGATTTACTTCCACTGGACTACAAGTCTGTATGGGCAGCCATGGAAGAGTGTCAGAACCTTGGCTTCACTAAGTCAATCGGTGTCAGCAATTTCTCCAGCAAGAAGCTTCAGGAATTGATGGCACACGCCAAAATCCCTCCGGCTGTGAACCAAGTGGAGATGAGCCCCGCTTTCCAACAAAAGAAATTGAGAGAGTATTGCAAGGCCAACAACATATTGATCATTGCAATCTCTGTCTTGGGATCCAATGGAACCCCATGGGGCTCCAATGCAGTTATGGGTTCTGAAGTGCTTAACCAGATTGCTATGGCCAGAGGAAAATCTGTTGCTCAGGTTAGTATGAGATGGGTTTACGAGCAAGGTGCGGCTCTTGTGGTAAAGAGTTTCAGTGAGAAGAACATGAGGGAAAACTTGAAGATATTCGACTGGGAACTGACTAAGGAGGACTTGGAAAAGATCGGTCATGAGATTCCACAGCGCAGGGTATTAGACGCTCATTTTCTGGTGTCAGCCAATGGACCTTTCAAATCTCTAGAAGAGGTGTGGGATGACAATTAA
>Pnu_COR-Ln4 Pnu_COR_qc49714mRNA_con2_1
ATGGAGAATAATGGTGTACCTGTGATCACTCTGAGCTCCGGCAAGGAGATGCCTGTTCTAGGCATGGGAACATTTGAAACAGAAGGTAAAGGGTCTGAAAGAGAGAGGCTGGCGTTTTTGAAAGCCATAGAGGTGGGTTACAGATACTTCGATACAGCTGCAGCATACGAAACCGAAGAGGTTCTTGGTGAAGCTATAGCTGAAGCGCTTCAACTCGGCCTAATCAAGTCGCGAGATGAACTCTTCATCAGTAGCATGCTCTGGTTCGCTGATGCTCACGCTGACCGTGTCCTCCCCGCTCTTCAGAATTCTCTCAGGAATCTTAAACTGGAGTATGTGGATCTATACATGTTACTCTTTCCGGTAAGCTTGAAGCCTGGGTCGAAGATAACCATGGACATAGAGAAAGATGATTTACTTCCACTGGACTACAAGTCTGTATGGGCAGCCATGGAAGAGTGTCAGAACCTTGGCTTCACTAAGTCAATCGGTGTCAGCAATTTCTCCAGCAAAAAGCTTCAGGAATTGATGGCAAACGCCAAAATCCCTCCGGCTGTGAACCAAGTGGAGATGAGCCCCGCCTTCCAACAAAAGAATTTGAGAGAGTATTGCAAGGCGCACAACATATTGATCATTGCGATCTCTGTCTTGGGATCCAATGGAACCCCATGGGGCTCCAATGCAGTTATGGGTTCTGAAGTGCTTAACCAGATTGCTATGGCCAGAGGAAAATTTGTTGCTCAGGTTAGTATGAGATGGGTGTACGAGCAAGGTGCGGCTCTTGTGGTAAAGAGTTTCAGTGAGAAGAACATGAGGGAAAACTTGAAGATATTCGACTGGGAACTGACTAAGGAGGACTTGGAAAAGATCGGTCATGAGATTCCACAGCGCAGGGTATTAGAAGGTCATTTTCTGGTATCAGCTAATGGACCTTTCAAATCTCTAGAAGAGGTGTGGGATGACAAATCTTTCTAG
>Pnu_COR-Ln7 Pnu_COR_598mRNA_col1
ATGGAGAGTAGATATGGTGTACCAGTCATCACTCTGAGCTCCGGCAAGGAGATGCCTGTTCTAGGCATGGGAACATTTGAAACAGAAGGTAAAGGGTCTGAAAGAGAGAGGACGGCGTTTTTGAAAGCCATAGAGGTGGGTTACAGATACTTCGACACAGCTGCTGCATACGAAACCGAAGAGGTTCTTGGTGAAGCTATAGCTGAAGCACTTCAACTCGGCCTAATCAAGTCGCGAGATGAACTCTTCATCAGTACCATGCTCTGGTTCGCTGATGCTCACGCTGACCGTGTCCTCCCCGCTCTTCAGAATTCTCTCAGGAATCTTAAACTGGAGTATGTGGATCTGTACATGTTACTCTTTCCGGTAAGCTTGAAGCCTGGGTCGAAGATAACCATGGACATAGAGAAAGATGATTTACTTCCACTGGATTACAAGTCTGTATGGGGAGCCATGGAAGAGTGTCAGAACCTTGGCTTCACTAAGTCAATCGGTGTCAGCAATTTCTCCAGCAAAAAGCTTCAGGAATTGATGGCACACGCCAAAATCCCTCCGGCTGTGAACCAAGTGGAGATGAGCCCCGCTTTCCAACAAAAGAATTTGAGAGAGTATTGCAAGGCCAACAACATAGTGATCATTGCGATCTCTGTTTTGGGATCGAATGGAACCCCATGGGGCTCCAATGCAGTTATGGGTTCTGAAGTGCTTAATCAGATTGCTACGGCCAGAGGAAAATCCGTTGCTCAGGTTAGTATGAGATGGGTTTACGAGCAAGGTGCGGCTCTTGTGGTAAAGAGTTTCAGTGAGAAGAACATGAGGGAAAACTTGAAGATATTCGACTGGGAACTGACTAAGGAGGACTTGGAAAAGATCGGTCATGAGATTCCACAGCGCAGGGTATTAGACGCTCATTTTCTGGTGTCAGCCAATGGACCTTTCAAATCTCTAGAAGAGTTGTGGGATGGCAATTAA
>Pnu_COR-Ln6 Pnu_COR_598mRNA_col3
ATGGAGAGTAGATATGGTGTACCAGTCATCACTCTGAGCTCCGGCAAGGAGATGCCTGTTCTAGGCATGGGAACATTTGAAACAGAAGGTAAAGGGTCTGAAAGAGAGAGGACGGCGTTTCTGAAAGCCATAGAGGTGGGTTACAGATACTTCGACACAGCTGCTGCATACGAAACCGAAGAGGTTCTTGGTGAAGCTATAGCTGAAGCACTTCAACTTGGCTTCATCAAGTCTCGAGATGAACTCTTCATCAGTACCATGCTCTGGTTTGCTGATGCTCACGCTGACCGTGTCCTCCCCGCTCTTCAGAATTCTCTCAGGAATCTTAAACTGGAGTATGTGGATCTGTACATGTTACTCTTTCCGGTAAGCTTGAAGCCTGGGTCGAAGATAACCATGGACATAGAGAAAGATGATTTACTTCCACTGGATTACAAGTCTGTATGGGCAGCCATGGAAGAGTGTCAGAACCTTGGCTTCACTAAGTCGATCGGTGTCAGCAATTTTTCGAGCAAGAAGCTTCAGGAATTGATGGCACACGCCAAAATCCCTCCGGCTGTGAACCAAGTGGAGATGAGCCCCGCTTTCCAACAAAAGAATTTGAGAGAGTATTGCAAGGCCAACAACATAGTGATCATTGCGATCTCTGTTTTGGGATCGAATGGAACCCCATGGGGCTCCAATGCAGTTATGGGTTCTGAAGTGCTTAATCAGATTGCTACGGCCAGAGGAAAATCCGTTGCTCAGGTTAGTATGAGATGGGTTTACGAGCAAGGTGCGGCTCTTGTGGTAAAGAGTTTCAGTGAGAAGAACATGAGGGAAAACTTGAAGATATTCGACTGGGAACTGACTAAGGAGGACTTGGAAAAGATCGGTCATGAGATTCCACAGCGCAGGGTATTAGACGCTCATTTTCTGGTGTCAGCCAATGGACCTTTCAAATCTCTAGAAGAGTTGTGGGATGGCAATTAA
>Pca_COR-Lc4 Pca_COR_141851a
ATGGAGAGTAGTGGTGTGCCTGTAATCACTCTGAGCTCGGGCAAGAGGATGCCTGCTTTAGCTCTGGGAACATTTGAAACATTTGGTAAGGGATCGTCTGAAAGACAGAGGTAGGCGTTTTTGAAAGCGATAGAGGTGGGTTATAGATATTTCGATACAGGTGCTTCATACGGATCCGAAGAGGTTCTTGGCGAAGCTGTAGCTGAAGCACTTCAACTTGGCTTAATCAAATCTCGAGATGAACTCTTCATCAGTTCCAATCTCTGGTTCACTGATGCTCACCCTGATCGTGTCCTCCTTGCTCTTCAAAATTCTCTAAGGAATCTGAAATTGGAGTATCTGGATTTATACATGATACACTTTCCGATAAGCTTGAAGCCTGGGAAGATAATGGAGGTGATAACTATGGACATACCAGAGGATGAACTGTTACCAATGGACTACAAGTCTGTATGGGCAGCCATGGAAGAGTGTCAGAACCTTGGCTTCACTAAGTCGATCGGTGTGGGCAATTTCTCCTGCAAAAAGCTTCAGGAACTGATGGCGACCGCCAGTATCCCACCAGCTGTGAATCAGGTGGAGATGAGCCCCGTTTTCCAACAAAAGAAACCGAGAGAGTATTGCAAGGACAATAATATATTAGTCAGTGCAGTGTCAGTTTTGGGATCCAACGGAACCGCATGGGGCTCCAATGCAGTTATGGGTTCTGAGGTGCTTAAGCAAATTGCTATGGACAGAGGAAAATCTGTTGCTCAGGTTAGTATGAGATGGGTTTACGAGCAAGGTGCGAGTCTTGTAGTAAAAAGTTTCAGTGAAGTGAGGATGATGGAAAACTTGAACATATTCGACTGGGAACTGACCAAGGAAGACTTGGAAAAGATCAGCGAGATTCCACAACGCAGAATATTAACTGCTGATGTTTTGGTATCAGCTAATGGACCTTTCAAATCTCTACAAGAGTTATGGGATGACCAAATTTGA
>Pat_COR-Lc6 Pat_COR_8802
ATGGGGAGTGGTTGTATTCCTGTTATCACTTTGAACTCGGGCAATGAGATGCCTGTTTTAGGTATGGGAACATTTGAAACATTTGATAAAGGGGGTGAAAGAGAAAGATTGGCGTATTTGAAAGCGATTAAAGTGGGTTACAGATACTTCGATACAGGCGCTGCATACGGAACGGAAGAGGTTCTTGGCCAAGCTATAGCTGAAGCACTTCAACTTGGCCTAATAAAATCTCGAGATGAACTCTTCATCAGTACCATGATCTGGGCCACTGATGCTCACCCTGATCGTGTTCTCCTCGCTGTTCAGAGATCTTTAAGGAATCTTAAATTGGACTATGTGGATCTCTACCTGATACCATTTCCGGCAAGCTTGAACCCAGAAGGGGAGATACCTAATTACATACCAGAGAACGAAACTTTTTTAAAAATGGACTGCAAGTCTGTATGGGCAGCTATGGAAGAGTGTCAAACCCTTGGCTTTACCAAGTCTATCGGTGTCAGCAATTTCTCCTGCAAAAAGCTTCAGGAAGTGATGGAGACCGCAAATATCCCTCCAGCTGTGAATATGGTGGAAATGAACCCTACTTTCCAACAAAAATATCTGAGAGAATATTGCAAGGCCAATAATGTATTAGTCAGTGCGTACTCTGTTTTGGGATCCACGGGAACTTCATTGGGCTCCAATGCAGTTATGGGTTCTGAGGTGCTTAAGCAAATTGCTACGGACAGAGGAAAATCTATTGCTCAGGTTAGTATGAGATGGGTTTATGAGCAAGGTGCGGGTTTTGTGGTAAAAAGTTTCAGTGAAGAGAGGATGAGGGAAAACTTGAACATATTCGACTGGGAACTGACTAAGGAAGACTTGGAGAAGATCGGTGAGATTCCACAATGCAGAGTACTAACTATGGATTTTTTAGTATCACCTGATGGAGCTTTCAAATCTTTAGAAGACTTGTGGGATGGCGAAGCATGA
>Pat_COR-Lc7 Pat_COR_8998
ACGGAGAGTAGTGATGTACCTGTAATCACTTTGAGCTCAGGCGAGAGGATGCCTGTTTTAGGTATGGGAACATTTGAAACATTTGGTAAACCGTCTGAAAGAGAGAGGTTGGCGTATTTGAAAGCGATAGAGGTGGGTTACCGGTACTTCGATACAGGTACTGCATACGGAACTGAAGAGGTTCTTGGCGAAGCTATAGCTGAAGCACTTCAACTTGGCCTAGTCAAATCTAGAGATGAACTCTTTATCAGTTCCATGCTTTGGAGCACTGATGCTCACCCTGATCGTGTCCGACCCGCTCTTCAGAATTCTCTGAGGAATCTCAAATTGGAGTTTGTGGATCTATACCTGATACCCTGGCCAGTAAGCTTGAAGCCAGAAGGGAAGATAACTATGGACATACCAGAGGACGAAATTTTTGCAATGGACTACAGGTCTGTATGGGCACCCATGGAAGAGTGTCAGAACCTTGGCTTCACTAAGTCTATCGGTGTCAGCAATTTCTCCTCCAAAAAGCTGCAGGAATTGATGGCGGTCGCCAACATCCCTCCAGCTGTGAATCAAGTGGAGATGAACCCCGCTTTCCAACAAAAGAATCTGATAGACTATTGCAAGGCAAAAAATATATTTGTCATTGCATTCTCGGTTTTGGGATCCAACGGAACGTCATGGGGCTCCAATGCAGTTATGGGTTCTGAGGTGCTTAAGAAAATTGCTATGGCCGGAGGAAAATCTGTTGCCCAGGTTAGTATGAGATGGGTTTACGAACAGGGTGCGAATTCTTGTGGTGAAAAGTTTCAATGAAGATAGAATGAGGGAAAATTTGAACATATTCGAGTGGGAACTGACCAAGGAAGACTTGGAAAAGATCGGTGAGATTTCACAGCGCAGAGTAATAATTGCAGATTTTTTGGTATCGGCTAATGGACCTTTCAAATCTCTGGAAGACTTATGGGATGAGTAA
>Par_COR-Lc11 Par_COR_contig_31561_CDS
ATGGAGAGTTGCGGTGTACCTGTAATCACTCTGAGCTCAGGCAAGAGGATGCCTGTTTTAGGTATGGGAACATTTGAAACATTTGGTAAACCGTCTGAAAGAGAGAGGTTGGCGTATTTGAAAGCGATAGAAGTGGGTTACAGATACTTCGATACAGGTGCTGCATACGGAACTGAAGAGGTTCTTGGCGAAGCTATAGCTGAAGCACTTCAACTTGGCCTAATCAAATCTAGAGATGAACTCTTCATCAGTTCCATGCTTTGGAGCACTGATGCTCACCCTGATCGTGTCCGACTCGCTCTTGAGAATTCCTTGAGGAATCTCAAATTGGAGTTTGTGGATCTATACCTGATACCATGGCCGGTAAGCTTGAAGCCAGAAGGGAAGGTAACTATGGACATACCAGAGGACGAAATTTTTGCAATGGACTACAGGGGTGTATGGGCAGCCATGGAAGAGTGTCAGAACCTTGGCCTCACTAAGTCTATCGGTGTCAGCAATTTCTCCTCCAAAAAGCTTCAGGAATTGATGGCGGTGGCCAACATCCCTCCAGCTGTGAATCAAGTGGAGATGAACCCCGCTTTCCAACAAAAGAATCTGATAGAGTATTGCAAGGCCAACAATATATTTGTCATTGCATTCTCGGTTTTGGGATCCAACGGAACGTCATGGGGCTCCAATGCAGTTATGGGCTCTGAGGTGCTTAAGCAAATTGCTTTGGCCAGAGGAAAATCTGTTGCCCAGGTTAGTATGAGATGGGTTTACGAACAAGGTGCGATTCTTGTAGTGAAAAGTTTTAGTGAAGATAGAATGAGGGAAAATTTGAACATATTCGACTGGGAACTGACTAAGGAAGACTTGGTAAAGATCCGTGAGATTACACAGCGCAGAGTAATAACTGCAGATTTTTTGGTATCAGCTAATGGACCTTTCAAATCTCTGGAAGACTTATGGGATGAGTAA
>Par_COR-Lc9 Par_COR_contig_56378_CDS
ATGGAGAGTTGCGGTGTACCTGTAATCACTCTGAGCTCAGGCAGGAGGATGCCTGTTTTAGGTATGGGAACATTTGAAACATTTGGCAAACCGTCTGAAAGAGAGAGGTTGGCGTATTTGAAAGCGATAGAAGTGGGTTACAGATACTTCGATACAGGTACTGCATACGGAACTGAAGAGGTTCTTGGCGAAGCTATAGCTGAAGCACTTCAACTTGGCCTAATCAAATCTAGAGATGAACTCTTCATCAGTTCCATGCTCTGGAGCGCTGATGCTCACCCTGATCGTGTCCGACTCGCTCTTGAGAATTCCTTGAGGAATCTCAAATTGGAGTTTGTGGATCTATACCTGATACCATGGCCGGTAAGCTTGAAGCCAGAAGGGAAGGTAACTATGGACATACCAGAGGACGAAATTTTTGCAATGGACTACAGGTGTGTATGGGCAGCCATGGAAGAGTGTCAGAACCTTGGCCTCACTAAGTCTATCGGTGTCAGCAATTTCTCCTCCAAAAAACTTCAGGAATTGATGGCGGTGGCCAACATCCCTCCAGCTGTGAATCAAGTGGAGATGAACCCCGCTTTCCAACAAAAGAATCTGATAGAGTATTGCAAGGCCAACAATATATTTGTCATTGCATTCTCGGTTTTGGGATCCAACGGAACGTCATGGGGCTCCAATGCAGTTATGGGATCTGAGGTGCTTAAGCAAATTGCTTTGGCCAGAGGAAAATCTGTTGCCCAGGTTAGTATGAGATGGGTTTACGAACAAGGTGCGATTCTTGTAGTGAAAAGTTTTAGTGAAGATAGAATGAGGGAAAATTTGAACATATTCGACTGGGAACTGACTAAGGAAGACTTGGTAAAGATCCGTGAGATTACACAGCGCAGAGTAATAACTGCAGATTTTTTGGTATCAGCTAATGGACCTTTCAAATCTCTGGAAGACTTATGGGATGAGTAA
>Par_COR-Lc10 Par_COR_contig_46708_CDS
ATGGAGAGTTGCGGTGTACCTGTAATCACTCTGAGCTCAGGCAAGAGGATGCCTGTTTTAGGTATGGGAACATTTGAAACATTTGGGAAACCGTCTGAAAGAGAGAGGTTGGCGTATTTGAAAGCCATAGAAGTGGGTTACAGATACTTCGATACAGGTGCTGCATACGGAACTGAAGAGGTTCTTGGCGAAGCTATAGCTGAAGCACTTCAACTTGGCCTAATCAAATCTAGAGATGAACTCTTCATCAGTTCCATGCTTTGGAGCACTGATGCTCACCCTGATCGTGTCAGACTCGCTCTTGAGAATTCGTTGAGGAATCTCAAATTGGAGTTTGTGGATCTATACCTGATACCATGGCCGGTAAGCTTGAAGCCAGAAGGGAAGGTAACTATGGACATACCAGAGGACGAAATTTTTGCAATGGACTACAGGGGTGTATGGGCAGCCATGGAAGAGTGTCAGAACCTTGGCCTCACTAAGTCTATCGGTGTCAGCAATTTCTCCTCCAAAAACTTCAGGAATTGATGGCGGTGGCCAACATCCCTCCAGCTGTGAATCAAGTGGAGATGAACCCCGCTTTCCAACAAAAGAATCTGATAGAGTATTGCAAGGCCAACAATATATTTGTCATTGCATTCTCGGTTTTGGGATCCAACGGAACGTCATGGGGCTCCAATGCAGTTATGGGCTCTGAGGTGCTTAAGCAAATTGCTTTGGCCAGAGGAAAATCTGTTGCCCAGGTTAGTATGAGATGGGTTTACGAACAAGGTGCGATTCTTGTAGTGAAAAGTTTTAGTGAAGATAGAATGAGGGAAAATTTGAACATATTCGACTGGGAACTGACAAAGGAAGACTTGGTAAAGATCCGTGAGATTACACAGCGCAGAGTAATAACTGCAGATTTTTTGGTATCAGCTAATGGACCTTTCAAATCTCTGGAAGACTTATGGGATGAGTAA
>Par_COR-Lc8 Par_COR_contig_81375_CDS
ATGGAGAGCGGTGTGCCTGTAATCACTCTGAGCTCAGGCAGGAGGATGCCTGTTTTAGGTATGGGAACATTTGAAACATTTGGTAAACCGTCTGAAAGAGAGGTTGGCGTATTGAAAGCGATAGAAGTGGGTTACAGATACTTCGATACAGGTACTGCATACGGAACTGAAGAGGTTCTTGGCGAAGCTATAGCTGAAGCACTTCAACTTGGCCTAATCAAATCTAGAGATGAACTCTTCATCAGTTCCATGCTCTGGAGCGCTGATGCTCACTCAATCGTGTCCGACTCGCTCTTGAGAATTCCTTGAGGAATCTCAAATTGAGTTTATTGGATCTATACCTGATACCATGGCCGTGTAGCTGAAGCCAGAAGGTAACTATGGACATACCAGAGGATGAAATTTTTGCAATGGACTACAGGTGTGTATAGGCAGCCATGGAAGAGTGTCTGAACCTTGGCCTCACTAAGTCTATCGGGTGTCAGCAATTTCTCCTCCAAAAACTTCAGGAATTGATGGCGGTGGCCAACATCCCTCCAGCTGTGAATCAAGTGGAGATGAACCCGCTTTCCAACAAAGAATCTGATAGAGTATTGCAAGGCCAACAATATATTTGTCATTGCATTCTCGGTTTTGGGATCCAACGGAACGTCATGGGCCAATGCAGTTATGGGATCTGAGGTGCTTAAGCAAATTGCTTTGGCCAGAGGAAAATCTGTTGCCAGGTTAGTATGAGATGGGTTTACGAACAAGGTGCGATTCTTGTATGAAAAGTTTTAGTGAAGATAGAATGAGGGAAAAATTTGAACATATTCACGACTGGGAACTGACTAAGGAAGACTTGGCAAAGATCCGTGAGATTACACAGCGCAGAGTAATAACTGCAGATTTTGGTATCAGCTAATGGACCCTTTCAAATCTCTGGAAGACTTATGATGAGTAA
>Pca_COR-La8 Pca_COR_143993
ATGGAGAGTAGTGGTATGCCTGTAATCACTCTAAGCTCCGGCAAGGGAATGCCTGTTTTAGGTATGGGAACATGTGAAACACTTCGTGAAGGGTCTGAAAGAGAGAGGTTGGCGATTTTAAAAGCGATAGAGGTGGGTTACCGATACTTTGATACAGCTGCTGGATACCAAACTGAAGAGGTTCTTGGTGAAGCTATTGCTGAAGCACTTCAACTTGGCTTAATCAAATCTCGAGATGAACTCTTTATATCTTCCATGCTCTGGTGCACCGATGCTTACCCAGATCGTGTCCTCCTCGCTCTCCAGAGTTCTTTGAGGAAACTTAAACTGGAGTATCTGGATCTATACCTGATACCATTTCCGGCAGCGGTAAGCTTTAAGCCAGGGAAGATAACCATGGCCTCACTGGAGGACGTAATTTCTCTTTTGGACTACAAGTCTGTATGGGCAGCCATGGAAGAGTGTCAGAACCTTGGCTTCACTAAGTCGATCGGTGTCAGCAACTTCTCCGTCAAAAAGCTTCAGGAATTGATGAGGACCGCCAACATCCCCCCAGCTGTGAATCAAGTGGAGATGAGCCCCATTTTCCAACAAAAGAATCTGAGAGAGTATTGCAAGGCCAATAATATATTGATCACTGCAATCTCGGTTTTGGGATCCAAAGGAACCCCATGGGGCTCCAACGCAGTTTTGGATTCTGAGGTGCTTAACCAGATTGCTATGGCCAGAGGAAAATCTGTTGCTCAGGTTAGTATGAGATGGGTTTACGAGCAAGGTGTGAGTCTTGTGGTAAAAAGTTTCACTGAAGAGAGGATGAGGGAAAACTTGAACATATTCGACTGGGAATTGACTAAGGAAGACTTGGAAAAGATCAGTGAGATTCCACAGTGCAGAGTATTAACTGCTGATTTTTTGGTATCAGCTAATGGGCCTTTCAAATCTCAAGAAGAGCTATGGGATGACAAAGCTTGA
>Pca_COR-La2 Pca_COR_143837b
ATGGAGAGTAGTGGTGTGCCTGTAATCAGTCTAAGCTCGGGCAAGGGGATGCCTGTTTTAGGTATCGGAACGTGTGAAACACTTGGTAAAGGGTCTGAAAGAGAGAGGTTGGCGATTTTGAAAGCGATAGAGGTGGGTTACAGATACATTGATACAGCTGCTGCATACGGAACTGAAGAGGTTGTTGGTGAAGCTATTGCTGAAGAACTTCAACTTGGCCTAATCAAATCTCGAGATGAACTCTTCATCTCTTCCCAACTCTGGGGCACCGATGCTCACCCTGATCGTGTCCTCCTCGCTCTCCAGAATTCTCTGAGGAATCTTAAATTGGAGTATCTAGATCTATACCTGATACCATTTCCGGTAAGCTTTAAGCCAGGGAAGATAACTATGGATGTACCAGAGGACGAAATTTTTCTTATGGACTATAAGTCTGTCTGGGCAGCCATGGAAGAGTGTCAGAACCTTGGCTTCACTAAGTCAATCGGTGTCAGCAATTTCTCCATCAAAAAGCTTCAGGAATTGATGGCGACCGCCAACATCCCTCCAGTTGTGAATCAAGTGGAGACGAACCCCATTTTTCAACAAAAGAATCTGAGAGAGTATTGCAAGGCCAATAATATATTGGTCACTGCAATCTCGGTTTTGGGATCCAAAGGAACCCCATGGGGCTCCAATGCAGTTTTTGATTCTGAGGTGCTTAACCAGATTGCTATGTCCCGAGGAAAATCTGTTGCTCAGGTTAGTATGAGATGGGTTTACGAGCAAGGTGTGAGTCTTGTGGTAAAAAGTTTCAATGAAAAGAGGATGAGGGAAAACTTGAACATATTCGACTGGGAACTGACTAAGGAAGACTTAGAAAAGATCAATGAGATTCCACAGTGCAGAGTATTAACTGCTGATTTTTTGGTATCAGCTAATGGGCCTTTCGAATCTCTAGAAGAGCTATGGGATGACAAAGCTTGA
>Pso_COR-La4-PS0216870 Pso_PS0216870
ATGGAGAGCAATGGTGTGCCCATAATCACTCTAAGCTCGGGCAGGGGGATGCCTGTTTTAGGTATGGGAACATGTGAAACACTTGGTAAAGGGTCTCATGAAAGAGAGAGGCTGGCGATTTTGAAAGCGATAGAGGTCGGTTACAGATTCATCGACACAGCTGCTGCATACGGAACTGAAGAGGTTGTTGGTGAAGTTATTTCTGAAGCACTTCAACTTGGCCTGATCAAATCTCGAGATGAACTCTTCATCTCTTCCCAGCTCTGGTGCACTGATGCTCACCCTGACCGTGTCCTCCTCGCTCTCCAGAATTCTCTGAGGAATCTTAGATTGGAGTATCTGGATCTATACCTGATATCATTTCCGGTAAGCTTGAAGCCAGGGAAGATAACTGCGGACGTATCAGAGGACGAAATTTTTCTGATGGACTACAAGTCTGTATGGGCAGCCATGGAAGAGTGTCAGAGTCTTGGCTTCACTAAGTCTATCGGTGTCAGCAATTTTTCCATCAAAAAGCTTCAAGAATTGATGTCAAACGCCAAGATCCCTCCGGTTGTGAATCAAGTGGAGATGAGCCCAACTTTCCAACAAAAGAATCTGAGAGAGTATTGCAAGGCCAATAATATACTAGTCACTGCAATCTCGGTTTTGGGATCCAAAGGAACCCCATGGGGCTCAAATGCAGTTTTGGATTCTGAGGTGCTTAACCAGATTGCTATGGCCAGAGGAAAATCTGTTGCTCAGATTAGCATGAGATGGGTTTACGAGCAAGGTGTGAGTCTTGTGGTAAAAAGTTTCAGTGAAGAGAGGATGAAGGAAAATCTGAACATATTCGGCTGGGAACTGACTACGGAAGACTTGGAAAAGATTGGTGAGATTCCACAGTGCAGAATATTAACTGCTGATTTTTTGGTATCAGCTAATGGACCTTTCAAATCCCAAGAAGAGCTATGGGATGACTGAGCTTGA
>Pat_COR-L-OUT1 Pat_COR_9059
ATGGAGAGTAGTGGTGTACCTGTAATCGCTCTGAGCTCGGGAAAAGGGATGCCGGTTTTAGGTATGGGAACATTTGAATCAGTTGGTAAAGGGTCTGAAAGAGAGAGGTTGGCGTTTTTAAAAGCGATAGAGGTGGGTTACAGACACTTCGATACAGCTGCTATATATGAAACTGAAGAGTGTCTTGGTGAAGCTATAGCTGAAGCACTTCAAATTGGCCTAATCAAATCTCGAGATGAACTTTTCATCACTTCCAAACTTTGGTGCACTGATGCTCACCCTGATCGTGTTCTCCCCGCTCTTCAGAATTCTCTGAGGAACCTTAAATTGGAGTATCTGGATCTATACCTGATACACTTTCCGGTAAGCTTGAAGCCAGGGGAGCTTGTTATGGACGTACCTGGGGACGCAATTTCTCTAATGGACTACAGGTCTGTATGGGCAGCCATGGAAGAGTGTCAGAACCTTGGCTTCAGTAAGTCAATAGGTGTCTGCAATTTCTCCAGCAAAAAGCTTCAGGAATTGATGGCTGTAGCCAACATCCCTCCAGTTGTAAATCAAGTGGAGATGAGCCCCGTTTTCCAACAAATTTTTTTGAGAGAGTATTGCAAGGCCAACAATATATTAATCACTGCATACTCAGTTTTAGGAGCTAAGGGAACCGCATGGGGTTCCAATGCAGTTCTGGGTTCTGAGGTGCTTAACCAGATTGCTACGGCCAGAGGAAAATCTATTGCTCAGGTTAGTTTGAGATGGGTTTACGAACAAGGTGCGAGTCTTGTGGTGAAAAGTTTCGATGAAGACAGAATGAGGGAAAACTTGAACATATTCGACTGGGAACTGACTAAAGAAGACTTGGAAAAGATTGGTGTCATTCCACAGTGTAAAATAATAATGGAGGATTTTATGGTATCAGCTAACGGACCTTTCAAATCTATAGAAGAGTTCTGGGATGATGATATATAA
>Pso_COR-L-PS0211450 Pso_PS0211450
ATGGAGAGTAGCGGTGTACCTGTAATCGCTCTGAGCTCGGGAAAAGGGATGCCGGTTTTAGGTATGGGAACATTTGAAACAGTTGGGAAAGGGTCTGAGAGAGAGAGGTTGGCGTTTTTAAAAGCGATAGAGGTGGGTTACAGACACTTCGATACAGCTGCTATATATGAAACTGAAGAGTGTTTTGGTGAAGCTATATCTGAAGCACTCCAAAATGGCCTAATCAAATCTCGAGATGAACTTTTCATCACTTCCAAGCTCTGGTGCACTGATGCTCACCCTGATCGTGTTCTCCCAGCTCTTCAGAATTCTCTGAGGAACCTTAAATTGGAGTATCTGGATCTATACCTGATACACTTTCCGGTAAGCTTGAATCCAGGGGAGCTTGTTATGGACGTACCACGCAACGAAATTTTTCTAATGGACTACAGATCTGTATGGGCAGCCATGGAAGAGTGTCAGAACCTTGGCTTCACTAAGTCAATAGGTGTCAGAAATGTCTCCATCAAAAAGCTTAAAGAATTGATGGCGATAGCCAACATCCCTCCAGTTGTAAATCAAGTGGAGATGAGCCCCGTTTTCCAACAAAAAAAATTGAGAGAGTATTGCAAGGACAACAACGTATTGATCACTGCATACTCAGTTTTAGGAGCTAAGGGAACGGCATGGGGTTCCAATGCAGTTCTGGGATCTGAGGTGCTTAACCAGATTGCTACGGCCAGAGGAAAATCTATTGCTCAGGTTAGTTTGAGATGGGTTTACGAACAAGGTGCAAGTCTTGTGGTGAAAAGTTTCGATGAAGACAGGATGAGAGAAAACTTGAACATATTCGACTGGGAACTGACTAAAGAAGACTCGGAAAAGATTATTGTCATTCCAGAGCGTAAAATAATAATTGAAAATTTTATGGTATCAGTTAATGGACCTTTCAAATCTGTGGAAGAGTTCTGGGAT
>Pso_COR-L-PS1020450 Pso_PS1020450
ATGGTGAACACTGGTGTACCTGTTATCACTCTGAGCTCGGGGAAAGGGATACCTGTTTTAGGTATGGGAACATTTGAAACAGTTAGTAAAGGGGGTGAACGAGAGAGGTTGGCGTTTTTGAAAGCGATAGAGGTGGGTTACAGACACTTCGATACTGCTGCGTGCTACCAAACTGAAGAGTGTCTTGGTGAAGCTATAGGGGAAGCACTTCAACTTGGCCTAATCAAATCTCGAGATGAACTCTTTATCACTTCTAAGCTCTGGTGCACCGATGCTCACCCTGATCGTGTTCTTTTGGCTCTTCAGAGTTCTCTGAGGAATCTTAAGTTGGAGTATCTGGATCTATACCTGATACACTTTCCGGTAAGCTTGAAGCCAGGGAATGAGGTCACTATGGACGCAGCAGGGGGCAAAATTTTTCTAATGGACTACAAGTCTGTATGGGCAGCCATGGAAGAGTGTCAGAACCTTGGCTTCACTAAGTCAATCGGTGTCAGCAATTTCTCCTGCAAAAAGCTTCAGGAATTATTGGCGATAGCGAACATCCCTCCAGTTGTAAATCAAGTGGAGATGAGCCCAGTTTTCCACCAAACGAATCTGAGAGAGTATTGCAAGGCCAATAATATACTGGTGACTGCATACTCGATTTTGGGTGGCAAAGGAACCGCATGGGGCTCCAATTCAGTTTTGGGTTCCGAGGTGCTTAACCAGATTGCTATCGCCAGAGGAAAGTCTATTGCTCAGGTTAGTATGAGATGGGTATACGAGCAAGGCGCGATTCTTGTGGTGAAAAGTTTCAGTGAAAAGAATATGAGGGAAAACTTGAACATATTCGATTGGGAACTGACTAAGGAAGACTTGGAAAGGATTGGTGAGATTCCACAGCGCAGATTAATCATTCAGGAATTTATGATATCATCTAATGGACCTTTCAAATCTCTAGAAGAGTTCTGGGATGAAAAAGCAGCTTGA
>Par_COR-L-OUT3 Par_COR_contig_31510_CDS
ATGGTGAATACTGGTGTACCTGTAATCACTCTGAGCTCGGGGAAGGGGATACCTGTTTTAGGTATGGGAACATTTGAAACAATTGGTAAAGGGGGTGAACGAGAGAGGTTGGCGTTTTTGAAAGCGATAGAGGTGGGTTACAGACACTTCGATACTGCTGCGTGTTACCAAACTGAAGAGTGTCTTGGTGAAGCTATATCGGAAGCACTTCAACTTGGACTAATCAAATCTCGAGATGAACTCTTTATCACTTCTAAGCTCTGGTGCACCGATGCTCATCCTGATCGTGTCCTTTTGGCTCTTCAGAATTCTTTGAGGAATCTTAAGTTGGAGTATCTGGATCTATACCTGATACACTTTCCGGTAAGCTTGAAGCCAGGGAATGAGGTTACTATGGACGCAGCAGGGGGCGAAATTTTTCTAATGGACTACAAGTCTGTATGGGCAGCCATGGAAGAGTGTCAGAACCTTGGCTTCACTAAGTCAATCGGTGTCAGCAATTTCTCCTGCAAAAAGCTTCAGGAATTATTGGCGACAGCGAACATCCCTCCAGTTGTAAATCAAGTGGAGATGAGCCCAGTTTTCCACCAAAAGAATCTGAGAGAGTATTGCAAGGCCAATAATATACTGGTGGCTGCATATTCGATTTTGGGAGGCAAAGGAACCGCATGGGGCTCCAATTCAGTTTTGGGTTCCGAGGTGCTTAACCAGATTGCCATGGCCAGAGGAAAGTCTATTGCTCAGGTTAGCATGAGATGGGTGTACGAGCAAGGCGCGATTCTTGTGGTGAAAAGTTTCAGTGAAAAGAATATGAGGGAAAACTTGAACATATTCGATTGGGAACTGACTAAGGAAGACTTGGAAAGGATTGGTGAGATTCCACAGCGCAGATTAATAATTCAGGAATTTATGATATCATCTAAAGGACCTTTCAAATCTCTAGAAGAGTTCTGGGATGAAAAAGCTGCTTGA
>Pso_COR-L-PS1020440 Pso_PS1020440
ATGGTGAACACTGGTGTACCTGTTATCACTCTGAGCTCGGGGAAAGGGATACCTGTTTTAGGTATGGGAACATTTGAAACAGTTGGTAAAGGGGGTGAACGAGAGAGGTTGGCGTTTTTGAAAGCGATAGAGGTGGGTTACAGACACTTCGATACTGCTGCGTGCTACCAAACTGAAGAGTGTCTTGGTGAAGCTATAGGGGAAGCACTTCAACTTGGCCTAATCAAATCTCGAGATGAACTCTTTATCACTTCTAAGCTCTGGTGCACCGATGCTCACCCTGATCGTGTTCTTTTGGCTCTTCAGAGTTCTCTGAGGAATCTTAAGTTGGAGTATCTGGATCTATACCTGATACACTTTCCGGTAAGCTTGAAGCCAGGGAATGAGGTCACTATGGACGCAGCAGGGGGCAAAATTTTTCTAATGGACTACAAGTCTGTATGGGCAGCCATGGAAGAGTGTCAGAACCTTGGCTTCACTAAGTCAATCGGTGTCAGCAATTTCTCCTGCAAAAAGCTTCAGGAATTATTGGCGATAGCGAACATCCCTCCAGTTGTAAATCAAGTGGAGATGAGCCCAGTTTTCCACCAAACGAATCTGAGAGAGTATTGCAAGGCCAATAATATACTGGTGACTGCATACTCGATTTTGGGTGGCAAAGGAACCGCATGGGGCTCCAATTCAGTTTTGGGTTCCGAGGTGCTTAACCAGATTGCTATCGCCAGAGGAAAGTCTATTGCTCAGGTTAGTATGAGATGGGTATACGAGCAAGGGGCGATTCTTGTGGTGAAAAGTTTCAGTGAAAAGAATATGAGGGAAAACTTGAACATATTCGATTGGGAACTGACTAAGGAAGACTTGGAAAGGATTGGTGAGATTCCACAGCGCAGATTAATAATTCAGGAATTTATGATATCATCTAATGGACCTTTCAAATCTCTAGAAGAGTTCTGGGATGAAAAAGCTGCTTGA
>Pso_COR-L-PS1020430 Pso_PS1020430
ATGGTGAACACTGGTGTACCTGTTATCACTCTGAGCTCGGGGAAAGGGATACCTGTTTTAGGTATGGGAACATTTGAAACAGTTGGTAAAGGGGGTGAACGAGAGAGGTTGGCGTTTTTGAAAGCGATAGAGGTGGGTTACAGACACTTCGATACTGCTGCGTGCTACCAAACTGAAGAGTGTCTTGGTGAAGCTATAGGGGAAGCACTTCAACTTGGCCTAGTCAAATCTCGAGATGAACTCTTTATCACTTCTAAGCTCTGGTGCACCGATGCTCACCCTGATCGTGTTCTTTTGGCTCTTCAGAGTTCTCTGAGGAATCTTAAGTTGGAGTATCTGGATCTATACCTGATACACTTTCCGGTAAGCTTGAAGCCAGGGAATGAGGTTACTATGGACGCAGCAGGGGGCAAAGTTTTTCTAATGGACTACAAGTCTGTATGGGCAGCCATGGAAGAGTGTCAGAACCTTGGCTTCACTAAGTCAATCGGTGTCAGCAATTTCTCCTGCAAAAAGCTTCAGGAATTATTGGCGATAGCGAACATCCCTCCAGTTGTAAATCAAGTGGAGATGAGCCCAGTTTTCCACCAAACGAATCTGAGAGAGTATTGCAAGGCCAATAATATACTGGTGACTGCATACTCGATTTTGGGTGGCAAAGGAACCGCATGGGGCTCCAATTCAGTTTTGGGTTCCGAGGTGCTTAACCAGATTGCTATCGCCAGAGGAAAGTCTATTGCTCAGGTTAGTATGAGATGGGTATACGAGCAAGGCGCGATTCTTGTGGTGAAAAGTTTCAGTGAAAAGAATATGAGGGAAAACTTGAACATATTCGATTGGGAACTGACTAAGGAAGACTTGGAAAGGATTGGTGAGATTCCACAGCGCAGATTAATAATTCAGGAATTTATGATATCATCTAATGGACCTTTCAAATCTCTAGAAGAGTTCTGGGATGAAAAAGCTGCTTGA
>Pso_COR-L-PS1021890 Pso_PS1021890
ATGGTGAACACTGGTGTACCTGTTATCACTCTGAGCTCGGGGAAAGGGATACCTGTTTTAGGTATGGGAACATTTGAAACAGTTGGTAAAGGGGGTGAACGAGAGAGGTTGGCGTTTTTGAAAGCGATAGAGGTGGGTTACAGACACTTCGATACTGCTGCGTGCTACCAAACTGAAGAGTGTCTTGGTGAAGCTATAGGGGAAGCACTTCAACTTGGCCTAGTCAAATCTCGAGATGAACTCTTTATCACTTCTAAGCTCTGGTGCACCGATGCTCACCCTGATCGTGTTCTTTTGGCTCTTCAGAGTTCTCTGAGGAATCTTAAGTTGGAGTATCTGGATCTATACCTGATACACTTTCCGGTAAGCTTGAAGCCAGGGAATGAGGTTACTATGGACGCAGCAGGGGGCAAAGTTTTTCTAATGGACTACAAGTCTGTATGGGCAGCCATGGAAGAGTGTCAGAACCTTGGCTTCACTAAGTCAATCGGTGTCAGCAATTTCTCCTGCAAAAAGCTTCAGGAATTATTGGCGATAGCGAACATCCCTCCAGTTGTAAATCAAGTGGAGATGAGCCCAGTTTTCCACCAAACGAATCTGAGAGAGTATTGCAAGGCCAATAATATACTGGTGACTGCATACTCGATTTTGGGTGGCAAAGGAACCGCATGGGGCTCCAATTCAGTTTTGGGTTCCGAGGTGCTTAACCAGATTGCTATCGCCAGAGGAAAGTCTATTGCTCAGAATATGAGGGAAAACTTGAACATATTCGATTGGGAACTGACTAAGGAAGACTTGGAAAGGATTGGTGAGATTCCACAGCGCAGATTAATAATTCAGGAATTTATGATATCATCTAATGGACCTTTCAAATCTCTAGAAGAGTTCTGGGATGAAAAAGCTGCTTGA
>Par_COR-Lb2C Par_COR_contig_48062a_CDS
ATGGAGAATATTAATGGTGTACCTGTAATTACTCTGAGCTCAGGCAAGGGTATGCCTGTTTTAGGTATGGGAACATTTGAAATAGTTGGTAAAGGGTCTGAAAGAGCGAGGTTGGCAATTTTGAAAGCGATAGAGGTGGGTTACCGATACTTTGATACAGCGGCTGCATACAAAACTGAAGAGGTTCTTGGTGAAGCTATTGTTGAAGCACTTCAACTTGGCTTAATAAAATCTCGAGATGAACTCTTCATCAGTTCCATGCTCTGGTGCTCTGATGCTCACCCTGATCGTGTCCTCCTCGCTCTGCAGAATTCTCTGAGGAGTCTTAAATTGGAGTACGTGGATCTATACATGATACCCTTTCCGTTAAGCTTGAAGCCAGGAGGGAAGATAGGTATGGACACACCAGAGGACGAGATTTTAGTAATGGACTACAGGTCTGTATGGGCAGCCATGGAAGAGTGTCAGAACCTTGGCTTCACTAAGTCAATCGGTGTCAGCAATTTCTCCTGCAAAAATCCCTCCTGTTGTGAATCAAGTGGAGATGAGCCCGGCTTTCCAACAAAAGAATCTGAGGGAGTATTGCAAGGCAAATAATATATTAGTCAGTGCAGTCTCTATTTTGGGATCAAACGGAACCCCATGGGGCTCCAATGCAGTTTTGGGTTCGGAGGTGCTTAGCCAGATTGCTATGGCTAGAGGAAAATCTATTGCTCAGGTTAGTATGAGATGGGTTTACGAGCAAGGTGCAAGTCTTGTGGTAAAAAGTTTTAGTGAAGAGAGGATGAGGGAAAACTTGAACATATTCGACTGGGAACTCACTAAGGAAGACTTGGAAAAGATACGTAATGAGATTCCACAGTGCAGAATCTTGACTGCGTATTTTATGGTATCACCTAATGGACCTTTCAAATCTCAACAAGAGCTCTGGGATGACGAAGCTTGA
>Par_COR-Lb2B Par_COR_contig_48062b_CDS
ATGGAGAATATTAATGGTGTACCTGTAATTACTCTGAGCTCAGGCAAGGGTATGCCTGTTTTAGGTATGGGAACATTTGAAATAGTTGGTAAAGGGTCTGAAAGAGCGAGGTTGGCAATTTTGAAAGCGATAGAGGTGGGTTACCGATACTTTGATACAGCGGCTGCATACAAAACTGAAGAGGTTCTTGGTGAAGCTATTGTTGAAGCACTTCAACTTGGCTTAATAAAATCTCGAGATGAACTCTTCATCAGTTCCATGCTCTGGTGCTCTGATGCTCACCCTGATCGTGTCCTCCTCGCTCTGCAGAATTCTCTGAGGAGTCTTAAATTGGAGTACGTGGATCTATACATGATACCCTTTCCGTTAAGCTTGAAGCCAGGAGGGAAGATAGGTATGGACACACCAGAGGACGAGATTTTAGTAATGGACTACAGGTCTGTATGGGCAGCCATGGAAGAGTGTCAGAACCTTGGCTTCACTAAGTCAATCGGTGTCAGCAATTTCTCCTGCAAAAATCCCTCCTGTTGTGAATCAAGTGGAGATGAGCCCGGCTTTCCAACAAAAGAATCTGAGGGAGTATTGCAAGGCAAATAATATATTAGTCAGTGCAGTCTCTATTTTGGGATCAAACGGAACCCCATGGGGCTCCAATGCAGTTTTGGGTTCGGAGGTGCTTAGCCAGATTGCTATGGCTAGAGGAAAATCTATTGCTCAGGTTAGTATGAGATGGGTTTACGAGCAAGGTGCAAGTCTTGTGGTAAAAAGTTTTAGTGAAGAGAGGATGAGGGAAAACTTGAACATATTCGACTGGGAACTCACTAAGGAAGACTTGGAAAAGATACGTAATGAGATTCCACAGTGCAGAATCTTGACTGCGTATTTTATGGTATCACCTAATGGACCTTTCAAATCTCAACAAGAGCTCTGGGATGACGAAGCTTGA
>Par_COR-Lb2A Par_COR_contig_48062c_CDS
ATGGAGAATATTAATGGTGTACCTGTAATTACTCTGAGCTCAGGCAAGGGTATGCCTGTTTTAGGTATGGGAACATTTGAAATAGTTGGTAAAGGGTCTGAAAGAGCGAGGTTGGCAATTTTGAAAGCGATAGAGGTGGGTTACCGATACTTTGATACAGCGGCTGCATACAAAACTGAAGAGGTTCTTGGTGAAGCTATTGTTGAAGCACTTCAACTTGGCTTAATAAAATCTCGAGATGAACTCTTCATCAGTTCCATGCTCTGGTGCTCTGATGCTCACCCTGATCGTGTCCTCCTCGCTCTGCAGAATTCTCTGAGGAGTCTTAAATTGGAGTACGTGGATCTATACATGATACCCTTTCCGTTAAGCTTGAAGCCAGGAGGGAAGATAGGTATGGACACACCAGAGGACGAGATTTTAGTAATGGACTACAGGTCTGTATGGGCAGCCATGGAAGAGTGTCAGAACCTTGGCTTCACTAAGTCAATCGGTGTCAGCAATTTCTCCTGCAAAAATCCCTCCTGTTGTGAATCAAGTGGAGATGAGCCCGGCTTTCCAACAAAAGAATCTGAGGGAGTATTGCAAGGCAAATAATATATTAGTCAGTGCAGTCTCTATTTTGGGATCAAACGGAACCCCATGGGGCTCCAATGCAGTTTTGGGTTCGGAGGTGCTTAGCCAGATTGCTATGGCTAGAGGAAAATCTATTGCTCAGGTTAGTATGAGATGGGTTTACGAGCAAGGTGCAAGTCTTGTGGTAAAAAGTTTTAGTGAAGAGAGGATGAGGGAAAACTTGAACATATTCGACTGGGAACTCACTAAGGAAGACTTGGAAAAGATACGTAATGAGATTCCACAGTGCAGAATCTTGACTGCGTATTTTATGGTATCACCTAATGGACCTTTCAAATCTCAACAAGAGCTCTGGGATGACGAAGCTTGA
>Par_COR-Lc2D Par_COR_contig_30250d_CDS
ATGGAGACTAATGGCGTACCGGTAATCACTCTGAGCTCAGGCAAGGAGATGCCTGTTTTAGGCATGGGAACATTTGAATCATTTGGAAGTAAAGGGTCTGAAAGAGAGAAGTTGGCATATTTGAAAGCCATAGAGGTGGGTTACAGATACTTTGATACAGGTGCCGCATATGGAACCGAAGAGGTTCTTGGCGAAGCTATAGCTGAAGCACTTCAACTCGGCCTAATCAAATCTCGAAATGAACTCTTCATCAGTTCCATGCTCTGGTGCACCGATGCTCACGCTGATCGCGTCCTACTCGCTCTTCAGAATTCTCTAAGGAATCTTAAGTTGGAATATCTGGACCTATACATGTTACCTTTTCCGGCAAGCATGAAGCCAGCAGGAGAGAAAATAACAATGGTGGACTTCCATGACATAACAGAAGAAGACGAGATTTTTGCAATGGACTACAAGTCTGTATGGGCAGCCATGGAAGAGTGTCAGAACCTCGGCTTGACTAAGTCAATCGGTGTCAGTAATTTCTCCAGCAAAAAGCTCCAGGAATTGATGGTCAACGCCAAAATCCCTCCGGCTGTGAATTCTGTGGAGATGAGCCCGGCTTTTCAACAAAAAAATCTGAGAGAGTATTGCAAGGCCAATAATATATTGATCATTGCGATCTCCATTTTGGGATCCACCGGAACCGAATGGGGCTCCAATGCAGTTATGGGTTCTGAGGTACTTAAACAAATTGCTATGGACAGAGGAAAATCTACTGCACAGGTTAGTATGAGATGGGTTTACGAGCAAGGCGCAATTCTTGTAGTAAAAAGTTTCAGTGAAAAGAATATGAGGGCCAACTTGAAGATATTTGACCGGGAACTCACCAAGGAAGACTGCGAAAAGATCGGTACTAGGATTCCACAGTGCAGAACCTTAAAAGGTGATTTTATGGTATCACCAAATGGTCCTTTCAAAACTCTACAAGACTTATGGGATGACTGA
>Par_COR-Lc2C Par_COR_contig_30250c_CDS
ATGGAGACTAATGGCGTACCGGTAATCACTCTGAGCTCAGGCAAGGAGATGCCTGTTTTAGGCATGGGAACATTTGAATCATTTGGAAGTAAAGGGTCTGAAAGAGAGAAGTTGGCATATTTGAAAGCCATAGAGGTGGGTTACAGATACTTTGATACAGGTGCCGCATATGGAACCGAAGAGGTTCTTGGCGAAGCTATAGCTGAAGCACTTCAACTCGGCCTAATCAAATCTCGAAATGAACTCTTCATCAGTTCCATGCTCTGGTGCACCGATGCTCACGCTGATCGCGTCCTACTCGCTCTTCAGAATTCTCTAAGGAATCTTAAGTTGGAATATCTGGACCTATACATGTTACCTTTTCCGGCAAGCATGAAGCCAGCAGGAGAGAAAATAACAATGGTGGACTTCCATGACATAACAGAAGAAGACGAGATTTTTGCAATGGACTACAAGTCTGTATGGGCAGCCATGGAAGAGTGTCAGAACCTCGGCTTGACTAAGTCAATCGGTGTCAGTAATTTCTCCAGCAAAAAGCTCCAGGAATTGATGGTCAACGCCAAAATCCCTCCGGCTGTGAATTCTGTGGAGATGAGCCCGGCTTTTCAACAAAAAAATCTGAGAGAGTATTGCAAGGCCAATAATATATTGATCATTGCGATCTCCATTTTGGGATCCACCGGAACCGAATGGGGCTCCAATGCAGTTATGGGTTCTGAGGTACTTAAACAAATTGCTATGGACAGAGGAAAATCTACTGCACAGGTTAGTATGAGATGGGTTTACGAGCAAGGCGCAATTCTTGTAGTAAAAAGTTTCAGTGAAAAGAATATGAGGGCCAACTTGAAGATATTTGACCGGGAACTCACCAAGGAAGACTGCGAAAAGATCGGTACTAGGATTCCACAGTGCAGAACCTTAAAAGGTGATTTTATGGTATCACCAAATGGTCCTTTCAAAACTCTACAAGACTTATGGGATGACTGA
>Par_COR-Lc2B Par_COR_contig_30250b_CDS
ATGGAGACTAATGGCGTACCGGTAATCACTCTGAGCTCAGGCAAGGAGATGCCTGTTTTAGGCATGGGAACATTTGAATCATTTGGAAGTAAAGGGTCTGAAAGAGAGAAGTTGGCATATTTGAAAGCCATAGAGGTGGGTTACAGATACTTTGATACAGGTGCCGCATATGGAACCGAAGAGGTTCTTGGCGAAGCTATAGCTGAAGCACTTCAACTCGGCCTAATCAAATCTCGAAATGAACTCTTCATCAGTTCCATGCTCTGGTGCACCGATGCTCACGCTGATCGCGTCCTACTCGCTCTTCAGAATTCTCTAAGGAATCTTAAGTTGGAATATCTGGACCTATACATGTTACCTTTTCCGGCAAGCATGAAGCCAGCAGGAGAGAAAATAACAATGGTGGACTTCCATTACATAACAGAAGAAGACGAGATTTTTGCAATGGACTACAAGTCTGTATGGGCAGCCATGGAAGAGTGTCAGAACCTCGGCTTGACTAAGTCAATCGGTGTCAGTAATTTCTCCAGCCAAAAGCTCCAGGAATTGATGGTCAACGCCAAAATCCCTCCGGCTGTGAATTCTGTGGAGATGAGCCCGGCTTTTCAACAAAAAAATCTGAGAGAGTATTGCAAGGCCAATAATATATTGATCATTGCGATCTCCATTTTGGGATCCACCGGAACCGAATGGGGCTCCAATGCAGTTATGGGTTCTGAGGTACTTAAACAAATTGCTATGGACAGAGGAAAATCTACTGCACAGGTTAGTATGAGATGGGTTTACGAGCAAGGCGCAATTCTTGTAGTAAAAAGTTTCAGTGAAAAGAATATGAGGGCCAACTTGAAGATATTTGACCGGGAACTCACCAAGGAAGACTGCGAAAAGATCGGTACTAGGATTCCACAGTGCAGAACCTTAAAAGGTGATTTTATGGTATCACCAAATGGTCCTTTCAAAACTCTACAAGACTTATGGGATGACTGA
>Par_COR-Lc2A Par_COR_contig_30250a_CDS
ATGGAGACTAATGGCGTACCGGTAATCACTCTGAGCTCAGGCAAGGAGATGCCTGTTTTAGGCATGGGAACATTTGAATCATTTGGAAGTAAAGGGTCTGAAAGAGAGAAGTTGGCATATTTGAAAGCCATAGAGGTGGGTTACAGATACTTTGATACAGGTGCCGCATATGGAACCGAAGAGGTTCTTGGCGAAGCTATAGCTGAAGCACTTCAACTCGGCCTAATCAAATCTCGAAATGAACTCTTCATCAGTTCCATGCTCTGGTGCACCGATGCTCACGCTGATCGCGTCCTACTCGCTCTTCAGAATTCTCTAAGGAATCTTAAGTTGGAATATCTGGACCTATACATGTTACCTTTTCCGGCAAGCATGAAGCCAGCAGGAGAGAAAATAACAATGGTGGACTTCCATTACATAACAGAAGAAGACGAGATTTTTGCAATGGACTACAAGTCTGTATGGGCAGCCATGGAAGAGTGTCAGAACCTCGGCTTGACTAAGTCAATCGGTGTCAGTAATTTCTCCAGCAAAAAGCTCCAGGAATTGATGGTCAACGCCAAAATCCCTCCGGCTGTGAATTCTGTGGAGATGAGCCCGGCTTTTCAACAAAAAAATCTGAGAGAGTATTGCAAGGCCAATAATATATTGATCATTGCGATCTCCATTTTGGGATCCACCGGAACCGAATGGGGCTCCAATGCAGTTATGGGTTCTGAGGTACTTAAACAAATTGCTATGGACAGAGGAAAATCTACTGCACAGGTTAGTATGAGATGGGTTTACGAGCAAGGCGCAATTCTTGTAGTAAAAAGTTTCAGTGAAAAGAATATGAGGGCCAACTTGAAGATATTTGACCGGGAACTCACCAAGGAAGACTGCGAAAAGATCGGTACTAGGATTCCACAGTGCAGAACCTTAAAAGGTGATTTTATGGTATCACCAAATGGTCCTTTCAAAACTCTACAAGACTTATGGGATGACTGA
>Par_COR-Lc3B Par_COR_contig_26129b_CDS
ATGGAGACTAATGGCGTACCGGTAATCACTCTGAGCTCAGGCAAGGAGATGCCTGTTTTAGGCATGGGAACATTTGAATCATTTGGAAGTAAAGGGTCTGAAAGAGAGAAGTTGGCATATTTGAAAGCCATAGAGGTGGGTTACAGATACTTTGATACAGGTGCCGCATATGGAACCGAAGAGGTTCTTGGCGAAGCTATAGCTGAAGCACTTCAACTCGGCCTAATCAAATCTCGAAATGAACTCTTCATCAGTTCCATGCTCTGGTGCACCGATGCTCACGCTGATCGCGTCCTACTCGCTCTTCAGAATTCTCTAAGGAATCTTAAGTTGGAATATCTGGACCTATACATGTTACCTTTTCCGGCAAGCATGAAGCCAGCAGGAGAGAAAATAACAATGGTGGACTTCCATGACATAACAGAAGAAGACGAGATTTTTGCAATGGACTACAAGTCTGTATGGGCAGCCATGGAAGAGTGTCAGAACCTCGGCTTGACTAAGTCAATCGGTGTCAGTAATTTCTCCAGCAAAAAGCTCCAGGAATTGATGGTCAACGCCAAAATCCCTCCGGCTGTGAATTCTGTGGAGATGAGCCCGGCTTTTCAACAAAAAAATCTGAGAGAGTATTGCAAGGCCAATAATATATTGATCATTGCGATCTCCATTTTGGGATCCACCGGAACCGAATGGGGCTCCAATGCAGTTATGGGTTCTGAGGTACTTAAACAAATTGCTATGGACAGAGGAAAATCTACTGCACAGGTTAGTATGAGATGGGTTTACGAGCAAGGCGCAATTCTTGTAGTAAAAAGTTTCAGTGAAAAGAATATGAGGGCCAACTTGAAGATATTTGACTGGGAACTCACCAAGGAAGACTGCCAAAAGATCGGTACTAGGATTCCACAGTGCAGAACCTTAAAAGGTGATTTTATGGTATCACCAAATGGTCCTTTCAAAACTCTACAAGACTTATGGGATGACTGA
>Par_COR-Lc3A Par_COR_contig_26129a_CDS
ATGGAGACTAATGGCGTACCGGTAATCACTCTGAGCTCAGGCAAGGAGATGCATGTTTTAGGTATGGGAACATTTGAATCATTTGGTAGTGAAGGGTCTGAAAGAGAGAAGTTGGCGTATTTGAAAGCCATAGAGGTGGGTTACAGATACTTTGATACAGGTGCCGCATACGGAACTGAAGAGGTTCTTGGCGAAGCTATAACTGAAGCACTTCAACTCGGCCTAATCAAATCTCGAGATGAACTCTTCGTCAGTTCCATGCTCTGGTGCACCGATGCTCACGCTGATCGTGTCCTACTCGCTCTTCAGAATTCTCTAAGGAATCTTAAGTTGGAATATCTGGACCTATACATGTTACCTTTTCCGGCAAGCATGAAGCCAGCAGGAGAGAAAATAACAATGGTGGACTTCCATGACATAACAGAAGAAGACGAGATTTTTGCAATGGACTACAAGTCTGTATGGGCAGCCATGGAAGAGTGTCAGAACCTCGGCTTGACTAAGTCAATCGGTGTCAGTAATTTCTCCAGCAAAAAGCTCCAGGAATTGATGGTCAACGCCAAAATCCCTCCGGCTGTGAATTCTGTGGAGATGAGCCCGGCTTTTCAACAAAAAAATCTGAGAGAGTATTGCAAGGCCAATAATATATTGATCATTGCGATCTCCATTTTGGGATCCACCGGAACCGAATGGGGCTCCAATGCAGTTATGGGTTCTGAGGTACTTAAACAAATTGCTATGGACAGAGGAAAATCTACTGCACAGGTTAGTATGAGATGGGTTTACGAGCAAGGCGCAATTCTTGTAGTAAAAAGTTTCAGTGAAAAGAATATGAGGGCCAACTTGAAGATATTTGACTGGGAACTCACCAAGGAAGACTGCCAAAAGATCGGTACTAGGATTCCACAGTGCAGAACCTTAAAAGGTGATTTTATGGTATCACCAAATGGTCCTTTCAAAACTCTACAAGACTTATGGGATGACTGA
>Par_COR-La6 Par_COR_contig_38806_CDS
ATGGAGAGTAATGGTGTGCCCATAATCACTCTTAGCTCGGGCAAGGGGATGCCTGTTTTAGGTATGGGAACATGTGAAACCCTTGGTAAAAGATCTCATGAAAGAGAGGGGTTGGCGATTTTGAAAGCGATAAAGGTGGGTTACAGATGCATCGATACAGCTGCTGCATACGGAACTGAAGAGGTTGTTGGTGAAGCTATTTCTGAAGCACTACAACTTGGCCTGATCAAATCTCGAGATGAACTCTTCATCTCTTCCCAGCTCTGGTGCACTGATGCTCACCCTGATCGTGTCCTCCTCGCTCTTCAGAATTCTCTGAGGAATCTTAAATTGGAGTATCTGGATCTATACCTGATATCATTTCCGGTAAGCTTCAAGCCAGGGAAGATAACTACGGACGTACAAGAGGACGAAATTTTTCTTATGGACTACAAGTCTGTATGGGCATCCATGGAAGAGTGTCAGAACCTTGGCTTCACTAAATCTGTCGGTGTCAGCAATTTTTCCATCAAAAAGCTTCAGGAATTGATGGCGGCTGCTAAAATCCCTCCAGTTGTGAATCAAGTGGAGATGAGCCCCACTTTCCAACAAAAGAATCTGAGAGAGTATTGCAAGGCCAATAATATACTGGTCACTGCAATCTCGGTTTTGGGATCCAAAGGAACCCCATGGGGCTCTAATGCAGTTTTAGATTCTGAGGTGCTTAACCAGATTGCTATGGCTAGAGGAAAATCTGTTGCTCAGGTTAGTATGAGATGGGTTTACGAGCAAGGTGTGAGTCTTGTGGTAAAAAGTTTCAATGAAGAGAGGATGAGGGCAAACTTGAACATATTCGACTGGGAACTGACCAAGGAAGACTTGGAAAAGATCGGCGAGATTCCACAGCGCAGAGTATTAACTGCTGATTTTTTGGTATCAGCTAATGGACCTTTCAAATCTCTAGAAGAGCTATGGGATGACTAA
>Par_COR-La7 Par_COR_contig_26608_CDS
ATGGAGAGTAATGGTGTGCCCATAATCACTCTTAGCTCGGGCAAGGAGATGCCTGTTTTAGGTATGGGAACATGTGAAACCCTTGGTAAAGGGTCTCATGAAAGAGAGGGGTTGGCGATATTGAAAGCGATAAAGGTGGGTTCTGAGATACATCGATCACTGCTGCATACCGGCCCTGAAGAGGTTGTTGGTGAAGCTATTTCGAAGCACTACAACTTGGCACGATCAAATCTCGAGATGAACTCTTCATCTCTTCCCAGCTCAGTGCACCGATGCTCACCCCGATCGTGTCCTCCTCGCTCTTGAGAATTCTACGAGGAATCTTAAACTGGAGTATCTGGATCTATACATGATATCATTTCCGGTAAGCTTCAAGCCAGGGAAGATAACTATGGACGTACGAGAGGATGAAATTTTTCTTATGGACTACAAGTCTGTATGGGCAGCCATGGAAGAGTGTCAGAACCTTGGCTTCACTAAATCTATCGGTGTCAGCAATTTTTCCATCAAAAAGCTTCAGGAATTAATGTCGAACGCTAACATCCCTCCGGTGGTGAATCAAGTGGAGATGAACCCCACTTTCCAACAAAAGAATCTGAGAGAGTATTGCAAGGCCAATAATATACTGGTCACTGCAATCTCGGTTTTGGGATCCAAAGGAACCCCATGGGGCTCTAATGCAGTTTTAGATTCTGAGGTGCTTAACCAGATTGCTATGGCTAGAGGAAAATCTGTTGCTCAGGTTAGTATGAGATGGGTTTACGAGCAAGATGTCAGTCTTGTAGTAAAAAGTTTCAATGAAGAGAGGATGAGGGAAAACTTGAACATATTCGACTGGGAACTGACCAAGGAAGACTTGGAAAAGATCGGCGAGATTCCACAGCGCAGAGTATTAACTGCTGATTTTTTGGTATCAGCTAATGGACCTTTCAGATCTCTAGAAGAGCTATGGGATGACTAA
>Pbr_COR-L-OUT5 Pbr_COR_contig_972_CDS
ATGGGGAATACTGGTGTACCTGTAATCACTCTGAGCTCGGGGAAGGGGATACCTGTTTTAGGTATGGGAACATTTGAAACAGTTGGTAAAGGGGGTGAACGAGAGAGGTTGGCGTTTTTGAAAGCGATAGAGGTGGGTTACAGACACTTCGATACTGCTGCGTGCTACCAAACTGAAGAGCGTCTTGGTGAAGCTATAGAGGATGCACTTCAACTTGGCCTAATAAAATATCGAGATGAACTCTTTATCACTTCTAAGCTCTGGTGCACCGACGCTCACCCTGATCGTGTCCTTTTGGCTCTTCAGAATTCTCTGAGGAATCTTAAGTTGGAGTATCTGGATCTATACCTGATACACTTTCCAGTAAGCTTGAAGCCAGGGAATGAGGTTACTATGGATGCAGCAGGGGGCGAAATTTTTCTAATGGACTACAAGTCTGTATGGGCAGCCATGGAAGAGTGTCAGAACCTTGGCTTCACTAAGTCAATCGGTGTCAGCAATTTCTCCTGCAAAAAGCTTCAGGAATTATTGGCGACAGCAAACATCCCTCCAGTTGTAAACCAAGTGGAGATGAGCCCAGTTTTCCACCAAAAGAATCTGAGAGAGTATTGCAAGGCCAATAATATACTGGTGGCTGCATACTCGATTTTGGGAGGCAAAGGAACCGCATGGGGCTCCAATTCAGTTTTGGGTTCCGAGATGCTTAACCAGATTGCTATCGCCAGAGGAAAGTCTATTGCTCAGGTTAGCATGAGATGGGTATACGAGCAAGGCGCGATTCTTGTGGTGAAAAGTTTTAGTGAAAAGAATATGAGGGAAAACTTGAACATATTCGATTGGGAACTGACTAAGGAAGACCTGGAAAGGATTGGTGAGATTCCTCAGCGCAGATTAATAATTCAGGAATTTATGATATCATCTAATGGACCTTTCAAATCTCTAGAAGAGTTCTGGGATGAAAAAGCTGCTTGA
>Pbr_COR-L-OUT4 Pbr_COR_contig_16531_CDS
ATGGGGAATACTGGTGTACCTGTAATCACTCTGAGCTCGGGGAAGGGGATACCTGTTTTAGGTATGGGAACATTTGAAACAGTTGGTAAAGGGGGTGAACGAGAGAGGTTGGCGTTTTTGAAAGCGATAGAGGTGGGTTACAGACACTTCGATACTGCTGCGTGCTACCAAACTGAAGAGCGTCTTGGTGAAGCTATAGAGGATGCACTTCAACTTGGCCTAATCAAATCTCGAGATGAACTCTTTATCACTTCTAAGCTCTGGTGCACCGACGCTCACCCTGATCGTGTCCTTTTGGCTCTTCAGAATTCTCTGAGGAATCTTAAGTTGGAGTATCTGGATCTATACCTGATACACTTTCCAGTAAGCTTGAAGCCAGGGAATGAGGTTACTATGGATGCAGCAGGGGGCGAAATTTTACTAATGGACTACAAGTCTGTATGGGCAGCCATGGAAGAGTGTCAGAACCTTGGCTTCACTAAGTCAATCGGTGTCAGCAATTTCTCCTGCAAAAAGCTTCAGGAATTATTGGCGACAGCAAACATCCCTCCAGTTGTAAACCAAGTGGAGATGAGCTCAGTTTTCCACCAAAAGAATCTGAGAGAGTATTGCAAGGCCAATAATATACTGGTGGCTGCATACTCGATTTTGGGAGGCAAAGGAACCGCATGGGGCTCCAATTCAGTTTTGGGTTCCGAGATGCTTAACCAGATTGCTATCGCCAGAGGAAAGTCTATTGCTCAGGTTAGCATGAGATGGGTATACGAGCAAGGCGCGATTCTTGTGGTGAAAAGTTTTAGTGAAAAGAATATGAGGGAAAACTTGAACATATTCGATTGGGAACTGACTAAGGAAGACCTGGAAAGGATTGGTGAGATTCCTCAGCGCAGATTAATAATTCAGGAATTTATGATATCATCTAATGGACCTTTCAAATCTCTAGAAGAGTTCTGGGATGAAAAAGCTGCTTGA
>Pbr_COR-L-OUT2 Pbr_COR_scaffold_17762_CDS
ATGGAGAGTAGTGGTGTACCTGTAATCGCTCTGAGCTCTGGAAATGGGATGCCAGTTTTAGGTATGGGAACATTTGAAACAGTTGGGAAAGGGTCTGAGAGAGAGAGGTTGGCTTTTTTAAAAGCGATAGACGTGGGTTACAGACACTTCGATACAGCTGCTATATATGAAACTGAAGAGTGTCTTGGTGAAGCTATAGCTGAAGCACTTGAAATTGGCCTAATCAAATCTCGAGATGAACTTTTCATCACTTCCAAGCTTTGGTGCACTGATGCTCACCCTGATCGTGTTCTCCCCGCTCTTCAGAATTCACTGAGGAACCTTAAATTGGAGTATTTGGATCTATACCTGATACACTTTCCGGTAAGCTTGAAGCCAGGGGAGCTTGTTATGGACGTACCAGGGGACGCAATTTCTCTAATGGACTACAGGTCTGTATGGGCAGCCATGGAAGAGTGTCAGAACCTTGGCTTCACTAAGTCAATAGGTGTCAGCAATTTCTCCAGTAAAAAGCTTCAGGAATTGATGGCGATAGCCAACATCCCTCCAGTTGTAAATCAAGTGGAGATGAGCCCCGTTTTCCAACAAAAAAAATTGAGAAACTATTGCAAGGCCAACAATATATTGATCACTGCATACTCAGTTTTAGGAGCTAAGGGAACCGCATGGGGTTCCAATGCAGTTCTGGGTTCTGAGGTGCTTAACCAGATTGCTACGGCCAGAGGAAAATCTATTGCTCAGGTAGTTTGAGATGGGTATACGAACAAGGTGCGAGTCTTGTGGTGAAAAGTTTCGATGAAGACAGGATGAGGGAAAACTTGAACATATTCGACTGGGAACTGACTAAAGAAGACTCGGAAAAGATTGGTGTCATTCCACAGCGTAAAATAATAACTGAGGATTTTATGGTATCAGCTAATGGACCTTTCAAATCTATAGAAGAGTTCTGGGGTGATGATATATAA
>Pbr_COR-Lc13 Pbr_COR_contig_13678_CDS
ATGGAGATTAGTGGTGTACCGGTAATCACTCTGAGCTCAGGCAAGGAGATGCCTGTTTTAGGTATGGGAACATTTGAATCATTTGGTAGTAAAGGGTCTGAAAGAGAGAAGTTGGCGTATTTGAAAGCCATAGAGGTGGGTTACAGATACTTTGATACAGGTGCCGCATACGGAACTGAAGAGGTTCTTGGCGAAGCTATAGCTGAAGCACTTCAACTCGGCCTAATCAAATCTCGAGATGAACTCTTCGTCAGTTCCATGCTCTGGTGCACCGATGCTCACGCTGATCGTGTCCTACTCGCTCTTCAGAATTCTTTAAGGAATCTTAAGTTGGAATACCTGGACCTATACATGTTACCTTTTCCGGCAAGTATGAAACCAGCAGGAGAGAAGATAACTATGGTCGACTTCCACGACATAACAGAAGAGGATGAGATTTTTGCAATGGACTACAAGTCTGTATGGGCAGCCATGGAAGAGTGTCAGAACCTCGGCTTGACTAAGTCGATCGGTGTCAGTAATTTCTCCAGCAAAGAGCTCCAGGAATTGATGGTCAACGCCAAAATCCCTCCGTCTGTGAATTCTGTGGAGATGAGCCCGGCTTTCCAACAAAAGAATCTGAGAGAGTATTGCAAGGCCAATAATATATTGATCATTGCCATCTCTATTTTGGGATCCACCGGAACCGAATGGGGCTCCAATGCAGTTATGGGTTCCGAGGTGCTTAAACAAATTGCTATGGCCAGAGGAAAATCAACTGCACAGGTTAGTATGAGATGGGTTTATGAGCAAGGTGCAATTCTTGTAGTAAAAAGTTTCAGTGAAAAGAATATGAGGGCAAACTTGAAGATATTTGACTGGGAACTCACCAAGGAAGACGGAGAAAAGATCGGCACCGGGATTCCACAGTGCAGAACCCTAAAAGGTGATTTTATGGTATCACCTAATGGTCCTTTCAAAACTCTACAAGACTTATGGGATGAATGA
>Pbr_COR-Lc12 Pbr_COR_contig_5136_CDS
ATGGAGAGTAGTGGTGTACCTGAAATCACTCTGAGCTCGGGCAAGAAGATGCCTGTTTTAGGTATGGGTACATTTGAAACATTTGGTAAAGGGTCTGAAAGAGAGAGGTCGGCGTTTTTGAAAGCCATAGCGGTGGGATACAGATACTTCGATACAGGTGCTATGTACGGAACTGAGGAGGTTCTTGGCGAAGCTGTAGCTGAAGCACTTCAGATTGGTCTAATCAAATCTCGAGATGAACTCTTTATCAGTTCCATGCTCTGGGGCACTGATGCTTACTCTGATCGAGTCCTCCTCGCTCTTCAGAATTCTCTGAGGAATCTTAAATTGGAGTATCTGGATCTATACTTGATACCCTTTCCGGCAAGCTTGAAGCCAGGAGCTAGGGATATAACTACGGACGTACGTCACTTACCAGCGGATGAAATCCTTCCGATGGACTACAGGTCTGTATGGGCAGCCATGGAAGAGTGTCAGAACCTTGGCTTAACTAAGTCAATCGGTGTCAGCAATTTTTCCTGCAAAAAGCTTCAGGTATTGATGGCCACCGCCAAAATCCCTCCAGCTGTGAATCAAGTGGAGATGAGCCCGGTTTTCCAACAAAAGGATCTGAAAGAGTATTGCAAGGCCAATAATATATTGATCATTGCATACTCCGTTTTGGGATCCAACCGAACCGAATGGGGCTCCAACGCAGTTATGGGTTCTGAGGTGCTTAAACAAATTGCTATGGCCAGAGGAAAATCTATTGCTCAGGTTAGTATGAGATGGGTTTACGAGCAAGGTGCGATGCTTGTGGTAAAAAGTTTCAGTGAAGAGAGAATGAGAGAAAACTTGAACATATTCGACTGGAAACTAACTGAGGAAGACTTGGAAAAGATCGGTCATGCGATTCCACAGTGCAGAGTCTTACCTGCTGATTTTATGATAACAGCTAATGGACCTTTCAAATCTCTGGAAGAGTTTTGGGATGACAAAGCTTGA
>Prh_COR-Lc5-AKO60177 Prh_COR_AKO60177_CDS GWHAZPI00000003:288441786-288443090   Chromosome 3   Complete=F   Circular=F   OriSeqID=chr3   Len=348886128 AKO60177
ATGGATAGTAGTGGTGTACCTGTAATCCCTCTGAGCTCCGGTAAAGGGATGCCTGCTTTAGCTCTAGGAACATTTGAAACATTTGGTAAAGGATCGTCCGAAAGACAGAGATCGGCGTTTTTGAAAGCGATAGAGGTGGGTTACAGATACTTCGACACAGGTGCTTCATACGGAACCGAAGAGGTCCTTGGCGAAGCTATAGATGAAGCACTTCAACTTGGCCTTATCGAATCTCGAGAGGAACTGTTTATCAGTTCCAATCTCTGGTGTACTGATGCTCACCCTGATCGTGTCCTCCTTGCTCTTCAGAATTCTCTAAGGAATCTTAAATTGGAGTATCTGGATCTATACATGATACCCTTTCCGATAAGCTTGAAGCCTGGGAAGATAATGGAGGAGATAACTATGGACATACCAGAGGATGAAATGTTACCTATGGACTACAAGTCTGTATGGGCAGCCATGGAAGAGTGTCAGGACCTTGGCTTCACTAAGTCGATCGGTGTCAGCAATTTCTCCTGCAAAAAGCTTCAGGAGTTGATGGCGACCGCCAATATCACACCAGCTGTGAATCAAGTGGAGATGAGCCCCGTTTTCCAACAAAAGAAACTGAGAGAGTATTGCAAGGCCAATAATATATTAGTCAGCGCAGTCTCGGTTTTGGGATCGAACGGAACCGCATGGGGCTCCAATCAAGTTATGGGTTCTGAGGTGTTGAAACAAATTGCTACGGACAGAGGAAAATCTGTTGCTCAGATTAGTATGAGATGGGTTTATGAGCAAGGTGCGAGTCTTGTGGTAAAAAGTTTCAATGAAGTGAGGATGAGGGAAAATTTGAACATATTCAACTGGCAACTTACTAAGGAAGATTTGGAAAAGATCAGCGAGATTCCACAATGCAGGATATTAACTGGTGATTTTTTAGTTTCAGCTAATGGACCTTTCAAATCTCTACAAGAGTTATGGGATGAGGAAGTTTGCAAGTAA
>Prh_COR-Lc14-Prh03G43210 Prh_COR_Prh03G43210.0_CDS GWHAZPI00000003:c287241148-287239327   Chromosome 3   Complete=F   Circular=F   OriSeqID=chr3   Len=348886128
ATGGAGGGTAGTGGTGTACCAGTAATCACTCTGAGCTCAGGCAGGAAGATGCCTGTTTTAGGTATGGGAACATTCGAAACATTTGGTAAACCGTCTGAAAGAGAGAGGTTGGCGTATTTGAAAGCCATAGAGGTGGGTTACAGATACTTCGATACAGGTGCCGCATATGGAACTGAAGAGGTTCTTGGCGAGGCTATAGCTGAAGCACTTCGACTTGGCCTAATCAAATCTAGAGATGAACTCTTCATCAGTTCCATGCTCTGGAGCACTGATGCTCACCCTGATCGTGTCCGACCCGCTCTTCAGAATTCTCTGAGGAATCTCAAATTGGAGTTTGTGGATCTATACCTTATACCGTGGCCGGTAAGCTTGAAGCCGGAAGGGATGATAACTATGGATATACCAGAGGACGAAATTTTTCCAATGGACTACAGGTCTGTATGGGCAGCCATGGAAGAGTGTCAGAACCTTGGCCTCACTAAGTCTATCGGTGTCAGCAATTTCTCCTCCAAAAAACTTGAGGAATTGATGGCGACTGCTAAAATCCCTCCAGCTGTGAATGAAGTGGAGATGAACCCCGCTTTCCAACAAAAGAATCTGATAGAGTATTGCAAGGCTAAAAATATATTTGTCATTGCATTCTCGGTTTTGGGATCCAACGGAACGTCATGGGGCTCCAATGCAGTTATGGGTTCTGAGATACTTAAGAAAATTGCTATGGACAGAGGAAAATCTGTTGCTCAGGTTAGTATGAGATGGGTTTACGAACAAGGTGCGATTCTTGTGGTGAAAAGTTTCAGTGAAGATAGAATGAGGGAAAATTTGAATATATTTGACTGGGAACTGTCGAATGAAGACTTGGAAAAGATCAGTGGAATTTCACAGCGCAGAGTAATAACTGCAGATTTTTTGGTATCAGCTAATGGACCTTTCAAATCTCTGCAAGACTTATGGGATGAGTAA
>Prh_COR-La9-Prh07G32040 Prh_COR_Prh07G32040.0_CDS GWHAZPI00000007   Chromosome 7   Complete=F   Circular=F   OriSeqID=chr7   Len=256729468
ATGGAGAGTGGTGGCGTGCCTGTAATCAGTCTAAGCTCCGGAAAAGGGATGCCTGTTTTAGGTATGGGAACATGTGAAACATTTGGTAAAGGGTCTCATGAAAGAGAGAGGATGGAGATTTTGAAAGCTATAGAGGTGGGTTACAGATACATAGATACAGCTGCTGCGTACGAAACCAAAGAGGCTGTTGGTGAAGCTATTTCTGAAGCACTTCAACTTGGCCTCATCAAATCTCGAGATGAACTCTTCATCTCTTCCCAGCTCTGGTGCACGTGATGCTCACCTTGATCGTGTCCTCCTCTCTCTTCAGAATTCTCTGAGGAAACTTAAATTGGAGTACCTGGATCTATACCTGGTATCATTTCCGGTAAGGATGAAGCCAGGGAAGATTACAGTGGACATACCAGAGGACGAAATTTTTCCTATGGACTACAAGTCTGTATGGGCAGCCATGGAAGTGTGTCAGAACCTTGGATTTACTAAATCTATCGGTATCAGCAATTTCTCCATCAAAAAGCTTCAGGAATTTATGGCGACCGCCAATATCCCTCCAGTTGTGAATCAAGTGGAGATGAGCCCCACTTTCCAACAAAAGAACCTGAGAGAGTATTGCAAGGCCAATAATATATTGGTCACTGCAATCTCGGTTTTGGGATCCAAAGGAACCCCATGGGGCTCCAACGCAGTTTTAGATTCTGAGGTGCTTAACCAGATTGCTTTGGCCAGAGGAAAGTCTGTTGCTCAGGTTAGTATGAGATGGGTTTACGAGCAAGATGTCAGTCTTGTGGTAAAAAGTTTCAACGAAGAGAGGATGAAGGAAACCTTGAAGATATTCGACTGGGAACTGACCAAGGAAGACTTGGGAAAGATCGGTGAGATTCCACAGCGCAGAGTATTAACCGCTGATTTTTTGGTATCAGCAGCTAATGGACCTTTCAAATCTCTAAAAGAGCTATGGGATGACTAA
>Prh_COR-L-PrhUNG41480 Prh_COR_PrhUNG41480.0_CDS GWHAZPI00000017:c8554335-8552723   OriSeqID=ups_10   Len=14259085
ATGGAGAGTAGTGGTGTACCTGTAATCTCTCTGAGCTCGGGCAAGGGGATGCCTGTTTTAGGTATGGGAACATTTGAAACAGTTGGTAAAGGGTCTGAAAGAGAGAGGCTAGCGTTTTTAAAAGCGATAGAGGTGGGTTACAGACACTTCGATACAGCTGCTATATACGAAACTGAAGAGTGTCTTGGTGAAGCTATAGCCGAAGCACTTCAACTTGGCCTAATCAAATCTCGAGATGAACTTTTCATCACTTCGAAGCTCTGGTGCACTGATGCTCACCCTGATCGTGTTCTCCCCGCTCTTCAGAATTCTCTGAGGAACCTTAAATTGGAGTATCTGGATCTATACCTGATACACTTTCCGGTAAGTTTGAAGCCAGGGGAGCTTGTTATGGACGTACCAGGTGACGCAATTTCTCTAATGGACTACAGATCTGTATGGGCAGCCATGGAAGAGTGTCAGAACCTTGGCTTCAGTAAGTCAATAGGTGTCAGCAATTTCTCCATCAAAAAGCTTCAGGAATTGATGGCGGTAGCCAACATCCCTCCAGTAGTAAATCAAGTGGAGATGAGCCCCGTTTTCCAACAAAAAAAACTGAGAGAGTATTGCAAGGCCAACAATATATTGATCACTGCATACTCAGTTCTAGGAGCTAAAGGAACCGCATGGGGTTCTAATGCAGTTCTGGGATCTGAGGTGCTTAACCAGATTGCTGCGGCCAGAGGAAAATCTATTGCTCAAGTTAGTTTGAGATGGGTTTACGAACAAGGTGCGAGTCTTGTGGTGAAAAGTTTCGATGAAGACAGGATGAGGGAAAACTTGAACATATTCGACTGGGAACTGACTAAAGAAGACTTGGAAAAGATTGGTGTTATTCCACAGTGTAAAATAATAGTTGAGGATTTCATGGTATCAGCTAATGGACCTTTCAAATCTATTGAAGAGTTCTGGGATGATGATATATAA
>Prh_COR-La5-PrhUNG50810 Prh_COR_PrhUNG50810.0_CDS GWHAZPI00000022   OriSeqID=ups_15   Len=9335105
ATGGAGAGTGGTGGCGTGCCTGTAATCAGTCTAAGCTCCGACAAGGAGATGCCTGTTTTAGGTATGGGAACATGCGAAACACTTGGTAAAGGGTCTCATGAAAGAGTCAGGCTGGCGATTTTGAAAGCTATAGAGGTGGGTTACAGATACATCGATACAGCTGCTGCATACGGAACTGAAGAGGCTGTTGGTGAAGCTATTTCTCAAGCACTTCAACTTGGCCTCATCAAATCTCGAGATGAACTCTTCATCTCTTCCCAATTATGGTGCACTGATGCTCACCCTGATCGTGTCCTCCTCGCTCTTCAGAATTCTCTGAGAAAACTTAAGTTGGAGTACCTGGATCTATACCTGATATCATTTCCGGCAAGCTTGAAGCCAGGGAAGATAACTATGGACGTACAAGAGGACGAAATTTTTCTTATGGATTACAAGTCTGTATGGGCAGCCATGGAAGTGTGTCAGAACCTTGGCTTCACTAAGTCTATTGGCGTCAGTAATTACTCCATCAAAAAGCTTCAAGAATTGATGGCGACCGCCAAGATCCCTCCAGTTGTGAATCAAGTGGAGATGAGCCCTACTTTCCAACAAAAGAACCTGAGAGAGTATTGCAAGGCCAATAATATATTGGTCACTGCAATCTCGGTTTTGGGATCCAAAGGAACCCCATGGGGATCCAGTGCAGTTTTAGATTCTGAGGTGCTTAACCAGATTGCTTTGGCCAGAGGAAAATCTGTTGCTCAGGTTAGTATGAGATGGGTTTACGAGCAAGATGTCAGTCTTGTGGTAAAAAGTTTTAACGAAGAGAGGATGAAGGAAAACTTGAAGATATTCGACTGGGAACTGACCAAGGAAGACTTGGGAAAGATCGGTGAGATTCCACAGTGCAGAGTATTAACCGCTGATTTTTTGGTATCAGCAGCTAATGGACCTTTCAAATCTCTAAAAGAGCTATGGGATGACTAA
>Pse_COR-La10-Pse01G39950 Pse_COR_Pse01G39950.0_CDS GWHAZPH00000001   Chromosome 1   Complete=F   Circular=F   OriSeqID=chr1   Len=329104670
ATGGAGAGCAATGGTGTGCCCATAATCACTCTAAGCTCGGGCAGGGGGATGCCTGTTTTAGGTATGGGAACATGTGAAACACTTGGTAAAGGGTCTCATGAAAGAGAGAGGCTGGCGATTTTGAAAGCGATAGAGGTCGGTTACAGATTCATCGACACAGCTGCTGCATACGGAACTGAAGAGGTTGTTGGTGAAGTTATTTCTGAAGCACTTCAACTTGGCCTGATCAAATCTCGAGATGAACTCTTCATCTCTTCCCAGCTCTGGTGCACTGATGCTCACCCTGACCGTGTCCTCCTCGCTCTCCAGAATTCTCTGAGGAATCTTAGATTGGAGTATCTGGATCTATACCTGATATCATTTCCGGTAAGCTTGAAGCCAGGGAAGATAACTGCGGACGTATCAGAGGACGAAATTTTTCTGATGGACTACAAGTCTGTATGGGCAGCCATGGAAGAGTGTCAGAGTCTTGGCTTCACTAAGTCTATCGGTGTCAGCAATTTTTCCATCAAAAAGCTTCAAGAATTGATGTCAAACGCCAAGATCCCTCCGGTTGTGAATCAAGTGGAGATGAGCCCAACTTTCCAACAAAAGAATCTGAGAGAGTATTGCAAGGCCAATAATATACTAGTCACTGCAATCTCGGTTTTGGGATCCAAAGGAACCCCATGGGGCTCAAATGCAGTTTTGGATTCTGAGGTGCTTAACCAGATTGCTATGGCCAGAGGAAAATCTGTTGCTCAGATTAGCATGAGATGGGTTTACGAGCAAGGTGTGAGTCTTGTGGTAAAAAGTTTCAGTGAAGAGAGGATGAAGGAAAATCTGAACATATTCGGCTGGGAACTGACTACGGAAGACTTGGAAAAGATTGGTGAGATTCCACAGTGCAGAATATTAACTGCTGATTTTTTGGTATCAGCTAATGGACCTTTCAAATCCCAAGAAGAGCTATGGGATGACTGA
>Pse_COR-L-Pse01G47050 Pse_COR_Pse01G47050.0_CDS GWHAZPH00000001:c186706338-186702455   Chromosome 1   Complete=F   Circular=F   OriSeqID=chr1   Len=329104670
ATGGAGAGTAGCGGTGTACCTGTAATCGCTCTGAGCTCGGGAAAAGGGATGCCGGTTTTAGGTATGGGAACATTTGAAACAGTTGGGAAAGGGTCTGAGAGAGAGAGGTTGGCGTTTTTAAAAGCGATAGAGGTGGGTTACAGACACTTCGATACAGCTGCTATATATGAAACTGAAGAGTGTTTTGGTGAAGCTATATCTGAAGCACTCCAAAATGGCCTAATCAAATCTCGAGATGAACTTTTCATCACTTCCAAGCTCTGGTGCACTGATGCTCACCCTGATCGTGTTCTCCCAGCTCTTCAGAATTCTCTGAGGAACCTTAAATTGGAGTATCTGGATCTATACCTGATACACTTTCCGGTAAGCTTGAATCCAGGGGAGCTTGTTATGGACGTACCACGCAACGAAATTTTTCTAATGGACTACAGATCTGTATGGGCAGCCATGGAAGAGTGTCAGAACCTTGGCTTCACTAAGTCAATAGGTGTCAGAAATGTCTCCATCAAAAAGCTTAAAGAATTGATGGCGATAGCCAACATCCCTCCAGTTGTAAATCAAGTGGAGATGAGCCCCGTTTTCCAACAAAAAAAATTGAGAGAGTATTGCAAGGACAACAACGTATTGATCACTGCATACTCAGTTTTAGGAGCTAAGGGAACGGCATGGGGTTCCAATGCAGTTCTGGGATCTGAGGTGCTTAACCAGATTGCTACGGCCAGAGGAAAATCTATTGCTCAGGTTAGTTTGAGATGGGTTTACGAACAAGGTGCAAGTCTTGTGGTGAAAAGTTTCGATGAAGACAGGATGAGAGAAAACTTGAACATATTCGACTGGGAACTGACTAAAGAAGACTCGGAAAAGATTATTGTCATTCCAGAGCGTAAAATAATAATTGAAAATTTTATGGTATCAGTTAATGGACCTTTCAAATCTGTGGAAGAGTTCTGGGATACACCTTTTCTCAGTCCCTATAAACGGAGGAATCAATTGAAATTTTTATGGTATCATGGGTAG
>Pse_COR-L-Pse07G39460 Pse_COR_Pse07G39460.0_CDS GWHAZPH00000007:182582472-182583832   Chromosome 7   Complete=F   Circular=F   OriSeqID=chr7   Len=229773019
ATGGAGTAGTGGTGTACCTGTAATAGCTCTGAGCTCGGGCAAGAAAATGCCTGTTTTAGGTATGGGAACATTTGAAACAGTTGGTAAAGGGTCTGAAAGAGAGAGGTCGGCGTTTTTAAAAGCCATAGAGGTGGGTTACAGACACTTCGATACAGCTGCTATATACGAAACTGAAGAGTGTCTTGGTGAAGCTATAGCTGAAGCACTTCAACTTGGCCTAATCAAATCTCGAGATGAACTTTTCATCACTTCCAAGTGCTGGTGCACTGATGCTCACCCTGATCGTGTCCTCCCCGCTCTTAAGAATCCTTCGAGGAACCTTAAATTGGAGTATATGGATCTATACTTGATACACTTTCCGGTAAGCTTGAAGCCAGGGGAGCTTGTTATGGACATACCAGGGGGAGAAATTTTTCTAATGGACTACAGGTCTGTATGGGCAGCCATGGAAGAGTGTCAGAAACTTGGCTTCAGTAAGTCAATAGGTGTCAGCAATTTCTCTTGCAAAAAGCTTCAGGAATTGATGGCGATAGCCAACATCCCTCCAGTTGTAAATCAAGTGGAGATGAGCCCCGTTTTCCAACAAAAAAAATTGAGAGAGTATTGCAAGGCCAACAATATATTAGTCACTGCATACTCAGTTTTGGGATCTAAGGGAACCGCATGGGGTTCCAATGCGGTTCTGGGTTCTGAGGTGCTTAACCAGATTTCTACTGCCAGAGGAAAATCTATTGCTCAGATTAGTTTGAGATGGGCTTATGAACAAGGTGCGAGTCTTGTGGTGAAAAGCTTCGATGAAGACAGGATGAGGGAATACTTGAATATATTCGACTGGGAAGTGACTAAAGAAGACTCGGGAAAGATTGGTGTCATTCCACAGGGTAAAATAATTATTTGAGGATTTTATGGTATCAGCTAATGGTCCTTTCAAATCTCTAGAAGAGTTCTGGGATGATGATATATAA
>Pse_COR-L-Pse10G10260 Pse_COR_Pse10G10260.0_CDS GWHAZPH00000010:c36163251-36161907   Chromosome 10   Complete=F   Circular=F   OriSeqID=chr10   Len=202266642
ATGGTGAATACTGGTGTACCTGTTATCACTCTGAGCTCGGGGAAAGGGATACCTGTTTTAGGTATGGGAACATTTGAAACAGTTGGTAAAGGGGGTGAACGAGAGAGGTTGGCGTTTTTGAAAGCGATAGAGGTGGGTTACAGACACTTCGATACTGCTGCGTGCTACCAAACTGAAGAGTGTCTTGGTGAAGCTATAGGGGAAGCACTTCAACTTGGCCTAATCAAATCTCGAGATGAACTCTTTATCACTTCTAAGCTCTGGTGCACCGATGCTCACCCTGATCGTGTTCTTTTGGCTCTTCAGAGTTCTCTGAGGAATCTTAAGTTGGAGTATCTGGATCTATACCTGATACACTTTCCGGTAAGCTTGAAGCCAGGGAATGAGGTCACTATGGACGCAGCAGGGGGCAAAATTTTTCTAATGGACTACAAGTCTGTATGGGCAGCCATGGAAGAGTGTCAGAACCTTGGCTTCACTAAGTCAATCGGTGTCAGCAATTTCTCCTGCAAAAAGCTTCAGGAATTATTGGCGATAGCGAACATCCCTCCAGTTGTAAATCAAGTGGAGATGAGCCCAGTTTTCCACCAAACGAATCTGAGAGAGTATTGCAAGGCCAATAATATACTGGTGACTGCATACTCGATTTTGGGTGGCAAAGGAACCGCATGGGGCTCCAATTCAGTTTTGGGTTCCGAGGTGCTTAACCAGATTGCTATCGCCAGAGGAAAGTCTATTGCTCAGGTTAGTATGAGATGGGTATACGAGCAAGGCGCGATTCTTGTGGTGAAAAGTTTCAGTGAAAAGAATATGAGGGAAAACTTGAACATATTCGATTGGGAACTGACTAAGGAAGACTTGGAAAGGATTGGTGAGATTCCACAGCGCAGATTAATCATTCAGGAATTTATGATATCATCTAATGGACCTTTCAAATCTCTAGAAGAGTTCTGGGATGAAAAAGCTGCTTGA
>Pse_COR-La11-Pse11G05170 Pse_COR_Pse11G05170.0_CDS GWHAZPH00000011   Chromosome 11   Complete=F   Circular=F   OriSeqID=chr11   Len=201785181
ATGGAGAGTAATGGTGTGCCCATAATCACTCTTAGCTCGGGCAAAGGGATGCCTGTTTTAGGTATGGGAACATGTGAAACACTTGGTAAAAGGTCTCATGAAAGAGAGAGGCTGGCGATTTTGAAAGCCATAGAGGTGGGTTACAGATGCATTGATACAGCTGCTGCATACGGAACTGAAGAGGTTGTTGGTGAAGCTATTTCTGAAGCACTTCAACTTGGCCTGATCAAATCTCGAGATGAACTCTTCATCTCTTCACAGCTTTGGTGCACTGATGCTCACCCTGATCGTGTCCTCCTCGCTCTTCAGAATTCTCTGAGGAATCTTATATTGGAGTATCTGGATCTATACCTGATATCATTTCCGGTAAGCTTCAAGCCAGGGAAGATAACTACGGACGTACAAGAGGACGAAATTTTGCTTATGGACTACAAGTCTGTATGGGCAGCCATGGAAGAGTGTCAGAACCTTGGCTTCACTAAATCTGTGGGTGTCAGCAATTTTTCCATCAAAAGCTTCAGGAATTGATGGCGACTGCTAAAATCCCTCCAGTTGTGAATCAAGTGGAGATGAGCCCCACATTCGAACAAAAGAATCTGAGAGAGTATTGCAAAGCCAATAATATACTGGTCACTGCAATCTCGGTTTTGGGATCCAAAGGAACCCCATGGGGTCTAATGCAGTTTTAGATTCTGAGGTGCTTAACCAGATTGCTATGGCTAGAGGAAAATCTGTTGCTCAGGTTAGTATGAGATGGGTTTACGAGCAAGGTGTGAATTTTGTGGTAAAAAGTTTCAATGAAGAGAGGATGAGGGAAAACTTGAACATATTCGACTGGGAACTGACCAAGGAAGACTTGGAAAAGATCGGTGAGATTCCACAGCGCAGAATATTAACTGCTGATTTTTTGGTATCAGCTAATGGACCTTTCAAATCTTTAGAAGAGCTATGGGATGACTAA
>Pse_COR-La12-Pse11G05210 Pse_COR_Pse11G05210.0_CDS GWHAZPH00000011   Chromosome 11   Complete=F   Circular=F   OriSeqID=chr11   Len=201785181
ATGGAGAGTAATGGTGTGCCCATAATCACTCTTAGCTCGGGCAAAGGGATGCCTGTTTTAGGTATGGGAACATGTGAAACACTTGGTAAAAGGTCTCATGAAAGAGAGAGGCTGGCGATTTTGAAAGCCATAGAGGTGGGTTACAGATGCATTGATACAGCTGCTGCATACGGAACTGAAGAGGTTGTTGGTGAAGCTATTTCTGAAGCACTTCAACTTGGCCTGATCAAATCTCGAGATGAACTCTTCATCTCTTCACAGCTTTGGTGCACTGATGCTCACCCTGATCGTGTCCTCCTCGCTCTTCAGAATTCTCTGAGGAATCTTATATTGGAGTATCTGGATCTATACCTGATATCATTTCCGGTAAGCTTCAAGCCAGGGAAGATAACTACGGACGTACAAGAGGACGAAATTTTGCTTATGGACTACAAGTCTGTATGGGCAGCCATGGAAGAGTGTCAGAACCTTGGCTTCACTAAATCTGTGGGTGTCAGCAATTTTTCCATCAAAAAGCTTCAGGAATTGATGGCGACTGCTAAAATCCCTCCAGTTGTGAATCAAGTGGAGATGAGCCCCACATTCGAACAAAAGAATCTGAGAGAGTATTGCAAAGCCAATAATATACTGGTCACTGCAATCTCGGTTTTGGGATCCAAAGGAACCCCATGGGGGTCTAATGCAGTTTTAGATTCTGAGGTGCTTAACCAGATTGCTATGGCTAGAGGAAAATCTGTTGCTCAGGTTAGTATGAGATGGGTTTACGAGCAAGGTGTGAATCTTGTGGTAAAAAGTTTCAATGAAGAGAGGATGAGGGAAAACTTGAACATATTCGACTGGGAACTGACCAAGGAAGACTTGGAAAAGATCGGTGAGATTCCACAGCGCAGAATATTAACTGCTGATTTTTTGGTATCAGCTAATGGACCTTTCAAATCTTTAGAAGAGCTATGGGATGACTAA
>Pse_COR-L-Pse11G10270 Pse_COR_Pse11G10270.0_CDS GWHAZPH00000011:c29081274-29079930   Chromosome 11   Complete=F   Circular=F   OriSeqID=chr11   Len=201785181
ATGGAGAGTAGTGGTGTACCTGTAATCGCTTTGAGCTCGGGAAAGGGGATGCCTGTTTTAGGTATGGGAACATTTGAAACAGTTGGTAAAGGGTCTGAACGAGAGAGGTTGGCGTTTTTAAAAGCGATAGAGGTTGGTTACAGACACTTCGATACAGCTGCTATATACGAAACTGAAGAGTGTCTTGGAGAAGCTATATCTGAAGCACTTCAACTAGGCCTAATCAAATCTCGAGATGAACTTTTCATCACTTCCAAGCTCTGGTGCACTGATGCTCACCCTGATCGTGTCCTCCTCGCTCTTCAGAATTCTCTAAGAAACCTTAAATTGGAGTATCTGGATCTGTACCTGATACACTTTCCGGTAAGCTTGAAGCCAGGGGAGCTTGTTATGGACGTACCAGGGGATGGAATTTTTATAATGGACTACAGGTCTGTATGGGAAGCCATGGAAGAGTGTCAGAACCTTGGCTTCAGTAAGTCAATAGGTGTCAGTAATTTCTCCTGTAAAAAGCTTCAGGAATTGACGGCGATAGCCAACATCCCTCCAGCTGTAAATCAAGTGGAGATGAGCCCTGTTTTCCAACAAAAAAAATTGAGAGAGTATTGCAAGGCCAACAATATATTGGTCACTGCATACTCAGTTTTGGGAGCTAAGGGAACCGCATGGGGTTCCAATGCGGTTCTAGGTTCTGAGGTGCTTAACCAGATTGCTACGTCCAGAGGAAAATCTATTGCTCAGGTTAGTTTGAGATGGGTTTATGAACAAGGTGCGAGTCTTGTGGTGAAAAGTTTCGATGAAGACAGGATGAGGGAAAACTTGAACATATTCGACTGGGAACTGACTAAAGAAGACTCTGAAAAGATTGGTTTCATTCCACAGCGTAAAATAATAACTGAAGATTTTATGGTATCTGCTAATGGACCTTTCAAATCTCTAGAAGAGTTCTGGGGTGATGATATATAA
>Pse_STORR-Pse15G00630 Pse_STORR_Pse15G00630.0_CDS GWHAZPH00000015:1533301-1537160   Chromosome 15   Complete=F   Circular=F   OriSeqID=chr15   Len=173543440
ATGGAGCTCCAATATATTTCTTATTTTCAACCAACTTCCTCCGTTGTTGCTCTTCTACTTGCTCTTGTATCCATCTTATCCAGTGTCGTTGTTTTGAGGAAGACATTTTTGAATAACTACTCATCATCACCTGCATCATCCACAAAAACAGCGGTACTTTCTCATCAGCGGCAGCAGTCGTGTGCATTGCCAATTTCCGGTCTCCTCCATATTTTCATGAATAAAAACGGCTTAATTCATGTAACTCTTGGAAATATGGCTGATAAATACGGTCCGATTTTCAGTTTCCCAACAGGTAGCCATAGAACTCTCGTTGTGAGCAGTTGGGAGATGGTAAAAGAGTGTTTTACTGGCAACAATGACACTGCTTTCTCAAACCGTCCTATCCCGTTAGCTTTTAAGACTATATTCTATGCATGCGGTGGCATAGACTCATACGGTCTTTCGAGTGTACCTTATGGAAAATATTGGAGGGAGCTTCGAAAGGTCTGTGTGCATAACCTCCTGTCTAATCAACAACTACTCAAGTTCAGACACTTGATAATTTCTCAAGTCGATACGTCTTTCAATAAGCTGTATGAGTTATGCAAAAACTCTGAAGACAACCAGGGAAACTATACTACTACTACTACCGCAGCTGGCATGGTGAGAATCGATGATTGGCTCGCCGAATTATCGTTCAATGTGATAGGAAGAATAGTCTGCGGATTCCAATCAGGCCCTAAGACAGGTGCTCCAAGCAGGGTGGAACAATTTAAAGAAGCAATTAATGAAGCATCTTATTTTATGTCGACATCTCCAGTGTCAGATAATGTTCCAATGCTAGGGTGGATTGACCAATTGACAGGTCTTACGAGAAATATGAAGCACTGCGGAAAGAAATTAGACTTGGTGGTCGAGAGCATAATTAATGATCATCGTCAAAAGAGACGATTCTCTAGAACTAAAGGAGGAGATGAGAAGGACGATGAACAAGATGACTTCATCGACATTTGTTTGTCAATAATGGAGCAACCACAGCTTCCTGGCAACAATAATCCTTCTCAGATACCTATCAAATCTATTGTCCTGGACATGATAGGTGGGGGCACTGACACCACAAAACTGACCACCATCTGGACCCTTTCCTTGCTGCTGAACAACCCCCATGTGTTGGACAAGGCAAAACAAGAAGTGGATGCACACTTTCGAACCAAAAGGAGATCAACAAATGATGCAGCAGCAGCCGTGGTGGATTTTGATGATATTCGTAACCTTGTCTACATCCAGGCAATCATCAAAGAATCAATGCGGTTGTATCCAGCCAGCCCCGTGGTGGAGCGACTGAGCGGCGAAGATTGTGTGGTCGGTGGGTTTCATGTACCAGCAGGGACGAGATTATGGGCTAACGTATGGAAGATGCAACGAGACCCTAAAGTATGGGATGATCCATTGGTGTTTCGACCAGACAGATTTTTGAGCGATGAACAGAAGATGGTTGATGTAAGGGGTCAAAATTATGAGCTGTTACCATTTGGAGCCGGTCGACGTGTATGTCCAGGTGTATCCTTCTCTTTGGATCTAATGCAACTGGTACTGACTCGTCTTATTCTCGAGTTTGAAATGAAGTCTCCTAGCGGGAAAGTGGACATGACAGCAACACCAGGATTAATGAGTTACAAGGTGATCCCCCTTGACATTCTGCTCACCCATCGTCGCATAAAGCCGTGTGTGCAGTCAGCAGCCTCTGAGAGAGACATGGAGAGTAGTGGTGTACCAGTAATCACTCTGGGCTCGGGCAAGGTGATGCCTGTTCTTGGCATGGGAACATTTGAGAAAGTTGGTAAAGGGTCCGAAAGAGAGAGGTTGGCGATTTTAAAAGCGATAGAGGTGGGTTACAGATACTTCGATACAGCTGCTGCATACGAAACTGAAGAGGTTCTTGGAGAAGCTATTGCTGAAGCACTTCAACTTGGCCTAGTCAAATCTCGAGATGAACTTTTCATCAGTTCCATGCTCTGGTGCACTGATGCTCACGCTGATCGTGTCCTCCTCGCTCTTCAGAATTCGCTGAGGAATCTTAAATTGGAGTATGTGGATCTATATATGTTACCCTTCCCGGCAAGCTTGAAGCCTGGGAAGATAACGATGGACATACCAGAGGAAGATATTTGTCGCATGGACTACAGGTCTGTATGGGCAGCCATGGAAGAGTGTCAAAACCTTGGCTTCACTAAATCAATCGGTGTTAGCAATTTCTCCCGCAAAAAGCTTCAGGAATTGATGGCGACCGCCAACATCCCTCCAGCTGTGAATCAAGTGGAGATGAGCCCGGCTTTCCAACAAAAGAAGCTGAGAGAGTATTGCAACGCAAATAATATATTAGTCAGTGCAATCTCTGTACTGGGATCAAACGGAACCCCATGGGGCTCCAATGCAGTTTTGGGTTCTGAGGTGCTTAAGAAAATTGCTATGGCCAAAGGAAAATCTGTTGCTCAGGTTAGTATGAGATGGGTTTACGAGCAAGGCGCGAGTCTTGTGGTAAAAAGTTTCAGTGAAGAGAGATTGAGGGAAAACTTGAACATATTTGACTGGGAACTCACTAAGGAAGACCATGAAAAGATCGGTGAGATTCCACAGTGCAGAATCTTGAGTGCTTATTTTTTGGTCTCACCTAATGGACCTTTCAAATCTCAAGAAGAGTTGTGGGATGATGAAGCTTGA
>Pse_STORR-Pse08G45740 Pse_STORR_Pse08G45740.0_CDS GWHAZPH00000008:c211645590-211641708   Chromosome 8   Complete=F   Circular=F   OriSeqID=chr8   Len=212240622
ATGGAGCTCCAATATATTTCTTATTTTCAACCAACTTCCTCCGTTGTTGCTCTTCTACTTGCTCTTGTATCCATCTTATTCAGTGTCGTTGTTTTGAGGAAGACATTTTTGAATAACTACTCATCATCACCTGCATCATCAACAAAAACAGCGGTACTTTCTCATCAGCGGCAGCAGTCGTGTGCATTGCCAATTTCCGGTCTCCTTCATGTTTTCATGAATAAAAACGGCTTAATTCATGTAACTCTTGGAAATATGGCTGATATATACGGTACGATTTTCAGTTTCCCAACAGGTAGCCATAGAACTCTCGTTGTGAGCAGTTGGGAGATGGTAAAAGAGTGTTTTAGTGGCAACAATGACACTGCTTTCTCAAACCGTCCTATCCCGTTAGCTTTTAAGACTATATTCTATGCATGCGGTGGCATAGACTCATACGGTCTTTCGAGTGTACCTTATGGAAAATATTGGAGGGAGCTACGAAAGGTCTGTGTGCATAACCTCCTCTCTAATCAACAACTACACAAGTTCAGACACTTGATAATTTCTCAAGTCGATACGTCTTTCAATAAGCTGTATGAGTTATGCAAAAACTCTGACGACAACCAGGGAAACTATACTACTACTACTACCGCAGCTGGCATAGTGAGAATGGATGATTGGCTCGCCCAATTGTCGTTCAATGTGATAGGAAGAATAGTCTGCGGATTCCAATCAGACCCTAAGACAGGTGCTCCAAGCAGGGTGGAACAATTTAAAGAAGCAATTAATGAAGCATCTTATTTTATGTCGACATCTCCAGTGTCAGATAACGTTCCAATGCTAGGGTGGATTGACCAATTTACTGGTCTTACGAGAAATATGAAGCACTGCGGAAAGAAATTAGACTTGGTGGTCGGGAGCATAATTAAAGATCATCGTCAAAAGAGACGATTCTCTAGAACTAAAGGAGGAGATGAGAAGGACGATGAACAAGATGACTTCATCGACATTTGTTTGTCAATAATGGAGCAACCACAGCTTCCTGGCAACAATAATCCTTCTCAGATACCTATCAAATCTATTGTCCTGGACATGATAGGTGGGGGCACTGACACCACAAAACTGACCACCATCTGGACCCTTTCCTTGCTGCTGAACAACCCCCATGTGTTGGACAAGGCAAAACAAGAAGTGGATGCACACTTTCGAACGAAAAGGAGATCAACAAATGGTGCAGCAGCAGCCGTGGTGGATTTTGATGATATTCGTAACCTTGTCTACATCCAGGCAATCATAAAAGAATCAATGCGGTTGTATCCAGCCAGCCCCGTGGTGGAGCGACTGAGCGGCGAAGATTGTGTGGTCGGTGGGTTTCATGTACCAGCAGGGACGAGATTATGGGCTAACGTATGGAAGATGCAACGTGACCCTAAAGTATGGGATGATCCGTTGGTGTTTCGACCAGAGAGATTTTTGAGCGATGAACAGAAGATGGTTGATGTAAGGGGTCAAAATTATGAGCTGTTACCATTTGGAGCCGGTCGACGTATATGTCCAGGTATATCCTTCTCTTTGGATCTAATGCAACTGGTACTGACTCGTCTTATTCTCGAGTTTGAAATGAAGTCTCCTAGCGGGAAAGTGGACATGACAGCAACACCAGGATTAATGAGTTACAAGGTGGTCCCCCTTGACATTCTGCTCACCCATCGTCGCATAAAGTCGTGTGTGCAGTCAGCAGCCTCTGAGAGAGACATGGAGAGTAGTGGTGTACCAGTAATTACTCTGAGCTCGGGCAAGTTGATGCCTGTTCTGGGCATGGGAACATTTGAGAAAGTTGGTAAAGGGTCCGAAAGAGAGAGGTTGGTGATTTTAAAAGCGATAGAGGTGGGTTACAGATACTTCGATACAGCTGCTGCATACGAAACTGAAGAGGTTCTTGGAGAAGCTATTGCTGAAGCACTCCAACTTGGCCTAATCAAATCTCGAGATGAACTTTTCATCAGTTCCATGCTCTGGTGCACTGATGCTCATCCTGATCGTGTCCTCCTCGCTCTTCAGAATTCTCTGAGGAATCTTAAATTGGAGTATCTGGATCTATATATGTTACCCTTCCCGGTAAGCTTGAAGCCAGGGAAGATAACGATGGACATACAAGAGGAAGATATTTGTCGCATGGACTACAGGTCTGTATGGGCAGCCATGGAAGAGTGTCAGAACCTTGGCTTCAATAAATCAATCGGTGTTAGTAATTTCTCCTGCAAAAAGCTTCAGGAATTGATGGCGACCGCCAACATCCCTCCAGCTGTGAATCAAGTGGAGATGAGCCCGGCTTTCCAACAAAAGAAGCTGAGAGATTATTGCAACGCAAATAATATACTAGTCAGTGCAGTCTCTATACTGGGATCAAACGGAACCCCATGGCGCTCCAATGCAGTTTTGGGTTCTGAGGTGCTTAGGAAAATTGCTATGGCCAAAGGAAAATCTGTTGCTCAGTGACATGGGTTTACGATCAAGGCGCGAGTCTTGTGGTAAAAAGTTTCAGTGAAGAGAGATTGAGGGAAAACTTGAACATATTTGACTGGGAACTCACTAAGGAAGACCATGAAAAGATCGGTGAGATTCCACAGTGCAGAATCTTGAGTGCTTATTTTTTGGTCTCACCTAATGGACCTTTCAAATATCAAGAAGAGTTGTGGGATGACGAAGCTTGA
