# Supplementary material for: A functionally conserved STORR gene fusion in Papaver species that diverged 16.8 million years ago
Source: Nat Commun. 2022 Jun 7;13:3150. doi: 10.1038/s41467-022-30856-w (PMC9174169; doi:10.1038/s41467-022-30856-w)
Supplement: Supplementary file 11 — Source Data [file 41467_2022_30856_MOESM11_ESM.zip › Figure 3c.txt]

Source data - Figure 3c. Nucleotide sequences of genomic segments for CYP82Y2-L&COR-L gene pairs. Nucleotides of introns and intergenic regions are represented in lower case, exons in capital letters.
>Pca_STORR_genomic
ATGGAGCTCCAGTACTTTTCTTATTTTCAGCCAACTTCCTCCCTTTTTGTTCTTGTATCCATATTACTGATCAGTGCTGTTGTTTTGAGGAAGATATTTTTAAATAACTACTCTTCATCACCTGCATCATCAACAGAAACAGCGCTGCTTTCTCATCAGCGGCGGTCGTCATGTGCATTGCCAATCATCGGTCTTCTTCATGTTTTCATGAATAAAAACGGCTTAATTCATGTAACTCTTGGAAATATGGCTGATAAATACGGACCGATTTTCAGTTTCCCAACAGGCAGCCATATGACTCTAGTTGTGAGCAGTTGGGAGATGGCAAAAGAGTGTTTTACAGGCAACAATGACATTGCTTTCTCAAACCGTCCTATCCCGTTAGTTTTTAAGACTATATTCTATGCATGCCGTGGTATTGACTCATACGGTCTTTCAAGTGTACCTTATGGAAAATATTGGAGGGAGTTACGAAAGGTGTGTGTGCATAACCTCCTCTCTAATCAACAACTACTCAACTTCAGACACTTGATAATTTCTCAAGTTGATACCTCTTTCAATAAGCTTTATGAGTTATGCAAAAACTCTGCAGACAACCAGGGAAACTACACTACTACTACTACCGCAGCTGGCATGGTGAGGATGGATGATTGGCTAGCGCAATTATCGTTCAACGTGATAGGAAGAATAGTCTGTGGATTCCAATCAGACACCGAGACAA
gtgagcattttcctacagtttatgttaaaaatgattgattttataggttgagatcaaagggtatacatatatatcttattgcgtgcacatgcataaacag
GTGCTTCAAGCAGTGCGGAACAACTTACAGAAGCAATTAATGACGCATCGTATTTTATGTCGACATCTCCGGTGTCAGATAACGTTCCATGGTTAGGGTGGGTTGATCAACTAACTGGTCTTACTAGAAATATGAAGCAATGCGGAAAGAAATTAGACTTGGTGCTCGAGAGCATAATTGAAGATCATCGTCAAAAGAGACGGTTTTCTAGAAGTAAACAAGGAGATGAGAATTTTATCAACGAGGATGAACAAGATGACTTCATCGACATTTGCCTGTCAATTATGGAGCAACCACAGCTTCCTGGCAACAATAACCCTTGTCAAATACCTATCAAATCTATTGTCCTG
gtatgcaatcgtagtaggatgacaaaaccaaaggctagacaccgattagtagaatcttatccattgcattcctgcattattaattggttgaagtggtagatcaaagagtgtacaaacatgatctgtttttgatgggttttcttgactattgttgtgttctgactctaatcatgtatatatgcag
GACATGATAGGTGGGGGGACCGACACCACAAAACTGACCACCATCTGGACCCTTTCATTGCTACTGAACAACCCCCATGTGTTGGACAAGGCAAAACAAGAAGTGGATGCACACTTCGGGACGAAAAGGAACGATGCAGGAGGAGTCGTGGTGGATTTTGATGATACTCGTAACCTTGTCTACATCCAGGCAATTATCAAAGAATCAATGCGGTTGTATCCAGCCAGCCCCTTGGTGGAGCGACTGAGCGGCGAAGATTGTGTGGTCGGTGGGTTTCATGTACCAGCAGGGACGCGGTTATGGGCTAACGTGTGGAAGATGCATCGAGACCCAAAAGTATGGGATGATCCATTGGTGTTTCGACCAGAGAGATTTTTGCTCGATGACCAGAAGATGGTTGATGTTAGGGGTCAAAACTATGAGCTGTTACCATTCGGAGCCGGTCGACGGATATGTCCAGGTGTATCGTTCTCTTTGGATCTAATGCAACTGGTACTGACTCGTCTTATTCTTGAGTTTGAAATGAAGTCTCCTAGCGGGAAACTAGACATGACAGCGACACCAGGTTTAATGAGTTACAAGGTAGTCCCCCTTGACATTCTGCTCACCAGTCGTCGCATGAAGTGGTGTGTGCAGTTAGCCTCTGAGAGAGATAAAAAGATGGAGAGTAGTGTTGTACCTGTAATCACTCTGAGCTCGTGCAAGGTGATGCCTGTTTTAGGCATGGGAACATTTGAAAAAGTTGGTAAAGGGTCTGAAAGAGAGAGGTTGGCGATTTTAAAAGCGATAGAGGTAGGTTACAGATACTTCGATACAGCTGCTGCATACGAAACTGAAGAGGTTCTTGGTGAAGCTATTGCTGAAGCACTTCAACTTGGCCTAATCAAATCTCGAGATGAACTCTTCATCAGTTCCATGCTCTGGTGCACTGATGCCTACCATGATCGAGTCCTCCCCGCTCTTCAGAATTCTCTGAG
gtaaaatttttgatgaaaattttgaacccaattaggcttatatattcttaaacatctatcaaattttagataaatcaaattgttttgtgtgatatag
GAATCTTAAATTGGAGTATCTGGATCTATACATGTTACCCTTCCCGGTAAGCTTGAAGCCAGGAGGGAAGATAAGTATGGACATACCAGAGGATGAAATTTTTACGATGGACTATAGGTCTGTATGGGCAGCCATGGAAGAATGTCAGAACCTTGGCTTGACAAAATCAATCGGTGTCAGCAATTTCTCCTGCAAAAAGCTTCAGGAATTGATGGCGACCGCCAACATCCCTCCAGCTGTGAATCAA
gtgagtacttttacttgaaagttttgataaaaattagtgttttccttttccggtgctaattaaatttccaacatttgacaccttcacatgcataaaaatactacgtcttatag
GTGGAGATGAGCCCGGCTTTCCAACAAAAGAATTTGAGAGAGTATTGCAATGCCAATAATATATTAATCAGTGCAGTTTCTATTTTGGGATCAAACGGAACCCCATGGGGCTCCAATGCAGTTCTGGGTAATGAGGTGCTAAACCAGATTGCTATGGCCAGAGGAAAATCTGTTGCTCAG
gttggtcaaattctctgcacatgccgtagagcagtctctattctttggccatcgtatttgcatcacattataccgaatttaacttgcatttatattacgtacgtactgatcag
GTTAGTATGAGGTGGGTTTACGAGCAAGGTGCGAGTCTTGTGGTAAAAAGTTTTAGTGAAGAGAGATTGAGGGAAAACTTGAACATATTCGACTGGGAACTCACTAAGGAAGACTTGGAAAAGATGGGTGAGATTCCACAATGCAGAATCTTGACTGCTGATTTTATGGTATCAGCTAATGGACCTTTCAAATCTCAAGAAGAGTTGTGGGATGACAAAGCTTGA
>Par_STORR1_genomic
ATGGAGCTCCAATATTTTTCTTATTTTCAACCAACTTCCTCCGTTGTTGCTCTTCTACTTGCTCTTGTATCCATCTTATTCAGTTTCGTTGTTTTGAGGAAGACATTTTCGAATAACTACTCATCACCTGCATCATCAACAGAAACAGCGGTACTTTGTCATCAGCGGCAGCAGTCGTGTGCATTGCCAATTTCCGGTCTTCTTCATGTTTTCATGAATAAAAACGGCTTAATTCATGTAACTCTTGGAAATATGGCCGATATATACGGACCGATTTTCAGTTTCCCAACAGGTAGCCATAGAACTCTCGTTGTGAGCAGTTGGGAGATGGTAAAAGAGTGTTTTACAGGCAACAATGACACTGCTTTCTCAAACCGTCCTATCCCGTTAGCTTTTAAGACTATATTCTATGCATGCGGTGGCATAGACTCATACGGTCTTTCGAGTGTACCTTATGGAAAATATTGGAGGGAGCTACGAAAAGTCTGTGTGCATAACCTCCTCTCTAATCAACAACTACTCAAGTTCAGACACTTGATAATTTCTCAAGTTGATACGTCTTTCAATAAGCTGTATGAGTTATGCAAAAACTCTGAAGACAACCAGGGAAACCATACTACTACTACTACTACTACCGCAGCTGGCATGGTGAGAATGGATGATTGGCTCGCCCAATTATCGTTCAACGTGATAGGAAGAATAGTCTGCGGATTCCAATCAGACCCTAAGACAG
gtgagcattttcctagagtttctgtagaaaatgttggattttacagagccgatcctgagtgtagaagggccctgtgcgaacgtgaccgtagggccttcatagtgtcaaattatttttttcatgataattttttttcaactaataaatcagtatttttaagttaaaacttgacttatgcagcacatgagtccatctctagtccttaacgtatatgcactcaacgagtatgcgaaaactgtttttgaacattattatatatggtttgcattcataagataactagttcttttttaaattctagatgctaaattgcattctgaatagtgaattaaagtttagatgtcagttttcgtacctaaatataaaaattaagtataacgttaatctcacatttcgtaactaaaaaggttttcaaatttaaactaagttctatattatattctaaaaagagttcaaatttaaactatgtattatactgactaaaattataatcaggagcatttgaattatatacaccctaagagcaactgcagtggtgcgatcatataccaaagatcaaagagcaaaaaaatttgaaaatttgggtttagtccgtgttgcaacgcagtgggggagactaaaatttggtcaggcgtaagaggaagttacgcctgaatcaggcgtaagaggaggttccgccccattgtcatcaggcgtaactttgaggttacgccttaaattttttttttttttttttttttttttttaatggggcgtaagtttgagctacgccccatttcaggcgcaactttaagttgcgccccatttttttttgttttgttttttagtgtgaggcggagttttttgttacgcctgttcgggcgtaacgcaccaattgcgcccgactaaagaccagactaaagactaaatatggtctgggttttggttatagtctggtctttggtctatactccttccccactacgtctgctatttgatctttagtatgggttttagtcgcccactacggatgctctaagcctttggtctctcgaggttgaatctctctctctgggtttgttttgtcaaaattttaattttgcaaatgaaatgggctttggtattaaggtgtccactagtaggaaaatgtccctaaccagagctaggccctgtgcggtcgcaccccctgcacaccctcaggcccggctctgtcagcatcgattttatactatgagatcatcaaagactattcttctaactgtgcacatgtataaacag
GTGCTCCAAGCAGGGTGGAACAATTTAAAGAAGCAATTAATGAAGCATCGCATTTTATGTCGACATCTCCAGTGTCAGATAACGTTCCAATGCTAGGGTGGATTGACCAATTGACTGGTCTTACAAGAAATATGAAGCACTGCGGAAAGAAATTAGACTTGGTGGTCGAGAGCATAATTCAAGATCATCGTCGAAAGAGACGATTCTCTAGAACTAAAGGAGGAGATGAGAAGGACGATGAACAAGATGACTTCATCGACATTTGCTTGTCAATTATGGAGCAACCACAGCTTCCTGACAACAATAACCCTCCTCATATACCTATCAAATCTATTGTCCTG
gtatgcaaatattgatccgtggtatggctggagcattaattgtattccagcggttaattttggttgtggtagctcatagagtgcagaaacatgatttggttttgattggtatcattgtataaatgcag
GACATGATAGGTGGGGGAACTGACACAACAAAACTGACCACCATCTGGACCCTTTCCTTGCTGCTGAACAACCCCCATGTGTTGGACAAGGCAAAACAAGAAGTGGATGCACACTTTGGAACGAAAAGGAGATCAACAAATGATGCCGTGGTGGATTTTGATGATATTCGTAACCTTGTATACATCCAGGCAATCATCAAAGAATCAATGCGGTTGTATCCAGCCAGCCCCGTGGTGGAGCGACTGAGCGGCCAAGATTGTGTGGTCGGTGGGTTTCATGTACCAGCAGGGACGAGATTATGGGCTAACGTATGGAAGATGCAACGAGACCCTAAAGTATGGGATGATCCATTGGTGTTTCGACCAGAGAGATTTTTGAGCGATGAACAGAAGATGGTTGATGTAAGGGGTCAAAATTATGAGCTGTTACCATTTGGAGCCGGTCGACGTATATGTCCAGGTGTATCCTTCTCTTTGGATCTAATGCAACTGGTACTGACTCGTCTTATTCTTGAGTTTGAAATGAAGTCTCCTAGCGGGAAAGTGGACATGACAGCAACACCAGGATTAATGAGTTACAAGGTGGTCCCCCTTGACATTCTGCTCACCCATCGTGGCACAAAGTCGTGTGTGCAGTCAGCAGCCTCTGAGACTAGTGGTGTACCAGTAATCACTCTGAGCTCGGGCAAGGTGATGCCTGTTTTAGGCATGGGTACATTTGAGAAAGTTGGTAAAGGGTCTGAAAGAGAGAGGTTGGCGATTTTAAAAGCGATAGAGGTGGGTTACAGATACTTCGATACAGCTGCTGCATACGAAACTGAAGAGGTTCTTGGAGAAGCTATTGCTGAAGCACTCCAACTTGGCCTAATCAAATCTCGAGATGAACTTTTCATCAGTTCCATGCTCTGGTGCACTGATGCTCACCCTGATCGTGTCCTCCTCGCTCTTCAGAATTCTCTGAG
gtaaatttttttgatgcaaattaggcttacatgtatttgcacataccagcaggtacacttaaacatctatttttagataaatgaaattgtgttgtgtgatatgtacatag
GAATCTTAAATTGGAGTATCTGGATCTATATATGTTACCCTTCCCGGCAAGCTTGAAGCCAGGGAAGATAACGATGGACATACCAGAGGAAGATATTTGTCGAATGGACTACAGGTCTGTATGGTCAGCCATGGAAGAGTGTCAGAACCTTGGCTTCACTAAATCAATCGGTGTTAGCAATTTCTCCTGCAAAAAGCTTCAGGAATTGATGGAGACCGCCAACATCCCTCCAGCTGTGAATCAA
gtgagtactcttacttgaaagttttgataagacatcggaagatttctaatgcttattaaatttccaacattatgcataaaactactactctttataatgttgattaag
GTGGAGATGAGCCCGGCTTTCCAACAAAAGAAGCTGAGAGAGTATTGCAACGCAAATAATATATTAGTCAGTGCAGTCTCTATACTGGGATCAAACGGAACCCCATGGGGCTCCAATGCAGTTATGGGTTCTGAGGTGCTTAAGAAAATTGCTATGGCCAAAGGAAAATCTGTTGCTCAG
gttggtcaaattctctgcatatgccatagtgtggtctctgttctttggccatcgtatttgcatcacattgtattccttccttatacggaatgtaacttacatttgtattacgtactgatcag
GTTAGTATGAGATGGGTTTACGAGCAAGGCGCGAGTCTTGTGGTAAAAAGTTTCAGTGAAGAGAGATTGAGGGAAAACTTGAACATATTCGACTGGGAACTCACTAAGGAAGACAATGAAAAGATCGGTGAGATTCCACAGTGCAGAATCTTGACTGCTCATTTTTTGGTCTCACCTAATGGACCTTTCAAATCTCAAGAAGAGTTGTGGGATGACAAAGCTTGA
>Par_STORR2_genomic
ATGGAGCTCCAATATTTTTCTTATTTTCAACCAACTTCCTCCGTTGTTGCTCTTCTACTTGCTCTTGTATCCATCTTATTCAGTTTCGTTGTTTTGAGGAAGACATTTTCGAATAACTACTCATCACCTGCATCATCAACAGAAACAGCGGTACTTTGTCATCAGCGGCAGCAGTCGTGTGCATTGCCAATTTCCGGTCTTCTTCATGTTTTCATGAATACAAACGGCTTAATTCATGTAACTCTTGGAAATATGGCTGATATATACGGACCGATTTTCAGTTTCCCAACAGGTAGCCATAGAACTCTCGTTGTGAGCAGTTGGGAGATGGTAAAAGAGTGTTTTACAGGCAACAATGACACTGCTTTCTCAAACCGTCCTATCCCGTTAGCTTTTAAGACTATATTCTATGCATGCGGTGGCATAGACTCATACGGTCTTTCGAGTGTACCTTATGGAAAATATTGGAGGGAGCTACGAAAAGTCTGTGTGCATAACCTCCTCTCTAATCAACAACTACTCAAGTTCAGACACTTGATAATTTCTCAAGTTGATACGTCTTTCAATAAGCTGTATGAGTTATGCAAAAACTCTGAAGACAACCAGGGAAACCATACTACTACTACCGCAGCTGGCATGGTGAGAATGGATGATTGGCTCGCCCAATTATCGTTCAACGTGATAGGAAGAATAGTCTGCGGATTCCAATCAGACCCTAAGACAG
gtgagcattttcctagagtttctgtagaaaatgttggattttatactatgagatcatcaaagtctaactgtgcacatgtataaacag
GTGCTCCAAGCAGGGTGGAACAATTTAAAGAAGCAATTAATGAAGCATCGCATTTTATGTCGACATCTCCAGTGTCAGATAACGTTCCAATGCTAGGGTGGATTGACCAATTGACTGGTCTTACAAGAAATATGAAGCACTGCGGAAAGAAATTAGACTTGGTGGTCGAGAGTATAATTCAAGATCATCGTCAAAAGAGACGATTCTCTAGAACTAAAGGAGGAGATGAGAAGGACGATGAACAAGATGACTTCATCGACATTTGCTTGTCAATTATGGTGCAACCACAGCTTCCTGACAACAATAACCCTCCTCATATACCTATCAAATCTATTGTCCTG
gtatgcaaatattgatccgtggtatggctggagcattaattgtattccagcggttaattttggttgtggtagctcatagagtgcagaaacatgatttggttttgattggtatcattgtataaatgcag
GACATGATAGGTGGGGGAACTGACACAACAAAACTGACCACCATCTGGACCCTTTCCTTGCTGCTGAACAACCCCCATGTGTTGGACAAGGCAAAACAAGAAGTGGATGCACACTTTGGAACGAAAAGGAGATCAACGAATGATGCCGTGGTGGATTTTGATGATATTCGTAACCTTGTATACATCCAGGCAATCATCAAAGAATCAATGCGGTTGTATCCAGCCAGCCCCGTGGTGGAGCGACTGAGCGGCCAAGATTGTGTGGTCGGTGGGTTTCATGTACCAGCAGGGACGAGATTATGGGCTAACGTATGGAAGATGCAACGAGACCCTAAAGTATGGGATGATCCATTGGTGTTTCGACCAGAGAGATTTTTGAGCGATGAACAGAAGATGGTTGATGTAAGGGGTCAAAATTATGAGCTGTTACCATTTGGAGCCGGTCGACGTATATGTCCAGGTGTATCCTTCTCTTTGGATCTAATGCAACTGGTACTGACTCGTCTTATTCTTGAGTTTGAAATGAAGTCTCCTAGCGGGAAAGTAGACATGACAGCAACACCAGGATTAATGAGTTACAAGGTGGTCCCCCTTGACATTCTGCTCACCCATCGTGGCACAAAGTCGTGTGTGCAGTCAGCAGCCTCTGAGAGTAGTGGTGTACCAGTAATCACTCTGAGCTCGGGCAAGGTGATGCCTGTTTTAGGCATGGGAACATTTGAGAAAGTTGGTAAAGGGTCTGAAAGAGAGAGGTTGGCGATTTTAAAAGCGATAGAGGTGGGTTACAGATACTTCGATACAGCTGCTGCATACGAAACTGAAGAGGTTCTTGGAGAAGCTATTGCTGAAGCACTCCAACTTGGCCTAATCAAATCTCGAGATGAACTTTTCATCAGTTCCATGCTCTGGTGCACTGATGCTCACCCTGATCGTGTCCTCCTCGCTCTTCAGAATTCTCTGAG
gtaaatttttttgatggaaattaggcttacatatatttgcacataccagcaggtacacttaaacatctatttttagataaatgaaattgtgttgtgtgatatgtacatag
GAATCTTAAATTGGAGTATCTGGATCTATATATGTTACCCTTCCCGGCAAGCTTGAAGCCAGGGAAGATAACGATGGACATACCAGAGGAAGATATTTGTCGAATGGACTACAGGTCTGTATGGTCAGCCATGGAAGAGTGTCAGAACCTTGGCTTCACTAAATCAATCGGTGTTAGCAATTTCTCCTGCAAAAAGCTTCAGGAATTGATGGAGACCGCCAACATCCCTCCAGCTGTGAATCAA
gtgagtactcttacttgaaagttttgataagacatcggaagatttctaatgcttattaaatttccaacattatgcataaaactactactctttataatgttgattaag
GTGGAGATGAGCCCGGCTTTCCAACAAAAGAAGCTGAGAGAGTATTGCAACGCAAATAATATATTAGTCAGTGCAGTCTCTATACTGGGATCAAACGGAACCCCATGGGGCTCCAATGCAGTTTTGGGTTCTGAGGTGCTTAACAAAATTGCTATGGCCAAAGGAAAATCTGTTGCTCAG
gttggtcaaattctctgcatatgccatagtgtggtctctgttctttggccatcgtatttgcatcacattgtattccttccttatacggaatgtaacttacatttgtattacgtattgatcag
GTTAGTATGAGATGGGTTTACGAGCAAGGCGCGAGTCTTGTGGTAAAAAGTTTCAGTGAAGAGAGATTGAGGGAAAACTTGAACATATTCGACTGGGAACTCACTAAGGAAGACAATGAAAAGATCGGTGAGATTCCACAGTGCAGAATCTTGGCTGCTCATTTTTTGGTCTCACCTAATGGACCTTTCAAATCTCAAGAAGAGTTGTGGGATGACAAAGCTTGA
>Pbr_STORR_genomic 
ATGGAGCTCCAATATTTTTCTTATTTTCAACCAACTTCCTCCGTTGTTGCTCTTCTACTTGCTCTTGTATCCATCTTATTCAGTGTCGTTGTTTTGAGGAAGACATTTTCGAATAACTACTCATCACCTGCATCATCAACAGAAACAGCGGTACTTTGTCATCAGCGGCAGCAGTCGTGTGCATTGCCAATTTCCGGTCTTCTTCATGTTTTCATGAATAAAAACGGCTTAATTCATGTAACTCTTGGAAATATGGCGGATAAATACGGACCGATTTTCAGTTTCCCAACAGGTAGCCATAGAACTCTCGTTGTGAGCAGTTGGGAGATGGTAAAAGAGTGTTTTACAGGCAACAATGACACTGCTTTCTCAAACCGTCCTATCCCGTTAGCTTTTCAGACTATATTCTATGCATGCGGTGGCATAGACTCATACGGTCTTTCGAGTGTACCTTATGGAAAATATTGGAGGGAGCTACGAAAGGTCTGTGTGCATAACCTCCTCTCTAATCAACAACTACTCAAGTTCAGACACTTGATAATTTCTCAAGTCGATACGTCTTTCAATAAGCTGTATGAGTTATGCAAAAACTCTGAAGACAACCAGGGAATGGTGAGAATGGATGATTGGCTCGCCCAATTATCGTTCAATGTGATAGGAAGAATAGTCTGCGGATTCCAATCAGACCCAAAGACAG
gtgagcatttgcctagagtttctgtagaaaatgatggattttatactattagatcatcaaagactattctgtatatcttaatcaagcatacatatcttctaacagtgcacatgtataaacag
GTGCTCCTAGCAGGGTGGAACAATTTAAAGAAGTAATTAATGAAGCATCTTATTTTATGTCGACATCTCCAGTGTCAGATAACGTTCCAATGCTAGGGTGGATTGACCAATTGACTGGTCTTACGAAAAATATGAAGCACTGCGGAAAGAAATTAGACTTGGTGGTAGAGAGCATAATTAAAGATCATCGTCAAAAGAGACGATTCTCTAGAACTAAAGGAGGAGATGAGAAGGACGATGAACAAGATGACTTCATCGACATTTGCTTGTCAATTATGGAGCAACCACAGCTTCCTGGCAACAATAGCCCTCCTCAGATACCTATCAAATCTATTGTCCTG
gtatgcaatattgatccgtagtatgatgacaaaacaaaaggctggagcattaattgtattccagcgattaattggttgcggtagctcatagagtgcagaagcatgatttggttttgattggtattattgtataaatgcag
GACATGATAGGTGGGGGCACTGACACCACAAAACTGACCACCATCTGGACCCTTTCCTTGCTGCTGAACAACCCCCATGTGTTGGACAAGGCAAAACAAGAAGTGGATGCACACTTTCGAAAGAAAAGGAGATCAACAGATGATGCAGCAGCAGCCGTGGTGGATTTTGATGATATTCGTAACCTTGTCTACATCCAGGCAATCATCAAAGAATCAATGCGGTTGTATCCAGCCAGCCCCGTGGTGGAGCGACTGAGCGGCGAGGATTGTGTGGTCGGTGGGTTTCATGTACCAGCAGGGACGAGATTATGGGCTAACGTATGGAAGATTCAACGAGACCCTAAAGTATGGGATGATCCATTGGTGTTTCGACCAGAGAGATTTTTGAGCGATGAACAGAAGATGGTTGATGTAAGGGGTCAAAATTATGAGCTGTTACCATTTGGAGCCGGTCGACGTATATGTCCAGGTGTTTCCTTCTCTTTGGATCTAATGCAACTGGTACTGACTCGTCTTATTCTTGAGTTTGAAATGAAGTCCCCTAGCGGGAAAGTGGACATGACAGCAACACCAGGATTAATGAGTTACAAGGTGGTCCCTCTTGACATTCTGCTCACCCATCGGCGCATAAAGTCGTGTGTGCAGTTAGCATCCTCTGAGAGAGACATGGAGAGTAGTGGTGTACCAGTAATCACTCTGAGCTCGGGCAAGGTGATGCCTGTTTTAGGCATGGGAACATTTGAGAAAGTTGGTAAAGGGTCTGAAAGAGAGAGGTTGGCGATTTTAAAAGCCATAGAGGTGGGTTACAGATACTTCGACACAGCTGCTGCATACGAAACTGAAGAGGTTCTTGGAGAAGCTATTGCTGAAGCACTTCAAATTGGCCTAATCAAATCTCGAGATGAACTTTTCATCAGTTCCATGCTCTGGTGCACTGATGCTCACCCTGATCGTGTCCTCCTCGCTCTTCAGAATTCTCTGAG
gcaagtctttttgatgcaaattaggcttatatatatttgcacataccagcaggtacacttgaacatctattttcagataaatgaatttgttttgtgtgatatgtatag
GAATCTTAAATTGGAGTATCTGGATCTATATATGTTACCCTTCCCGGCAAGCTTGAAGCCAGGGAAGATAACGATGGACATACCAGAGGAAGATATTTGTCGAATGGACTACAGGTCTGTATGGTCAGCCATGGAAGAGTGTCAGAACCTTGGCTTCACTAAATCAATCGGTGTTAGCAATTTCTCCTGCAAAAAGCTTCAGGAATTGATGGCGACCGCCAACATCCCTCCAGCCGTGAATCAA
gtgagtactcttacttgaaagttttgataacacatcggaagatttctaatgcttattaaatttccaacattatgcataaaactactactctttataatgttgattaag
GTGGAGATGAGCCCGGCTTTCCAACAAAAGAAGCTGAGAGAGTATTGCAACGCAAATAATATATTAGTCAGTGCAGTCTCTATACTGGGATCAAACGGAACCCCATGGGGCTCCAATGCAGTTTTGGGTTCTGAGGTGCTTAAGCAAATTGCTATGGCCAAAGGAAAATCTGTTGCTCAG
gttggtcaaattctctgcatatgccatagtgtggtctctgttctttggccatcgtatttgcatcacattgtattccttccttatacggaatgtagcttacatttgtattacgtactgatcag
GTTAGTATGAGATGGGTTTACGAGCAAGGCGCGAGTCTTGTGGTAAAAAGTTTCAGTGAAGAGAGATTGAGGGAAAACTTGAACATATTCGACTGGGAACTCACTAAGGAAGACAATGAAAAGATCGGTGAGATTCCACAGTGCAGAATCTTGACTGCTTATTTTTTAGTCTCGCCTAATGGACCTTTCAAATCTCAAGAAGAGTTGTGGGATGACAAAGCTTGA
>Pso_STORR-PS1126560_genomic HN1 Chr11 PS1126560.1
ATGGAGCTCCAATATATTTCTTATTTTCAACCAACTTCCTCCGTTGTTGCTCTTCTACTTGCTCTTGTATCCATCTTATCCAGTGTCGTTGTTTTGAGGAAGACATTTTTGAATAACTACTCATCATCACCTGCATCATCCACAAAAACAGCGGTACTTTCTCATCAGCGGCAGCAGTCGTGTGCATTGCCAATTTCCGGTCTCCTCCATATTTTCATGAATAAAAACGGCTTAATTCATGTAACTCTTGGAAATATGGCTGATAAATACGGTCCGATTTTCAGTTTCCCAACAGGTAGCCATAGAACTCTCGTTGTGAGCAGTTGGGAGATGGTAAAAGAGTGTTTTACTGGCAACAATGACACTGCTTTCTCAAACCGTCCTATCCCGTTAGCTTTTAAGACTATATTTTATGCATGCGGTGGCATAGACTCATACGGTCTTTCGAGTGTACCTTATGGAAAATATTGGAGGGAGCTTCGAAAGGTCTGTGTGCATAACCTCCTGTCTAATCAACAACTACTCAAGTTCAGACACTTGATAATTTCTCAAGTCGATACGTCTTTCAATAAGCTGTATGAGTTATGCAAAAACTCTGAAGACAACCAGGGAAACTATACTACTACTACTACCGCAGCTGGCATGGTGAGAATCGATGATTGGCTCGCCGAATTATCGTTCAATGTGATAGGAAGAATAGTCTGCGGATTCCAATCAGGCCCTAAGACAG
gtgagcatttgcctagagtttctgtagaaaatgatggattttatattatgagatcatcaaagactattctgtatatcttaatcaagcatacatatcttctaacagtgcacatgtataaacag
GTGCTCCAAGCAGGGTGGAACAATTTAAAGAAGCAATTAATGAAGCATCTTATTTTATGTCGACATCTCCAGTGTCAGATAATGTTCCAATGCTAGGGTGGATTGACCAATTGACAGGTCTTACGAGAAATATGAAGCACTGCGGAAAGAAATTAGACTTGGTGGTCGAGAGCATAATTAATGATCATCGTCAAAAGAGACGATTCTCTAGAACTAAAGGAGGAGATGAGAAGGACGATGAACAAGATGACTTCATCGACATTTGTTTGTCAATAATGGAGCAACCACAGCTTCCTGGCAACAATAATCCTTCTCAGATACCTATCAAATCTATTGTCCTG
gtatgtaatattgatccgtagtatgatgaccaaacaaaaggctggagcattaattgtattccagcgattaattggttgcggtagctcatagagtgcagaaacatgattttgttttgattggtattattgtataaatgcag
GACATGATAGGTGGGGGCACTGACACCACAAAACTGACCACCATCTGGACCCTTTCCTTGCTGCTGAACAACCCCCATGTGTTGGACAAGGCAAAACAAGAAGTGGATGCACACTTTCGAACCAAAAGGAGATCAACAAATGATGCAGCAGCAGCCGTGGTGGATTTTGATGATATTCGTAACCTTGTCTACATCCAGGCAATCATCAAAGAATCAATGCGGTTGTATCCAGCCAGCCCCGTGGTGGAGCGACTGAGCGGCGAAGATTGTGTGGTCGGTGGGTTTCATGTACCAGCAGGGACGAGATTATGGGCTAACGTATGGAAGATGCAACGAGACCCTAAAGTATGGGATGATCCATTGGTGTTTCGACCAGACAGATTTTTGAGCGATGAACAGAAGATGGTTGATGTAAGGGGTCAAAATTATGAGCTGTTACCATTTGGAGCCGGTCGACGTGTATGTCCAGGTGTATCCTTCTCTTTGGATCTAATGCAACTGGTACTGACTCGTCTTATTCTCGAGTTTGAAATGAAGTCTCCTAGCGGGAAAGTGGACATGACAGCAACACCAGGATTAATGAGTTACAAGGTGATCCCCCTTGACATTCTGCTCACCCATCGTCGCATAAAGCCGTGTGTGCAGTCAGCAGCCTCTGAGAGAGACATGGAGAGTAGTGGTGTACCAGTAATCACTCTGGGCTCGGGCAAGGTGATGCCTGTTCTGGGCATGGGAACATTTGAGAAAGTTGGTAAAGGGTCCGAAAGAGAGAGGTTGGCGATTTTAAAAGCGATAGAGGTGGGTTACAGATACTTCGATACAGCTGCTGCATACGAAACTGAAGAGGTTCTTGGAGAAGCTATTGCTGAAGCACTTCAACTTGGCCTAGTCAAATCTCGAGATGAACTTTTCATCAGTTCCATGCTCTGGTGCACTGATGCTCACGCTGATCGTGTCCTCCTCGCTCTTCAGAATTCGCTGAG
gtaaattttttgatgcaaattaagcttatatatatatatatgtgcaaagcctttgcacataccagtaggtacacttaaaacatctatcatattttagataaatgaaattgttttgtgtgatgatatag
GAATCTTAAATTGGAGTATGTGGATCTATATATGTTACCCTTCCCGGCAAGCTTGAAGCCTGGGAAGATAACGATGGACATACCAGAGGAAGATATTTGTCGCATGGACTACAGGTCTGTATGGGCAGCCATGGAAGAGTGTCAAAACCTTGGCTTCACTAAATCAATCGGTGTTAGCAATTTCTCCTGCAAAAAGCTTCAGGAATTGATGGCGACCGCCAACATCCCTCCAGCTGTGAATCAA
gtgagtactcttacttgaaagttttgataaaacatcggaagacttctaatgcttattaaatttctaacattatgcataaaactactgctctttataatgttgattaag
GTGGAGATGAGCCCGGCTTTCCAACAAAAGAAGCTGAGAGAGTATTGCAACGCAAATAATATATTAGTCAGTGCAATCTCTGTACTGGGATCAAACGGAACCCCATGGGGCTCCAATGCAGTTTTGGGTTCTGAGGTGCTTAAGAAAATTGCTATGGCCAAAGGAAAATCTGTTGCTCAG
gttggtcaaattctctgcatatgccatagtgtagtctttgttctttggcatcgtatttgcatcgcattgtattccttccttgtacggaatgtaacttacatttgtattacttactgatcag
GTTAGTATGAGATGGGTTTACGAGCAAGGCGCGAGTCTTGTGGTAAAAAGTTTCAGTGAAGAGAGATTGAGGGAAAACTTGAACATATTTGACTGGGAACTCACTAAGGAAGACCATGAAAAGATCGGTGAGATTCCACAGTGCAGAATCTTGAGTGCTTATTTTTTGGTCTCACCTAATGGACCTTTCAAATCTCAAGAAGAGTTGTGGGATGATGAAGCTTGA
>Pse_STORR-Pse15G00630_genomic GWHAZPH00000015:1533301-1537160   Chromosome 15   Complete=F   Circular=F   OriSeqID=chr15   Len=173543440
acatttgagttcaccatagatatcattaaaatccattatcctacatactgtattgggttgaatc
ATGGAGCTCCAATATATTTCTTATTTTCAACCAACTTCCTCCGTTGTTGCTCTTCTACTTGCTCTTGTATCCATCTTATCCAGTGTCGTTGTTTTGAGGAAGACATTTTTGAATAACTACTCATCATCACCTGCATCATCCACAAAAACAGCGGTACTTTCTCATCAGCGGCAGCAGTCGTGTGCATTGCCAATTTCCGGTCTCCTCCATATTTTCATGAATAAAAACGGCTTAATTCATGTAACTCTTGGAAATATGGCTGATAAATACGGTCCGATTTTCAGTTTCCCAACAGGTAGCCATAGAACTCTCGTTGTGAGCAGTTGGGAGATGGTAAAAGAGTGTTTTACTGGCAACAATGACACTGCTTTCTCAAACCGTCCTATCCCGTTAGCTTTTAAGACTATATTCTATGCATGCGGTGGCATAGACTCATACGGTCTTTCGAGTGTACCTTATGGAAAATATTGGAGGGAGCTTCGAAAGGTCTGTGTGCATAACCTCCTGTCTAATCAACAACTACTCAAGTTCAGACACTTGATAATTTCTCAAGTCGATACGTCTTTCAATAAGCTGTATGAGTTATGCAAAAACTCTGAAGACAACCAGGGAAACTATACTACTACTACTACCGCAGCTGGCATGGTGAGAATCGATGATTGGCTCGCCGAATTATCGTTCAATGTGATAGGAAGAATAGTCTGCGGATTCCAATCAGGCCCTAAGACAG
gtgagcatttgcctagagtttctgtagaaaatgatggattttatattatgagatcatcaaagactattctgtatatcttaatcaagcatacatatcttctaacagtgcacatgtataaacag
GTGCTCCAAGCAGGGTGGAACAATTTAAAGAAGCAATTAATGAAGCATCTTATTTTATGTCGACATCTCCAGTGTCAGATAATGTTCCAATGCTAGGGTGGATTGACCAATTGACAGGTCTTACGAGAAATATGAAGCACTGCGGAAAGAAATTAGACTTGGTGGTCGAGAGCATAATTAATGATCATCGTCAAAAGAGACGATTCTCTAGAACTAAAGGAGGAGATGAGAAGGACGATGAACAAGATGACTTCATCGACATTTGTTTGTCAATAATGGAGCAACCACAGCTTCCTGGCAACAATAATCCTTCTCAGATACCTATCAAATCTATTGTCCTG
gtatgtaatattgatccgtagtatgatgaccaaacaaaaggctggagcattaattgtattccagcgattaattggttgcggtagctcatagagtgcagaaacatgattttgttttgattggtattattgtataaatgcag
GACATGATAGGTGGGGGCACTGACACCACAAAACTGACCACCATCTGGACCCTTTCCTTGCTGCTGAACAACCCCCATGTGTTGGACAAGGCAAAACAAGAAGTGGATGCACACTTTCGAACCAAAAGGAGATCAACAAATGATGCAGCAGCAGCCGTGGTGGATTTTGATGATATTCGTAACCTTGTCTACATCCAGGCAATCATCAAAGAATCAATGCGGTTGTATCCAGCCAGCCCCGTGGTGGAGCGACTGAGCGGCGAAGATTGTGTGGTCGGTGGGTTTCATGTACCAGCAGGGACGAGATTATGGGCTAACGTATGGAAGATGCAACGAGACCCTAAAGTATGGGATGATCCATTGGTGTTTCGACCAGACAGATTTTTGAGCGATGAACAGAAGATGGTTGATGTAAGGGGTCAAAATTATGAGCTGTTACCATTTGGAGCCGGTCGACGTGTATGTCCAGGTGTATCCTTCTCTTTGGATCTAATGCAACTGGTACTGACTCGTCTTATTCTCGAGTTTGAAATGAAGTCTCCTAGCGGGAAAGTGGACATGACAGCAACACCAGGATTAATGAGTTACAAGGTGATCCCCCTTGACATTCTGCTCACCCATCGTCGCATAAAGCCGTGTGTGCAGTCAGCAGCCTCTGAGAGAGACATGGAGAGTAGTGGTGTACCAGTAATCACTCTGGGCTCGGGCAAGGTGATGCCTGTTCTTGGCATGGGAACATTTGAGAAAGTTGGTAAAGGGTCCGAAAGAGAGAGGTTGGCGATTTTAAAAGCGATAGAGGTGGGTTACAGATACTTCGATACAGCTGCTGCATACGAAACTGAAGAGGTTCTTGGAGAAGCTATTGCTGAAGCACTTCAACTTGGCCTAGTCAAATCTCGAGATGAACTTTTCATCAGTTCCATGCTCTGGTGCACTGATGCTCACGCTGATCGTGTCCTCCTCGCTCTTCAGAATTCGCTGAG
gtaaatttttttgatgcaaattaagcttatatatatatatatatatatatatatatatatatatatatatatatatacatatatgtgcaaagcctttgcacataccagtaggtacacttaaaacatctatcatattttagataaatgaaattgttttgtgtgatgatatag
GAATCTTAAATTGGAGTATGTGGATCTATATATGTTACCCTTCCCGGCAAGCTTGAAGCCTGGGAAGATAACGATGGACATACCAGAGGAAGATATTTGTCGCATGGACTACAGGTCTGTATGGGCAGCCATGGAAGAGTGTCAAAACCTTGGCTTCACTAAATCAATCGGTGTTAGCAATTTCTCCCGCAAAAAGCTTCAGGAATTGATGGCGACCGCCAACATCCCTCCAGCTGTGAATCAA
gtgagtactcttacttgaaagttttgataaaacatcggaagacttctaatgcttattaaatttctaacattatgcataaaactactgctctttataatgttgattaag
GTGGAGATGAGCCCGGCTTTCCAACAAAAGAAGCTGAGAGAGTATTGCAACGCAAATAATATATTAGTCAGTGCAATCTCTGTACTGGGATCAAACGGAACCCCATGGGGCTCCAATGCAGTTTTGGGTTCTGAGGTGCTTAAGAAAATTGCTATGGCCAAAGGAAAATCTGTTGCTCAG
gttggtcaaattctctgcatatgccatagtgtagtctctgttctttggcatcgtatttgcatcgcattgtattccttccttgtacggaatgtaacttacatttgtattacttactgatcag
GTTAGTATGAGATGGGTTTACGAGCAAGGCGCGAGTCTTGTGGTAAAAAGTTTCAGTGAAGAGAGATTGAGGGAAAACTTGAACATATTTGACTGGGAACTCACTAAGGAAGACCATGAAAAGATCGGTGAGATTCCACAGTGCAGAATCTTGAGTGCTTATTTTTTGGTCTCACCTAATGGACCTTTCAAATCTCAAGAAGAGTTGTGGGATGATGAAGCTTGA
aacatcgatcatttaactctatacatgcatttataagagaagcttcccctgctgtgtgctcaatcttgatttattttatcaaattacatcttgctataagggagtcaaagatctcattcccttcctatatgtttgaataaatttgtcgtgaatgatgtagctaaagaaatatatgtagtaagtttatttcctaagcttgttttcctttacaaaaactagatgggagtcagaggtaaataatggtgagcacgtgtactcttcagcaacaatagtgcgattaggcacaatgtatatgccttagcagaaaacactattccagacacaaagaaatatacggcagctgataaatacaaaaccttctgtgaaaccagatgtattatttattttatttttattttttcgacttaaaaggttaaacttcacccagaaat
>Pse_STORR-Pse08G45740_genomic GWHAZPH00000008:c211645590-211641708   Chromosome 8   Complete=F   Circular=F   OriSeqID=chr8   Len=212240622
tactgtactgggttgaatc
ATGGAGCTCCAATATATTTCTTATTTTCAACCAACTTCCTCCGTTGTTGCTCTTCTACTTGCTCTTGTATCCATCTTATTCAGTGTCGTTGTTTTGAGGAAGACATTTTTGAATAACTACTCATCATCACCTGCATCATCAACAAAAACAGCGGTACTTTCTCATCAGCGGCAGCAGTCGTGTGCATTGCCAATTTCCGGTCTCCTTCATGTTTTCATGAATAAAAACGGCTTAATTCATGTAACTCTTGGAAATATGGCTGATATATACGGTACGATTTTCAGTTTCCCAACAGGTAGCCATAGAACTCTCGTTGTGAGCAGTTGGGAGATGGTAAAAGAGTGTTTTAGTGGCAACAATGACACTGCTTTCTCAAACCGTCCTATCCCGTTAGCTTTTAAGACTATATTCTATGCATGCGGTGGCATAGACTCATACGGTCTTTCGAGTGTACCTTATGGAAAATATTGGAGGGAGCTACGAAAGGTCTGTGTGCATAACCTCCTCTCTAATCAACAACTACACAAGTTCAGACACTTGATAATTTCTCAAGTCGATACGTCTTTCAATAAGCTGTATGAGTTATGCAAAAACTCTGACGACAACCAGGGAAACTATACTACTACTACTACCGCAGCTGGCATAGTGAGAATGGATGATTGGCTCGCCCAATTGTCGTTCAATGTGATAGGAAGAATAGTCTGCGGATTCCAATCAGACCCTAAGACAG
gtgagcatttgcctagagtttctgtagaaaatgatggattttatactttgagatcatcaaagactattctgtatatcttaatcatgcatacatatcttctaacagtgcatatgtataaacag
GTGCTCCAAGCAGGGTGGAACAATTTAAAGAAGCAATTAATGAAGCATCTTATTTTATGTCGACATCTCCAGTGTCAGATAACGTTCCAATGCTAGGGTGGATTGACCAATTT
gttggaatattttcaacgccgctaaccaagggggtcctgggggcaacgtccccggaagaattttttgaactgaaggttttatttggccgataaaaccctgttcgaaaatttcgaatccaaaagacaccattgatgtctgttgatgaaggaacctgacgtttcgtgaatagaaacctgttggcgaataaaaaaaacctattcccaacaggtgcaaaaccctttataaatagcttctcccagtttcgtttaacatataagaaaaatcaatctgttttctctgtttcaaaaagcatcatcagaaatcagaaatctcattgtgtgttcttgattgaatcaagagttacaaaccttgaattcagttttcgttgcagggctttcattatatcctgaaggcaatatttcgcatacctgttgtaatcgccaattgttattgggagggtagaaatatttgtctaaaagaaatttatacaagccttgaaagttttggagtgcaacaatttcttctctgtgtcattcatcctttgtgaaacccattttttttttcaacacaattg
ACTGGTCTTACGAGAAATATGAAGCACTGCGGAAAGAAATTAGACTTGGTGGTCGGGAGCATAATTAAAGATCATCGTCAAAAGAGACGATTCTCTAGAACTAAAGGAGGAGATGAGAAGGACGATGAACAAGATGACTTCATCGACATTTGTTTGTCAATAATGGAGCAACCACAGCTTCCTGGCAACAATAATCCTTCTCAGATACCTATCAAATCTATTGTCCTG
gtatgtaatattgatccgtagcatgatgaccaaacaaaaggccggagcattaattgtattccagcgattaattggttgcggtagctcagagagtgcaaaaacatgatttggttttgattggtattattgtataaatgcag
GACATGATAGGTGGGGGCACTGACACCACAAAACTGACCACCATCTGGACCCTTTCCTTGCTGCTGAACAACCCCCATGTGTTGGACAAGGCAAAACAAGAAGTGGATGCACACTTTCGAACGAAAAGGAGATCAACAAATGGTGCAGCAGCAGCCGTGGTGGATTTTGATGATATTCGTAACCTTGTCTACATCCAGGCAATCATAAAAGAATCAATGCGGTTGTATCCAGCCAGCCCCGTGGTGGAGCGACTGAGCGGCGAAGATTGTGTGGTCGGTGGGTTTCATGTACCAGCAGGGACGAGATTATGGGCTAACGTATGGAAGATGCAACGTGACCCTAAAGTATGGGATGATCCGTTGGTGTTTCGACCAGAGAGATTTTTGAGCGATGAACAGAAGATGGTTGATGTAAGGGGTCAAAATTATGAGCTGTTACCATTTGGAGCCGGTCGACGTATATGTCCAGGTATATCCTTCTCTTTGGATCTAATGCAACTGGTACTGACTCGTCTTATTCTCGAGTTTGAAATGAAGTCTCCTAGCGGGAAAGTGGACATGACAGCAACACCAGGATTAATGAGTTACAAGGTGGTCCCCCTTGACATTCTGCTCACCCATCGTCGCATAAAGTCGTGTGTGCAGTCAGCAGCCTCTGAGAGAGACATGGAGAGTAGTGGTGTACCAGTAATTACTCTGAGCTCGGGCAAGTTGATGCCTGTTCTGGGCATGGGAACATTTGAGAAAGTTGGTAAAGGGTCCGAAAGAGAGAGGTTGGTGATTTTAAAAGCGATAGAGGTGGGTTACAGATACTTCGATACAGCTGCTGCATACGAAACTGAAGAGGTTCTTGGAGAAGCTATTGCTGAAGCACTCCAACTTGGCCTAATCAAATCTCGAGATGAACTTTTCATCAGTTCCATGCTCTGGTGCACTGATGCTCATCCTGATCGTGTCCTCCTCGCTCTTCAGAATTCTCTGAG
gtaaacttttttgatgcaaattaggcttatatatatatgtgcaaagcctttgcacataccagtaggtacactaaaaacatctatcatattttagataaatgaaattgttttgtgtgatatagccatatag
GAATCTTAAATTGGAGTATCTGGATCTATATATGTTACCCTTCCCGGTAAGCTTGAAGCCAGGGAAGATAACGATGGACATACAAGAGGAAGATATTTGTCGCATGGACTACAGGTCTGTATGGGCAGCCATGGAAGAGTGTCAGAACCTTGGCTTCAATAAATCAATCGGTGTTAGTAATTTCTCCTGCAAAAAGCTTCAGGAATTGATGGCGACCGCCAACATCCCTCCAGCTGTGAATCAA
gtgagtactcttacttgaaagttttgataaaacatcggaagatttctaatgcttattaaatttccaacattatgcataatactactactctttataatgttgattaag
GTGGAGATGAGCCCGGCTTTCCAACAAAAGAAGCTGAGAGATTATTGCAACGCAAATAATATACTAGTCAGTGCAGTCTCTATACTGGGATCAAACGGAACCCCATGGCGCTCCAATGCAGTTTTGGGTTCTGAGGTGCTTAGGAAAATTGCTATGGCCAAAGGAAAATCTGTTGCTCAG
gttggtcaaattctctgcatatgccatagtgtggtctctgttcttgggcatcgtatttgcatcacattgtattccttccttatacggaatgtaacttacatttgtattgcgtac
TGACATGGGTTTACGATCAAGGCGCGAGTCTTGTGGTAAAAAGTTTCAGTGAAGAGAGATTGAGGGAAAACTTGAACATATTTGACTGGGAACTCACTAAGGAAGACCATGAAAAGATCGGTGAGATTCCACAGTGCAGAATCTTGAGTGCTTATTTTTTGGTCTCACCTAATGGACCTTTCAAATATCAAGAAGAGTTGTGGGATGACGAAGCTTGA
>Pnu_CYP82Y2-Ln3-Pnu_COR-Ln3-genomic 1181 bp intergenic region one intron less in CYP82Y2, experimentally validated 
ATGGATTACTCTAATCTTCAGTTTTTCGGTTTTCAACCAACTTCCATTGTTGCTCTTCTACTTGCTCTTGTATCTGTTTTACTTGGTTTTCTTGGTTTGAGGAAGAAATTTTCGCACTACCGGCCAAAAGCATCGTGTGCACTGCCACTGACCGGTCTTCTTCATGTTTTCATGAATAGAGATGACTTAATTCATGTAACTCTTGGAAACATGGCTGACGAATACGGACCGATTTTCAGTTTCCCAACAGGCAGCCATAGGACTCTGGTTGTGAGCAGTTGGGAGATTGTAAAAGAGTGTTTTACGGGCAGCAATGACACTGTTTTTTCCAATCGTCCCGTTCCGTTGGCTTTTAAGATTATATTCTATGCAGGTGGTATAGATTCGTATGGTCTTGCACTTGTACCTTATGGAAAACAATGGAGGGAGTTACGAAAGATCTGTGTGCATAACCTCCTTTCTAATCAACAGTTGCTCAAGTTCAGACAGTCGATAATCTCTCAAGTTGATGCCTCTTTCAGTAAGCTTTATGAGTCGTGCAACAGCAATAGAAACTCTGACGACCAGGGAGTCTCTAGTACTACTGCGTCTGGATCAGTCTCTAGTACCAGTGCAGCTAGCATGGTGAGAATGGATGATTGGCTTGCACAGTTATCGTTCAATGTGATAGGGAGAATAGTCTGCGGATTCCAATCACACACAGAGTCTGTGGAGCAATTTACAGTAGCAATGGATGAAGCATCGCGTTTTATGTCAATCACTGCAGTGTCGGATACCGTTCCATGGCTAGGGTGGATTGATCAACTAACTGGTCTTACCAGAAAAATGAAGCACTCTGGAAAGAAATTAGACTTGGTGGTTGAGAGCATAATCGAAGATCATCGTCAAAAGAGACAATTTGCTAGAACAAAAGGAGATGAAAATACTACCGAAGACGAACAAGATGACTTCATCGACATTTGCTTGTCAATTATGGAGCAGCCACAGCTTCCTGGCGACAACAACCCTCGTCAAATACCTATCAAATCGATTGTCCTG
gtaaagaatcaacttaatccgtaggataataaaacatggattatggaaatcgtaggtatgcttagtgttatggtttgattatatactcatatatgcag
GACATGATAGGCGCGGGGGTTGACGCCACAAAACTGACCACGATCTGGACCCTTTCCCTGCTGCTGAACAACCCCCATGTGTTGGACAAGGCAAAAGAAGAAGTGGATGCACACTTTGGAACGAAAAGGAGGAGATCAGCAAATCATGCAGTCATGGTGGATTTTGATGATATTCGTAGCCTTGTCTACATCCAGGCAATCGTCAAAGAATCAATGCGGTTGTATCCAGCCAGCCCGATTGTTGAGCGACTGAGCAGCGAAGATTGTGTTGTCGGTGGGTTCCATGTACCAGCAGGGACGCGGTTATGGGCAAACGTATGGAAGATGCAACGAGACCCAAAAGTATGGGGTGATCCGTTGGTGTTTCGACCAGAGAGATTTTTGAGCAATGACCAGAAGAAGATGGTTGATGTAAGGGGTCAAAATTACGAGTTGATACCGTTTGGAGCTGGTCGGCGGATATGTCCAGGGATATCGTTCTCTTTGGATCTAATGCACCTGGTACTTACTCGTCTTATTCTTGAGTTTGAAATGAAGTCTCCTGGCGGCGGGGAAGTAGACATGACGGCGACTCCAGGCTTGATGAGTTACAAAGTAGTCCCGCTTGACATTCTGCTCACCGCTCGCATGCTTTAG
tccttctgcttgatcgatcaccttcagtatgtgtgcgtgtgtgtccttgtttacccttgcttgatgtttgttttcggtcgattgcctatgtactctaatgccctgcccttgcacattagtatggtcgatctcaggtattgcctaattctttttatccatgtttactattagagtatatcacgtataaaaggagtcgaggtgaccgtgaagacaagcaaccgagacgaccgtgcagtgtgtgcacatgaaggtaagatacatggacagaagatgtgcaaaatattgtgtaatctttatagtttcctagaataagtattgtgattaaattctaggatatttgcattatattctcaactctataaataagagtttcttgtaaatgtaatgtatccaattatcttattatggatcaataatactatcaaccctatggggtttctccgtggagtaggtcgacatcaacagtcgaccgaaccacgttaaacattgtctccttctttactttggtatgtagattgttcttattaatttactttcttttatcattggttaatttattattgtctcatatcaatgatatccatcttagttttgatctacatatcaaaatttaagatttacttcttgcgtttgggtaactagctgcttcttgctctcaatgatcaaatattataactgttgagattattagtcccacattgtatgggcaccctaagatcctgcagttaataatcctatgggccactccactcattgccaattggttttggatgcccacagttcaataataacatagctaagagcatctcgaacgagagtattcctaaatttaaggctttttgacaataattctatgatctatctatcctttagattcaaaaataattctgctccttgccagtgggtaacactctagccctacctaaataaaaatcacggatccgtccctgacttttaaaaatcaaaataaagtatccaactttctaacttacttcaaaaatcaaattattgtagtatctaacagtcaattactgttgaccacgagcttaaacatggtgaccacgtgtttcccgtgcattaccttctttttaggtgagaagaggtggatcctgatttctctctttatactgtgaactgtcttcttaccgaaagaatcaataattgtgtgagaaggaacaaag
ATGGAGAGTAGATATGGTGTACCTGTGATCACTCTGAGCTCCGGCAAGGAGATGCCTGTTCTAGGCATGGGCACATTTGAAACAGAAGGTAAAGCATCTGAAAGAGAGAGGACGGCGTTTTTGAAAGCCATAGAGGTGGGTTACAGATACTTCGATACAGCTGCAGCATACGAAACCGAAGAGGTTCTCGGTGAAGCTATAGCTGAAGCACTTCAACTTGGCTTCATCAAGTCTCGAGATGAACTCTTCATCAGTACCATGCTCTGGTTCGCTGATGCTCACCCTGATCGTGTCCTCCCCGCTCTTCAGAATTCTCTCAG
gtgataaagtttgttgcaaattgaacccatattaaggacaaattaatatagttttgtgtaatatgtag
GAATCTTAAACTGGAGTATGTGGATCTATACATGTTACTCTTTCCGGTAAGCTTGAAGCCTGGGTCGAAGATAACCATGGACATAGAGAAAGATGATTTACTTCCACTGGACTACAAGTCTGTATGGGCAGCCATGGAAGAGTGTCAGAACCTTGGCTTCACTAAGTCAATCGGTGTCAGCAATTTCTCCAGCAAGAAGCTTCAGGAATTGATGGCACACGCCAAAATCCCTCCGGCTGTGAACCAA
gtgagtgaaaacattataagtcactttctcttgaagttttgatttcaaagacatctaattataatgatgttgattattaag
GTGGAGATGAGCCCCGCTTTCCAACAAAAGAAATTGAGAGAGTATTGCAAGGCCAACAACATATTGATCATTGCAATCTCTGTCTTGGGATCCAATGGAACCCCATGGGGCTCCAATGCAGTTATGGGTTCTGAAGTGCTTAACCAGATTGCTATGGCCAGAGGAAAATCTGTTGCTCAG
gttcgtttgattctccgtgtcgtatatatcacatgccatagtatgtatttgcacagaatttaacatttttagcttacatttgtactattactgatccaacag
GTTAGTATGAGATGGGTTTACGAGCAAGGTGCGGCTCTTGTGGTAAAGAGTTTCAGTGAGAAGAACATGAGGGAAAACTTGAAGATATTCGACTGGGAACTGACTAAGGAGGACTTGGAAAAGATCGGTCATGAGATTCCACAGCGCAGGGTATTAGACGCTCATTTTCTGGTGTCAGCCAATGGACCTTTCAAATCTCTAGAAGAGGTGTGGGATGACAATTAA
>Pca_CYP82Y2-La2p-Pca_COR-La2-genomic 13406 bp intergenic region, Pca_CYP82Y2-La2p pseudogene
ATGGTAATTATCAGTCGACTTGGACTGATTATCCAGTGCACATTTCTCACTAGAAGAAGCAACACTTCTGTTGTTGCTCTTCTACTTGCTGTTGTATCTATATTAATTGGTGTTGTTGCTTTCAGTAGCAGAGTTCTGAAAAACTACTCATCACCATCATCAACAGCAACAGCCGTTTCTCATCATCGGCCAAAAGCATCCTGAGCACTGCCAATGATCGGTCTGTATCATGTTTTCATGAATAAAACCGGCTTAATTCATGTAACTCTTGGAAATATGGCTGATAAATATGGACCCATTTTCAGTTTCTCAACAGGTGGCCATAGGGCTCTAGTTGTGAGCAGTTGGGAGATGGCAAAAGAGTGTTTTACAGGCAACATTGACATTGTTTTTCAAATCGCCCTATGCCGTTATCGTTTTAGCTTATATTCAATGCAGGTGGTATAGACTCGTACGGTCTTTCACAAGTACCTCATGGAAAATATTGGAAGGAGTTACGAAAGATCTGTGTGCATAACCTCCTCTCTAATCAGCAATTACTCAAGTTCAGACACTTGATATATTCTGAAGTTGATAAATGTTTCAATAAACTGTATGATCATGCAACAACAATAAAAACTCTGAAAGTGAGGGAGACGACTCTACTACTACTGCAGCTGGGATGGTGAGAATGGATAATTGGCTTGCACAATTATCGTTCAACGTGATAGGAAGAATAGTTTGCGGATTCCAATCACACACCGAGACAA
gtgagcatttccatacaggatgttaagaacatttggatactttgagatcattactattcagcatatctaaccgtgtgcgcacatgtataaacaa
GTGCTACAAGCAGTGTGGAACGATTTACAGTAGCAATTGATGAAGCATCGCGTTTTATGTCGATACCTGCAGGGTCAGATACCTCATGGAAAATATTGATCAGTTAACTGGTCTTAGGAGAAATATGAAGCACCACGGAAAGAAATTGAAGATGATCGTCAGAAGAGACGACTTTCTAGAACTAAAAAAGGAGATGAAAATACTACCGATGAGATGACTTCATCGACATTTGCTTGTCAATTATGGAGCAACCAGAGCTTTCTGGAAACAATTACGCTCGTCAAATGCCTATCAAATCTATTGTCGTG
gtatgcagtcaacttattgatctgtaggataataaaacaaggcttctattaaatatagcctatagtccaaacagtttaagttaaaattataaatcaagtaaatcttaattctttaataataatccacttaaatcatattagtagaaaagtatgtgctatgtacatatttatattggctcctttaacaatataattttttttaaaaacaaataattatttaaagttaaaaaagtttatatttttatttatactcattgtgtagatgatgcaaagagctttccaaatatacaaattgttgtaaaaatttaatttgtattttaaaagatataaaagtttgaagttttataatttatttttaaaacaaaactacctccgtttcaggaaaagagttactatcacttttttaattggcctatttttaggctaaaatgaaaaaaatgataataacacttttccagaaacagagggagtagtatttttataaatatgtaaagataggttttatatacaattttacacttcaatacatatatatagtggtattattgatgtcagaggttattattgtaatatcaggtttagaccaaccaaaaataagtatttccctatattcttaaaatttcttttcctaaattaaaatataaaccctagttttttatctttaaatccaaactaaattatatttcatattatttataactaatctctcacgattctcacaaattgaccaattataaatctcaattcttatttttcccccaaaacaaactaaacttttctctaaaatgatgttatttttctcaatcatgattacattagcatcgattagaatatatattccaattaaccccttaaaaaatctctacaataataccaattgaaatggaatcaacaaaggttttgattcttttcataaaatcaatcttaactccataaacatattctacacttattatttttttaagttgatgttttttttttaatcatgattatattaaaatatactattatttaaaattatcaattatatcacagatcttatggtaaatttaattatgaaagttatgtagttaactcattttttgtcgattaagggatttgataatttattaaattatattgagctatatataataattgtattgtatataataatgagttatgttgaataattataaaaatctatttggttatcttaatcaattattttatatgaattatagttataaaagtataattacatttaagagaagcctaaaacaaagggtgcccgacaagtcgaaattgtagaatcttatccgttgtattccaacattggttgaagttgtagcgcaaagggagttcaaacatctgtttatgatgggtatgtttattgtttatttatggtctgactctaatcatacgtgcag
GACATGATAGGCGGAGCGAATGACACTACAAAACTGACCACAATATGGACCCTTTCCTTGCTGCTGAACAACCCCCATGTGTCGGACGAGGCAAAAAAAGAAGTGGATGCACACCTTTGGATCTAAAAGGAGATCAACAAATGGTGAAGTCACGGTGGATTTTGATGATACTCGTAACCTTGTCTACATCCAGGCAATAACCAAAGAATCAATGCGCTTGTATCCGGCCAGCCCATTGGTGGAGCGACTAAGCAGCGAAGATTGTGTGGTTGGTGGGTTTTATGTACCAGCAGGGACACGACTATGGGTTAACATAGGAAGATGCAATGAGACCCAAAAGTATGGGATGATCCGTTGGTGTTTCGACCAGAGAGATTTTTGAGCAATGCGCAGAAGATGGTTGATGTAATGGGTCAAAATTATGAGTTGTTACCATTTGGAGTCAGTCGACAGGTATGTCCAGGTATATCGTTCTTTTTGGATCTAATGCAACTGATACTTACTCGTCTTATTCTTGAGTTTGAAATAAAGTCTCCTAGTGGGAAAATGGACATGACAGCAACACAAGGTTTAATGAGTTACAAGGTAGTCCCCCTTGGAATTCTGCTCACCCGTCGCATGCTTTAG
tactcctacttgctcgaccatcaaacatatataagttgtttgtaatcatcaattgtggcataaaccacccgatgttatcgagtctgtcctttatggctctatctatatatgtaatatctgttttgtgttcaatgaagtttttgtttgttttacaaaaagaaaaaaaaagagttatattttttgtttgattcaagacgccttgtaacccaagaaaacgttgtcaaaaaggcagggttatcaaagctccttagaaaattatcctgtttttattcgacttaatctaattcagatagttctaagagatttgttaaaactataactagttgccttttggaagaataaaagttggtcgagaaacaatctaagtggagccatcatgctttttgtttgttgatttggttgagtcagccttgcttgtgtatgtttagaacccccttcctgttaggatttatttttagagtttatttttgtaaatatattaggattttttggttagaaaatgtcaagatggtattgtgaggaccagtacaatgaatatccgactgaatttcaaaatacattatccgaactattaacatggcgtggatagtagtcgggaccaccaccaaccttttggaggttatttctcataccaaggtgatctcaattactattcacacatacacccgtcttatgaacatgaaaatgagcaaaattcgagttctttgtcttggagggattccctaaagaagatgcaatctagtacttataatgaacctattatgatcacccgagcaattgcgatctagtactccttatgatcaaattgtttctctagagaaatccatcaaggagttgaatgaggatacaagaaggttcatattaagtatagggggaacaattagtagtccaacttaattgcgatctagtactccttatgatccaattgtttctctacagaattccatcaaggagttgactgaggatacaagaaggatcggattaagtgtgagaggaacaaatagtagtccgactctttctctagaagaaccacatgagaagttgcaatctagtaatccttatgatcatttgtttttctagaagaatccctcaaggagttgactgagaatacaaaaagatttgcgttaagtctggatgaaagtcttgcaaagaataatattgctcaaaatgatcttaatttccaatatagtgctacctttgataattattcacctagtccagaggacgagtatagaattggtaacactacttatttacacgaggttcaaacatcttcatattattattatgatgcggataatattggtgaagaatttgaaatatacaggcagagtgatcaagaaattatcactccaattgtgtgcatgatgatagtgctatttctatttcaaatccaaataattttaatgattattcacctattcaaaaggaagaggatttgactagagataccactattttagacggtgtagaattttcttgttttgaatatgataatagtttagagaaacgagtttgtcctgagactaatgatttagaatctaacgattcgaagacaatagtctctgacgaagatgatagactcttagagaattttaatgtgatagaggaagatttgattcaggttgatataacagtttccttgtggattttgttgtcctagacacccaacttttcaggtcccagagcctcaaattccagttatcttaggtcgtccctttttagctacatacaatgtcgtcatcaattacggaaatggaataattaatttttcttttggtaacatgactatttaactgaatctatttaatatgagtagacaaccttcttgtgagatctatgatttagaagaagtgaacgtaactagtactttagttcagaaatatttaccaaacactttgttagaagatccattagacaagtgcctagcccaatttgggtttgatgttgacgataatagtgttattaatgaggtgaataatttgttagattttgcacctttgatggacacttataatatatgtaaatctaagtttgaacttctaccagtttattagtctaccttatttccttctatagaggaagctgaatatagttcttaccttaaggaccctagaatccaacaaacagtttttaatccatctgagagtaatatccaccctatgtttgggggtaccaatgattcttgtgactgtcaagtatccctgcttaaaatccctcacttgggacttgacatatgcacctctaccatttttcaagatcatcttcaaactagattccctgaacctgttgatgtccagaaagaagttcagttgttagagacccatcctatggttgatgtggtttacctaggaaataataccaagattgactttgttttcccaccaaaatatttttttccatatgtgggaacatttgaatttcaaatgtgtcagttattaagttttgagactaagcctaattactttaggaaattagaatcgaaaaatttgcttaagaatgaccaccttcattgtagtcaactgtgtggttcaaatctgtttgactttgaggatccacaattattcaggttattattatgtgcttcaaatttattagttgagttactccagactttacaacatgatcccgttgatcccgcctgtaaggaaatctaacccattaaaatattttatctagactttttcatagagcccgaaactgaacctcaattagatgtagttgtcttaaacgagacactagatagggattagggtgtgttcggtttgttcactttctgggcctgctgcagtttccttctatttttgataatattattttattgagatgacccacggttgttccgactgttgttgtatgattctataaggtgactaattctttcttagtctggatgaagactttaaacttggcacttcttgggaggtaacccatgctcatgcgacatggtaatacttttccttaactcctttccttcgatccttaacagtttttccttgtcattcttttaataattcatctttagaacattgaggataatgttagatttaagtttgggggtaagggagaaacttttattgaaatatgaaactccaaaatctagaaacttatgaacaattcaggatgacactaaccattctaggtagatggaaacttagttctttctctataggaattggctttcccagctaaatggtctattcataaaaggatgcctagctcaagtgttagaaataacatgatagttgtcaccatatctcggagtctatctcgaccatatcaccttctatttttatttttatgatttttgtgtttatttaagtgatttggtggggcaccaaaatcaaattgttatcgctgtcaggatggagtagattgtttgagataaagtcatattattgtattatttagaccattatttaaaaaaataaaataaaataaaatgagtattgacactttgatagcaatatttgtgtgttctccctgtctgtgttgcctaagcaagcgtgaaacgtaggatccatgagaattatcatgtaagatgctgataatcagcatgcgcttggatttatttgacccattcatgttgccagtacatttaaaaataaacagttgttttatttttaataaattgatcgttgaagccttgtatataccagctgagtcgacattagtataaggagtaagactagtgggagcgtatctcaatccattaggattcatcctggcactaaccttcagaccgatatgggaaacaccattcaccttaatcaacatgcgcgaacttcatttttccacattcatcttctaaatcttttcatgtgattgtactttgatagattctgagtatcgtggttgaacgactatctaagtagagttttgaattcttatatgaattttagtacgccgaatgaaaactcgtgtacaataattggactcacatagggtaatgatttccatggccgaaaaattaaatatgccaactaaatagcttgtttagtgtttaccctcaatcgttcacatgtagctagggtttggagtaaaggttttttgggtatatctcttgtaaaccctaacgagactataactcgtccgaagggagacctatgggtttaaaggcttgttgcacacgctaagtgcaatcgcgatgcctgcgaaagtgagttaggatttttaaattagatttgctcggtgactagcagataataagcttggggttatttgatagacacatttttgtgtctgatttgtctcaattctaaatattgttagttctcatttttgtactaattttggcgttttattatgtttgtaggtattttaggaaataaataattatggaaaaatcggctgaaaaggttataaagacacccaagaaattactaaaggcacccaccagttggataaaggcacccaccatctcttccatatcaaatatagattttggcggcaaagttcttctctcaaaacaacaaggaataaaatcaagttttcaggaaattcttatgggctttaagataaaatattttcttgccatacttgtaagagcttagacttgatagggaaactcgaaaagacacggaaaatttatcctccccaaaaacagttcgcgtcagaatcttaaattactttcgcaacaacatatccttttcaaggtgtctgagagtatttggataactaaggaaaagaaaatcaacaaaatatagctataaagagaatgaaaaatcaaaacaaaatcaagttatgatgatcgtgagaaagaaaataatctcgtgagaattctcattgaaagaaaaatattcgtgaagatttgagagaggatctgggttttaattgtataaggaagagttctggggggagggggtgctggggggggggcttctggagaggccagaagcgcaaaatcaaaatccagaaaaactcatgtgatgagaaagatgaagaaaacgttgcgaaaaggttaaagtttccgtggctaaaaggttgaagattatgttgctaaatcttttagctttgcaacatttatctttatttggaacgtttatctttagtgaaacacttttccctctgtaacagtgagtctgtaatgcttataaacgttgcaaactcgttgttttcattactttcactctttttcatcatttgtaaacactttgagctatgtaccaaatcttttgagggtgtttttaacatgaggagctaaacccctttgctgaggcgatggaggaagccattgttccaagaaaagtggtatatttctattttaattaatttttgcaatttcttttatgaatatttgctttgataaaaaaaattgatttaaggattttattaaaaaattatgatttctttcgatagactaggttttttgatgttctatgctttcgatttacaattgttattttgagagtctacttttgcaacatattagaatcactttaaatgtaagaaattacatgaatattgattaggttgagtcactttaattggtcaatggtgaaacccataacctcagtatttgtgaatattatttttcatattttgtgtatatttttagtttaaaattagtttattaaatctaaaatcaatctccacaagtttgagagtttgaaacccttttcttaccactcttacaaaactatcatctaggtattcatatgtacatacttttctaattccaatccccttactagttccactatgctgacatagcatgggtatggactagtattaggaaatgtatggaaatccttaagcataaaaacatatgagtccgtgcccaaattctaggcttgatatttgggatgaaaagtggattcctggaattgaatttcctattcatcctttggttatagaataacaaactccaagaaaaaatgctcaggtaatcaataaaaatttctctcctgagataggtagtaaaaacatttctctaccaactcataatgttgattctgacgagctaaagtggtcgtaggtaaaaaaaatggtatcccttttgtaaagtatttatataaggtgttgactgcatgtgttgaggttccaacccgatttggagcaagatctggagcttaaaatgccagcataaaatccagttgtttgtatgaaaaattcattcaaatactctttcacttaccaatatattagctaagatgacacctaaaaatcttcccttttgttgtctatgcaatgctgagaagattctttacacttgctttttcatttttcatttttctttgcagtttagtttgatccgggtattaataacatgttggtttgtaattgtggtttggtctattaggaaacaaaaatgaaatgttatctttaagaatcataaggttgatccattgaaactcattaaagatatacaatttcgtttgtcttactattgtttgagtagagaaagaaattcccaatgatctgtaaacaataacttccctgatcttgtgagtatgcagagaaattagttataattgatgcttcttttgactaattttcaggaaggtatggattggcatccattatgttgaatgaaaatagggataatgtccaggaaaaaacttctgggatgactattgtacctaagaaaacagaaagtttggcactttagaaagctagttattctaagacactgaacctaaaggaaagttctaatatattgtttatgggagactgcaagactgtgaaggaaaattttaaaggcgatactaactcttttcctaagacggagggagtattaactagtaatagaatttagtgggataggctaaatgggaccaatctactctcgcactataatggtcttcaaaggttactcattggttcatcctaacacataggttcggtttgcttaccagtgatatctttaaaaatattcatctaatagaatccctcagtctgttttcgactggtactaattgttcaggggatttcaagttacaagaaaaaaaaataaaaaagtaagaaaattaattaggtttcaagcaatgaggagaaatatgatcaaagaatccttcgtcgttattaaaaattcactacatccgcatatttgtttatctccttttaaacatattttcaacaattgtaggacattaatgctttttttttctatcctagaaattccttttatcactaagtagaataggttctctcctaaattatatccgtctgaaccaccaagaatatgttctcaaggtgtaacctagttgaatatgttatggtttttgaattagattgatccgaggatcaaacacataggtttgctattcttactagtgttatgtttacaccgatcaatttaacaaaatctctatcaattcccacgagttactacttgtgcaaggggtttcaggtgataagcaagctaaattatatataataaaaaaaaattcaatcaatgagcaataatatgatcaaggaatccttcgacgttgcattcactaaaccaacatacttgtttatctgttttgatcacgcattgttaacaaccgtaggataacgatatgtttttctatcctcaaaatttattttataaccatttataatgagttctctactgaattatatcggtttgagaccaccaagaatacgttctcaagttgtaacccagtcaaatatgttagggtttgtgaattatgttgatcctatcccactaattataaattgatttaacgtatattaacatacttgttagtaaacattcactaaatcaacatacatgttatctcttgtgatcacacattattagcaaccgtaggataacaatacgtttttatatcctaaaaatttattttatcaccaagtggaataggttatctactgaattctttctgtttgatgctaccaagaatatgtgtcaaggtatcacccaatagagttctttagggtttataaattatgttgatgctagttaacaatttgagtaacaaattgagttacaaattgagtaatgctttagggttactcaaattcttttaggttgatcctttaatccatgttgtttgcatccatgacaccgaactgatgttccatatatacattaatttaattttagaatagttaaaagggttccaataagagtttagaattctatcattagggtttaatgggaaggaaaccaatcggtttacattgttattggggtgtggttgaatactttttttattggactgtgtggtcggcaaaagtgtttcacatacatgttgtcgaatatatcacaaccattgctggataattaatttgttggtgtgggtttgatttattagacaaaaaatagtatatggggttgacctactgatgtataaagggagaccgtagtgaagggagttaataaaatagaatcagcagtttaattgtgcacatattttaacccgtaagtgtttacgtatgccggctcgatttgattttttgatttgattctagcagttattcaatgagagacgttttcttaaaaactaggtggtgaaagtgaaaatgtcaaattaacatcctttgaagaagtgtgcacaaaaattgatggtaagaaggttgacgtttttacgcataaataacttgttaattaagtttcacgtgtcaaggaaatactagttaaatttcaacaaaactttttattacccttgataagtatttttataatggaaataatattattagtttatttactcaatttgttgttagtgggatatgatcaatctacaaacacatcgaaggaaggttggaacttttatgcttaaataacttgttagttaatttcacgcattaaagaaatactagtttagtttcaagaaaatataatattatcttttatgactactttgttgtgacccacactacgttctaatttaatataatgtattcttggtggttcagaatatagaatatattaaagaacctattatattttttaataaaagaaatttcgaggataggaaaaattattggtatcctacaatagttgataatgtgtaattaacaagagacaaaaaatatgttaatttagtgaatgcttagtaatatttaaggattccttgatcattttttcctcatcgcttgaaacctaattaattttattttactttgcttatgacctaaaatcccctatataatcagtaacttatggagaactaatggattctgttaagtgaatatttgtaaaaaataacactaataaaccgactaaatgtttgtaaaaataatactaataaaccgactgaacctatgtgtttaggaaaaccaaaaaataacttttgaaaaacattacaataaaaaataatactattcctaattagcgtagcctattaaattttattactaattaatatgaatctagcctattaattaaataaatatataaaatttgttagccttacttttatttgacttttaactttttttagttggtctttattaataatttggtacgtaaaaaatttatatttactcaacttattactcaaattttatacattttctaatgaaatctacagtcaggtccattttctctacttttgttccccacaaacccacgagctgaaaacttcacccgcacgcccatttactataagaaaaattctctcacaaacccataatttataaaattatgtttttttttcttcttcattttcttttcttcttcctctgaatggatgtctattctcatggaacagtatgttaactatcgtcgatttggtcttcaatctagttaattagagaaatcaaaagagatcatttctaatggatgtaaagctatggaatgacaagagagagcgagagattattataattttgttgatctgtatgaaattattaaagcaaccagaaaagatacaaaaaccttatgtgcgtgatttaatcatatcatcggtgtatgaacccgagagtttaaagttgattgctcagttcaaaaccctaacttcatatcttgtgggtgcactccctagtattatcgacctgtgaaagtgaaatacttttcttttatagatgtcgacgctcatactcaactggagtacattcgttttgttagaaattatggatttgattgatatccaacaaaaggattgcattctttggcctccactaagcatcttcatttgaattcgtatttggaatcccattccttcatttacagtgttagggttccttccgacctccattggtattcatctttacaatttctggtggattgacgagtaagagttacaattcgaatcattaggaggagtcttgtttcatctccctggaaagcgcgagcactaattgaggtgtgtatttgtatttatccccgtgacggtgtatatttgtatttatttccaatcagtgaagtagatagtttataattgtactatccattgtaattgtagaatttttgtaagcttattttcttgttttttgtgtctatgatgttcgtagtattgcatgtgcatttttcttgtaaccacttttttgttagcattgaaataaaaatttgcatgcataatctgttatgcagctacaaaaaggactgcataacctgttatgcagtcaagaaaatggttgcatgatctgttatgcatttacaaaaaaagttgcataatctgttatgcagtcgagaaaatggatgcatattgcattatgcatccattttttggcaccattatcaaccagaaaatgactttataatttgttttacaactgcaaaaattcccagataactgatagacacatttttgtgtctgatttgatctcaattgtatgtattgttggtactcgattttgtatttattatggttttttatttctttgtaggtgtttttggagaaataaactcttacggaaaaattggctcgaaaagtgatgtttgaacctccctagaaagaaatgttaaaggcacccactctttggttaagggcacccattccaacattttgaaattagattttggcgggaaaactaatcttcacgtgaacaggaaacaacatagctttggaaactagtttggtttatggaatgttctctatttaggaaaccgaattgtttgggaaagaactaaaaagagaaagagatcaatttgattctcttattagcatccagaaacgaagaaatcaggaggaaaagaattctgtttttggaataatattctcggtgatctgccaagaatcaaaggaaagatttgagaggatttgaggttagttttgagatgatagtatatatagaagagttctgggacgtaataaaggggagggaaggaagggtgaagcttagaaagaatcaagagctcgaagaagaagtgtacaggaacaagaaaatttcagctgttgatcaacgaagaagtagaacaaactacaaggaagaactgtcgttcattagcgaggagtccgtccttctttccattctttttaaataccttctgtaacagactgaagtactcacagtaacgcttataagcgtatcaaaattcctatgagcgtttctattcccattgtaagcattatttgagttataaaaacgatttttgagggttttgccattacaatgaggagctaaacttcatctttgaggctatggaggaagctacttttccaacaattatgtggtaagtatttaattaatttatgcaatttatttatgattaattgcctggttaaaaattgatttaaaagatttttgttaagcaattgtgattccgttagatggtgcatgcctcggcttaggtccctagatgctccatgcttttgttatacagttgttgttttgaaaatctatttttgcaatgatttagaatcaaattaaaatgttagaattgcatgattaaaattattatcactttgaaattggaaaatagtggaatcctagcctcagttttctctcaactttattaaagaaatatttgagtttttcatatttttagctttagaaattagatttaaaaacaactcttcacaagtctcaacgaactttatttaccactttaaaattacatcaataaccttttatgcagtcgagagaatggatgtataatctgttatgcaactacaaaaccggctgcataatctgttatgcagtcgagaaaatggcagcatattgcattatgcatccattttgttgttaatattgttatcgaccaaaaaatggcttcataatcgattatgcagctacaaaaatgactgcataatattgcattatgcatcgttttttttcatggaatgttaattttgaggcatatagaccgttttaatcaatggttgcataaccacactagtggatgcatgaatcaaaatacggctgcacaatgtgttatgcatcttttttttgttggaatgatttttttaggcatatacatcgttttagtggttgcaaaggcaaattagtgggttcatagaccaaaatatggctacaaaatgtgttatgtgtcctgtatggtgtttgcataatgtattattcatcttttgtgtggctgcataatgactacgtatccaatttttgaaatttgtgcctgaaaagacaaacaccttcgattttttcgtaaaaaatctaaatttaatattgttgtttatactcgttgtgtaaatctctttaaaagctttccaactagataaaatttgtaaaattccaaggcacgaatttttagatatgttatattctagtttggttactaattatactcctgaaaaaatatgatgcataacgagttattcagatattttttttaacaattatgggtgtcacaaaaactggaaaatattttagacttcacaataaaaataataatttttttagacgtgaacctaaaattccattttccaattattagttgggctaatcttgggctaatcgagtaaagtaattagtgggctaggcttatacctaatattaaaactactaataagtttttaactaaggcatgtataccggttaatgtgccttagccaaaaaagtaaacattgaattgtacacatttgtacacaattgataacttggtcaacgatttggtaaacagtccattcttgagtaaaggagtaaccttatagaaaattataaatttgttgtagtaattaaataatattgatgtatgtatttagaagaacaaaaatttaacaaaaattcttagtgtaccatccatgtgaataaaataaaaattgcatcagctcctataaatttttaaaaatagaattttttttttgtgagtgaacagtttttaagttgttaaaatgaacgatacatctgacactcttagaagaatgaaaacatgcaaaatctattaaaatccttgcaagaagatacaagcagcgcgtcaatcccaaggtccccagcagttaggtgagaaaagttggatccattttcacttgttatctaatattatcttctcgtcggattgtacatacgtacatgtgcagacttgcagttaggctctgagagagagagacagtaag
ATGGAGAGTAGTGGTGTGCCTGTAATCAGTCTAAGCTCGGGCAAGGGGATGCCTGTTTTAGGTATCGGAACGTGTGAAACACTTGGTAAAGGGTCTGAAAGAGAGAGGTTGGCGATTTTGAAAGCGATAGAGGTGGGTTACAGATACATTGATACAGCTGCTGCATACGGAACTGAAGAGGTTGTTGGTGAAGCTATTGCTGAAGAACTTCAACTTGGCCTAATCAAATCTCGAGATGAACTCTTCATCTCTTCCCAACTCTGGGGCACCGATGCTCACCCTGATCGTGTCCTCCTCGCTCTCCAGAATTCTCTGAG
gtaaaaaatatttggtgcaaattgaatccaagttttatgtgcaaagcctttgtacatacatatatataaagagttcttaaacatctattaaattttataaaaatcaattttttttgtgtaatatag
GAATCTTAAATTGGAGTATCTAGATCTATACCTGATACCATTTCCGGTAAGCTTTAAGCCAGGGAAGATAACTATGGATGTACCAGAGGACGAAATTTTTCTTATGGACTATAAGTCTGTCTGGGCAGCCATGGAAGAGTGTCAGAACCTTGGCTTCACTAAGTCAATCGGTGTCAGCAATTTCTCCATCAAAAAGCTTCAGGAATTGATGGCGACCGCCAACATCCCTCCAGTTGTGAATCAA
gtgagtaaaacgtaataaaaattagtgtttgcctttttttacctcgaagatacctaatgctaatcaaaatttccatcatttgacaagcatataacccttcgcataaaactctcataatgttgattaag
GTGGAGACGAACCCCATTTTTCAACAAAAGAATCTGAGAGAGTATTGCAAGGCCAATAATATATTGGTCACTGCAATCTCGGTTTTGGGATCCAAAGGAACCCCATGGGGCTCCAATGCAGTTTTTGATTCTGAGGTGCTTAACCAGATTGCTATGTCCCGAGGAAAATCTGTTGCTCAG
gttggtcaaattctacacatatatatttacagtggttctggaccgcccatatgaactatttgaaaacgtctcctcatatagagtaggcttttggttaatatttaatattcattttattccggtattaaaaatatatcaaaagatccttttttttagttaggtgttttgtttttagcttagttgtttgaaaaaggttgaatcttttatgattgatcgttttgaacaatttattctgctgaagatgcaattaaaaaaaaacattttttttcttgtttttctttataaattcttttgctccgtccacttgaaattaacaggggttatttttatgcccaactgtttaaaaagatgtgaaggaacaagttttgcatagtctaattaaacggtccataaagaatttttaatatattcatcacatgacatagtatttgcgtcacatgtattccttattgtacatgcacaatttaacatctttaaacttacatttgtattactatttatag
GTTAGTATGAGATGGGTTTACGAGCAAGGTGTGAGTCTTGTGGTAAAAAGTTTCAATGAAAAGAGGATGAGGGAAAACTTGAACATATTCGACTGGGAACTGACTAAGGAAGACTTAGAAAAGATCAATGAGATTCCACAGTGCAGAGTATTAACTGCTGATTTTTTGGTATCAGCTAATGGGCCTTTCGAATCTCTAGAAGAGCTATGGGATGACAAAGCTTGA
>Pat_CYP82Y2-La3-Pat_COR-Lap-genomic 468 bp intergenic region, Pat_COR-Lap pseudogene with 5� fragment including first exon
ATGGAGTACTCTAATCTCCAGTTTTTTAATTTTCAGCCAACTCCCATTGCTGCTTTTCTACTTGCTCTGGTATCTATATTACTTGGTGTTATTGCAGTTTCTCATCATCGGGCAAAACCATCGTGTGCATTGCCAATGATCGGTCTTTATCATGTTTTCATGAATAAAACCGGCTTAATTCATGTAACTCTAGGAAATATGGCTGATAAATATGGACCCATCTTCAGTTTCCCAACAGGTGGCCATAGGGCTCTAGTTGTCAGCAGTTGGGAGATGGCAAAAGAGTGTTTTACAGGAAACAATGACGTTGTTTTTTCGAATCGTCCTATGCCGTTATCGTTTAAGATTATATTCAATGCAGGTGGTATAGACTCAGCCGGTCTTTCACAATTACCTTATGGAAAGTATTGGAGGGAGTTGCGAAAGATCTGTGTGCACAACCTTCTCTCAAATCAACAATTACTCAAGTTCAGACACTTGATAAATTCTCAAGTTGATTCGTCTTTCAATAAACTGTACGAGTCATGCAACAAAAATAAAAACTCTGAAAACGAGGGAGACTCTGCTACTGCAGCTGGCATGGTGAGAATGGATGATTGGCTTGGAGACTTATCGTTCAACGTGATAGGAAGAATAGTTTGCGGGTTCCGATCGGACACCAAGACAA
gtgagcatttgtttcttctccacagtctatgttaaaaagaattggatacttttgagatcattactattcactatatcttaattagtagtcatatatatatctaaccgtgtgcacatgtataaacag
GTGCTACAAGCAGTATGGAACGGCTTACAGTAGCAATTGATGAAGCGTCACGTTTTATGTCAATACCTGCAGTGTCAGATACCTTTCCATGGCTAGAATGGATTGATCAGTTAACTGGTCTTACGAAAGATATGAAGCACCACGCAAAAAAATTAGACTTGGTGGTTGAGAGCATAATTGAAGATCATCGTCAAAAGAGACGATTTTCCAGAACTAAAAAAGGAGATGATAATACTACCGAGGATGAACAAGACTTCATCGACATTTGTTTGTCAATTATGGAGCAACCACAGCTTCCTGGAAATAATTACGCTCGTCAAATGCCTATCAAATCTATTGTCCTG
gtatgctatcaacttattgatagtaggatagtgaagggatacgaaatctttttttgatgggtatgtttattggtatggtctgactctagtcatatatgcag
GACATGATAGGCGGGGGGACTGACACCACAAAACTGACCACAATCTGGACCCTTTCCTTGTTGTTGAACAACCCCCATGTGCTAGACAAGGCAAAAGAAGAAGTGGATGCACACTTTGGAACGAAAACGAAATCAACAAATGGGGAAATCATGGTGGATTTTGATGATATTCGTAACCTAGTCTACATCCAGGCAATCATCAAAGAATCAATGCGGTTGTATCCAGCTAGTCCAGTGGTGGAGCGACTGAGCAGCGAAGATTGTGTGGTTGGTGGGTTTCATGTACTAGCAGGGACACGATTATGGGTTAACGTATGGAAGGTTCAACGAGACCCGGAAGTATGGGATGATCCGTCAGTGTTTCGACCAGAGAGATTTTTAAGCAATGAGCAGAAGATGGTTGATGTAAGGGGTCAACATTATGAGTTGTTACCATTTGGAGCCGGTCGACGGATATGTCCAGGTTTATCGTTCTCTATGGATCTAATGCACCTGGTACTTACTCGTCTTATTCTTGAGTTTGAAATGAAGTCTCCTCGTGGGGAAGTGGATATGACGGCAACACAAGGTTTGATGAGTTACAAGGTAGTCCCCCTTGACATTCTGCTCACCCGTCGCATTCTTTAG
tactcctgcttgctcgatcacccagtatgtgtatgtccttgttaaataatccaccggttatcgggtctgcccttcatattgtgtttgtgttgagtgaagtttttgtttgtttttgaaaagaaaaaaagtaataataacaaaaaaaaaaaaaaaaaaaaaaaaagataatgggggcaatctaaaaaacggtaataattttacgattttcctgatatccttgtactcattaagctacagtgaaattttggtttgatcaacaaaaaaaatgtacatgtaacatgcatgcacatgcaaaatcttcttaaatccttgtaagaaaatgcaagcaggtcaacccaacatgccgttagctgagaaaaggtggatccttttacgttagttatctaatacgtatcatcttttcttcttatcagaagaaaaataaatgtgatgtacatgttagcttctgagagagagaaagagagtaag
ATGGAGAGTAATGGTGTACCCATAATCACTCTTAGCTCGGGCAAAGGGATGCCTGTTTTAGGTATGGGAATTGATGTCGAACCCCAACATCCCTCCAGTTATGAATCAAgtgagtaaaacatatgttactctaacttcaaagttttggtaaacattagtgtttaccttcttttacctcgaagatatctaatgcgaatctccaacatttgacaagcatataacccttcacataaaacttctataatgatgattaagGTGGAGATGAACCCCACTTTCCAGAAGAAAGCAAGGTTCGTataaacaggaaaggaagatgaagaaaaaaacacaactgaatgttataaaataaaacgaatcacacagttgacttactagtaggtggttgaatttcaagggagcagtcatcttccactggtatcttcttcctccttttggagacactagtttctccttttgaaattcaaccacctactagtaagtaattattattcttagattccctaacatttgtttgagaacactatgcataggggtgaggttgaagtatttgtgctagtaaaaagtttcatgtaaaacccaggtgcgcaactttctgaggagccataaacatttctgacaagcaagttaagcaacaagtttatacatgatacttccagtggctgcagatttgaattaatagacctgatttgagacaaactatatttgtaagtctaaatgttgcattaaaatgagtaaaaactgaaaaaagaacaggaacatttataagattactcagaacccaaaaattggtgcaatggagcaaggttatggaggagcttacaattgcaatcttcggtggctgatataaagagtgggaagattgaatcaggaccgagcttcacttggcacacagttggatgaaggtgtcacatgcaaatcttacatccatctgaagttcataaagtagagagataactgtaaatcaaaaggagaagagacgtgataccacaacgtgtcaacaataaccatgaaccaacaggttctggtgttggttcatacctgggtaactctattaactatagaatcatcagcataatttccttagtgaatacatggcagtctctcaaatcgaatatcctatgcagtactatcaaacgataaatggcatgtcagacagtttatcttaagaacaatccccagagttaagaataaaacatgctagctgatttgagaacaatgaaacttctcaaattaacatctaacctcaaagctactcg
>Par_COR-La6-Par_CYP82Y2-La6-genomic 1046 bp intergenic region, Par_flye_v1.0_contig_38806_28735_CORL-CYP82Y2L_pair contig_38806:c33061-28735 
ATGGAGAGTAATGGTGTGCCCATAATCACTCTTAGCTCGGGCAAGGGGATGCCTGTTTTAGGTATGGGAACATGTGAAACCCTTGGTAAAAGATCTCATGAAAGAGAGGGGTTGGCGATTTTGAAAGCGATAAAGGTGGGTTACAGATGCATCGATACAGCTGCTGCATACGGAACTGAAGAGGTTGTTGGTGAAGCTATTTCTGAAGCACTACAACTTGGCCTGATCAAATCTCGAGATGAACTCTTCATCTCTTCCCAGCTCTGGTGCACTGATGCTCACCCTGATCGTGTCCTCCTCGCTCTTCAGAATTCTCTGAG
gtaagaaaattttctgcaaattgaactcattgtttatgtgcagagcgttgtacacacatctacacctagagttcattataaacatctattaaattttagaaaactcatttttttttgtgtgatatatatatatatatag
GAATCTTAAATTGGAGTATCTGGATCTATACCTGATATCATTTCCGGTAAGCTTCAAGCCAGGGAAGATAACTACGGACGTACAAGAGGACGAAATTTTTCTTATGGACTACAAGTCTGTATGGGCATCCATGGAAGAGTGTCAGAACCTTGGCTTCACTAAATCTGTCGGTGTCAGCAATTTTTCCATCAAAAAGCTTCAGGAATTGATGGCGGCTGCTAAAATCCCTCCAGTTGTGAATCAA
gtgagtgaaacaaaagttgaacttcaaagttttgataaaaattagtgttttccgttttctttacctcgaagatacctaatgctaatcaaatttccaacatctgacaagcatatcttcacataaaactcttataatgttgattaag
GTGGAGATGAGCCCCACTTTCCAACAAAAGAATCTGAGAGAGTATTGCAAGGCCAATAATATACTGGTCACTGCAATCTCGGTTTTGGGATCCAAAGGAACCCCATGGGGCTCTAATGCAGTTTTAGATTCTGAGGTGCTTAACCAGATTGCTATGGCTAGAGGAAAATCTGTTGCTCAG
gttggtcaaattctctgcatatatatcacatgccatagtattttccatcacatgtattaatccttactataatttaacacctttaacttacatttgtattactatttag
GTTAGTATGAGATGGGTTTACGAGCAAGGTGTGAGTCTTGTGGTAAAAAGTTTCAATGAAGAGAGGATGAGGGCAAACTTGAACATATTCGACTGGGAACTGACCAAGGAAGACTTGGAAAAGATCGGCGAGATTCCACAGCGCAGAGTATTAACTGCTGATTTTTTGGTATCAGCTAATGGACCTTTCAAATCTCTAGAAGAGCTATGGGATGACTAA
gcttgaaacatcatttaattgtagttgctcacagaagcttccctggcaatgcgctcaatgactatttattttcaacttacaaatatcaaggaaacatttaagaagcaatgcttatgttttttgaatcgttttattaatttttcgatattgaatagtatattaaatcaaactaaaaatggactaagttagcccttcttttggcaacaaacagaacctaatcaagttatcaaatatcaaaccagaagaggactaagttaacccttcttttagcaacaaactcaacctaattcaagaggcaggcagacacgtcaatcaaattcttttagcaaggaacacaacctaattaagttcaactgaacaacaagcagacagagatgccaatcaaatatcaacatagtttttagggatcacaaaaggaagaaattaaggaacgatggatccttactaaacacccaaaaatcaaatgttatatcaatgtggtggaatactttaaagtttaaaccacaaaaaaattccatccgtctacaggatatttggtaattatccatacagtatggatatgcagcgtgcaacagaagtacttataaacttgtggtgtaccatctttaagtatagttttggggaagacaccacacgaagaagaagatgacattttacgagctaccagtcattgttatcagctagtaattcggtcttctaattgctggttagtatacgtaaacgaatgggatcccatgacaatgggaattgacagaatattttaacaaatctcttagaccattagatgagagatatatagaatggcccatcgttatgctgacacagcaatgtaaaacacgactgtcagttgaaacgacatttctcacccgaagaaacaacactcgctctagctagctatacatgtgcaggcagggttcagccatttcgacacccggggttttctttgttgtcacatagaattgaatcggtaaatagggaaaatatacagtgcgttggataagaattctccatttttttttaagttgatcatccttttgttttgaatt
ATGGAGTACTCTGATCTCCAGATTTTTGGTTTTCAGCCAACTTCCGTTGTTGCTCTTCTACTTGCTCTTGTATCCATATTACTTGGTATTATTGCAGTTTCTCATCATCGGGCAAAACCATCGTGTGCATTGCCAATGATCGGTCTTTATCATGTTTTCGTGAATAAAACCGGCTTAATTCATGTAAATCTTGGAAACATGGCTGATAAATACGGACCCATTTTCAGTTTCCCAACAGGTGGCCATAGGGCTCTAGTTGTGAGCAGTTGGGAGATGGCGAAAGAGTGTTTTACAGGCGACAATGACATTGTTTTTTCAAATCGTCCAATGCCGTTATCGTTTAAGATTATATTCAATGCAGGTGGTATAGACTCGGCCGGTCTTTCACAAGTACCTTATGGAAAATATTGGAGGGAGTTACGAAAGATCTGTGTGCACAACCTTCTCTCAAATCAACAATTACTCAAGTTCAGGCACTTGATAAATTCTCAAGTTAATACCTCTTTCAATAAACTGTACGAGTCATGCAACAAAAATAAAAACTCTGAAAACGAGGGAGATTCTGGCATGGTGAGAATGGATGATTGGCTTGGAGAATTATCATTCAACGTGATAGGAAGAATAGTCTGTGGATTCCGATCAGAAACTGAGACAA
gtgagcatttctctatgttcaaaaaaattggctacttttgagatctttactattcaggatatcttaattagtagtcataaatatctaacagtgtgcacatgtataaccag
GTGGTACAAGCAGTGTGGAACGATTTACAGTAGCAATTGATGAAGCATCGCGTTTTATGTCCATACCTGCAGTGTCAGATACCTTTCCATGGCTAGGATGGATTGATCAGTTAACTGGTCTTATAAAAGATATGAAGCACCACGCAAAAAAAATTAGACTTAGTGGTTGAAAGCATAATTGAAGATCATCGTCAAAACAGACGGTTTTCGAGATCTAAAAAAGGAGATGAGAATACCACCGAGGATGAACAAGATGACTTCATCGACATTTGTTTGTCAATTATGGAGCAACCAGAGCTTCCTGGCAACAACTACGCTCGTCAAATGCCTATCAAATCTATTATTGTG
gtatgctatcaaattattcatcagtaggataataaataaaagggtgactgatgagtagaatcttgtccgctgtattccaacagcattggttcaagtggtagtgcaaacggagtacaaacatctgtttttgatgggtatgtttatttgtttatatatagtctgattctactcatatatatatgcag
GACATGATAGGCGGGGCGACTGACACCACAAAACTGACCACAATCTGGACCCTTTCCTTGCTGCTGAATAACCCCCATGTGCTAGACAAGGCAAAAGAAGAAGTGGATGCACACTTTGGAACGAGAAGAAGTTCAACAAATGGGGAAGTCATGGTGGATTTTGATGATATTCGTAACCTTGTCTACATCCAAGCGATCATCAAAGAATCGATGCGGTTGTATCCAGCCAGTCCAGTGGTGGAGCGACTGAGCAGCGAAGATTGTGTGGTTGGTGGGTTTCATGTACCAGCAGGGACACGATTATGGGTTAACGTATGGAAGGTTCAACGAGACCCAGAAGTATGGGATGATCCGTTGGTGTTTCGACCAGAGAGGTTTTTGAGCAATGAGCAGAAGATGGTTGATGTAAGGGGTCAACATTATGAGCTTCTACCATTTGGAGCCGGTCGTCGGATATGTCCAGGTGTATCGTTCTCTTTGGATCTAATGCACCTGGTACTTACTCGTCTTATTCTTGAGTTTGAAATGAAGTCTCCTGGTGGGGAAGTGGACATGACAGCAACACAAGGTTTAATGAGTTACAAGGTAGTCCCCCTCGATATTATGCTCACCCGTCGCATGCTTTAG
>Par_COR-La7-Par_CYP82Y2-La7-genomic 1094 bp intergenic region, Par_flye_v1.0_contig_26608_84691_CORL-CYP82Y2L_pair contig_26608:c107061-84691 
ATGGAGAGTAATGGTGTGCCCATAATCACTCTTAGCTCGGGCAAGGAGATGCCTGTTTTAGGTATGGGAACATGTGAAACCCTTGGTAAAGGGTCTCATGAAAGAGAGGGGTTGGCGATATTGAAAGCGATAAAGGTGGGTTCTGAGATACATCGATCACTGCTGCATACCGGCCCTGAAGAGGTTGTTGGTGAAGCTATTTCGAAGCACTACAACTTGGCACGATCAAATCTCGAGATGAACTCTTCATCTCTTCCCAGCTCAGTGCACCGATGCTCACCCCGATCGTGTCCTCCTCGCTCTTGAGAATTCTACGAG
gtaaaagaattttacgcaaattgaactcattgtttatgtgcaaagcgttgtacatacatctacatctagagttcataaacatctattaaatttcagaaaactcaaattgttttgtgtgatatatatgtag
GAATCTTAAACTGGAGTATCTGGATCTATACATGATATCATTTCCGGTAAGCTTCAAGCCAGGGAAGATAACTATGGACGTACGAGAGGATGAAATTTTTCTTATGGACTACAAGTCTGTATGGGCAGCCATGGAAGAGTGTCAGAACCTTGGCTTCACTAAATCTATCGGTGTCAGCAATTTTTCCATCAAAAAGCTTCAGGAATTAATGTCGAACGCTAACATCCCTCCGGTGGTGAATCAA
gtgagtaaaacatatcttactcgaacttcaaagttttggtaaaaattagtggttaccttcttttaccttgaagatacctaatgctaatcgagtttccaatatttgacaagcatgtaacccttcacatataacttttataatgatgactaggtatcaccagggccttacggccctggctcaacctctcttgatagtcttcagtttacatatattaaaacagactacatcttagttaatgtatccaaatacttttaaaacataagtaagcaatttagttacttagaccccatgatgttcacatgtcgatataaaaaattattgtaatactgtctcattagacacctaaaatacatctacattaaagaaaaaaaagtatttcatgaaatacacggcgataggaaaaaaaatgtaatattgtttttgcttatgaaaaaaactttggattaaatgtcattacaatagtattgcatatgaaaaaaaaattcaacccttataagtaaatcagtaatctcaaaaaaaaaaaaaaaaaaaaaaaagaatagccctacatagatgcgtacatattcgtacctgatgtacatatgtcatgttcaaccaaaacagaaaaatagtaacacatgttgatgaaaaaacgacatggaaacaaccataaaggttaacgtaaaacgtagcataacattacgttggaatccaattcatagtaagaacacggagtggattctgctcgaatgaactcgacatcttttgaggaaattcatagtcttttcgcagatacacctcaatatcaaacttacaataacatagatgatgatagaaaatgaaaatcaaataagaatcaccaataaaagctccaaatagtggcaaaagagttgccacaatacgggaatctaaaaaaaaaaaagggttgatccttaaaacagcaaatctttcgaactgttaccttaggttcattttgaactgtttccataagttaatttatttaggttacacctttggcacgacattggttagttggttacaatttatgttaaccaagcccaagaatgttgtttcacacaaagatcttgtatccttagaaataagttctgctttgcatgcatggataaattagattaaatacatgcttaccttgttatcatcgtattgcagcatatcaatcacttcccgatagtctttccattcttcgtgggatcattttgcagggccaggtcgatctttgaaatcttgtttcttctggagcaagcctaaataaattaattgttcattttcagtgtgcattaattaataattacattgtccacttttgatgatgcatgattacatttttctgaattcattgacctccggtatgtcagtatttgtggctgaaccaaaacaattgtatctacatttaaatcagttgtcagttgagcagatcactaactatctctttttgttgcgttgtggctgtataaaatcagatcactaaccttaaaactcagttatgaacgttgcaatgattataacaattattgacacatttccatgtttgtcacctcccaatccgctgatctgcaccattcttcccagaaagttaccttcatgtcgatccctttacctcggcaaaaagtaaaagcagttagtcatagatcaacaacgtgattatctagtacattggattgctatttccatcgttgacacttcgttagtcctgtactggtatcgcaggataccatggtagcatctgagacggactccagttttccaaaagcatctgcacgaatgcacatcttgtcttacattacataagcaattaaaaggtaatgcaatctatacattaaatagacaatgtctacacatgcaagtgcttatacatataatgaatgatcacaaacctaaaggactaatatggacagtattctaagaaatatttagccacaaaagtgtttgtctctgcttattttggtgtttgccacacatcaagaaaaatagtcccaaatgctttaacatcaaacccaaagataccatgataactctccattatcaattacaatttcatcacctcatctcactgagtactaactggtattgttcaactcagtcgtaagttaaatactctaaatgaatcttatagctagaacaaaaaaaatcaacaaaatgaatgaaaagatataagcagatgatcgattatcattatcataacaataagatctggaactcaggatttcataacctcatctattatcatttagcttggacaactttcctagtgaaagagttattagtcgtgaaattgttgacattaacacctacgatctttcaaatcttaaacagacaacaaaccaattaagcaaatagtgtatggtttaattccaaataacaaaccaattaagcaaatagtgtatggtttaattccaaatattaatatagaattgaaactatcttagtacaacacatccaaaaactattctgatcaagtgaaattcaatcaatacatacttaaaaaccctagctaataagatccagaataatgtaatgtacccttggaaagacaggaaaaacaattcaacaaaagaaaaagtgtataagggggaaaaatacctcttgttgagggatattacaaaggttaacatcaccgtgctcttgggaacctacttgctgggcaacacgttgattctgattaaaagaccatcaaaacaatgcaattaatttaaaattccacaataataatactgataattatgtattaatccatgtatcctagcaagaactgataattatgtattaatccattaaccctagaaagaagactgcagatttaataacacatctatagaaaaattccttaagtttttacactgaattgcggagaggaggcatgtaaaaattggattatcaacttctaccgagattaaatttgtctgttgttctgaataagctgttttagttttttttcctctcatcgtttgggctattcttccctctccttttctctacgcttccgctgtgacatcgacccactatttgctgcaggaactgtggacaataatgtggatggaaaactgatagaacagattacaccttcgtttgattttcgtttatttgtgtatgattgggagctgatatatatatatggtaaaactcttgcgcgagatgatatatatgccaaaatgccaatatatatatatatatatatggtaaaactcttgagtttaataagtgtggccctggtttcgtgaacttgggaatttgaactgaacacaaccaatgttataaaaatatgtggtgtttgtcttcgtgatcaaagagtcaatcagtggacaggatctatccgggagggttaccaagcggtttttgaaaagtttttctaagcttatatagcttaaaatataatatagctaaaaatataacataatccaatgaataaaaatataatttggagatttgcttaaagaaccaatatctaattaaagatttaatacctaaacaataatagaattgaacattaaccaaaaatactaagaacttgaaatagtaaaaattgtcttttaaagttattaaaaaaaattattccctaaagaaattaatgcaaaaatgttgtaacatagatagtaagttgttgaaacatattgatgcttctatgtttaggtaatgattggggcggtgtttaaataatcgtatcattgtagccggggcctgtggattagaatttttaaagttaaatatagtccccactttaaaattagccgtgattaggttgaaatctagagggtggaacctataagaagatcccgatgtcttgctgccctgatcaaatttagtcagccgatcagtatcctcgcacaaaatttttgtcgtccggtaatgattgaggaggtgtctaggtaattgtgtgatagtatcctggtattacgaccccgaccatggattaaaatttgtagagtaaaatatagtctccactttaaaattagccgtgattaggttgaaatttacagggtcgaacctataaggaagatcacgatgtcttgctgtcatgatcaaatttggtcagctaggttagtatcctcacacaaaattttagtcgtctggtaatgattgggaaagtgtttagataatcgtgtaatagaagccggggcgtacggccctggccgtggattagaatttctagagttaaatatagtccatactttaaaattagtcgtgattaggttgaaatctagagagtggaatctttaaggaagatcccgatgtcttgctggcctgatcaaatttggtcagccggtcagtatactcacacaaaattttagtcgccggtaatgattggggcggtgctcaggtaatcatgtcatagtagccgaggcctacggcccctgccctgaattagaatttcttgagttaaatatagtcccccctttaaaattagttgtgattaagttgaaacctggtcatgaataacaataatccttgcccatatttttaaatgttcctacctctaccgaaactatatacatcctataacgtaatcacaaatatatacatccccgtgattatagaaggctccaatttgatatcaatagcaactttagattgcaaaataatgtggatatataggtaaacaatcgatacagagaaaaaaaatcaaaagtttcatttaattcttagcaggggatatattacctgtgaaatcacttcgaattgtgagaggaaatcagctcccaaataaaaaaataaaaataaaaatccagcaagcaaaagagcatatggcagtaaaaaaaaatccagcggaaaaataactgaattaagtaaaataattgaatgaagaaaggagttgaatgctatccgtaggccccgggctcaacctctatcaacctttttatgttgtttggtcgtccatctgtatccttccacaatattttagtcaacatgtaagttaatcaatattagtcgtgattaggttgaaatctaaaggatgaaacctataaggaatatctcgatgtcttgctggcctgatcaaattttgtcacccggtcagtatcctcgcacaaaattttagtcgcccgataatgagtgaggcggtgtttaggtaatcatgtcatagtagccgaggcctacgactcctaccctgaattagaatttctagatttaaatatagtccccactttaaaattagttgtgattaagttgaaactcggtcatgaataacaataatccttgcccatatttttaaatgttcctacctctactgaaactatatagatcctataacgtaatcacaaatatatacatctccgtgattatagaaggctcaaatttgatatcaatagcaattttagattgcaaaataatgtggatatataggtaaacaatcgatacagagaaaaaaaatcaaaagtttcatttaatgcttagcaggggatatattacctgtgaaatcacttcgaattgcgagaggaaatcagctcccaaatatcaaaattaaaaaaaataataaaaaattcagcaagcagaagagcatatggcagtaaaaaaaatccaacagaaaaataactgaattaagtaaaataattgaataaagaaaggagttgaatgctaaccgtagggcggggctcaacctctatcaacctttttatgttgtttggtcgtccatctgtatcctcccataatattttagtcaacatgtaagttaatcgatattagtcgtgattaggttgaaatctaaaggatgcaacctataaggaagatctcgatgtcttgttggcctgatcaaatttggtcacccggtcagtatcctcgcacaaaatagcaatcgtccgataatcagtgaggcggtgtttaggtaatcatgtcatagtatccgaggcctacggccccttccctgaattagaatttctagagttaaatatagtctccactttaaaattagttgtgattaagttgaaacccggtcatgaataacaataatccttgcccatatttttaaatgtacctacctctactgaaactatatacatcctataacgtaatcacaaatatatacatccccgtgattatagaaggatccaatttgatatcaatagcaactgtagattgcaaaataatgtggatatataggtaaacaattgatacagagaaaaaaatcaaaagtttcattaaattcttagcaggggatatattacctgtgaaatcacttcgaattgcgagaggaaatcagctcccaaatatcaaaaaaaaaaattaaaaaaaaaaaaaatccagcaagcagaagagcatatggcaataaaaaaaattcagcagaaagataattgaattaagtaaaataattgaatgaagaaaggagttgaatgctaaccgtaggccggggctcaacctctatcaacctttttatgttgtttggtcgtccatctgtatcctcccacaatattttagtcaacatgtaagttaatcggggataacagaacctgtatttaaatagcccggttattctaatatcgtttttagttagccgggacacaataataagggcctacaaccccggcctagtgctttgctggagcctgcggtctggtgttttgtcgacggccgggtcaaatcaatggtgagccaagttttggagtttagaagtctacacttattgaaattgacaattttccggtggtgagccatgtcatgcaaattactatgcgttggttaatttattgcatcaacatttttttttagtagtagatgtgtctttcgtggtccaataatttataaacacagacctgcctattatttaggaacataggaagtataataggttgagtttataggttaggcagggccaacggccccgatgcttagtcgggtcatattggtcgagggtcatacccattaggaattaaagtttagaagccaacaattactgcttaactttcttatccaggtgagaagcttttttgtccgttggtcggggtcgtacccgttaggaactttcactttattatccatggtcgggatcgtacccgttaggaattatacttttcgagtttagaagccaacaattaccggcttaactttcttatctaggttagaagcttttttgcccaacggatgaccgattcctatcagaggacaatttcgagggtctgatattgtggtagcgacctttaaggttaatggatacgaatattgtgccatcctaacttctgtatgaaaatgacccattgaatgaattatatctttgggtacttctgtatacaattaaggttcaactccaaacatctaggaaggaataataatctggaacctccaccaggtaaattgaacttccgtcatattcttttaatttcgatgtataatttcacccactgcaatttttatggagataataaaattgcaatttctgttatgtgcaatttttcttcattattcttttaaggaaaactgcattagaaacacccactgctatggccaaggagctaaatggagatcctcatcttcattgcacttgaacattatcatagtagatgatacaatttctcccgagtgtgagatgggggtaattgttccacctataagtttcggggattatccacccgatatgacctatattcctaaaaaacaactataaacttgagaatagaaaagaaaagagtcagatgtttaaccatgaactttacaatgcacagtgatttacatgctataaaaatccatttacaactgcaccacaaagaagaatccatttaaaatagtgaagctcagttaagctttgtaatgccctttataaaaaaaaaaaaaaaaaaaaaactccgcttgcaaacaataaaatgaattatagttttggttgcagcctactgctacgaacataagaaccgtaaatgaatcttataagattccaatctggcaacatgtacaaactacctcaaaagaaacatctgtgaacttgccattggtaagggtcttcctcagatttcttagtttctgcagccaaagaagcagtcaacctctatattgcaaatctagcttctttgtcaatcttgtgagaatctacaacaacttatatgcaaaatacccagataagaaacgaaacagttagaatcaaccaaaacaggaaataccatttcaattattagtagaacacgcatctaaatacccgtgattggacctgatgtgaatcgaacacgtaaccttctgacatggagtcagatgcgctaccattgcgccacagatccgtggtctaaaagacttgtctaagtatgttacagaagcaggatttactcacttatcttgcagctgcattcttgtgtttcattcataagattatggccatcattctttccgccatatgcaatctgcagccaattgataaaatcataatcaacaatctgtacgaataaggaaatctaaaaagaaaccatgcacattatccaagcacagagaaaagtaaaagatagattaaagttaccacacaactacatgtcaaacaaatttaaactcgaaaaccatcttcacagatcaagtcaatcactttgtcagggaggatgcaacaatatcatagcattaactataacaaattagtatataaatttattagcgtaactcaagcacgcttcgtgtgctagtgactttacggatacaaataaaatgcatgcaatcgtgtatcccataacatcattagactactacatcaacccaacccacacactttcaattttttacccaccaaaagtaataggttcaaatatcatttgtattaattaacaccgaattacagataagagaaagcaaaaaagaataataccaagattgctgaagtttttttatgggtttcctacaaacactaatacttgataccgagtctccggaaatgggtgtactttagcctcaaatgtaacaaaattcttggacttcgatatccaagagtttcctttcattatgtgtttgacctcagatcgcctaatgtcattttcatatcttgctgaagtaatatactaaatatggaaaagaaacatcattacatagttcatatcttacctgcaacaacccattaaaaaataggaattcaaaatgacgaagaacggatgaagttattgatgtgaactgtggtctcaaatccggacaaagcaaaaagagagaattcagaactgagggagatatgtatcctttcttccactgatgtaatcaacaatcccctgtaagatttttgattaaatatccatcttggtaaaggtccaatataaacgacacttcacatgccgaaagaagaagcctacaaaaataatcctacaatcatgaattccacatatagatgttcaaacaacatcaaattatgtacagaaaactaagtactactgagtttacaactacaatctagtttctttctatgtggaattcatgatctagtttctttctatacctttcgcaagagcaggaatgatattcgacaacccttgatgaaattttaacctgccaataccatttaaaatagattatttaaacagttgcaaacacgaaactcaacgaatttagaaacaacaaatactggtttccgcgggcgttctgttgatatattttataaaaatcattagaacatgaaccttatcatctaaactacaatacctacaatacccatattttgaaatttgaaaatcaaatttaaaagattaaagaaaacacataaagataataggtgataggaattcaaattaagaagaagtgatggatggagttgttgttgactgtagtttcaaatcgggacaaaggaaaaagagagaactgacaacttaattgatgagaaaaaccctagatattttgttaggtaaaaaaattaaactataacatgctctaatttcataagaaacaccaccgaccaagatatcctattgaagaaacaccgataaaatattgaaaaaaactgataataagtagaaattgaacagttttattaattaatgtagagaagatgagaaacacaccagcaatgttcaattgactgagaaggcgctgaaatttgttgttgatcccagaactggacatgatttctagatgttagggttgctgtgccaaaaaaaacctagaagtagagttttgatcgaattgaaaccattaaatagttttttcaaacaaagaaaatccggctaaattaaaaaataaataaaacatattcaatgaacaaattaagcaattgagagatcgaatttctttttaggaataaaaaacaatagggttacctgaaacatcaacttctctttagctttgcttcaatggaattcctcagagaaagtttattaacacttctctttaactgaatcaggatcaccggggaaaaaaatctcttggttgcaccatctctccgattgcgtacccaacctttaagacctaattctttagcattctcgccttccgctttcataacttgataaaccaaaccgaaacttcacaaaaatcttaaacatactcttgactcgcaatcaaccgagaaaacccatacatcaattaaaaaaaaaaattgaacaaaatttcatctatgttagtgtatggagagaaaattagggtttttttaggattccatgatattctaatgtaatgtaagaccgtaattttaaacacataattaaattcatacctcatatttgttatagaaaggacgatacgttcacaaaactatggatgaaatcaatatctccaatgaccaagcgagaatagcttaattcataaaactaaaccgtgttaacgaaataagggtgggtttgaggatgagtgaggccgtccagatattgttatatgtttttctctcttcctaggaaacgatttttttcagcgagagatggcttcaccttcacatccttcgctgagttacgtaagtagcagcggctgttcttgcttagaagataaacaaagcaggtgtatggtcttctctgtgaagattagagatgtgatgaaaacttggttagtaaatatgaattctagggtttgttctttaatttttagcttttctcctctttgagaaaagtcaccatttgttagtctttttgatcggaattatgaattgactcattaatttgattttgattatgttttctggagttttctggagttcgaactaaaattattcaaatttatttcgattagaattagttgtattagggtttttatgatgtgaactccagctagatcaataggaatgatattcgacaacccttgatgaaattttaactgccaataccatttaaaatagattatttaaacagatttgcaaacacgaaactcaacgaatttagaaacaacaaacactttggtttcgcgggtgttctgttgatatattttataaaaatcattagaacatgaaccttatcatctaaactacaatacctacaatacccatattttgaaagttgaaaatcaaatttaaaagattaaagaaaacacataaagataataggtgataggaattcaaattaagaagaagtgatggatggagttgttgttgttgtagtttcaaatcgggacaaaggaaaaagagagaatcgacaacttaattgatgagaaaaaccctagatattttgttaggtaaaaaaattaaactataacatgctctaatttcataagaaacaccaccgaccaagatatcctattgaagaaacaccgataaaatattgaaaaaaactgataataagtagaaattgaacagttttattaattaatgtagagaagatgagaaacacaccagcaatgttcaattgactgagaaggcgctgaaatttgttgttgatcccagaactggacatgatttctagatgttagggttgttgtgccaaaaaaaacctagaagtagagttttgatcgaattgaaaccactaaatagttttttcgaaacagcaaaatccggctaaattaaaaaataaataaaacatattcaatgaacaaattaagcaattgagagatcgaatttctttttaggaataaaaaacaatagggttacctgaaacatcaacttctctttagctttgcttcaatggaattcctcagagaaagtttattaacacttctctttaactgaatcaggatcaccgggggaaaaaaatctcttcagttgcaccatctctccgattgcgtacccaacctttaagacctaattctttagcattctcgccttccgctttcataacttgataaatcaaaccgaaacttcacaaaaatcttaaacatactcttgatcgcaatcaacagaaaacccatacatcaattaaaaaaaaattgaacaaaatttcatctatgttagtgtatggagagaaaattagggttttttttaggattccatgatattctaatgtaatgtaagaccgtaattttaaacacataattaaattcatacctcatattggttatagaaaggacgatacgttcacaaaactatggatgaaatcaatatctccaatgaccaagcgagaatagcttaattcataaaactaaaccgtgttaacgaaataagggtgggtttgaggatgagtgaggccgttggagatattgttatatgtttttctctctttaggaaacgattttttcaaatgagagatggcttcaccttcacatccttcgctgagttacgtaagtataatggctgttcttgcttagaagataaacaaagcaggtgtatggtcttctctgtgaagattagagatgtgatgaaaacttggttagtaaatatgaattctagggtttgttctttaatttttagcttttctcctctttgagaaaagtcaccatttgttagtctttttgatcggaattatgaattgactcattaatttgattttgattatgttttctggagttttctggagttcgaactaaaattattcaaatttatttcgattagaattagttgtattagggtttttatgatgtgaactccagctagatcaataggaatgatattcgacaacccttgatgaaattttaacctgccaataccatttaaaatagattatttaaacagttgcaaacacgaaactcaacgaatttagaaacaacaaatactggtttccgcgggtgttctgttgatatattttataaaaatcattagaacatgaaccttatcatctaaactacaatacctacaatacccatattttgaaagttgaaaatcaaatttaaaagattaaagaaaacacataaagataataggtgataggaattcaaattaagaagaagtgatggatggagttgttgttgactgtagtttcaaatcgggacaaaggaaaaagagagaactgacaacttaattgatgagaaaaaccctagatattttgttaggtaaaaaaattaaactataacatgctctaatttcataagaaacaccaccgaccaagatatcctattgaagaaacaccgataaaatattgaaaaaaactgataataagtagaaattgaacagttttattaattaatgtagagaagatgagaaacacaccagcaatgttcaattgactgagaaggcgctgaaatttgttgttgatcccagaactggacatgatttctagatgttagggttgctgtgccaaaaaaaacctagaagtagagttttgatcgaattgaaaccactaaatagttttttcgaaacagcaaaatccggctaaattaaaaaataaataaaacatattcaatgaacaaattaagcaattgagagatcgaatttctttttaggaataaaaaacaatagggttacctgaaacatcaacttctctttagctttgcttcaatggaattcctcagagaaagtttattaacacttctctttaactgaatcaggatcaccaggggaaaaaaatctcttcagttgcaccatctctccagttgcgtacccaacctttaagacctaattctttagcattctcagcttccgctttcataacttgataaatctgaaaccgaaacttcacaaaaatcttaaacatactcttgactgcaatcaaccagaaaacccatacatcaattaaaaaaaaaattgaacaaaatttcatctatgttagtgtatggagagaaaattagggttttttaaggattccatgatattctaatgtaatgtaagaccgtaattttaaacacataattaaattcatacctcatattggttatagaaaggacgatacgttcacaaaactatggatgaaatcaatatctccaatgaccaagcgagaatagcttaattcataaaactaaaccgtgttaacgaaataagggtgggtttgaggatgagtgaggccgtccagatattgttatatgtttttctctctttccggaaacgattttttcagcgagagatggcttcaccttcacatccttgctgagttacgtaagtagcagcggctgttcttgcttagaagataaacaaagcaggtgtatggtcttctctgtgaagattagagatgtgatgaaaacttggttagtaaatatgaattctagggtttgttctttaatttttagcttttctcctctttgagaaaagtcaccatttgttagtctttttgatcggaattatgaattgactcattaatttgattttgattatgtttttgagtttttacggagttcgaactaaaattattcaaatttatttcgattagaattagttgtattagggtttttatgatgtgaactccagctagatcaataggaatgatattcgacaacccttgatgaaattttaacctgccaataccatttaaaatagattatttaaacagttgcaaacacgaaactcaacgaatttagaaacaacaaatactggtttccgcgggtgttctgttgatatattttataaaaatcattagaacatgaaccttatcatctaaactacaatacctacaatacccatattttgaaagttgaaaatcaaatttaaaagattaaagaaaacacataaagataataggtgataggaattcaaattaagaagaagtgatggatggagttgttgttgatttgtagtttcaaatcgggacaaaggaaaaagagagaatcgacaacttaattgatgagaaaaaccctagatattttgttaggtaaaaaaattaaactataacatgctctaatttcataagaaacaccaccgaccaagatatcctattgaagaaacaccgataaaatattgaaaaaaactgataataagtagaaattgaacaggttttattaattaatgtagagaagatgagaaacacaccaacaatgttcaattgagcgagaaggcgctgaaatttgttgttgatcccagtaaccggacatgatttctagatgttagggttcttgtgccaaaaaaacctagaagtagagttttgatcgaattgaaaccactaaatagttttttcaaaacaaccaaaatccatttaaattaaaaaataaataaaacatattcaatgaacaaattaagcaattgagagatcgaatttctttttaggaataaaaaacaatagggttacctgaaacatcaacttctctttagctttgcttcaatggaattcctcagagaaagtttattaacacttctctttaactgaatcaggatcaccaggggaaaaaaatctcttcagttgcaccatctctccagttgcgtacccaacctttaagacctaattctttagcattctcagcttccgctttcataacttgataaatctgaaaccgaaacttcacaaaaatcttaaacatactcttgactgcaatcaaccagaaaacccatacatcaattaaaaaaaaaaattgaacaaaatttcatctatgttagtgtatggagagaaaattagggtttttttaggattccatgatattctaatgtaatgtaagaccgtaattttaaacacataattaaattcatacctcatattggttatagaaaggacgatacgttcacaaaactatggatgaaatcaatatctccaatgaccaagcgagaatagcttaattcataaaactaaaccgtgttaacgaaataagggtgggtttgaggatgagtgaggccgtccagatattgttatatgtttttctctctttccggaaacgattttttcagcgagagatggcttcaccttcacatccttcgctgagttacgtaagtagcagcggctgttcttgcttagaagataaacaaagcaggtgtatggtcttctctgtgaagattagagatgtgatgaaaacttggttagtaaatatgaattctagggtttgttctttaatttttagcttttctcctctttgagaaaagtcaccatttgttagtctttttgatcggaattatgaattgactcattaatttgattttgattatgttttctggagttttctggagttcgaactaaaattattcaaatttatttcgattagaattagttgtattagggtttttatgatgtgaactccagctagatcaataggaatgatattcgacaacccttgatgaaattttaacctgccaataccatttaaaatagattatttaaacagttgcaaacacgaaactcaacgaatttagaaacaacaaatactggtttccgcgggcgttctgttgatatattttataaaaatcattagaacatgaaccttatcatctaaactacaatacctacaatacccatattttgaaagttgaaaatcaaatttaaaagattaaagaaaacacataaagataataggtgataggaattcaaattaagaagaagtgatggatggagttgttgttgactgtagtttcaaatcgggacaaaggaaaaagagagaactgacaacttaattgatgagaaaaaccctagatattttgttaggtaaaaaaattaaactataacatgctctaatttcataagaaacaccaccgaccaagatatcctattgaagaaacaccgataaaatattgaaaaaaactgataataagtagaaattgaacagttttattaattaatgtagagaagatgagaaacacaccagcaatgttcaattgactgagaaggcgctgaaatttgttgttgatcccagaactggacatgatttctagatgttagggttgctgtgccaaaaaaaaacctagaagtagagttttgatcgaattgaaaccactaaatagttttttcagaaacaaagaaaatccggctaaattaaaaaataaataaaacatattcaatgaacaaattaagcaattgagagatcgaatttctttttaggaataaaaaacaatagggttacctgaaacatcaacttctctttagctttgcttcaatggaattcctcagagaaagtttattaacacttctctttaactgaatcaggatcaccaggggaaaaaaatctcttcagttgcaccatctctccagttgcgtacccaacctttaagacctaattctttagcattctcagcttccgctttcataacttgataaatctgaaaccgaaacttcacaaaaatcttaaacatactcttgactgcaatcaaccagaaaacccatacatcaattaaaaaaaaattgaacaaaatttcatctatgttagtgtatggagagaaaattagggtttttttaggattccatgatattctaatgtaatgtaagaccgtaattttaaacacataattaaattcatacctcatattggttatagaaaggacgatacgttcacaaaactatggatgaaatcaatatctccaatgaccaagcgagaatagcttaattcataaaactaaaccatgtagcaatgtttacgaagttatataaattgataagatgaaacaatcaaaaaaaaaaaaattaaacaaaagaaaccgagattgatatgaacccttgcagtgaataagatgaaacaatcaacaccaaacaaaaataggacggatttctttaggaatcgtaccgagagctacgagagaacaaactggattaatcatggaaacaaccgattttgtgatacaatacaacttttcagaaacaataagaattttgttaggttaaacaataagatgaaacaatcagaattgctcgcagtttcctggacggaaaaggaattccccgtgacctagcctatcattcctggccgtccaagtcataactcgatcaggatgctagtggccgccagatcagggtccccgtcaaatcctgtccgtctaatgactctcaaatctcagagtcaaacaccacctttttttataacagtgattaag
GTGGAGATGAACCCCACTTTCCAACAAAAGAATCTGAGAGAGTATTGCAAGGCCAATAATATACTGGTCACTGCAATCTCGGTTTTGGGATCCAAAGGAACCCCATGGGGCTCTAATGCAGTTTTAGATTCTGAGGTGCTTAACCAGATTGCTATGGCTAGAGGAAAATCTGTTGCTCAG
gttggtcaaattctctgcatatatatcacatgccatagtattttccatcacatgtattaatccttgctataatttgacaactttaacttacatttgtattactatttag
GTTAGTATGAGATGGGTTTACGAGCAAGATGTCAGTCTTGTAGTAAAAAGTTTCAATGAAGAGAGGATGAGGGAAAACTTGAACATATTCGACTGGGAACTGACCAAGGAAGACTTGGAAAAGATCGGCGAGATTCCACAGCGCAGAGTATTAACTGCTGATTTTTTGGTATCAGCTAATGGACCTTTCAGATCTCTAGAAGAGCTATGGGATGACTAA
gcttgaaacatcatttaattgtagttgctcacagaagcttccctggcaatgcgctcaatgactatttattttcaacttacaaatatcaaggaaacatttaagaagcaatgcttatgttttttgaatcgttttattaatttttcgatattgaatagtatattaaatcaaactaaaaatggactaagttaacccttcttttagcaacaaacagaacctaatcaagttaccaaatatcaaaccagaacaggactaacttaacccttcaacaaactcaacctaattctatacaagaagcaggcacacaaccaaattaagttcaactgaacaacaagcaggcagagatgccaatcaaatatcaacatagtttttagggatcacaaaaggaagaaattaacttctattggagtaacagatgaacaatggatcctaactaaacacccaaaaatcaaatgttataccaatgtggtggaatatactttaaagtttaaaccacaaaaaaaaaaaaatccatccgtctacagaacatttggtaattatcaatatataatatggatatgcagcgcgcaacaaaagtacttataaacatgtggtgtaccatcttcaagtatagttttggggaagacaccacacgaagaagaggatgacattttacaagctaccagtcgctaccagtcattgttatcagctagcaactcttcggtcttataaatttatcgttttatgtatttttaaatgcatataattgctggttagtatacgtaaacgaatgggatcccatgacagtgggaattgacaaaatattttaacaaatctcttagaccattagatgagagatatataattgctcatcgttatgctggtacagcagtgaaaaacacgactgtcagttgaaacgacatttctcacccgaagaaacaacactcgctctcgctagctatacatgtgcaggagggttcggccatttcgacacccgagattttctttgttgtcacatagaattgaatcggtaaatagggaaaatagtgcgttggataagaattctccacttttgtttttttgttttgtttgagttgatcatccttttgtgttgaatt
ATGGAGTACTCTGATGATCTCCAGCTTTTTGGTTTTCAGCCAACTTCCGTTGTTGCTCTTCTACTTGCTATTGTATCCATATTACTTGGTGTTATTGCAGTTTCTCATCATCGGGCAAAACCATCGTGTGCATTGCCAATGATCGGTCTTTATCATGTTTTCATGAATAAAACCGGCTTAATTCATGTAACTCTAGGAAATCTGGCTGATAAATACGGACCTATTTTCAGTTTCCCAACAGGTGGCCATAGGGCTCTAGTTGTGAGCAGTTGGGAGATGGCAAAAGAGTGTTTTACAGGCGACAATGACATTGTTTTTTCAAATCGTCCTATGCCGTTATCGTTTAAGATTATATTCAATGCAGGTGGTATAGACTCAGCCGGTCTTACACAAGTACCTTATGGAAAATATTGGAGGGAGTTACGAAAGATCTGTGTGCACAACCTTCTCTCAAATCAACAATTACTCAAGTTCAGGCACTTGATAAATTCTCAAGTTGATACCTCTTTCAATAAACTGTACGAGTCATACAACAAAAATAAAAACTCCGAAAACGAGGGAGATTCTGGCATGGTGAGAATGGATGACTGGCTTGGAGAATTATCATTCAATGTGATAGGAAGAATAGTCTGTGGATTCCGATCAGACACTGAGACAA
gtgagcatttctctatgttcaaaaaaattggctacttttgagatctttactattcaggatatcttaattagtagtcataaatatctaacagtgtgcacatgtataccag
GTGGTACAAGCAGTGTGGAACGATTTACAGTGGCGATTGATGAAGCATCACGTTTTATGTCGATACCTGCCGTATCAGATACCTTTCCATGGCTAGGGTGGATTGATCAGTTAACTGGCCTTACAAAAGATATGAAGAACCATGCAAAAAATTAGACTTAGTGGTCGAGAGCATAATTGAAGATCATCGTCAAAAGAGACGGTTTTCGAGATCTAAAAAAGGAGATGAGAATACCACCGAGGATGAACAAGATGACTTCATCGACATTTGTTTGTCAATTATGGAGCAACCAGAGCTTCCTAGCAACAACTACGCTCGTCAAATGCCTATCAAATCTATTATTGTG
gtatgctatcaaattattgatcagaaggataataaataaaagggtgactgatgagtagaatcttgtccgttgtgttccaacagcattggttcaagtggtagtgcaaacggagtacaaacatctgtttttgatgggtacgtttatttgtttatatatagtctgattctactcatatatatatgcag
GACATGATAGGCGGGGCGACTGACACCACAAAACTGACCACAATCTGGACCCTTTCCTTGCTGCTGAATAACCCCCATGTGCTAGACAAGGCAAAAGAAGAAGTGGATGCACACTTTGGAACGAGAAGAAGTTCAACCAATGGGGAAGTCATGGTGGATTCTGATGATATTCGTAGCCTTGTCTACATCCAGGCAATCATCAAAGAATCGATGCGGTTGTATCCAGCCAGTCCAGTGGTGGAGCGACTGAGCAGCGAAGATTGTGTGGTTGGTGGGTTTCATGTACCAGCAGGGACACGATTATGGGTTAACGTATGGAAGGTTCAACGAGACCCAGAAGTATGGGATGATCCGTTGGTGTTTCGACCAGAGAGGTTTTTGAGCAATGAGCAGAAGATGGTTGATGTAAGGGGTCAACATTATGAGCTTCTACCATTTGGAGCCGGTCGTCGGATATGTCCAGGTGTATCGTTCTCTTTGGATCTAATGCACCTGGTACTTACTCGTCTTATTCTTGAGTTTGAAATGAAGTCTCCTGGTGGGGAAGTGGACATGACAGCAACACAAGGTTTAATGAGTTACAAGGTAGTCCCCCTCGATATTATGCTCACCCGTCGCATGCTTTAG
>Pso_CYP82Y2-La4-Pso_COR-La4-genomic 865 bp intergenic region, Pso_PS0216860_PS0216870_pair PS_v6.0_Chr2_PS0216860_PS0216870 
ATGGAGTACTCTGATCTCCAGTTTTTTAATTTTCAGCCAACTTTTGTTGTTGCTCTTCTAGTTGCTCTTCCATCCATATTACTTGGTTTTATAGCAGTTTCTCATCATCGGGCAAAACCATCGTGTGCATTGCCAATGATCGGTCTTTATCATGTTTTCATGAATAAAACCGGCTTAATTCATGTCACTCTTGGAAATATGGCTGATAAATACGGACCTATTTTCAGTTTCCCAACAGGTGGCCACAGGGCTCTAGTTGTGAGCAGTTGGGAGATGGCAAAAGAGTGTTTTACAGGAAACAATGACATTGTTTTTTCAAATCGTCCTATGCCGTTATCGTTTAAGATTATATTCAATGCAGGTGGTATCGACTCAGCCGGTCTTTCACAAGTACCGTATGGAAAATATTGGAGGGAGTTACGAAAGATCTGTGTGCACAACCTTCTCTCAAATCAACAACTACTCAAGTTCAGGCACTTGATAAATTCTCAAGTTGATACCTCTTTCAATAAACTATACGAGTCATGCAACAAAAGTAAAAACTCTGAAAATGAGGGAGACTCTACTACTACCGCAGCTGGCATGGTGAGAATGGATGATTGGCTTGGAAAATTATCATTCAACGTGATAGGAAGAATAGTCTGCGGATTCCAATCAGACACCGACACAA
gtgagtatttgtctatgttaaaataaaaattgggtactacttgatactaccttcttcgtttttttagaaaaatatttaattatttttcattttaacttaaaaatagggcaaattaaaaaaaaaaaaaaaaactaatagcatctccttttaaaaacagagggagttgtatatgttaattagtagtcatacatatttaactgcgtgcatatgtataaacag
GTGCTACAAGCAGTGCGGAACGATTTACAGTAGCAATTGATGAAGCATCACGTTTTATGTCCATACCTGCAGTCTCAGATACCTTTCCATGGCTAGGGTGGATTGATCAGTTAAGTGGTCTTATAAAAGATATGAAGCACCACGCAAAAAAATTAGACTTAGTGGTTGAAAGCATAATTGAAGATCATCGTCAAAAGAGACGATTTTCTAGAACTAAAAAAGGAGATGAGAATACCACCGAGGATGAACAAGATGACTTCATTGACATTTGTTTGTCAATAATGGAGCAACCAGAGCTTCCTGGAAACAATTACGCTCGTCAAATGCCTATCAAATCTATCATCGTG
gtatgctatcaacttaatgatcagtaggatagcaacatttgttgaagtggtagcgcgaagggatacaaacatctatttttgatgtgtatgtttattgtttatgttagaactcgggcatccaactcaaaaccaattggcaatgagtggagaggccctaagaaattataaaccgcaggatcttaattgtccatacaatatgggactaataatcccaacagtttatatatgtatgatctgactcttaatgatcatatatgcag
GACATGATAGGCGGGGCGACTGACACCACAAAACTGACCACAATCTGGACCCTTTCCTTGCTGCTGAATAACCGCCATGTGCTAGACAAGGCAAAAGAAGAAGTGGATGCGCACTTTGGAACAAAAAGGAAATCAACAAATGGGGAAGTCATGGTGGATTTTGATGATATTCGTAACCTTGTCTACGTCCAAGCGATCATCAAAGAATCGATGCGGTTGTATCCAGCCAGCCCAGTGGTGGAGCGACTGAGCAGCGAAGATTGTGTGGTTGGTGGGTTTCATGTACCAGCAGGGACACGGTTATGGGTTAACGTATGGAAGGTTCAACGAGAGCCAGAAGTATGGGATGATCCGTCGGTGTTTCGACCAGAGAGATTTTTGAGCAATGAGCAGAAGATGGTTGATGTACGGGGTCAAGATTATGAGTTGTTACCATTTGGAGCAGGTCGACGGATATGTCCAGGTGTATCGTTCTCTATGGATCTAATGCACCTGGTACTTACTCGTCTCATTCTTGAGTTTGAAATGAAGTCGCCTGTTGGGGAAGTGGACATGACGGCGACACAAGGTTTAATGAGTTACAAGGTAGTCCCCCTTGACATTCTGCTGACCCGTCGCATGCTTTAG
tactcctgcttgctcgatcacccaatatgtgtccttgttaaataatccaccggttattgagtctgcccttcatgggtctgtatatgtaatctgtgtttgtgttaagtgaattttttgttcgattttggagaaaacaaaataataataataagctttaggcaaattgttgctttaggccagtagaaatgatcaagtaggacttcctcacgatccgctggtgaaataaataattttcagtaacgaaaagtttcctccgttttttgaaaaaagatatttttacttttttattttaacttatttttagatcaaattgaaaaataaaaatatatcttttccagaaacggaggaagtaattcttttcttatttacctcacttttatatttactcaaaactaaaaaatagaaccgataactaaaatgtgggcctattcgttttttacgtggttcacgaggacggtattccgataaccattgttcagactattatttagtaaagaaatgataatgattatgaggggtcatttagaaaaaaaaggataataattttatgaatttcctttatagttgttgatgcaaactttgtacacataataaatgtatatctttatatcctcgatcgtactcattgctcattagagctacagttagatttttgtttgataatcattttttttataggtaacaacaacatgcacatgcaaaatctactcaaatccttgcaagaaaatacaagcaggtcaaccccaacatgccgttaggtgagaaaggtggatcaatttacatttgttatcttctcttcttatcaaaagaaaaatatatgctgcggacatgttagcctccgagagagagagagaaatagagcaag
ATGGAGAGCAATGGTGTGCCCATAATCACTCTAAGCTCGGGCAGGGGGATGCCTGTTTTAGGTATGGGAACATGTGAAACACTTGGTAAAGGGTCTCATGAAAGAGAGAGGCTGGCGATTTTGAAAGCGATAGAGGTCGGTTACAGATTCATCGACACAGCTGCTGCATACGGAACTGAAGAGGTTGTTGGTGAAGTTATTTCTGAAGCACTTCAACTTGGCCTGATCAAATCTCGAGATGAACTCTTCATCTCTTCCCAGCTCTGGTGCACTGATGCTCACCCTGACCGTGTCCTCCTCGCTCTCCAGAATTCTCTGAG
gtaaccttttctggtgcaaattgaacccaaggtttatgtgtaaataagcagctacacgtatagagtttttaaacatctattaaattttagaaaacttaaattgttttgtgtaatatatgcatttag
GAATCTTAGATTGGAGTATCTGGATCTATACCTGATATCATTTCCGGTAAGCTTGAAGCCAGGGAAGATAACTGCGGACGTATCAGAGGACGAAATTTTTCTGATGGACTACAAGTCTGTATGGGCAGCCATGGAAGAGTGTCAGAGTCTTGGCTTCACTAAGTCTATCGGTGTCAGCAATTTTTCCATCAAAAAGCTTCAAGAATTGATGTCAAACGCCAAGATCCCTCCGGTTGTGAATCAA
gtgagtaaaacatatgtcactctaacttcaaagttttgataaaaattagtgtttgccttcttttacctcgaagatatatatatacatctaatgcgaatccaatttccaacattcgacaacctgatgattaag
GTGGAGATGAGCCCAACTTTCCAACAAAAGAATCTGAGAGAGTATTGCAAGGCCAATAATATACTAGTCACTGCAATCTCGGTTTTGGGATCCAAAGGAACCCCATGGGGCTCAAATGCAGTTTTGGATTCTGAGGTGCTTAACCAGATTGCTATGGCCAGAGGAAAATCTGTTGCTCAG
gttggtcaaattcttatcaccagccatagtacgtattttgcatcacatgttaattttttttttttaataacttacatttgtattgctatttag
ATTAGCATGAGATGGGTTTACGAGCAAGGTGTGAGTCTTGTGGTAAAAAGTTTCAGTGAAGAGAGGATGAAGGAAAATCTGAACATATTCGGCTGGGAACTGACTACGGAAGACTTGGAAAAGATTGGTGAGATTCCACAGTGCAGAATATTAACTGCTGATTTTTTGGTATCAGCTAATGGACCTTTCAAATCCCAAGAAGAGCTATGGGATGACTGA
>Pse_CYP82Y2-La10-Pse_COR-La10-genomic 839 bp intergenic region, Pse01G39960.0-Pse01G39950.0 GWHAZPH00000001:c165261958-165257263   Chromosome 1   Complete=F   Circular=F   OriSeqID=chr1   Len=329104670
cacatttctcacccgaagaaacaacactagtagtaaatctctacatgcgcaatcagggttgagcaatttcgagactcgggttcgttttgttggtttttgttaacaaattaagaaaaattgatcatcctattgtgttcaatt
ATGGAGTACTCTGATCTCCAGTTTTTTAATTTTCAGCCAACTTTTGTTGTTGCTCTTCTAGTTGCTCTTCCATCCATATTACTTGGTTTTATAGCAGTTTCTCATCATCGGGCAAAACCATCGTGTGCATTGCCAATGATCGGTCTTTATCATGTTTTCATGAATAAAACCGGCTTAATTCATGTCACTCTTGGAAATATGGCTGATAAATACGGACCTATTTTCAGTTTCCCAACAGGTGGCCACAGGGCTCTAGTTGTGAGCAGTTGGGAGATGGCAAAAGAGTGTTTTACAGGAAACAATGACATTGTTTTTTCAAATCGTCCTATGCCGTTATCGTTTAAGATTATATTCAATGCAGGTGGTATCGACTCAGCCGGTCTTTCACAAGTACCGTATGGAAAATATTGGAGGGAGTTACGAAAGATCTGTGTGCACAACCTTCTCTCAAATCAACAACTACTCAAGTTCAGGCACTTGATAAATTCTCAAGTTGATACCTCTTTCAATAAACTATACGAGTCATGCAACAAAAGTAAAAACTCTGAAAATGAGGGAGACTCTACTACTACCGCAGCTGGCATGGTGAGAATGGATGATTGGCTTGGAAAATTATCATTCAACGTGATAGGAAGAATAGTCTGCGGATTCCAATCAGACACCGACACAA
gtgagtatttgtctatgttaaaataaaaattgggtactacttgatactaccttcttcgttttttttagaaaaatatttaattatttttcattttaacttaaaaatagggcaaattaaaaaaaaaaaaaaaaactaatagcatctccttttaaaaacagagggagttgtatatgttaattagtagtcatacatatttaactgcgtgcataaacag
GTGCTACAAGCAGTGCGGAACGATTTACAGTAGCAATTGATGAAGCATCACGTTTTATGTCCATACCTGCAGTCTCAGATACCTTTCCATGGCTAGGGTGGATTGATCAGTTAAGTGGTCTTATAAAAGATATGAAGCACCACGCAAAAAAATTAGACTTAGTGGTTGAAAGCATAATTGAAGATCATCGTCAAAAGAGACGATTTTCTAGAACTAAAAAAGGAGATGAGAATACCACCGAGGATGAACAAGATGACTTCATTGACATTTGTTTGTCAATAATGGAGCAACCAGAGCTTCCTGGAAACAATTACGCTCGTCAAATGCCTATCAAATCTATCATCGTG
gtatgctatcaacttaatgatcagtaggatagcaacatttgttgaagtggtagcgcgaagggatacaaacatctatttttgatgtgtatgtttattgtttatgttagaactcgggcatccaactcaaaaccaattggcaatgagtggagaggccctaagaaattataaaccgcaggatcttaattgtccatacaatataggactaataatctcaacagtttatatatgtatgatctgactcttaatgatcatatatgcag
GACATGATAGGCGGGGCGACTGACACCACAAAACTGACCACAATCTGGACCCTTTCCTTGCTGCTGAATAACCGCCATGTGCTAGACAAGGCAAAAGAAGAAGTGGATGCGCACTTTGGAACAAAAAGGAAATCAACAAATGGGGAAGTCATGGTGGATTTTGATGATATTCGTAACCTTGTCTACGTCCAAGCGATCATCAAAGAATCGATGCGGTTGTATCCAGCCAGCCCAGTGGTGGAGCGACTGAGCAGCGAAGATTGTGTGGTTGGTGGGTTTCATGTACCAGCAGGGACACGGTTATGGGTTAACGTATGGAAGGTTCAACGAGAGCCAGAAGTATGGGATGATCCGTCGGTGTTTCGACCAGAGAGATTTTTGAGCAATGAGCAGAAGATGGTTGATGTACGGGGTCAAGATTATGAGTTGTTACCATTTGGAGCAGGTCGACGGATATGTCCAGGTGTATCGTTCTCTATGGATCTAATGCACCTGGTACTTACTCGTCTCATTCTTGAGTTTGAAATGAAGTCGCCTGTTGGGGAAGTGGACATGACGGCGACACAAGGTTTAATGAGTTACAAGGTAGTCCCCCTTGACATTCTGCTGACCCGTCGCATGCTTTAG
tactcctgcttgctcgatcacccaatatgtgtccttgttaaataatccaccggttattgagtctgcccttcatgggtctgtatatgtaatctgtgtttgtgttaagtgaagtttttgttcgattttggagaaaacaaaataataataataagctttaggcaaattgttgctttaggccagtagaaatgatcaagtaggacttcctcacgatccgctggtgaaataaataattttcagtaacgaaaagtttcctctgttttttgaaaaaagatatttttactttttcattttaacttatttttagatcaaattgaaaaataaaaatatatcttttccagaaacggaggaagtaattcttttcttatttagctcacttttatatttactcaaaactaaaaaatagaaccgataactaaaatgtgggcctattcgttttttacgtggttcacgaggactattatttagtaaagaaatgataatgattatgaggggtcatttagaaaaaaaaggataataattttatgaatttcctttatagttgttgatgcaaactttgtacacataataaatgtatatctttatatcctcgatcgtactcattgctcattagagctacagttagatttttgtttgataatcattttttttataggtaacaacaacatgcacatgcaaaatctactcaaatccttgcaagaaaatacaagcaggtcaaccccaacatgccgttaggtgagaaaggtggatcaatttacatttgttatcttctcttcttatcaaaagaaaaatatatgctgcggacatgttagcctccgagagagagagagaaatagagcaag
ATGGAGAGCAATGGTGTGCCCATAATCACTCTAAGCTCGGGCAGGGGGATGCCTGTTTTAGGTATGGGAACATGTGAAACACTTGGTAAAGGGTCTCATGAAAGAGAGAGGCTGGCGATTTTGAAAGCGATAGAGGTCGGTTACAGATTCATCGACACAGCTGCTGCATACGGAACTGAAGAGGTTGTTGGTGAAGTTATTTCTGAAGCACTTCAACTTGGCCTGATCAAATCTCGAGATGAACTCTTCATCTCTTCCCAGCTCTGGTGCACTGATGCTCACCCTGACCGTGTCCTCCTCGCTCTCCAGAATTCTCTGAG
gtaaccttttctggtgcaaattgaacccaaggtttatgtgtaaataagcagctacacgtatagagtttttaaacatctattaaattttagaaaacttaaattgttttgtgtaatatatgcatttag
GAATCTTAGATTGGAGTATCTGGATCTATACCTGATATCATTTCCGGTAAGCTTGAAGCCAGGGAAGATAACTGCGGACGTATCAGAGGACGAAATTTTTCTGATGGACTACAAGTCTGTATGGGCAGCCATGGAAGAGTGTCAGAGTCTTGGCTTCACTAAGTCTATCGGTGTCAGCAATTTTTCCATCAAAAAGCTTCAAGAATTGATGTCAAACGCCAAGATCCCTCCGGTTGTGAATCAA
gtgagtaaaacatatgtcactctaacttcaaagttttgataaaaattagtgtttgccttcttttacctcgaagatatatatatacatctaatgcgaatccaatttccaacattcgacaacctgatgattaag
GTGGAGATGAGCCCAACTTTCCAACAAAAGAATCTGAGAGAGTATTGCAAGGCCAATAATATACTAGTCACTGCAATCTCGGTTTTGGGATCCAAAGGAACCCCATGGGGCTCAAATGCAGTTTTGGATTCTGAGGTGCTTAACCAGATTGCTATGGCCAGAGGAAAATCTGTTGCTCAG
gttggtcaaattcttatcaccagccatagtacgtattttgcatcacatgttaattttttttttttaataacttacatttgtattgctatttag
ATTAGCATGAGATGGGTTTACGAGCAAGGTGTGAGTCTTGTGGTAAAAAGTTTCAGTGAAGAGAGGATGAAGGAAAATCTGAACATATTCGGCTGGGAACTGACTACGGAAGACTTGGAAAAGATTGGTGAGATTCCACAGTGCAGAATATTAACTGCTGATTTTTTGGTATCAGCTAATGGACCTTTCAAATCCCAAGAAGAGCTATGGGATGACTGA
Gcttgaagcatcattttgttgtagatgatcgcataagcttcctggcaatgggctcaatctatttattatctttaacttgcatttcaaatgatcaaagagacatttaagaagcaatgttcctattaaataatttaaatttaattgtgttgatgcccgacttattgctaggttgcccaccaaaagttttaagccaagtaattatttatttctttttattttttattttatttcttcttatggaatcttatattgaatcttgaattgaaaattcatggttacagtta
>Pse_COR-La11-Pse_CYP82Y2-La11-genomic 1006 bp intergenic region, Pse11G05170.0-Pse11G05160.0 GWHAZPH00000011:c12109157-12104884   Chromosome 11   Complete=F   Circular=F   OriSeqID=chr11   Len=201785181
agagagagaaagagagtaag
ATGGAGAGTAATGGTGTGCCCATAATCACTCTTAGCTCGGGCAAAGGGATGCCTGTTTTAGGTATGGGAACATGTGAAACACTTGGTAAAAGGTCTCATGAAAGAGAGAGGCTGGCGATTTTGAAAGCCATAGAGGTGGGTTACAGATGCATTGATACAGCTGCTGCATACGGAACTGAAGAGGTTGTTGGTGAAGCTATTTCTGAAGCACTTCAACTTGGCCTGATCAAATCTCGAGATGAACTCTTCATCTCTTCACAGCTTTGGTGCACTGATGCTCACCCTGATCGTGTCCTCCTCGCTCTTCAGAATTCTCTGAG
gtaagaaaatttggtgaatattgaactcattttgtatgtgtagaggcttgtacatatacctacacctaaagttcattataaacatctattaaattttagaaaactcaattttttttgtgtgatatatag
GAATCTTATATTGGAGTATCTGGATCTATACCTGATATCATTTCCGGTAAGCTTCAAGCCAGGGAAGATAACTACGGACGTACAAGAGGACGAAATTTTGCTTATGGACTACAAGTCTGTATGGGCAGCCATGGAAGAGTGTCAGAACCTTGGCTTCACTAAATCTGTGGGTGTCAGCAATTTTTCCATCAAAAGCTTCAGGAATTGATGGCGACTGCTAAAATCCCTCCAGTTGTGAATCAA
gtgagtgaaacaaaagttgaacttcaaagttttgataaaaaattagtgttttccgatttctttacctcgaagacacctaatgctaatcaaatttccaacatctgacaagcatatatcttcacataaaactcttataatgttgattaag
GTGGAGATGAGCCCCACATTCGAACAAAAGAATCTGAGAGAGTATTGCAAAGCCAATAATATACTGGTCACTGCAATCTCGGTTTTGGGATCCAAAGGAACCCCATGGGGTCTAATGCAGTTTTAGATTCTGAGGTGCTTAACCAGATTGCTATGGCTAGAGGAAAATCTGTTGCTCAG
gttggtcaaattctctgcatatatatcacatgccatagtgttttccatcacatgtattaatccttactataacttaacatctttaacttacatttgtattactatttag
GTTAGTATGAGATGGGTTTACGAGCAAGGTGTGAATTTTGTGGTAAAAAGTTTCAATGAAGAGAGGATGAGGGAAAACTTGAACATATTCGACTGGGAACTGACCAAGGAAGACTTGGAAAAGATCGGTGAGATTCCACAGCGCAGAATATTAACTGCTGATTTTTTGGTATCAGCTAATGGACCTTTCAAATCTTTAGAAGAGCTATGGGATGACTAA
gcttgagccttgaaacatcatttaattgtagttgctcacagaagcttccctggcaatgcgctcaatgactatttatttcaacttatatctcaaatatcaatgagacatttaagaagcaatgtttttaaatcgttttattaatttttcgatattaaatagtatattaaatcaaaccaaaaaatgactaagttaaccagaatttcttttaccaacaaatccaacctaattctactgaagtacaagaagcaggcagacacgtcaatcaaattcttttagcaaggaacacaacctaattaagttcaaccgaacaacgtgcaggctgagatgccaatcaaatatcaacatagaagaaactaaggaacgatggatcctaactaaacacccaaaaatcaaatgttatatcaatgtggtggaatactttaaagtttgaaccacaacaaaagtaagaaattaagttccatccgtctacaagacatttggtaattacccatatagtatggatatgcagcgcgcaagaaaaatacttataaacatgtggtgtaccatcttcaagtatagttttggggaagacgccacatgaagaagaggtccaagaggatgacatttcacgagctaccagtcattgttatcagctagcaactgtttggtcttctaattgctggttagtatacgtaaacgaatgggatcccatgacaacgggaattgacaaaatattttcacaaatctctttgaccattagatgatatatatatatatatatatatatataatggcccgtcattatgctgacacagcaatgtaaaacacgactgtcagttgaaacgacatttctcacccgaagaaacaacactcgctctagctagctatacatgtgcaggcagggttcggccatttcgatacccggggttttctttgttgtcacagagagttaaaccggtaaatagggaaaatatacagtggataagaattctccacttttgagttgatcatccttttgtgttgaatt
ATGGAGTACTCTGATCTCCAGCTTTTTGGTTTTCAGCCAACTTCCGTTGTTGCTCTTGTACTTGCTCTTGTATCCATATTACTTGGCGTTATTGCAGTTTCTCATCATCGGGCAAAACCATCGTGTGCATTGCCAATGATCGGTCTTTATCATGTTTTCATGAATAAAACCGGCTTAATTCATGTAACTCTAGGAAATATGGCGCATAAATACGGACCTGTTTTCAGTTTCCCAACAGGTGGCCATAGGGCTCTAGTTGTGAGCAGTTGGGAGATGGCAAAAGAGTGTTTTACAGGCGACAATGACATAGTTTTTTCAAATCGTCCTATGCCGCTATCGTTTAAGATTATATTCAATGCAGGTGGTATAGACTCAGCCGGTCTTTCACAAGTACCGTATGGAAAATATTGGAGGGAGTTGCGAAAGATCTGTGTGCACAACCTTCTCTCAAATCAACAGTTACTCAAGTTCAGACACTTGATAAATTCTCAAGTTAATACCTCTTTCAGTAAACTATACGAGTCATGCAACAAAAGTAAAAACTCTGAAAACGAGGGAGACTCTACTACTACTGCAGCTGGCATGGTGAGAATGGATGATTGGCTTGGAGAATTGTCATTCAACGTGATAGGAAGAATAGTCTGCGGATTCGAATCAGACACAGCGACAA
gtgagcattatattcttctccacagtctatgttaaaaagaattgggtactttttagatgagtactatacagtatatcataattagttgtcatacatatctaaccgtgtgcacatgtataagcag
GTGCTACAAGCAGTGCGGAACGATTTACAGTAGCAATTGATGAAGCATCGCGTTTTATGTCCATACCTGCAGTGTCGGATACCTTTCCATGGCTAGGATGGATTGATCGGTTAACTGGTCTTATAAAAGATATGAAGCACCACGCAAAAAAATTAGACTTAGTGGTTGAAAGCATAATTGAAGATCATCGTCAAAAGAGACGATTTTCTAGAACTAAAAAAGGAGATGAGAATGACACTGAGGATGAACAAGATGACTTCATTGACATTTGTTTGTCAATTACGGAGCAACCAGAGCTTCCTGGAAACGATTACGCTCGTCAAATGCCTATCAAATCTATCATCGTG
gtatgatatcaacctaatgatcagtatgatagcaacatttgttgaagtggtagcgcgaagggatacaaacatctatttttgatgcgtatttttattgtttatatatgtatggtctgactcgtaatcatatatgcag
GACATGATAGGCGGGGCGACTGACACCACAAAACTGACCACAATCTGGACCATTTCCTTGCTTCTGAATAACCCACATGTGCTAGACAAGGCAAAAGAAGAAGTGGATATGCACTTTGGAACAAAAAGAAGTTCAACAAATGGGGAATTCATGGTGGATTTTGATGATATTCGTAACCTTGTCTACATCCAAGCGATCATCAAAGAATCGATGCGGTTGTATCCAGCCAGTCCAGTGGTGGAGCGACTGAGCAGCGAAGATTGTGTGGTTGGTGGTTTTCATGTACCAGCAGGGACGCGATTATGGGTTAACGTATGGAAGATTCAACGAGACCCAAAAGTATGGGATGATCCCTTGGTGTTTCGACCAGAGAGGTTTTTGAGCAATAAGAAGATGATTGATGTAAGGGGTCAACATTATGAGTTGTTACCATTTGGAGCCGGTCGTCGGGTATGTCCAGGTGTATCGTTCTCTTTGGATCTAATGCACTTGGTACTTACTCGTCTTATTCTTGAGTTTGAAATGAAGTCTCCTGGTGGGGAAGTGGACATGACAGCAACACAAGGTTTAATGAGTTACAAGGTAGTCCCCCTCGATATTATGCTCACCCGTCGGATGCTTTAG
>Pse_COR-La12-Pse_CYP82Y2-La12-genomic 998 bp intergenic region, Pse11G05210.0-Pse11G05200.0 GWHAZPH00000011:c12159623-12155359   Chromosome 11   Complete=F   Circular=F   OriSeqID=chr11   Len=201785181
agagagagaaagagagtaag
ATGGAGAGTAATGGTGTGCCCATAATCACTCTTAGCTCGGGCAAAGGGATGCCTGTTTTAGGTATGGGAACATGTGAAACACTTGGTAAAAGGTCTCATGAAAGAGAGAGGCTGGCGATTTTGAAAGCCATAGAGGTGGGTTACAGATGCATTGATACAGCTGCTGCATACGGAACTGAAGAGGTTGTTGGTGAAGCTATTTCTGAAGCACTTCAACTTGGCCTGATCAAATCTCGAGATGAACTCTTCATCTCTTCACAGCTTTGGTGCACTGATGCTCACCCTGATCGTGTCCTCCTCGCTCTTCAGAATTCTCTGAG
gtaagaaaatttggtgaatattgaactcattttgtatgtgtagaggcttgtacatatacctacacctaaagttcattataaacatctattaaattttagaaaactcaattttttttgtgtgatatatag
GAATCTTATATTGGAGTATCTGGATCTATACCTGATATCATTTCCGGTAAGCTTCAAGCCAGGGAAGATAACTACGGACGTACAAGAGGACGAAATTTTGCTTATGGACTACAAGTCTGTATGGGCAGCCATGGAAGAGTGTCAGAACCTTGGCTTCACTAAATCTGTGGGTGTCAGCAATTTTTCCATCAAAAAGCTTCAGGAATTGATGGCGACTGCTAAAATCCCTCCAGTTGTGAATCAA
gtgagtgaaacaaaagttgaacttcaaagttttgataaaaaattagtgttttccgatttctttacctcgaagacacctaatgctaatcaaatttccaacatctgacaagcatatatcttcacataaaactcttataatgttgattaag
GTGGAGATGAGCCCCACATTCGAACAAAAGAATCTGAGAGAGTATTGCAAAGCCAATAATATACTGGTCACTGCAATCTCGGTTTTGGGATCCAAAGGAACCCCATGGGGGTCTAATGCAGTTTTAGATTCTGAGGTGCTTAACCAGATTGCTATGGCTAGAGGAAAATCTGTTGCTCAG
gttggtcaaattctctgcatatatatcacatgccatagtgttttccatcacatgtattaatccttactataacttaacatctttaacttacatttgtattactatttag
GTTAGTATGAGATGGGTTTACGAGCAAGGTGTGAATCTTGTGGTAAAAAGTTTCAATGAAGAGAGGATGAGGGAAAACTTGAACATATTCGACTGGGAACTGACCAAGGAAGACTTGGAAAAGATCGGTGAGATTCCACAGCGCAGAATATTAACTGCTGATTTTTTGGTATCAGCTAATGGACCTTTCAAATCTTTAGAAGAGCTATGGGATGACTAA
gcttgagccttgaaacatcatttaattgtagttgctcacagaagcttccctggcaatgcgctcaatgactatttatttcaacttatatctcaaatatcaatgagacatttaagaagcaatgtttttaaatcgttttattaatttttcgatattaaatagtatattaaatcaaaccaaaaaatgactaagttaaccagaatttcttttaccaacaaatccaacctaattctactgaagtacaagaagcaggcagacacgtcaatcaaattcttttagcaaggaacacaacctaattaagttcaaccgaacaacgtgcaggctgagatgccaatcaaatatcaacatagaagaaactaaggaacgatggatcctaactaaacacccaaaaatcaaatgttatatcaatgtggtggaatactttaaagtttgaaccacaacaaaagtaagaaattaagttccatccgtctacaagacatttggtaattacccatatagtatggatatgcagcgcgcaagaaaaatacttataaacatgtggtgtaccatcttcaagtatagttttggggaagacgccacatgaagaagaggtccaagaggatgacatttcacgagctaccagtcattgttatcagctagcaactgtttggtcttctaatttctggttagtatacgtaaacgaatgggatcccatgacaacgggaattgacaaaatattttcacaaatctctttgaccattagatgatatatatatatatatataatggcccgtcattatgctgacacagcaatgtaaaacacgactgtcagttgaaacgacatttctcacccgaagaaacaacactcgctctagctagctatacatgtgcaggcagggttcggccatttcgatacccggggttttctttgttgtcacagagagttaaaccggtaaatagggaaaatatacagtggataagaattctccacttttgagttgatcatccttttgtgttgaatt
ATGGAGTACTCTGATCTCCAGCTTTTTGGTTTTCAGCCAACTTCCGTTGTTGCTCTTGTACTTGCTCTTGTATCCATATTACTTGGCGTTATTGCAGTTTCTCATCATCGGGCAAAACCATCGTGTGCATTGCCAATGATCGGTCTTTATCATGTTTTCATGAATAAAACCGGCTTAATTCATGTAACTCTAGGAAATATGGCGCATAAATACGGACCTGTTTTCAGTTTCCCAACAGGTGGCCATAGGGCTCTAGTTGTGAGCAGTTGGGAGATGGCAAAAGAGTGTTTTACAGGCGACAATGACATAGTTTTTTCAAATCGTCCTATGCCGCTATCGTTTAAGATTATATTCAATGCAGGTGGTATAGACTCAGCCGGTCTTTCACAAGTACCGTATGGAAAATATTGGAGGGAGTTGCGAAAGATCTGTGTGCACAACCTTCTCTCAAATCAACAGTTACTCAAGTTCAGACACTTGATAAATTCTCAAGTTAATACCTCTTTCAGTAAACTATACGAGTCATGCAACAAAAGTAAAAACTCTGAAAACGAGGGAGACTCTACTACTACTGCAGCTGGCATGGTGAGAATGGATGATTGGCTTGGAGAATTGTCATTCAACGTGATAGGAAGAATAGTCTGCGGATTCGAATCAGACACAGCGACAA
gtgagcattatattcttctccacagtctatgttaaaaagaattgggtactttttagatgagtactatacagtatatcataattagttgtcatacatatctaaccgtgtgcacatgtataagcag
GTGCTACAAGCAGTGCGGAACGATTTACAGTAGCAATTGATGAAGCATCGCGTTTTATGTCCATACCTGCAGTGTCGGATACCTTTCCATGGCTAGGATGGATTGATCGGTTAACTGGTCTTATAAAAGATATGAAGCACCACGCAAAAAAATTAGACTTAGTGGTTGAAAGCATAATTGAAGATCATCGTCAAAAGAGACAGTTTTCTAGAACTAAAAAAGGAGATGAGAATGACACTGAGGATGAACAAGATGACTTCATTGACATTTGTTTGTCAATTACGGAGCAACCAGAGCTTCCTGGAAACGATTACGCTCGTCAAAAGCCTATCAAATCTATCATCGTG
gtatgatatcaacctaatgatcagtatgatagcaacatttgttgaagtggtagcgcgaagggatacaaacatctatttttgatgcgtatttttattgtttatatatgtatggtctgactcgtaatcatatatgcag
GACATGATAGGCGGGGCGACTGACACCACAAAACTGACCACAATCTGGACCATTTCCTTGCTTCTGAATAACCCACATGTGCTAGACAAGGCAAAAGAAGAAGTGGATGCACACTTTGGAACAAAAAGAAGTTCAACAAATGGGGAATTCATGGTGGATTTTGATGATATTCGTAACCTTGTCTACATCCAAGCGATCATCAAAGAATCGATGCGGTTGTATCCAGCCAGTCCAGTGGTGGAGCGACTGAGCAGCGAAGATTGTGTGGTTGGTGGTTTTCATGTACCAGCAGGGACGCGATTATGGGTTTACGTATGGAAGATTCAACGAGACCCAGAATGGGATGATCCCTTGGTGTTTCGACCAGAGAGGTTTTTGAGCAATAAGAAGATGATTGATGTAAGGGGTCAACATTATGAGTTGTTACCATTTGGAGCCGGTCGTCGGGTATGTCCAGGTGTATCGTTCTCTTTGGATCTAATGCACTTGGTACTTACTCGTCTTATTCTTGAGTTTGAAATGAAGTCTCCTGGTGGGGAAGTGGACATGACAGCAACACAAGGTTTAATGAGTTACAAGGTAGTCCCCCTCGATATTATGCTCACCCGTCGGATGCTTTAG
>Prh_COR-La5-Prh_CYP82Y2-La5-genomic 1651 bp intergenic region, PrhUNG50810.0-PrhUNG50800.0 (AKO60177) GWHAZPI00000022:c5187007-5182071   OriSeqID=ups_15   Len=9335105
gagaaagagaggaag
ATGGAGAGTGGTGGCGTGCCTGTAATCAGTCTAAGCTCCGACAAGGAGATGCCTGTTTTAGGTATGGGAACATGCGAAACACTTGGTAAAGGGTCTCATGAAAGAGTCAGGCTGGCGATTTTGAAAGCTATAGAGGTGGGTTACAGATACATCGATACAGCTGCTGCATACGGAACTGAAGAGGCTGTTGGTGAAGCTATTTCTCAAGCACTTCAACTTGGCCTCATCAAATCTCGAGATGAACTCTTCATCTCTTCCCAATTATGGTGCACTGATGCTCACCCTGATCGTGTCCTCCTCGCTCTTCAGAATTCTCTGAG
gtaaaatattttggtgcaaattaaaccctaaggtttatgtgcaaataagtacattcctatagtgttcttaaacatttattaaattgttttgtgcaatatag
AAAACTTAAGTTGGAGTACCTGGATCTATACCTGATATCATTTCCGGCAAGCTTGAAGCCAGGGAAGATAACTATGGACGTACAAGAGGACGAAATTTTTCTTATGGATTACAAGTCTGTATGGGCAGCCATGGAAGTGTGTCAGAACCTTGGCTTCACTAAGTCTATTGGCGTCAGTAATTACTCCATCAAAAAGCTTCAAGAATTGATGGCGACCGCCAAGATCCCTCCAGTTGTGAATCAA
gtgagtaaaacatagacttcaaagttttgataaaaattagtgttttcctttttcttcaaatttccaacactttttttttcccaacactggacaagcatatcttcacataaaaataaaactcataaaactcttataatgttgattaag
GTGGAGATGAGCCCTACTTTCCAACAAAAGAACCTGAGAGAGTATTGCAAGGCCAATAATATATTGGTCACTGCAATCTCGGTTTTGGGATCCAAAGGAACCCCATGGGGATCCAGTGCAGTTTTAGATTCTGAGGTGCTTAACCAGATTGCTTTGGCCAGAGGAAAATCTGTTGCTCAG
gttggtcaaattcatttgcgtcacatgcatgcattccttattatacagaatttaacttacattttgtagtactatttag
GTTAGTATGAGATGGGTTTACGAGCAAGATGTCAGTCTTGTGGTAAAAAGTTTTAACGAAGAGAGGATGAAGGAAAACTTGAAGATATTCGACTGGGAACTGACCAAGGAAGACTTGGGAAAGATCGGTGAGATTCCACAGTGCAGAGTATTAACCGCTGATTTTTTGGTATCAGCAGCTAATGGACCTTTCAAATCTCTAAAAGAGCTATGGGATGACTAA
acttgaaatatcatttaattgtaattactcacagaagcttccctggcaatgcgctcaatgactatttattttcaacttacatccaaatatcaaggagacatttaaaaagtagtgtttatgtttttaaaatcgttttgattaatttttcgatattgaatagtatatcaaatcaaaccaaaaaggactaagttaacccttcttttagcagcaaacagaacctaatcaagttatcaaatatcaaaccagaagaggattaacttaattacttaacccttgttttagcaacaaacgcaacctaattaggccgaccgaaagaagcgagggaggaatttatatatggtgactttgtgtcaatgtgaagcgtgatattttttttccaatttgacaaaaaaagattggaaaaattgtccctcccttttattccaattactataactccttgtgtatcctattttttcaggggtataattgacaaataaactttaacataacatatccaaaattccgtgccttggaaatttgtaaattttatctcgttggaatggtattaaaaaactctacgcaatgagtataaattgttagaaatcagagtacgctgctaaggacctaagattgaatcagagtagtgaaccactatactacaacttgcacagttttcacacagataatttaacaaacacttaacacacaaagaaactggagacaagagaattgtttctgctacaacttgtataggtgaaggtccgtgcacaataccactacccactaacagcataaacaatcacataaacacgattaaaacaactaacttactgccccattactaactcctactaaccaggcttagtggttgactgtaacattacaaacaaacttgctagaaaagtgatactttcactttaggcataattttcaaaaatttaatacatagtaattcaatgcaaaccactacaaaggatgcataacacattatgtggcgatattttggtttatgcatcggctgatatttcgttttagaaaaagtgatactttcacctggtgttagaaaaaatgatattctcatgccatgttaggaaaaatcatattttcgcatcgtattaataaatattatatatttgcgcggatttcttcgatcggccattccaccgtgacagcagtcatctagttctacataagtacaagaagcatgcagaaatgtcaatcaaattcttttagcaagaagcaggcagaagtgccaatcaaatactatcaacatagtttttagggatcacagatgaacgatggatcctaaataaacacccaaaaattaattaactgttatatcaatgtggtagtttgaacaacaacaaaaggaagaaattaagttccatcagtctagaggacatttggtaattatacgagctaccagtcattgttattagctagcaactgttcggtcttctaattgctggttagtatacgtaaacagcccatggttagaccattagatgagagacatataatataatgcatggcccatcgttatactgacacagcaatgtaaaacacgactgtcagttgaaacactcgatctagctagctatacatgtgcacgcacggttcagccatttcgacacccggggttttctttgttgtcacaaagaattgaatt
ATGGAGTACTCTGATCTCCAGCTTTTTGGTTTTCAGCCAACTTCCGTTGTTGCTCTTCTACTTGCTCTTGTATCCATATTACTTGGTGTTATTGCAGTTTCTCATCATCGGGCAAAACCATCGTGTGCATTGCCAATGATCGGTCTTTATCATGTTTTCATGAATAAAACCGGCTTAATTCATGTAACTCTTGGAAACATGGCTGATAAATACGGACCCATTTTCAGTTTCCCAACAGGTGGCCATAGGGCTCTAGTTGTGAGTAGTTGGGAGATGGCAAAAGAGTGTTTTACAGGCGACAATGACATTGTTTTTTCAAATCGTCCTATGCCGTTATCGTTTAAGATTATATTCAATGCAGGTGGTATAGACTCAGCCGGTCTTACACAAGTACCTTATGGAAAATATTGGAGGGAGTTACGAAAGATCTGTGTGCACAACCTTCTCTCAAATCAACAATTACTCAAGTTCAGACACTTGATAAATTCTCAAGTTGATACCTCTTTCACTAAACTGTACAAGTCATGCAACAAGGGAAATTCTGGCATGGTGAGAATGGATGATTGGCTTGGAGAATTATCATTCAACGTGATAGGAAGAATAGTCTGCGGATTCCGATCAGACACTGAGACAA
gtgagcatttctccatgtagttgtcattaaggatatcttaagtagttgtgatacttatctaacagtgtgcacatgtataaccag
GTGCCACAAGCAGTGCGGAACGATTTACAGTAGCAATTGATGAAGCATCGCGTTTTATGTCGATACCTGCAGTGTCAGATACCTTTCCGTGGCTAGGATGGATTGATCGATTAACTGGTCTTATAAAAGATATGAAGCACCATGCAAAAAAATTAGACTTAGTGGTTGAGAGCATAATTGAAGATCATCGTCAAAAGAGAACAAAAAAAGGAGATGAGAATAACACCGAGGATGAACAAGATGACTTCATTGACATTTGTTTGTCAATTATGGAGCAACCAGAGCTTCCTGGAAACAATTACGCTCGTCAAATGCCTATCAAATCTATCATCGTG
gtatgctatcaaattattgatgcgtatgtttatttattgtttatatatgtatatggtctgactcgtaatgatcatatatgcag
GACATGATAGGCGGGGCGACTGACACCACAAAACTGACCACAATCTGGACCCTTTCCTTGCTTCTGAATAACCCTCATGTGTTAGGCAAGGCAAAACAAGAAGTGGATGCACACTTTGGAAAGAAAAGGAGTTCAACCAATGGGGAAGTCACGGTGGATTTTGATGATATTCGTAGCCTTGTCTACATCCAGGCAATCATCAAAGAATCAATGCGGTTGTACCCAGCCAGTCCAGTGGTGGAGCGACTGAGCAGTGAAGATTGTGTGGTTGGTGGGTTTCATGTACCAGCAGGGACACGATTATGGGTAAACGTATGGAAGGTTCAACGAGATCCAGAAGTATGGGATGATCCGTCGGTGTTTCGACCAGAGAGATTTTTGAGTAATGAGCAGAAGATGGTTGATGTAAGGGGTCAAGATTATGAGTTGTTACCATTTGGAGCCGGTCGACGGATATGTCCAGGTGTATCGTTCTCTTTGGATCTAATGCACCTGGTACTTACTCGTCTTATTCTTGAGTTTGAAATTAAGTCTCCTGGTGGGGAAGTGGACATGACAGCAACACAAGGTTTAATGAGTTACAAGGTAGTCCCCCTTGACATTCTGCTCACCCGTCGCATGCTTTAG
Tactcctacttgctcgatcactcagcatgtgtgtgtccttgttaactaatgcaccggatgttatcgagtctgtccttgtgttgagtgaagtttatgtttgtttttcagaaaagaaaaagaaaaacaaacaagttgtttgttattttttgtttgttatttgtaggaccgataaattttttttttttttttttttaataaagaaagaacattttcat
>Prh_COR-La9-Prh_CYP82Y2-La9-genomic 827 bp intergenic region, Prh07G32040.0-Prh07G32030.0 GWHAZPI00000007  Chromosome 7   Complete=F   Circular=F   OriSeqID=chr7   Len=256729468
ATGGAGAGTGGTGGCGTGCCTGTAATCAGTCTAAGCTCCGGAAAAGGGATGCCTGTTTTAGGTATGGGAACATGTGAAACATTTGGTAAAGGGTCTCATGAAAGAGAGAGGATGGAGATTTTGAAAGCTATAGAGGTGGGTTACAGATACATAGATACAGCTGCTGCGTACGAAACCAAAGAGGCTGTTGGTGAAGCTATTTCTGAAGCACTTCAACTTGGCCTCATCAAATCTCGAGATGAACTCTTCATCTCTTCCCAGCTCTGGTGCACGTGATGCTCACCTTGATCGTGTCCTCCTCTCTCTTCAGAATTCTCTGAG
gtaaaatattttggtgcaaattaaacccaaaggtttatgtgcaaataagccttgtacattcctatagagttcttaaacatctgtcttgtgtaatatag
GAAACTTAAATTGGAGTACCTGGATCTATACCTGGTATCATTTCCGGTAAGGATGAAGCCAGGGAAGATTACAGTGGACATACCAGAGGACGAAATTTTTCCTATGGACTACAAGTCTGTATGGGCAGCCATGGAAGTGTGTCAGAACCTTGGATTTACTAAATCTATCGGTATCAGCAATTTCTCCATCAAAAAGCTTCAGGAATTTATGGCGACCGCCAATATCCCTCCAGTTGTGAATCAA
gtgagtgaaacacttcaaagttttgataaaaattagtgtttacatttttcttcaaatttccaacacttgacaagcatatcttcacataaaactcttatatgattaag
GTGGAGATGAGCCCCACTTTCCAACAAAAGAACCTGAGAGAGTATTGCAAGGCCAATAATATATTGGTCACTGCAATCTCGGTTTTGGGATCCAAAGGAACCCCATGGGGCTCCAACGCAGTTTTAGATTCTGAGGTGCTTAACCAGATTGCTTTGGCCAGAGGAAAGTCTGTTGCTCAG
gttggtcaaattcatttgcgtcacatgcattccttattatacagaatttaacttacattttgtattactatttag
GTTAGTATGAGATGGGTTTACGAGCAAGATGTCAGTCTTGTGGTAAAAAGTTTCAACGAAGAGAGGATGAAGGAAACCTTGAAGATATTCGACTGGGAACTGACCAAGGAAGACTTGGGAAAGATCGGTGAGATTCCACAGCGCAGAGTATTAACCGCTGATTTTTTGGTATCAGCAGCTAATGGACCTTTCAAATCTCTAAAAGAGCTATGGGATGACTAA
acttgaagtatcatttaattgtaattgctcacataagcttccctggcaatgcgctcaatgactatttaagaagcagtgtttatgtttttaaatcgtttttatttatttttcgatattgaataagtatatcaaatcaaaccaaaaaggactaagttaacccttcttttagcagcaaacataacctaatcaagttatcattatcaaatatcaaaccagaagaggactaacagaagaggactaacttaagtacttaaaggcagaaacgtcaatcaaattcttttagcaagaagcaggcagagatgccaatcaaatactatcaacatagtttttagggatcacagatgaacgatggatcctaaataaacacccaaaagttaactgttgtatcaatgtggtagtttgaacaacaacaaaaggaagaaatttagttccatccgtctacaggacatttggtaattatccatgtagtacggatgtccagcgcgcaacaaaagtacttatatataaacatgtgttgtaccatcttcaagtatagatttggggaagacaccacatgaagaagaggatgtcattttacgagctaccagtcattgttatcagctagcaactgttcggtcttctaattgcttgctggttagtatacctaaacagcccatcgttagaccattagatgagagatatatataatggcccatcgttatacagacacagcaatgtaaaacacgactgtcagttgaaacactcgctctagctagctatacatgtgcatgcacggttcagccatttcgacaccatgggttttctttgttgtcacaaagaatagaatt
ATGGAGTACTCTGATCTCCAACTTTTTGGGTTTCAGCCAACTTCCGTTGTTGCTCTTCTACTTGCTCTTGTATCCATATTACTTGGTGTTATTGCAGTTTCTCATCATCGGGCAAAACCATCGTGTGCATTGCCAATGATCGGTCTTTATCATGTTTTCATGAATAAAACCGGCTTAATTCATGTAACTCTTGGAAACATGGCTGATAAATACGGACCCATTTTCAGTTTCCCAACAGGTGGCCATAGGGCTCTAGTTGTGAGTAGTTGGGAGATGGCAAAAGAGTGTTTTACAGGCAACAATGACATTGTTTTTTCAAATCGTCCTATGCCGTTATCGTTTAAGATTATATTCAATGCAGGTGGTATAGACTCAGCCGGTCTTTCTCAAGTACCTTATGGAAAATATTGGAGGGAGTTACGAAAGATCTGTGTGCACAACCTTCTCTCAAATCAACAACTACTCAAGTTCAGACACTTGATAAATTCTCAAGTTGATACCTCTTTCACTAAACTGTACGAGTCATGCAACAAGGGAAATTCTGGCATGGTGAGAATGGATGATTGGCTTGGAGAATTATCATTCAACGTGATAGGAAGAATAGTCTGCGGATTCCGATCAGACACTGAGACAA
gtgagcatttctccatgttaaaatttattattggctacttttgagatctttactattcaggatacttaattaattgtcatacatatctaacagtgtgcacatgtttaaccag
GTGCTACAAGCAGTGCGGAACGATTTACAGTAGCAATTGATGAAGCATCACGTTTTATGTCCATACCTGCAGTGTCAGATACCTTTCCGTGGCTAGGATGGATTGATCGATTAACTGGTCTTATAAAAGATATGAAGCACCATGCAAAAAAATTAGACTTAGTGGTTGAGAGCATAATTGAAGATCATCGTCAAAAGAGACGATTTTCTAGAACAAAAAAAGGAGATGAGAATAACACCGAGGATGAACAAGATGACTTCATTGACATTTGTTTGTCAATTATGGAGCAACCAGAGCTTCCTGGAAACAATTACGCTCGTCAAATGCCTATCAAATCTATCATCGTG
gtaattatcagcatgatcagtatcatctatttttgatgcatatgtttattgtttaaatatgtatggtccgactcataaccatatatgcag
GACATGATAGGCGGGGCGACTGACACCACAAAACTGACCACAATCTGGACCCTTTCCTTGCTGCTGAATAACCCCCATGTGTTAGGCAAGGCAAAAGAAGAAGTGGATGCACACTTCGGAAAGAAAAGGAGTTCAACCAATGGGGAAGTCATGGTGGATTTTGATGATATTCGTAGCCTTGTCTACATCCAGGCAATCATCAAAGAATCAATGCGGTTGTACCCAGCCAGTCCAGTGGTGGAGCGACTGAGCAGTGAAGATTGTGTGGTTGGTGGGTTTCATGTATCAGCAGGGACGCGATTATGGGTTAACGTATGGAAGGTTCAACGAGACCCAGAAGTATGGGATGATCCGTCGGTGTTTCGACCAGAGAGATTTTTAAGTAATTCGCAGAATATGGTTGATGTAAGGGGTCAAGATTATGAGTTGTTACCATTTGGAGCCGGTCGTAGGATATGTCCAGGTATATCGTTCTCTATGGATCTAATGCACTTGGTACTTACTCGTCTTATTCTTGAGTTTGAAATGAAGTCTCCTAACGGGAAAGTGGACATGACAGCAACACAAGGTTTGATGAGTTACAAGGTAGTCCCCCTCGATATTATGCTCACCCGTCGCATGATTTAG
tactcctacttgctcgatcactcggtacgtgtgtgtccttgttaactaatccaccggatgttatcgagtctgtccttgtgttgagtgaagtttttgtttgtttttcagaaaagaaaaagaaaaacaaataagttgtttgttatttgtaggactaataatatttttttttataataaataaagaaccttttcattaacgaaca
>Par_CYP82Y2-Lb2C-Par_COR-Lb2C-genomic 1773 bp intergenic region, Par_flye_v1.0_contig_48062_pair1 contig_48062:c119099-114200 
ATGGAGTACTCTAGTCTCCAGTTTTTTTACTTTCAACCAACTTCCTTTGTTGCTCTGCTACTTGCTCTTGTATCTTGTGTACTCAGTGTCGTTGCTTTGAGAAAGAAATTTTTGAAAAACTACTACTCATCAACAGCAACGGCCGTTTCTCATCAGTGGCCAAAAGCATCGTGTGCATTGCCATTGATCGATCTTCTTCATGTTTTTTTCAATAAAACCGACTTGATGCACGTAACTCTCGGAAATATGGCTGATAAGTTCGGACCGATTTTCAGTTTCCCAACAGGTAGCCATAGGACTCTAGTTGTAAGCAGTTGGGAGATGGCAAAAGAGTGTTTTACAGGCAACAATGACACTGTTTTTTCAAACCGTCCTATCCCGTTAGCGTTTAAGATTATATTTTATGCAGGTGGTGTGGACTCATACGGGCTTGCACTTGTACCTTATGGAAAATATTGGAGGGAGTTACGAAAGATATGTGTGCATAACCTCCTCTCTAATCAACAATTACTCAACTTCAGACACTTAATAATTTCTCAAGTTGATACCTCTTTCAATAAGCTTTATGACTTGAGCAACAAGAATAAAAATACTACTACTGAAGCTGGCACGGTGAGAATGGATGATTGGCTTGCACAATTATCGTTCAATGTGATCGGAAGAATAGTCTGCGGATTCCAAACACACACCGAGACAA
gtactaagcatttgaattgcccacattttgtttttatatatgtttaattcttaattagtcatatatatctaattgtgtgcaataaacag
GTGCTACAAGCAGTGTGGAACGATTTACAGAAGCAATTGAAGAAGCATCACGTTTTATGTCGATAGCTACAGTATCAGATACCTTTCCATGGCTAGGGTGGATTGATCAGTTAACTGGTCTTACGAGAAAAATGAAGCACTATGGAAAGAAACTAGACTTAGTGGTTGAGAGCATAATTGAAGATCATCGTCAAAACAGGAGATTTTCTGGGACCAAACAAGGAGATGACTTCATCGACATTTGCTTGTCAATTATGGAGCAACCACAGATTATTCCCGGAAACAATGATCCTCCTCGTCAAATACCTATCAAATCTATTATCCTG
gtataggataacaaaacaaacatcctttttttggatgggtatgttatattaattgttatggaatgactgactctaatcatatatatttgcag
GACATGATAGGTGGGGGGACTGACACCACAAAACTGACCACCACCTGGACCCTTTCATTGCTCCTGAACAACCCCCATGTGTTGGACAGAGCAAGAGAAGAAGTGGATGCACACTTTGGAACAAAAAGGAGAGCAACAAATGATGCAGTAATGGTGGAGTTTGATGACTTTCGTAACCTTGTTTACATCCAGGCAATCATCAAAGAATCAATGAGGTTGTATCCAGTCAGCCCAGTTGTGGAGCGACTGAGCAGCGAAGACTGTGTGGTCGGTGGGTTTCATGTGCCAGCAGGGACGAGATTATGGGCAAACGTATGGAAGATGCAACGAGACCCAAATGTATGGGATGATCCATTGGTGTTTCGACCAGAGAGATTTCTGAGCGATGACAAGAAGATGGTTGATGTAAAGGGTCAAAATTATGAGTTGTTACCCTTCGGAGCCGGTCGGCGAATATGTCCAGGCATATCGTTTTCTTTGGATCTAATGCAACTGGTACTTACTCGTCTAGTTCTTGAGTTTGACATGAAGTCTCCTACCGGAGGGGAAGTGGACATGACAGCAACACCAGGTTTAATGAGTTACAAGGTAGTCCCCCTTGACATGCTGCTCACTCGTCGTCTTCGCATGCTTTAG
tcctgcttgcttcatcaattaattagcaactccgaggagcgatcaaggggattcatttgtgtgatttaaagttgatgtaaaaaatggttgattattctaatgagccttaaagaagttgtttgtttatgcgggtctctaatcagtttctgttgagtgtaaattgtcttatttctctacttagtatcattttcaatcttaatataatcttattgtccgttttctgttttctccaatattctttatttacctataaattagaattagaatactgtgaagagacactagtcccacatcgctagattccgcatacaatataatatggaagggccgctccactcattgccaattagttttgaatcggatgcccgtagactttaacaaattataagacacgaaagagcaccatcctagatgaaaaggattataaaaaataaaataaaataaataaaaccttgaccagccagcgaccaaattaattgtttggaaggatgataaaaagtgataagaacgatgataaaaagtgacagaccctttaaacatgttaaaaagtgtttgcaattttcgagcagcaatggcattgacacatcttgcacaacctgtctgtcgtgtgaaacacttttgtcgactacactcccataataataataataacaagcttggtaaaggggcggcaagaaatggtagaggggcggcaagtgtgatagcaatgtccttcttattgattagggggtgtcctatagggggtgtagattgactagattacccttttcaccttaaattaaccaaaatcaaatcaatttttttttaaacctaataaatcaaaaaaaatcaaatcagttttttttttcatcttctcttctcctccatcaaccgtaacctccattaaaactgaaaatttcatcgtcttcgattaatcggcgatttgaaaaatgtttggaaaaacccagttagggtttagtttatcatgttggatttaagttaattttgtatcaaaaattagggttttgtatgaaaattgaaattgaaatttctgggtttatgtgagttacggatggtaataactcaattacaaaccgtaaatggagattttgaagaacatacggttggtaatagttcaattaccaaccgtatgttcttatatctgagaattttcttcagttacggttggtaactattttagtttaccaaccgtaactcagttaccgttggtatcgagcatttggttaccaaccgtaacttagttacggttggtatcgagcatttagttaccaaccgtaactggttttacgattggatattccccaaatttaaccagttacggttggtattcgataacttacgaaccgtaactaagttggtaacaagcaaaattggaaccgtaagttcttctgaaaattcaaaagttttgattttgttatgtactttagataattttgagcgagaaaaaactaatgggaactaatttagaagtataccgggtcactggaatcactcattttggttgagtgaatcaaattctagtggattctcttttcttttctattgtggaacaagctaggccacactaatagaattaaaataggtacagagagcagaggaaaatcttcagttccatgaatgatcacgagcttcccgtgcattacttaatttcgatggaaaaatacagaaaagacatgcatgagcatgggcaagagtcatagacacggcataacgtgcaattgttcaatctataaatatagatgttgtgcgagcgagtgagcctctgagagaaag
ATGGAGAATATTAATGGTGTACCTGTAATTACTCTGAGCTCAGGCAAGGGTATGCCTGTTTTAGGTATGGGAACATTTGAAATAGTTGGTAAAGGGTCTGAAAGAGCGAGGTTGGCAATTTTGAAAGCGATAGAGGTGGGTTACCGATACTTTGATACAGCGGCTGCATACAAAACTGAAGAGGTTCTTGGTGAAGCTATTGTTGAAGCACTTCAACTTGGCTTAATAAAATCTCGAGATGAACTCTTCATCAGTTCCATGCTCTGGTGCTCTGATGCTCACCCTGATCGTGTCCTCCTCGCTCTGCAGAATTCTCTGAG
gtaaattaagcctttgaacacctacatttctttcttaaacatgtatcatcatcagattgtagaatactcgaaatctgttaccatcatcaagttatagaattctcaaaattgttttgtttaataatatatgtatttgtag
GAGTCTTAAATTGGAGTACGTGGATCTATACATGATACCCTTTCCGTTAAGCTTGAAGCCAGGAGGGAAGATAGGTATGGACACACCAGAGGACGAGATTTTAGTAATGGACTACAGGTCTGTATGGGCAGCCATGGAAGAGTGTCAGAACCTTGGCTTCACTAAGTCAATCGGTGTCAGCAATTTCTCCTGCAAAAATCCCTCCTGTTGTGAATCAA
gtgagtaaacacttatcttcaggaattaaagtttttgataattaaattccctataataattaattaatgttgattaag
GTGGAGATGAGCCCGGCTTTCCAACAAAAGAATCTGAGGGAGTATTGCAAGGCAAATAATATATTAGTCAGTGCAGTCTCTATTTTGGGATCAAACGGAACCCCATGGGGCTCCAATGCAGTTTTGGGTTCGGAGGTGCTTAGCCAGATTGCTATGGCTAGAGGAAAATCTATTGCTCAGGTTG
gtcagattctcgagacgcatatatcgatcatcacgtacatcccatagctagcatctgcattattccttgtacagaatttatttaacatcttaaatgcattttgtgttactgatggatcag
GTTAGTATGAGATGGGTTTACGAGCAAGGTGCAAGTCTTGTGGTAAAAAGTTTTAGTGAAGAGAGGATGAGGGAAAACTTGAACATATTCGACTGGGAACTCACTAAGGAAGACTTGGAAAAGATACGTAATGAGATTCCACAGTGCAGAATCTTGACTGCGTATTTTATGGTATCACCTAATGGACCTTTCAAATCTCAACAAGAGCTCTGGGATGACGAAGCTTGA
>Par_CYP82Y2-Lb2B-Par_COR-Lb2B-genomic 1761 bp intergenic region, Par_flye_v1.0_contig_48062_pair2 contig_48062:c193882-188986
ATGGAGTACTCTAGTCTCCAGTTTTTTTACTTTCAACCAACTTCCTTTGTTGCTCTGCTACTTGCTCTTGTATCTTGTGTACTTAGTGTCGTTGCTTTGAGAAAGGAATTTTTTAAAAACTACTACTCATTATCATCATCAACAGCAACGGCCGTTTCTCATCAGTGGCCAAAAGCATCGTGTGCATTGCCATTGATCGATCTTCTTCATGTTTTTTTCAATAAAACCGACTTGATGCACGTAACTCTCGGAAATATGGCTGATAAGTTCGGACCGATTTTCAGTTTCCCAACAGGTAGCCATAGGACTCTAGTTGTAAGCAGTTGGGAGATGGCAAAAGAGTGTTTTACAGGCAACAATGACACTGTTTTTTCAAACCGTCCTATCCCGTTAGCGTTTAAGATTATATTTTATGCAGGTGGTGTGGACTCATACGGGCTTGCACTTGTACCTTATGGAAAATATTGGAGGGAGTTACGAAAGATATGTGTGCATAACCTCCTCTCTAATCAACAATTACTCAACTTCAGACACTTAATAATTTCTCAAGTTGATACCTCTTTCAATAAGCTTTATGACTTGAGCAACAAGAATAAAAATACTACTACTGAAGCTGGCACGGTGAGAATGGATGATTGGCTTGCACAATTATCGTTCAATGTGATCGGAAGAATAGTCTGCGGATTCCAAACACACACCGAGACAA
gtactaagcatttgaattgcccacattttgtttttatatatgtttaattcttaattagtcatatatatctaattgtgtgcaataaacag
GTGCTACAAGCAGTGTGGAACGATTTACAGAAGCAATTGAAGAAGCATCACGTTTTATGTCGATAGCTACAGTATCAGATACCTTTCCATGGCTAGGGTGGATTGATCAGTTAACTGGTCTTACGAGAAAAATGAAGCACTATGGAAAGAAACTAGACTTAGTGGTTGAGAGCATAATTGAAGATCATCGTCAAAACAGGAGATTTTCTGGGACCAAACAAGGAGATGACTTCATCGACATTTGCTTGTCAATTATGGAGCAACCACAGATTATTCCCGGAAACAATGATCCTCCTCGTCAAATACCTATCAAATCTATTATCCTG
gtataggataacaaaacaaacatcctttttttggatgggtatgttatattaattgttatggaatgactgactctaatcatatatatttgcag
GACATGATAGGTGGGGGGACTGACACCACAAAACTGACCACCACCTGGACCCTTTCATTGCTCCTGAACAACCCCCATGTGTTGGACAGAGCAAGAGAAGAAGTGGATGCACACTTTGGAACAAAAAGGAGAGCAACAAATGATGCAGTAATGGTGGAGTTTGATGACTTTCGTAACCTTGTTTACATCCAGGCAATCATCAAAGAATCAATGAGGTTGTATCCAGTCAGCCCAGTTGTGGAGCGACTGAGCAGCGAAGACTGTGTGGTCGGTGAGTTTCATGTGCCAGCAGGGACGAGATTATGGGCAAACGTATGGAAGATGCAACGAGACCCAAATGTATGGGATGATCCATTGGTGTTTCGACCAGAGAGATTTCTGAGCGATGACAAGAAGATGGTTGATGTAAAGGGTCAAAATTATGAGTTGTTACCCTTCGGAGCCGGTCGGCGAATATGTCCAGGCATATCGTTTTCTTTGGATCTAATGCAACTGGTACTTACTCGTCTAGTTCTTGAGTTTGACATGAAGTCTCCTACCGGAGGGGAAGTGGACATGACAGCAACACCAGGTTTAATGAGTTACAAGGTAGTCCCCCTTGACATGCTGCTCACTCGTCGTCTTCGCATGCTTTAG
tcctgcttgcttcatcaattaattagcaactccgaggagcgatcaaggggattcatttgtgtgatttaaagttgatgtaaaaaatggttgattattctaatgagccttaaagaagttgtttgtttatgcgggtctctaatcagtttctgttgagtgtaaattgtcttatttctctacttagtatcattttcaatcttaatataatcttattgtccgttttctgttttctccaatattctttatttacctataaattagaattagaatactgtgaagagacactagtcccacatcgctaggccgctccactcattgccaattggttttgaatcggatgcccgtagactttaacaaattataagacacgaaagagcaccatcctagatgaaaaggattataaaaaataaaataaaataaataaaaccttgaccagccagcgaccaaattaattgtttggaaggatgataaaaagtgataagaacgatgataaaaagtgacagaccctttaaacatgttaaaaagtgtttgcaattttcgagcagcaatggcattgacacaccttgcacaacctgtctgtcgtgtgaaacacttttgtcgactacactcccataataataataataataataacaagcttggtaaaggggcggcaagaaatggtagaggggcggcaagtgtgatagcaatgtcctttttattgattagggggtgtcctatagggggtgtagattgactagattacccttttcaccttaaattaaccaaaatcaaatcaatttttttttaaacctaataaatcaaaaaaaatcaaatcaatttttttttttcatcttctcttctcctccatcaaccgtaacctccattaaaactgaaaatttcatcgtcttcgattaatcggcgatttgaaaaatgtttggaaaaacccagttagggtttagtttatcatgttggatttaagttaattttgtatcaaaaattagggttttgtatgaaaattgaaattgaaatttctgggtttatgtgagttacggatggtaataactcaattacaaaccgtaaatggagattttgaagaacatacggttggtaatagttcaattaccaaccgtatgttcttatatctgagaattttcttcagttacggttggtaactattttagtttaccaaccgtatctcagttaccgttggtatcgatcatttggttaccaaccgtaacttagttacggttggtatcgagcatttagttaccaaccgtaactggttttacgattggatattccccaaatttaaccagttacggttggtattcgataacttacgaaccgtaactaagagttacggttggtaacaagcaaaattggaaccgtaagttcttctgaaaattcaaaagttttgattttgttatgtactttagataattttgagcgagaaaaagctaatgggaactaatttagaagtataccgggtcactggaatcactcattttggttgagtgaatcaaattctagtggattctcttttcttttctattgtggaacaagctaggccacactaatagaattaaaataggtacagagagcagaggaaaatcttcagttccatgaatgatcacgagcttcccgtgcattacttaatttcgatggaaaaatacagaaaagacatgcatgagcatgggcaagagtcatagacacggcataacgtgcaattgttcaatctataaatatagatgttgtgcgagcgagtgagcctctgagagaaag
ATGGAGAATATTAATGGTGTACCTGTAATTACTCTGAGCTCAGGCAAGGGTATGCCTGTTTTAGGTATGGGAACATTTGAAATAGTTGGTAAAGGGTCTGAAAGAGCGAGGTTGGCAATTTTGAAAGCGATAGAGGTGGGTTACCGATACTTTGATACAGCGGCTGCATACAAAACTGAAGAGGTTCTTGGTGAAGCTATTGTTGAAGCACTTCAACTTGGCTTAATAAAATCTCGAGATGAACTCTTCATCAGTTCCATGCTCTGGTGCTCTGATGCTCACCCTGATCGTGTCCTCCTCGCTCTGCAGAATTCTCTGAG
gtaaattaagcctttgaacacctacatttctttcttaaacatgtatcatcatcagattgtagaatactcgaaatctgttaccatcatcaagttatagaattctcaaaattgttttgtttaataatatatgtatttgtag
GAGTCTTAAATTGGAGTACGTGGATCTATACATGATACCCTTTCCGTTAAGCTTGAAGCCAGGAGGGAAGATAGGTATGGACACACCAGAGGACGAGATTTTAGTAATGGACTACAGGTCTGTATGGGCAGCCATGGAAGAGTGTCAGAACCTTGGCTTCACTAAGTCAATCGGTGTCAGCAATTTCTCCTGCAAAAATCCCTCCTGTTGTGAATCAA
gtgagtaaacacttatcttcaggaattaaagtttttgataattaaattccctataataattaattaatgttgattaag
GTGGAGATGAGCCCGGCTTTCCAACAAAAGAATCTGAGGGAGTATTGCAAGGCAAATAATATATTAGTCAGTGCAGTCTCTATTTTGGGATCAAACGGAACCCCATGGGGCTCCAATGCAGTTTTGGGTTCGGAGGTGCTTAGCCAGATTGCTATGGCTAGAGGAAAATCTATTGCTCAGGTTG
gtcagattctcgagacgcatatatcgatcatcacgtacatcccatagctagcatctgcattattccttgtacagaatttatttaacatcttaaatgcattttgtgttactgatggatcag
GTTAGTATGAGATGGGTTTACGAGCAAGGTGCAAGTCTTGTGGTAAAAAGTTTTAGTGAAGAGAGGATGAGGGAAAACTTGAACATATTCGACTGGGAACTCACTAAGGAAGACTTGGAAAAGATACGTAATGAGATTCCACAGTGCAGAATCTTGACTGCGTATTTTATGGTATCACCTAATGGACCTTTCAAATCTCAACAAGAGCTCTGGGATGACGAAGCTTGA
>Par_CYP82Y2-Lb2A-Par_COR-Lb2A-genomic 1772 bp intergenic region, Par_flye_v1.0_contig_48062_pair3 contig_48062:c261486-256589 
ATGGAGTACTCTAGTCTCCAGTTTTTTTACTTTCAACCAACTTCCTTTGTTGCTCTGCTACTTGCTCTTGTATCTTGTGTACTTAGTGTCGTTGCTTTGAGAAAGGAATTTTTTAAAAACTACTACTCATTATCATCATCAACAGCAACGGCCGTTTCTCATCAGTGGCCAAAAGCATCGTGTGCATTGCCATTGATCGATCTTCTTCATGTTTTTTTCAATAAAACCGACTTGATGCACGTAACTCTCGGAAATATGGCTGATAAGTTCGGACCGATTTTCAGTTTCCCAACAGGTAGCCATAGGACTCTAGTTGTAAGCAGTTGGGAGATGGCAAAAGAGTGTTTTACAGGCAACAATGACACTGTTTTTTCAAACCGTCCTATCCCGTTAGCGTTTAAGATTATATTTTATGCAGGTGGTGTGGACTCATACGGGCTTGCACTTGTACCTTATGGAAAATATTGGAGGGAGTTACGAAAGATATGTGTGCATAACCTCCTCTCTAATCAACAATTACTCAACTTCAGACACTTAATAATTTCTCTAGTTGATACCTCTTTCAATAAGCTTTATGACTTGAGCAACAAGAATAAAAATACTACTACTGAAGCTGGCACGGTGAGAATGGATGATTGGCTTGCAGAATTATCGTTCAATGTGATCGGAAGAATAGTCTGCGGATTCCAAACACTCACCGAGACAA
gtactaagcatttgaattgcccacattttgtttttatatatatatatcttaattagtcatatatatctaattgtgtgcaataaacag
GTGCTACAAGCAGTGTGGAACGATTTACAGAAGCAATTGAAGAAGCATCACGTTTTATGTCGATAGCTACAGTATCAGATACCTTTCCATGGCTAGGGTGGATTGATCAGTTAACTGGTCTTACGAGAAAAATGAAGCACTATGGAAAGAAACTAGACTTAGTGGTTGAGAGCATAATTGAAGATCATCGTCAAAACAGGAGATTTTCTGGGACCAAACAAGGAGATGACTTCATCGACATTTGCTTGTCAATTATGGAGCAACCACAGATTATTCCCGGAAACAATGATCCTCCTCGTCAAATACCTATCAAATCTATTATCCTG
gtataggataacaaaacaaacatcctttttttggatgggtattttatattaattgttatggaatgactgactctaatcatatatatttgcag
GACATGATAGGTGGGGGGACTGACACCACAAAACTGACCACCACCTGGACCCTTTCATTGCTCCTGAACAACCCCCATGTGTTGGACAGAGCAAGAGAAGAAGTGGATGCACACTTTGGAACAAAAAGGAGAGCAACAAATGATGCAGTAATGGTGGAGTTTGATGACATTCGTAACCTTGTTTACATCCAGGCAATCATCAAAGAATCAATGAGGTTGTATCCAGTCAGCCCAGTTGTGGAGCGACTGAGCAGCGAAGACTGTGTGGTCGGTGGGTTTCATGTGCCAGCAGGGACGAGATTATGGGCAAACGTATGGAAGATGCAACGAGACCCAAATGTATGGGATGATCCATTGGTTTTTCGACCAGAGAGATTTCTGAGCGATGACAAGAAGATGGTTGATGTAAGGGGCCGTAATTATGAGTTATTACCATTCGGAGCCGGTCGGCGAATATGTCCAGGCATATCGTTTTCTTTGGATCTAATGCAACTGGTACTTACTCGTCTAGTTCTTGAGTTTGACATGAAGTCTCCTACCGGAGGGGAAGTGGACATGACAGCAACACCAGGTTTAATGAGTTACAAGGTAGTCCCCCTTGACATGCTGCTCACTCGTCGCATGCTTTAG
tcctgcttgcttcatcaattaattagcaactccgaggagcgatcaaggggattcatttgtgtgatttaaagttgatgtaaaaatggttgattattctaatgagccttaaagaagttgtttgtttatgcgggtctctaatcagtttctgttgagtgtaaattgtcttatttctctacttagtatcattttcaatcttaatataatcttattgtccgttttctgttttctccaatattctttatttacctataaattagaattagaatactgtgaagagacactagtcccacatcgctagattccgcatacaatataatatggaagggccgctccactcatcgctaattagttttgaatcggatgcccgtagactttaaaaaattataagacacgaaaagagcaccatcctagatgaaaaggattataaaaaataaaataaaataaataaaaccttgaccagccagctgaccaaattaattgtttggaaggatgataaaaagtgataagaacgatgataaaaagtgacagaccctttaaacatgttaaaaagtgtttgcaattttcgagcagcaatggcattgacacatcttgcacaaacctgtctgtcggtgaaacactttttgtcgactacactcccataataataataataacaagcttggtaaagggcggcaagaaatggtagaggggcggcaagtgtgatagcaatgtccttcttattgattaggggtgtcctataggggtgtagattgactagattacccttttcaccttaaattaaccaaaatcaaatcaatttttttttaaacctaataaatcaaaaaaaatcaaatggagttttttttttcatcttctcttctcctccatcaaccgtaacctccattaaaatcaaaaatttcatcgtcttgattaatcggcgatttgaaaaatgtttggaaaaaacccggttagggtttagtttatcatgttgatttaagttaattttgtatcaaaaattagggttttgtatgaaaattgaaattgaaatttacgggtttatgtgagttacggatggtaataactcaattacaaacaaatggagattttgaagaacatacggttggtaatagttcaattaccaaccgtatgttcttatatctcgagaattttcttcgattacggttggtaactattttagtttaccaactgtatatctgctttggattggtatcgatcatttggttacaaccgtaacttagttacggttggtatcgagcatttagttaccaatcgtaatcgggttttacgattggatattccccaaatttaaccgattcacagttggtattcgataacttacgaaccgtaaattaagttggtaacaagcaaaaaattggaaccgtaagttcttcctcaaattcaaaagttttgattttgttatgtactttagataattttgagcgagaaaaaactaatgggaactaatttaagtataccgggtcaccggaatcactcattttggttgagtgaatcaaattctagtggattctcttttcttttctattgtggaacaagctaggccacactaatagaattaaaataggtacagagagcagaggaaaatcttcagttccatgaatgatcacgagcttcccgtgcattacttaatttcgatggaaaaatacagaaaagacatgcatgagcatgggcaagagtcatagacacggcataacgtgcaattgttcaatctataaatatagatgttgtgcgagcgagtgagcctctgagaaaag
ATGGAGAATATTAATGGTGTACCTGTAATTACTCTGAGCTCAGGCAAGGGTATGCCTGTTTTAGGTATGGGAACATTTGAAATAGTTGGTAAAGGGTCTGAAAGAGCGAGGTTGGCAATTTTGAAAGCGATAGAGGTGGGTTACCGATACTTTGATACAGCGGCTGCATACAAAACTGAAGAGGTTCTTGGTGAAGCTATTGTTGAAGCACTTCAACTTGGCTTAATAAAATCTCGAGATGAACTCTTCATCAGTTCCATGCTCTGGTGCTCTGATGCTCACCCTGATCGTGTCCTCCTCGCTCTGCAGAATTCTCTGAG
gtaaattaagccattgaacacctacatttctttcttaaacatgtatcatcatcagattgtagaatactcgaaatctgttaccatcatcaagttatagaattctcaaaattgttttgtttaataatatatgtatttgtag
GAGTCTTAAATTGGAGTACGTGGATCTATACATGATACCCTTTCCGTTAAGCTTGAAGCCAGGAGGGAAGATAGGTATGGACACACCAGAGGACGAGATTTTAGTAATGGACTACAGGTCTGTATGGGCAGCCATGGAAGAGTGTCAGAACCTTGGCTTCACTAAGTCAATCGGTGTCAGCAATTTCTCCTGCAAAATCCCTCCTGTTGTGAATCAA
gtgagtaaacacttatcttcaggaattaaagtttttgataattaaattccctataataattaattaatgttgattaag
GTGGAGATGAGCCCGGCTTTCCAACAAAAGAATCTGAGGGAGTATTGCAAGGCAAATAATATATTAGTCAGTGCAGTCTCTATTTTGGGATCAAACGGAACCCCATGGGGCTCCAATGCAGTTTTGGGTTCGGAGGTGCTTAGCCAGATTGCTATGGCTAGAGGAAAATCTATTGCTCAGGTTG
gtcagattctcgagacgatatatcgatcatcacgtacatcccatagctagcatctgcattattccttgtacagaatttatttaacatcttaaatgcattttgtgttactgatggatcag
GTTAGTATGAGATGGGTTTACGAGCAAGGTGCAAGTCTTGTGGTAAAAAGTTTTAGTGAAGAGAGGATGAGGGAAAACTTGAACATATTCGACTGGGAACTCACTAAGGAAGACTTGGAAAAGATACGTAATGAGATTCCACAGTGCAGAATCTTGACTGCGTATTTTATGGTATCACCTAATGGACCTTTCAAATCTCAACAAGAGCTCTGGGATGACGAAGCTTGA
