# Supplementary material for: A functionally conserved STORR gene fusion in Papaver species that diverged 16.8 million years ago
Source: Nat Commun. 2022 Jun 7;13:3150. doi: 10.1038/s41467-022-30856-w (PMC9174169; doi:10.1038/s41467-022-30856-w)
Supplement: Supplementary file 11 — Source Data [file 41467_2022_30856_MOESM11_ESM.zip › Figure 4a, Supplementary Data 5.txt]

Source data - Figure 4a, Supplementary data 5. Nucleotide sequences of STORR-containing contigs/scaffolds in Papaver species
>Pca_10x_v1-0_scaffold_141675_minus P.californicum-10x_141675:c44375-1 
CTCACTAGAAATTAAGGTGTAATTTAGACACTAAAATGTGTCTATCAGACTGGCGCTGAGAAGAAGAGTTATAGTGTGAA
TCTGGCGAAGGCCTTGGGGATCACACTATTCTGAGGTTTGAATGTTGTTTCCCTGAGACTCATTGGGTGAACTCAAAAAG
TTGTATCATAAGGGTTTGGGTTGGATTCACATCTCAGATCAGAAGGTATACATTGCTTCTAGCGGCCTAGTGATAATCAT
TCTCTATGGAACAACCAATCTTTTTTTCACTGTCAAGAATTAGGCCTACCTAGACAATATCACTTCTCATTATTGTAGAG
TTCTGATACAACATTCAAACGGTGACTGCAAGATTAAAATTGGCTTGGAATTATGACCCAATGAAAGCTTTAAAGCTGAC
ATATATGCAACCTAAGAGGAGTTAAAGGAAAGGAAATTCAGATAGAGAAGGGTTTAACGCTGCAGTGTTAAGGCTTCACA
AACATCATCCTAAAACCCTGGCCTGCAATGTTAAAGTAATTGCAGATTTCGGATATTTCAGAGATTTTCTTGAAGTACTT
TATAGATGTTGGTTCTACAACAATGGAAAAAGACTAAACAGAGAAAAATTTGTTAACGTTAGGAAATTGATATACACTCT
GAAGTTGATGCACACACAAGGACAGAGCCACCTGCTCAACAAATTGTCCTTAACACAATAGTTCTCAGGTACTCCTCAAT
AATGAGAGATGCTATACCCCAACAGAGAAGATGTGTCCAGGATAGAACTTCCCGTTATGATTTGAATTAACACAATACAA
ATCACCCTCTAGGACTTAACAACAAGATAGATAGAAGGGAAATAAACAATCAATTGCGCAAAACAAAGCAAGAAGAGAGG
AAAAAAGCTAGGGATAGTAGCCTGCTCTGGAGTAAGTTGAAATAGAGAAATCATTTTTCTTTTATAGACAAAGCATGAGG
TGAAATAAGTGGCGCAATTAATGAGAATTAATTTTATAATTAATCACAAAATTAATTGTGAAATTTAATTACTAAACGGT
AATAAAACGGTCAAAAGATATTTTCTTTTATGAAAAGAGTTATTCTCGCCGGGTCATACGCCCCCACATTTAAAATAAAA
TTTAATGAAAACTTTATTTTCAAAAACGTAAATCTTGGTTTGCCCGCACCCTCAAGCATACTCAATCCCGCAGCACATAA
GCACCGCAAGCTCGCAAGCGTGCGTGCTTCGGTGCGAAGCACCGCACATGTGTGAAAGGTATATGTGCACCAACTATCTC
ATTGGCTTAGTCCTCCCCCAACCACAAAAACTTCTAAACCCTAATGGCCCTCCCTTAGTTGCATTTTTTGTGGTAATAAA
GGGAGAACTCATCTCTAGTCTCTCCAATGTGGGACTAAAGGTTCTTCACAAAAAAGTGAAAATGACTTAGTGACTCTTAG
TGACCCATTGTTCCTAAGATCCATTCCTACCAAGACCAATAAATAATTTTAAGTTCATTTTCTCCAACAATCTCCCACAT
GAATGAAAATTAGAAAGCGAGAAATACCTCTTAGGCAATAGGTGTCCATAAGGTCTTGAACCTTTTCTTAGTGAGAAATT
AGCGGAACTAGTTGATCGACAGTGAACGCGATGTCTTGAACTTCCATTGTTTGGTGTAGTTCATCAATAACTTCCACGCG
TGATATCTCTCTAGGTGTTGTTAAGTTCGTGCCATTGTGTCCATTTTGGCTCTGGACGTATCCCGTTTCTCAGAATGCTC
TAGAGAATCATCTCAGTTCTCATAGGAAGCGGCCCACTTCCTCATTCAGATAGGTGAGTTCTATCAAGAGTGTTTACTGC
TACACCCCACTTCAATCTTAAATTGAAACTACAGAACTCATTAAGACTTAATAAAAAGTCAACCTCACATGCAGTCACAC
TATCACGTCTACACCATAGGGGAAGGACAAAGAATGAAATTCTATGATAGTAGTTCCTTTAACCCACCACAAATTAGTTG
CCTCATTCGAAACCTTGATCTTTGGATCTCCAGTCAGCAAGGTTGAGTATCCTTCGTGGCAAGTTTATTTGATGAGCTTA
AGCCCCATCCCCCTTGATGCATTACTAACTATCTTCCGGACAAACCTTTCGACAAAGGGTCCGCGATATTATCTTTAGAC
CTCACAAAGTCAACAGAAATAACGGCAGTTGAGATTAGTTGTTTCAGGGAATTGTGACTTCCACGAATGTGACTTCCCAT
TATAGTTGTTGTTTTTAGCATTAGCTATTGCAGCTTGACTATCGCAATGTATAGATATAGCTACATCTCTAATCGATGCA
ACAACCTAGAATACCCCCCTGAGTTTTCTGAACAAGCTCAAACATTATTTACTTAAATGAAGTTCAACTGAAAATGCAAA
ATATGAAACCCATAAACATGTAGCTTCACAAACATCCCATAATAGTTTTCTAAACTTCCCACTTTTATCATAAGGGAAAA
TAAATGAAATAGAAAAAAAAGCTTTTGTCAATTAAAAGAAATAGAAATAAATATCATGTTATTAAATAAATCTAAAATAA
ATGTATTGTAGGTGGAAATATTTCACAATCCAAGTTTTTGGAGGAAAATTGTTTGGTAGGTGAAATAAAGAGTGGTAGAA
ATTGGGGGCAAATCATTTTCAAGATTTTTTAATTTTTTTTGAATTAAAACTAAAATCAAATAAGCAAATAAGATATTCAG
CTCTAAGAATCCTTGAAAATGAGACAGTTTACAATAATGCCACAATTTGCAACTTATAAGATGTTGCAAAAACGTTCCAG
GTGTGGTGGTTGTGTTGAGAAGGGACGGAAAATATTTTACAGAGAGACGTCAAGACAAGTGTGTTTACCTTGCTGCATAT
GCGGACACAAATATTTTACAGAGACATATCTAGATAGGTATGTTAACCTTGCAGCATATGCCGACGAAGACCATATCGTT
CGAGTTGGAGTTCAGTTATGTGGTGATTAATCATGGCTAGGCACTAATTATCAATTTCTATATACATAAACACTAAATAA
AATGTCATCTTCTGGATTGCGAATGGTAAATAATAAATTGAATGACCAGACATTGAAAAAAAAACAAACAAACTAAACTC
CCTAAATAGTGAAACAATTTTGAAATTTAAGTGCCATTTAGACTAATTATGTGTGTGATTTCGACACTAAGAGTGTCATT
TTAACTAATTAGGTCAAGTTCTATATATCTCTCAAACAATTTAATTTGTCCATTTTAAGCTACTATATATGGACCTCTTA
AATAGATAAATTCACCTCTTAAACGCTCAATTTTGAAGGTTTGAAGATCACGTCAGAGTTTTTGTCGAGTGATAAACACT
TTATCTCTCTCTGGCGACAAACACTCTGTCTCTAGCTAATTATTTTAAGTATTTTATATTCTTCTCTCATATTTTTTTAG
TCTTTTAGGGCGTCCACAGTGGATCGACCATCCCAAAAGGCCAAAGACTAAATTTTTTAGTCTTTGGTCGGCCCAATAAC
AACCATATATAGTCGGACGGTGTTCTAGTGGAACGCTTGGTGTTGGGCTGTGTCCCAACATAGCGCTTGGAAAGACGGGC
AAAATTCTAGCATAGTGTTTGAAACAGGCAGAACCCTAGCATAACGCTTGATTTGGTTCGGGAGGGGAAGATAACGCCTG
GTAGTGGACGGTATCCTAAGACCACGCCTAAGAAACGGGCTGGGACATACCGGAATTTTTTTGCTTCCAATTGGTCGGGT
TTCGGTCCATTAGACTAGCTCCAACTTCCCGATACGCCACTCGAAAAACTGAACTTTTAAATTTATCGGACCAATTCGAT
TTTTACCAAGCAAATGTTTATCAAATTATCAAGTCGGTTACCAGCTTCGCTAAATATTTTGTCTTACAAAGAAACTGTTC
ATTTGAACTGCTTTATCAGCAGACAAGCACAATACTGACATCGAGGGTCATCGAATCTGTCAAAGCTCCATCGTTTTAGA
TATAATTTTTGATATTTATATAACCAACCAAATGATATGAGCCACCTAGTGTAGCTGAAAATCATCTCCAAGCGAACATA
AAGTTTTGATACTGGGATTCTGCTGAACAAAAACCTTGTTTTAAGGGTCATCTCATTGTCAGGGTAGTCGGATACCGGCC
ACTGTTTCCAAAACAGTCTTCCGGGTAGCCACCGAGGTGGTTGGATGCTAGCCGGCCTGATAACACACCGTTTTAAACAG
GTGAGGGATGATCAGTCCCAGTGTCATGCCACCGTTTCCAAAAGGGCCTTCCGGGTAACCACCGATATGGTGGGTTCCCA
ATTAAGGCCTGACAATCTCGTCGTCCCAGACGCTTCATCCACATGTGGTGGGGGTGTCAACTATGGCCTAGTAACTCACA
GTCGGTCCAATCTGATAAGCTTCATTTCTCAGATGATATGAACTACTTTATAGAGTTAGTAATCATCTCTAGATCGATGA
TATGAACTATCACCATCGGTAGCAACCATCATTCTCAAATGGTATGAGTTGCCTTCAAAGGCAACAACCATCTCTAAGTC
TCACTAGAAGTATGAATTGTCTTCTTCACTTTTCACTTAGATGATATGAACAACCTCGAAGAAGTTGTAATCATCTCTCA
AGGTAGTATGAACAGCCAGTACTGCAACTACCTGGTCGTGTCGTAATCAACCAAAATAATCGAGTTCTTACTCTTCAAAA
ATAGATTTAGGTATAGCAAATAAGAACAAGTTCATTCCCACAGAGAGGCAATTAAATTGTTATTATTCTTAGTTACGCAA
GTAAACAGGGGGGTTTTATGTTGTGAATTAAGCTAAATTAAACGAAAGCAAATTAATAGAAACGTGTATCAGGGAGAGAA
ACATTGGTTAGAGAATTCATCGTCCGTTTTCCAACATGTTATCAATCAAAGCATACTCAACATTCATGCATTAGTAATAC
CAAAAACCCTAAAGTAGCCAGTTATCTCGTCTACTTCGGCAAAACTCCTAATATCATCAAAGAATGAGTACCTCCACCCT
TTGAATTCTTAGCACCGGATAACCTGAGTGAGTACCTCCACTCGAGTTCAATCCAATGATAGCTATGGTCTTTGTGAGTT
GAGATTAATCTAAGTAACCCGGCGCAATTCGCCACTCGGATTCAACCTAGGTCAAGCTTCTACACATACTTGCATGGCAA
TTTTAAGTATCGTTAACAAATATGCTATACTACTTGTAACCGGAGGCCCTCGACAGAATCGACTCTCAGAACTCCAGTTT
AGTTGTAGATATCAATACTTATTTACCTAATTTGCAACTCAAATAAATCAGCAATCAATCATATATAACACTATATTCGG
TAGAACATGAACGATATTAAATAACATGAAATCATGAGATATGCGCCATTCAATTAATAAACATGTTTTCCAACTTCAGA
TTACATCCCTAACCAATATGAAAGGTTTAGCTCAACATGGGTTTCTCAAAACCCATGGAAATTAATCAAAATATACTGTA
CTTAAACCCGGAAAGAGTACGAAGAACGGATACAGCTTCGAAGGATGGTTGCAATGGTGGACAGCAGCCTTTTACGGAAG
TGCTGTTTGTTTTTACGCCTCTTCTTCTTACCTCCTCTCCTGTCTTGTATGGTATGGTAGATGTCCGTGATATGATAGAT
AGCCAGCAGCAAAAACTCCCTTTTCTTTTATATATCAAGTCCTTCTTTTTAGCTCAGCAGCAGCACCATGTATCCAGCCC
TTTTACGCCAATAGGATTCTTGTTTGTACGTGAGTGGCTAAGTCCAAAATATTGTTGTTTCACCACCTTTCCTTACTTGC
CTCAAATTCTCCTTTTCCTACAAGAACTCCTATATTCTTTATCTCAATTTTCACCAAAAGAATCCATGAGAAACCGATTT
TTCTTCTTATAGCTAGAGTTTGCCACACTTCCCTTTTGCTAGTCCTCGAGCAAACTATCAATCTAAACTAATAAAAAGAA
ACAAATACAACTCCATTTCGTCGAGTAAACGGTTACACTTAGCATGTGCAACAAGTCTTTAAACCCCTAGGTGTCCCTAG
TGGACGAGTATAGTCTCGTGAAGGTTTACAAGAGGTATACCCACAAAACCTGCTTCAACTTCCAAAAATTCCAATGCACC
TGCATCCAAAAAGCTACGAAGACATATAGTTTCTACATACCAACAATAAGGACTCAGAAATATATAAAAAAAAAATTATT
CTCATGCTTAATCCTTGAGTTTGGAGAAAACCACCAAATAAAAGAGTGCCGGTTCGAGAGTGACCGAATATTTCTGCCTT
ACCAATAGGATTTTATGAATTTGACACTCAAAAGACGCACTTTATGGTTCTCACATATGTGCAGGCAAGAATAAAGGTAG
AAGGCCTACACATGTTGACCTTCCGAATCATATTAAGATGTTATCCCATAAAAAGTGGGACAAGAGAGAACCCCTTTTTA
TTTTTCTAGTGACCTCTACGAAAGGAAATCAACCATTATGCGAAGATGGGAATTGTTACTTACCTTCTCATCCGGTCGAC
AATCAGCACCACTCTCCCAACATCCCATAGAAACGTCTTCGGTATCAACTGTAGATAATGAACTCTTGAACTTCGTAGAA
CTTGACGATTTTTAGCTCTTTTTCTCTTCACGGCCTGTACCACTTCAAGCACTGTAACTCAGAATGAATATCTCCGGGTA
CTGTAACTCAGAATGAATAGCTCTAGGTCAGCAAAAAATAAATTTTCTTCTTTTTTTTCTCTTTATTCCATATTCAACAA
CTCTTTTTCACGTTTTTTCACGTTTTTTTTTTTTTTTTTTTTTTTTTTTTTTTTTTTTTTTTTTTTTTTGTACGTGAGTA
TGCTTATTCTCCTGGATACTTTTGCTATTTTTCTCAATTTCTTGATTCGTGAGTTTTTTCTCTTCCGGTGAGTTCTATTT
CGACTCTAAATCTGTATAGAATCCACACCTTTCGATTTCTTTCGCTTCTGTAAGTCTTCAACATGTTTAATTGTATTGTT
GCTTTACTCAAATATTAATTTTTCTCTTTGAATTGTGGCTTGCACCTTGACGGTCTTCAACTTTCCTTCAAATTTTGATG
TTCCGCTTGTTGATGATGCTATGTTTCTATGGACGTTGTCGAGAGAACGATGCCAACTGCAAACCAAACTACAAGAATAA
GTTAGCAATTCTGATGACACCCTCATGATTGATAAAAATAGCACTCAAGAGATCAAAAATAGTGTTGAAAATTGGTGCGA
GGTTAGGTAGTTCATCATTTTACCCGGAATTAACGCAGATGAAACACTCTAAACGTATAATTGAAGGTCTGGTGCCTCAC
TCATGGGTATTGAATGATCACAAGTCTAACCTGTACTCTCCTACCGGCAATTTAGGTCCATTTTGGTCGGCTCTAGCCTC
TCAAAAACTAAGCACTCCGAATGTAGTTCTCTAATATTTCTAAGTTCAGTTGTTTCGAGTAGAAGTCCGTATGTAAACGT
AGCTAGCCGTATGCTAAGTGACTCTAAAATCTCTAAAAGTTGAAGGTTTTCATGCAAATGTGTGTATGCTTCAAAATTCT
ACCTAAAAATCTATATGCCTAAATACTCCCCACACTTAAACTTTACATTGTCCTCAATGTGAATTGAATCGTCCAATGTA
ACGTCAAGATGGGAAATTCTACATGCTCTAAAAATAAAAATCAGCAACAAAAGATAGAAATACAAAACCAATGGGTTGCC
TCCCATTTAGCGCTTAGTTTAACGTCTATAGCCCGACTCTCTGATCGCCCGTAGACCAATAATCTGAAAATTTGGGGATC
CACCCATAAAACAATCTGCATTGCAAACGTTAACTTCACAAAAATATTAATACAAGAAAATAATATTGAAGTTATCGCTC
TATAGAAGTTTCCCCCACACTTAGTCTTTTCTACACTCGGAAGTGGATAAAGAACATAGAACTCGGGAACTTCTATAGAC
TCCTCTTTGCTAACCTGCACAGAATGAGAATCAAGTGCTTCCAAAAGAAGCAAAGTAATTTATCAGTACTTCTGAGGCAC
GTAAATCCAAGCCAAAAAGAGGTAAAGGGAAAGGATTAAGAAACAAAGGTTTAGGAAAACCTTCTAAATTATCGTGAATT
GTGGAATCCTTCTCTTTTTCAAAAATATGTTATGAATTACTTACTTCTTGTATGTTGTGGTCCTCTATCAAACCTTCTGA
CTGCTCTGCCTCATTAAAAATCTCGGCACTACCATTATTAATATCATCCTCGGAAAGTTCAATTGGGTCTTCCACAGTAT
TAATCAATTCGGTTTCAATCTCAACACACTCCTCTTCATTTTCATACTCACTGTAATAAGAATCTGCATCGGTTTCCCAA
CCTTTGTCAGAACGTCGATTAATTTCCATATGGATGGCCTTACTAATTTCTTTGAGAAGCTCTTCCGACGCTCCGTCATC
CTCCAACTCGCGGAATAATTGAAAAAGTTTATCAATATTCAAAAGTTTTCCACCATTAACTACAGTGGAATCTATTGAGC
ACGACTCTTCCCTTTGAATGGGTGAATGATCATTATTAAGATCAAGACTCGAGTCAACTACACAATCATCATCAACCAGA
ACTGGAGTTGGAGTAACGTCATCACTGTTGTCGGGATTTTCGAAAGGTTCAAAATCATAATCGTATCCCATAGAATAACG
TCGTTCACGTTCTATTTCCAAAGCTCTTATAGCTTCTGCAATTTCTTCATCTGATGCCCCGTCATCTATCAATTGCTCAA
ACCTTCTCTCAAGTTCTCTCAAACTTGGTAGTCTTACACCATTACTTGTGGTGGAGTTTCTAAACCTGATCTCATCCCGT
TGAATAGGTGAATGATCATAATTACGATCAAGAGTAGATTTAGAAAAACCATCATAAGCATAATTAAAAGGGTACGTGGA
ATATTGGTCATAACCAAAGGATTGGTTGTGATTATACTCCCCGTATGGTTGGAAATTGTCGTAGGGTTGAGACTAAAACT
AAATTGATTACCATCATAAGCTTGATTTTGTGCACTGTACATGGAGGAGTACCTAAAAAAAATTCTCAAAATTCGGTTAG
AAAAGAAAAAGAAAAAAAAAAAATCAGCAAGAAAAATAAGCAGAAAAATAAAAATAAAAAGAAACTAAAAATACATAACA
ATTCGCTATGCTTCCCCGGCAGCGGCGCCAAAATTTGGTCGTGTCGTAATCAACCAAAATAATCGAGTTCTTACTCTTCC
AAAATAGATTTAGGTATAGCAACTAAGAACAAGTTCGTTCCCACAGAGAGGCAATTAAATTGTTATTATTCTTAGTTACG
CAAGTAAACAGGGGGGTTTTATGTTGTGAATTAAGCTAAATTAAACTAAAGCAAATTAATAGAAACGTGTATCAGGGAGA
GAAGCATTGGTTAGAGAATTCATCGTCCATTTTCCAACATGTTATCAATCAAAGCATACTCAACATTCATGCATTAGTAA
TACCAAAAACCCTAAAGTAGCCAGTTATCTCGTCTACTTCGGCAAAACTCCTAATATCATCAAAGAATGAGTACCTCCAC
CCTTTGAATTCTTAGCACCGGATAACCTGAGTGAGTACCTCCACTCGAGTTCAATCCAATGATAGCTATGGTCTTTGTGA
GTTGAGGTTAATCTAAGTAACCCGGCGCAATTCGCCACTCGGATTCAACCTAGGTCAAGCTTCTACACATACTTACATGG
CAATTTTAAGTATCGTTAACAAATATGCTATACTACTTGTAACCGGAGTCCCTCGACAGAATCGACTCTCAGAACTGAAG
TTTAGTTGTAGATATCAATACTTATTTACCTAATTTGCAACTCAAATAAATCAGAAATCAATCATATATAACACTATATT
CGGTAGAACATGAACGATATTAAAAATAACATGAAATCATGAGATATGCGCCATTCAATTAATAAACATGTTTTCCAACT
TCAGATTACATCCCTAACCAATATGAAAGGTTTAGCTCAACATGGGTTTCTCAAAACCCATGTAAATTAATCAAAATATA
CTGTACTTAAACCCGGAAAGAGTACGAAGAACGGATACAGCTTCGAAGGATATTTGCAATGGTGGACAACAGCCTTTTAC
GCAAGTGCTGTCTGTTTTTACGCCTCTTCTTCTTACCTCCTCTCCTGTCTTGTATGGTATGGTAGATGTCTGTGATATGA
TAGATAGCCAGCAGCAAAAACTCCCTTTTCTTTTATATATCAAGTCCTTCTTTTTAGCTCAGCAGCAGCACCATGTATCC
AGCCCTTTTACGCCAATAGGATTCCTGTTTATACGTGAGTGGCTAAGTCCAAAATATTGTTGTTTCACCACCTTTCCTTA
CTTTCCTCAAACTCTCCTTTTCCTACAAGAACTCCTATATTCTTTGTCTCAATTTTCACCAAAAGAATCCATGAGAAAAC
CGATTTTTCTTCTTATAGCTAGAGTTTGCCACTTTTAGGAAACCGACTAGGAATAGGAAATGTGCTAAGTTTCCTAATTC
CATCCCCACAAGTTATGGCAGCTCCAAAGCTTTCCTAATTCCATAGAACCTCCACAAGCTAGCCATGAGTCCACCAAGGA
TAGCCACCTTCCACTCGGACCACTCTAGCTCAACAACACCTCCACATGACCACTTAGCACAAGCGCACTTTTGCTTCAGC
CAACTTAGCGCCTGGGCGCTGGCAGCACCAACTAGTTAGCCACCATATGGCTTTGCCCATATCTTCCTCATACGAGATCA
GAATGACCTCGTTCTTTTGCCGTTGGATTCGTAATTCAAATTCCTACATTATGGAAGGTGAAAGGACTGAATTCAGCAGA
GTTTTACTGGCTCCTCGGTAATTCTTCCCTTTAAGCTCCATTCTGCGGATTTCCGGACTGTAACCTGAAAAGATGACAAA
ACTTCGAAAGTAATCGAAATACATAATAATTCACTCAAATATAGCAAATAAGGATCAGGAAAAACTACTTAGAATGTATG
ATTTATGCACCTATCACTACCTCTTACTGCCAAGGTTAAAATCATCTCCGAATGGATGGTATGAACTGCAAAGCAGCAAC
CAACCTTTTCCCGACGATATGAACAACCTTAAGAAGTAGTGCTGAACCGCATAGCGGCTGGCTACGTACCCTCTCCGTAG
CTCGAAGGGATCAAGCACGACCATAGTTCGTCTTTTTCGTTAAGATAGTATGAACTACCCTCAATGGTAGTAACTATTTC
TTATTAGATGATCTAAACTATCATAATTTGATGGCAATCATCTCTTACATAGATTATATGAACTGTTTGTCATAGCAGCA
ACAATCTCTGAGATAGTATGAACTGCTTACCCAAGGAAGTAACTATCTCTAAATATAGCAATAAGTTAGATAATATAGAC
AGTATGAGTTGCGTAGCAACAACTGTCCTTCACACATCCCATCACCAACAGTCACTTCAGAAACCACCCATTGACAAGAT
GTCAACATATATTTGTACTTGTACCTGCAACTTTTAATTAACAGGTTAATAAAATATAAAATATACACAAGGATACTTTA
TATAAATCATCCATTACATTAATCATAACGAGGTTAAAGAGCATACATTATAGTTCTAAGCTGTAGAATAGAGATTTAGT
GCTAAAGTGTCATTATAAAAAAATCTCCACAGTTAATTCGAACAAAATATATTAAACAACACACTTAAACAATTTATAAA
CATTTATATACTGTGTTATCATTCAAAGGATTCATGGGATTGAATAGCAACCACACTTTTAATTATAAAGCTCACTACTT
TATTGTAGATGTTTTCATGCAAAAATACCTCACTCTCTGTACATATCTTATGTACATTAGCCAACTAGTTATGGAACACA
AGTGTATCAGTTTTTCACCGTATCGTTCTGTATAGAAAACAGAGGGGATAATCATTGATATCTACTTAGGTTGTGCCAAA
TGTTGTAAATTAATTCTTTGGTGGATTCCACCACTCTTACACCCCTCTTACACCACCACCTTATCATCTCCTCTTCCACC
TCTTCACATCTTTCACTTCTTGGTAACCCCCACATTTAGTGTAATAACTTAGGTTTAATACCTTAGTTATGAGAATGCAT
TCCATTACTTACTAATGTTAATGCTATCTTTATCATCCTCTCTTGTATTAGCCTATAAATTGAGGCTCATTCCTTTGTAA
TGTATACTACTATTTAGAATTGAGAAATTCTCTCTTCTTCTCTCTATATTTCTTTTGTGCAATAGTTCATCTTTTGATTT
AGTTTATAACACGTAATCAACATACTAGCTCTCCTTAGCGGGTCGTCAATTGACCACGATGATGATCAAATTTCTATTGT
GATGAATCTTACACAATAAGGTAAAATACTATATATCTTTTTTCTTGTTTTTAAGAAAAACTAAAATCAAAATCTTTTAC
TTTATATTCATGAGTTGAAAAAAAAAAAGACTGTTCCACCTGAAGTTGGAACTCAATGTGACACAATATGGACAAAAGAA
GTTCACTCGGTTAGTCGGTCGGTCCCTGAAGTGACCCGTAACAAAGTGACATCATGTCTCTATCCGCGGTTCCTGAAGTA
ACATGACCCTGATGTTAAGACAATTTTATTTTACAAATAATGTGTCCACGTGTACACTGGCAATGAATATTTCGTCAAAC
CCGAAGATGACGAAATTGATATTTAAATTATGTTGGTACTGTATCTGTATATGTTCTTTATTTATTTTGATTTTTGTTTA
TTTTAATTATTTGTCTTGAAAAAAAAAAAAAAAAAAAAAAAAAGGATTCCAGAAACAATCCATGGGATGTTATTAACTCC
AGAAGTAGTCTAACATGCAAATTATAAATTTTTGTAGCAATCCAAATTATTGTGGGTTCCCGCAGCAATCCATAAATATA
GACTCCAGAAGTGGTCTATGAATTTTTTTGGATTTCAGTTATCCATAAAATTCTAGGTTCCCGAAGTAGCCCATAGTTAC
TAAATACTTTTGTTAATGGTTTTATTATTTTTCTCTCGTCAATCTATACTTTTGTTGATGGTTTTATTATCAAAACTCAA
AATATATGTCATATTCTTTGCTACAAGAGCACAATTTTTACAGCATTAAACGTTTCCGACATATTGATTGATTAGTACCA
ATCAAACGGAATTTCCCGCTCAATTTTTGGTAGTACCAATACAAGAGCATATGACTATCGTTTATAATAAATGCTAATCA
GGGTGCACACTGATAAAGTATACGATGTCAAATTTTAATTACATATATGAGCATGGGTGATCTAAAATTATTAATTGTAA
TATTATGATGAACAATCCGAAGAAAAAAAAAAGTTTTTCGGATGACCTACTTGGATCCAAGGTCATTCACCATAATATAT
TTTGCATGAATAATACTAGATGTGATGAGACTTCTCGCCATTAGAGGGAGGAAAGCAGTCGTTATAAGAACCTCATGAAT
TGGTCTCATCATAATTCTTGCACCAATTCGGTATAAGGTGGAGAAGTTATTCATTCATTATGATATGCTTGAAGCATTTT
ATTCATACAAGAAGAATAATTAAAACTCATTTGTTGTTGCACGTATTTTGGCATTAGTTTATGTCCCTGCAGGGCATGCC
ATGAGTTAACAATAATTGAGTCGTCTACAACTCATATGAATTGTTGATGAAAAAAATGAAATAAAATAATATATATTCCT
TGATAGAGGAAGCCAATCACGCTGGATCAAAATAGTGCTCCCGGGGAGGCTATTGATAATGTTCTCAATGAGACTATTTA
ACTACGATCTTTAATTACCGAGCCATATTTATCTCCTAAAGAGGAATTCATTCCTAAGTGGACAAGTGGTGTCGATATTA
AAGAATGATTTTTATACGCGTATATAATCGGAGTTATTGTCGAACATGTATTCAGAGTAGCGACAACCATACATGTATTA
TAGACAAAATCATTTTTCGCAGAGAAACTGCCGTGAAGTATCGACAATATGTATGGTTGACTAATATGGGTGAAAGGCAT
CCATATTTGGTTGTCCTCTCACTAATAAACATCTTTTGACATAAATAAAAATTATGAACCCGGAAGGTTACAAGTTTGAT
GCTTAATTAGTTTGCATGAAAGTGAGACGAGAGGAACAAGGACGCTAATTGCACAGCACCAATCGTGGCATCTAGTTTCT
ACAGACACTTGAGATCTGTGAAATTACATCATCTACTCTTAAATGATTTGAAAATACCCAATACTTTGGTAAGTATTGTG
TACCCCGTTGATAGATGAATTTTAAGGGAAACTATTATTTGCCAGTTTTACATGTTATAGTCTGACATAATTGTTTGTTA
TCGAAGATAACGTTCGTGTAAACTTCTAAAAGATTACCACAGGTTATACTTCCTTATTGAAAGAATTCAAGATAAAAGAT
CTTGGAATCATGTTCAAAATTATTAAGCATTATAATGGTCCATGATTTTGTCAACTTTAGAAAGTTTTGACATGTTTACA
TGGATAAGTACGTAACCTCCTAATAAAACTTGTGTAATAGCAATCTACTTTCATCTCGGTAACGGGTATGTAACACTCTC
TCTGGTTCGTATTACGTACTAATTACAAGTTGTTTTTGTGCTTGATTTTATGTATAACTTTATATGTTATACTTGAAATT
GTTCGGTAGTGAATTTGTTTGCCAAACTTAATTACCACTAATATGGAGGCATTGTGTATATTGGTTTTTGTAGTACCTCT
AACATTTGATCTTTGCTTTGACGGTTTATTTAAAGTCTCGTAAGTAATGAACTACAGATAATCAGTTTCCATTTGTCAAA
TTGTTAGACGATACAACATCCTTTTTGCAGCAAAAACGATGATCATCTATTATTGTTTGAAAGGAATTTACGAAGAATAA
AAGATATATCAGATCCTACAAATCAACCATTGGGAATTTGACAAAGACAATTCAACTTGAGATTTGAAATTAAGTTATGG
AAACATAAAGGTCTCCATTACCAACAAATTTTTTTTGAGCTGAAGATGGTTGCTGATTAGCTACTTGTGGTAAATCAACT
GAGATATCTTGTTTCTGCTGGAGGATATATTGGACTTTACGAGTTGTACTCTTTTTCCTTAGTCAAGGTTTTTGTCGAAC
TGAGTTTTCCTTCTCAAGGTTTTAACAAGGCAATATATATATGTCCAACTCCTTTTCTTAATCTATCTACAGTTGTACTC
TTTTTCCTTAGTCAAGGTTTTTTCCTTATGGGTTTTCCCGACAAGGTTTTGATGAGGCAACGAACTTGAAGAAATTTTCT
TAAAGAGATATTCGAAGACATTATTGAAAGACAAACTTATATCTTGTTTTGAACAAAGATGGTCAGTGATTCTACTTGAA
GATCAACATTATGTAATCAGTCTTTCTATACTTCTTTGGGTGCACATCATCAGGGGGAGAACATCAGTATTGTGTGATAG
AAATTTATGCGTGTTGTACTCTTTTTTCTTCGCTTGGTTTTGTCCCAATGGGTTTTCCTAGCAGGGTTTTTAATGAGGCA
ATATTTGACGCGTCCAACACCAAGATATGATTTGTACTCTTTTTCCTTCGTCTAGGTTTTATCACTTTTGGGTTTTCCTG
GCAAGGTTTTAACGAGGCAATATCATAATAGAGTGGTGTCATCCAAGGGGGGTGTTGTAAATTAATTTGTTGGTGGATTC
CACCACTCTTACACCCCTCTTACACCACCACCTTATCATCTCTCATTCCACCTCTTCACATCTTTCACTTCTTGGTAACC
CCCACATTTAGTGTAATAACTTAGGTTTAATACCTTAGTTATGAGAATGCATTCCATTACTTCCTAATGTTAATGCTATC
TTTATCATCCTCTCTTGTATTAGCCTATAAATTGAGGCTCATTCCTTTGTAATGTATACTAATATCTAGTAATGAGAAAT
TCTCTCTTCTTCTCTCTATATTTCTTTTGTGCAATAGTTCATCTTTTGATTTAGTTTATAACACCAAATTGATTTTTGTC
TCATCCAGACATAGTACTAATAACAACTAAATAACGTACCACAATATTCCTATCAATTAGATTTAGTCCAGCCCACTGGT
ACATAAACTGATGGAATAATTTATACTAAAAATTACACCAAACTCTACATCTGTATATCTCGTTACCGAGAAAATAAAAT
GCAAGCAAGAACCTCATGAATCAAACATCAAACCGCTTGAAGTAGTGGTCAGTGGGAAAACCTATTATTATACAGCTAAA
CCACATACTTTTCTTTAAGAAAAATGCAGAACACTAGAATTTGTTATATAGCCAAAAAAACCAAAACGAATTCCATTTTA
TACATCAAAAATAGGTCTAACTTGCAAGGTCTTACTTTATAAAAACCCAGCTTAAATGAGTAAGTACTTAAGCTTCATAT
ATAGAGCGGAATAACCCATCGTACCGGACTACCCCAAATTAAAAACTGATCATACTGAACTCCCAAGTAAATATATTACT
GCGGTTCGTTCCTTTGAACCAAAACAGTAAAGTACAAAGCACAACCAAGGTATATTAAGCATCCAATGTTATCAGGCCAT
ACACAAATTTTGTAAAAAGCCAACAGCTACAAATGCAGACTATAAAGTGAATTAAATAGACAATGGTGATTTCAAACTAT
ACCTCATAAAACCATTCTGGAACATCGACAAGATATTAGGTCGTCAACAAGACCACTCCGCAGTACCTCCAAGTTAAAAT
GTTAATTTAAAACCACTTCCTCAAGCTAACCAGAAAAAGAAATTAAGTTTACATTCATTCATGCCGCTGTTTAGTATGCC
TACATATTACCACACAGATCATGCATTTAACTACCGACCATGCCAATGTAAATTTAAAAGATATAATTCAAGCCTTCCCA
CTTCACCACATATACTCCATCTGAGATCCTAAAGTGTAAGATCAATATTGTAGCATTATTTAACCACCACAACTTAATTA
CAACCATCAGTCCGTAGACATGAACTAGAAATCTATACACCACACAATAAGCAACATATTAATCCAAGAGAATTAGTGCA
CCATGTATTATATGAACTCAAGGTTATACATGCATGTGGAAGTCAACAGTAGGAACATATAGCATATATCTTCAATTTCT
TAAATTTTGTCTTGTCAAAATGGGTGTCACCATTTAAGAAAGGCATAGAAACAAGGTGAGTGCAAAAATTAGCCATATAC
AGAGGATCAAAATATGTACTTGCTTGTTGTAAATAAACCCAAGAAAACTAAAACATGAGGAATAAGAGATCATCATCGCC
TAGTAATAGCTGCAGTGGTAGAATAAACTTGTGCACAACTCTCTTTAATCCAGGCCTTTGTAGCATAACAGTCAAATAAA
CTTCATCATTCTTAGTTCCACTACCATCAGTCTCACTGGCAAGTAGCCCATTTCACCATCTTATGACCTAATTTCTTAAT
CCATGGACTATAAATCTCTTTAAGATCCAACTTCATATCTTTCTTCAGGTGACACAAACCCACCAATTAATAAGAACTAC
CTTGGTCAATTGATTGAAAATCCATTTCCTCCCGATAAATCCTCAATTTCAAGAATAGAAAGAAAAGAAATCCCCTAACC
AGTTTGTTGGGGATAAAATGATGTTCGCCCGAAGTGACATCATCACGTCTCGAAATGACGTCATCAAATCTGATGCAACT
TGGACCGAAGCGACGTCATCATTTCCCGAAGTTATGTCATCAATTCAAAACTCCAACTTTGACCGAAGCGACGTCATCAT
TTCCCAGAGTGACGTCATCAATTCCGAACTCCAACTTGGACCGAAGCGACGTCATCATTTTCCCAAAGTGACGTCATCAA
TCTCGATGTACCAAGTCAATTCCGATAGACCAAGTCAATTCCGCACCAACTTTTGGATTGAGGTCATTTTGAAGATAAGG
ATAATAAGAACACGTGGCGGATCTCGTTGACACATGGCGAAACGTGGTGAATCCTCTACGACACGTGGCGAGCTTAGAAG
AATTTTCATCTACACGTGACGAACTTTGATGACATGTGGCGAAGGGCTTTTTATTAATTATCATTTATTTTATCCCTATA
AATACAATTTTAGAGTGAAGAAGAAGGGGATTTTTTGGCCCGATGGAGGCTTCCTCTACTTCATTCTCAACTGTAACCCA
GATATGAATAAAAACTCCAACTTCATTACCCATGGATGTAGGCTAATCATGGCCGAACCACGTTAAATCTCATGTGTTAT
CTTCATTTTTGTCTATCTTTATTATAATTTTTGGTTGTTTTTTGCCCATAAGAAATTCGGCAGAAACACAGTTTAAGAAA
CTAATTCTCATGAACGACATCAACAATTCTATGTAACCATAGCTCAAAAGAAAACTTCCTGATTTCCATTTTCAAACCAA
GTTCTTAATTTTTCAAAGGAAGGGCGGAGATTGCCAGAGAAGAAAATACGAAGAAGGGGAAAAGAAGACGGTGAAAAGAA
GAGAATTTTCTTTGTTTTTATCACTCTGGTACGGAAATGAAAGAAGTGTCCTTTGTTGTTCTTGTCTAGCCATGTGTCAG
ACATGTTTAAATTTGGTTTCAAACACATCTACTAGTTATGCATATTGTTTCTACCAAGGGATAACTCATTTAGGACACAC
ATCAGATTTAGTTAAACCCGAGAAAAGTACGGGTATGACACGGGCGGTGTCCCAGCATCAGACCTGATGGGGCGGTATCC
AAAAATCACGCCTGGTGGAGTATCACATGTGTAACAGAGCGTGTGAGATGAATGTGACGGGCGATGTCCTAGCGCCCCGC
CTGGGATTCCAAGCGAGTTGCTAGCAGTCCGCCCTATTCTCTCTTCCTTCTTCTACAGCCGCAACACCACTTTAGATCAT
TTCTTCTCCTGTGAAGCTCCCACTTATAAACTCCGCCACCATAGCTCCACCAGCAGCACCCAGCCTGGTTTTGTGAGTAA
CCCATCGTCAATTTCGAAGGTAATAACACTAAACTTTATTTTTATAAGTGATACCTTAATTTATAATCCGAAGAATACAT
TTAGTTTTGTTTAACATTGTATTTTGATTTTGAATATGAGAATTGAAGTTATAGTGTTTTAACTCAATTGAATTTAGGGG
TATTGAATTTATAATTGATAATGAGAATTTTAGGATTTAATTGAATAGAAGAAATTGTTGAATTTAAGTTAAAATTCGGA
TTAATTTTTTGTTGGTATTTTAGTTGAATTGAAGTTATAATTGATAATTATTTGATTAACTGAATAATATTATTCTTTAT
GAGATTTGGGTACTCTATTAAGTTGAATTTTATTTAGGCCTAAAATTTACGCAGATTCTGAAGATGAACGTAAATGATCT
GTATGTTGTTGAAAGAGCGCGATGACCTGGGGGTTGGATCGACTTATCAGGATTGAACCTGAAGGGGGTGGGGTTGTTGA
TCCACCTAGGGATGTTGATTTGGTGAAAGAGGTAGTTCAACCACCAATCATTGTTGATTTAGAGAATGAGGAAGTTCAAC
CACCAGTGGTTGATAACCGAATGTCTGTTATAAGGGATCGAACAGATGTGTTGGTTAGGACACTGACCCGTTCGCTTGAA
CTTTCTACTTAGATGTTATAATCTTGTTCTTTATGTTGTTGAACCTTATTAGTAATTTTATAGCAAATATGATTCTGTTA
ATTTACCGTGAAAGAGTTGCTTGTAGTTTGTGAACAACATATGCAGTTGCAAATTTATTTTCTTTATTACCTAGTTATAA
TAGTATGACAATATCTTAGTTCATACATATTCCAACAGTTGTTTACATATTTATTGAAACTTAACCTTCTTACATGTTTG
ACATAAGTAGTATTTGTTTCCAATGGATTCAGGTTTTTTAGAAGTGAGCCGCTTCATCTTACCATCACAACATGGACCTG
TGCAGGTTTTTTAGAAGTGATCATCTTCCCCACATGAGTAGCAGTAAAATTGATTCTCTTGTAACCACTTTTCATCATCT
GGTAAAGTTGGTGGAATAAGTGGTGGAATACCTTGGTGTGAAGCTACATAAGCATTTAGCCAGATGAAAACTCCACAATA
GTTGCACTTCACATAAGGTTGAGATCATGTATTTCCTTTTTTTGCTTTTCTGAGAAACAGATACCCCTTGCAGTTGGTTA
GTGTGCATTTTCTACCTTCCCAAGGATAATCTCTAGCAACATGACCAGCAGAAATACAAAGAAAACACGTGGTAATTGGT
GATGAGCTTTAACCCTATATTATGTATGTTTTGTTTGAAATTTTTTCAAGAATTTGTTGTTGTAGCAGAAGATGAGACTT
TGCTGGTGATGGTGGTGGAATAGGGTATAACAATGGTCATTTTATAACTGGAATACCAACGGTCATTTTTTTTGAAAAAA
AAGAAAATCAGACCGTTGGATCTGAATTAATCTTAGATACTGTTAAAGGCATGCGAGTTTTTAAAAAATAAAAAATTTAA
AATTTAAAATAAAATTATGATACATTAAAAGATAACAATATATCGGTTAAAAATAAACTGAAAATAACTAAATTAGTTCA
TAAAACTGCCCTTCACAAAGGTTTAAGGTATTCCAAGAATCCTTTATGGTTAGTTTAATCTTTTCTTCAAAATCTCTCCC
TTCATAAGTTCGATGTACTGTCTTGCTACCGGATCCATCCCCGAGAGATCCATCGTCACTATACGAAACTCCTCGTCTGC
TTGTTTCCTAGCTTGTTTTGCCGCAAACTTTGCCGAAGAGTCAGCTAGTTTTGCTGTAAACTCGGCTTCTCTCTTCGCCA
TCTTCATTTATGTTTGTTCTGTATATTTGGTGTTGAAGTTTTGTTGCTCTTTAATAATAGTTTCCATCATTTCCTGTTGG
CCGCTACATTTTTCTTTCCCTTTTGTTTTCTGTCGTTTCGCCTCTTTTTTTCCCATTTGACAAATATAGTGTTAGGGATA
TCTCCTATGTCTTCATATCCACTGGAAGCGTCTAGGCTTAAGTCCTGTGTTTCCCGGTTGTCCTCACTGCTTTCATAATC
TGACTCAGCTTGTGATGAATCGAAAGCAGTTATCGATCTTTTGGAATATTTTATATTATCTAACATAATTGTGTAGCACT
CTTCATGCTTAAAACTTTTCCCACCATTAGCTTCCTTGAAAAGCCTCCTTACTTCTGCAATCTATTTTTTGAATTCAGTT
TGTGAAGGATATACAATTCAAACAATGTAATCGTCAAAATTAAATGAGTAGTTACCTTATTTTTGGGGGCTCATCCAGTA
TGGTGTTCACGTTCCACTTCCGCCTCCTTTGCAGATAAAAGTGCCATATCTTTACTTATAATTTGAAATCGTTTCTGAAG
GGAAGTCCAACTGCGTTGTGGCATCGAAGGTATGGCTTCTTTCATCTGATATAATATGTGAGACCATAATCTTTCTTCTG
ATTTAGATGTACCAATACTACAATCTTGAGATATTGACAAATGAATTTTACACATCGTTACATCTTCAAATGTAGTAAAA
TTTGGACCTCGTGGTCTTGGTGGTGCCATAATTCTAATCGATTCGAAAAGTAAACTGAAATGGAAAAGAACTTAATTATT
TTCGAATACTAACTAGATAGCAATGAGTGATTTTAGTAAAATGAAATTGGATTAGTATTCCATATATAATGTCATAATAT
AGTCGTTGCCGTTGCAACGGTAAACTCAACGGTAACATCACTCAACGATAACAACACAGGCGTTACTCCACAGTCAGGCG
GGCTTCTAGCAACATACCATTATCAGTTATATTGCAAGCGGAGTTATAGGAGACCGCCTGGTGTTGGGCGTTGCTTTAGA
ACACCATTTCGATAGGGCGGAGATTTTGAGTCCGCCTGGTGGTGGCCGAGATGCTAGAAGCACGCCTCATCAGACGTTAT
CTTAGTATTACACTTGATCAGGCGGACCACTTCAATACCGTCCGTGTTTTCAAGCGGTATCCTACGAAGCCGATTACCAT
CAAGCGGTATCCTACGAAGCCTCTTACAATCAAAAGTTATCCTAAGACACCGCTCGACTAAACTATGTTTAGTCCAGAAA
AATGTCTAAATCTAGTCTGAAACAATGCCAAAACCAGACCATCGACTGCTTTTAGTCTTACCGTTGCGCTTCAATTTTAT
GGATTATCGACTACATATAATCTTTAGTTCGTTGTTTGATCGTCCCATTGTGGACGCTTTTAGCATACTTTTATCATACA
AAGGGTTCACTAAATATATTATAATATATAAAACCCCACCTAACATATATAAATAAATTTTTTATTGTTAAGAGTCTCAC
AAAACATGATTAAACATTATTCTACTTAAATTTACCAGCTTTACCATAGTGGAGAAACACATTTATCCGTCCATCAGCTG
GCTGGGTAATTAACCCATTTGATAGGGGTGAATAGGAACTGGCTATATGGATGGATATTGGCACTTCCCAAGAAAATAAG
GAATCTAACCAATCACAAAAGGCAGGGGAGGTGGTGTTTAAGCCAGCCCCGCATAGCTCAAGCCACAAATTCACGTGCTT
CATGTGGTTCATACGGTGCTGTGTTGTGCTAAAGATTCAAATTTGATATGTTGTGCCGTGCTAGAGGGCGTGCTTTACTA
TATTGTACCAGAAAAATAATCACTTTCCAAAATCTCCTTGTAAGTACCAGGGGTAACAATTTCACGAATTTTTATTATGT
TATAATATATTCAGACGCGTAATAACACGGATTTTATATATCATCATAAAAAGAAAAGAATTTTTTTTCTCATTGTTTGA
ACCTTTATCCTTTAAATTGATAATAATGTTATATAATGTGTAACTATAAAATTAATAATAAAATAAGAATAATAATTTAT
TTTATTTGGATATGTTTGGCGAACCTGAAAAATCATATTACAGAAAACATAAATAAAGAAAACGAATATCAGAACAATAA
AAATTAAAGAAGAAAAAAATTCAAAAACTAGCTCGTCGTATGGTGCATATCAATCAGATAAGCAGATATAATTGATTTGC
ACCCACCACATCCACAACACTTATCATCTCTGTACCCATACAATATCAAAAGCAAATCAATCAGAAAAGCATTTACAATT
GATTTTGTCATGCTTTTTGCTGAAAAATATTTTATGCCATTGTGATTACTGATGCACGACATTTTCCACTAAAAACATAA
AAGGTAACTAATGCACGTGAAACCCGTGATAATCAACATTGAAAATGGCTCTCCAAATTGTTCTTGAGATTTAAAAAAGT
ATGAAAGTGAGTGGATGTCAGTCTAGTGCAGTGGTAAATGTCAGGATTTTTACCTACTCTAATGTCAGTTCCGTTCTGGT
ATTAGTTATCCGGACCACGTAATACATGAGTTTAGAATGATATAATGAATAATAAATAACCAAGTATAATTAATAATAAA
GAACGAGAAATTAAATTAAATTCACATGATATATAATATTTATAACGGTTCAACAATATATATAACGTGTATGTATTGTC
TATGTCCACTAGAACCGCCAACTCCAATCCATTATAAAATAATCAGACACAAACATAAAACACCTTATATTAGTTCAGGG
ACCAGATAAAGGGATGCTTATATTGGGGCTCGCATCCCTAAAACAAATTTCGACTTAGTTTTAGAAATTTCCAACCTAAA
ACAAATTATATACGGATTTATGAATTACTGGATTATACGGCCTTACAATTTTTGTCATGTAATCACCAAATTATCATTCT
CTATCATATTTTTTGACTTTTAAAATCCTACATACACCAATCTAAATTATACCACCAACATACATGTTATTTACTCCCTC
CGTTTCTAAATGATAAACCTTTTGGTTTAATAAAAAAAAAAACAATCATCTGAGCAATATTTTTATATTATTTTTTTTGC
TTATTTATCTTTAGGACAAAGTGGTCTTTTTGTGTTTAAATAATAAAAATAGTAGAGAGAAATCATAGAAAAAGTGGTCC
TCACGTGGATAAAATAATAATCTTAAAATATTTGATTTTTTATTTATTGTAACAAACTTTTTTTTAACATATCCAAATAT
AATAATCTTACCTATCATTTTAAAATGGATGGAGTATTGATTATATTACACATATAATACATATAGTTCAATAAAATCAT
AAAATAATAACACTTTATAAATAAATTTTTTTACAGACTAATATATAGCAAATTTTATATATCAAATTTGTATCTCTAAA
ACGAATATACGTATATTCTGAATTTTCCCGGACTTCCTCCTCGTACAACTTTATAACCCACGAGACCTCGTACATTCCTT
GTACTTTGCAACCCACGAGAGGTCCGTGTATATAGATTAATGAAATGTGCGTCCCAAATTCCTGGGACCTGCCAATAAAG
TGGCCAGTTAATCATTGAGAAAAAGTATATATATTAACTTCTCAACTACTGACGGCAAGTCCACCTCTTGTCTGAATTAA
TAGCCACAAATATTTGATGTGGCCGACAGATGAAAATGATTCCAAGTTACTTTGAGTAAAAAGACATATTATTATATATC
TTATCATTTGCTATTTTAGTTTATATTCAAGATGCAAATATACACAAACTATACAAAGTGAAGCAGTAATTGAAGGTAGT
CTAAGATATGCTAGAGAAATAATTTAACTGACAACTTTATTTAATTTTACTTTCAAAAGTTACAGCTGATGGTATTATGG
AGGGGCATTCATATTAAATAGTTAGAATCCTATGTTTCATAAAAATAATATTTTTATAAAAAATTAACTTTTTATAATTT
AAAATATTCTTATTTAATCTTTGTAATTGAATTCGACTTCTGGAGAAGTATAAATAGGATCACTTCCACTTCCACTTCTG
GTTTTCAAAAACTCTATGTACATATGCATTGCATGACACATGTTATACTTTTTTATCCGAATGCAAAATAGATTTCTCTT
TTATAAACTTATGAGTTAAACGAGTTAGAACATCATTTATGCGACTAATCAATATATAAGTGTATGTTTTTTTTGGATTT
GTCCTTAAAATATGTTTAATTTTTGGGCGGAGAAATGTATTAAAATAGGGAGTGACATAAGTATGTTGAAAACAAAATTT
CATATTTTTATCTATGTTTGTTATGTAAATAATAATTGACTGGAGCATTTCAGATATCTACTTCTTTAAAAGACTAACTT
AATGGTATCTCCATATTAAACGGTAACCAAAACTCCCTATTTAGTTAAAAATGAATAATATCCACCTACTAATATTGTTT
AATATTGCTCGAATATACAAATACTAAAATGGTAGGGATTACCCATCTTACCCGTAAAAATTAAGAAAAAGGAGGACATT
TTTTTTATATTTATTCCAATAAATAGTATACATATTTAGAAAACTATGTAAAAAAAAATAATATGCTAAAATATTATTCA
TATGCATCACGACGGGACGGGGCCACATGAAATCAAAAGTTCTAATTGAACCTGGTGCATAACATGGGTTACATACTGAT
GTAGATGAGCAGGCTACAACCTATTTGGAGGCTAAAGACCCGAGTGTCGTAATTTATCTCAAGAGTGGTCCATTTTGTTA
CGATAAATAATGTTATTTTATGAGTACTTTCATTATTTTAGGTCGACCAGAATTTTCCAAAAATAGTAAATTAAGGTTTG
AGTTTGTTTAGTGGTTTTTTTTATCCTTTCTTGACTAGCAAGTTAAAGTTTTTTCTCAAGTCTATAAAAGAGTCCCCCAT
ATATTGTTTTAAGCGGATGAATTTGATTAATAAGAATTATTTTCTTAAACTTATTCAAGTTTAATTGATTATTATTTAGA
ATCGGAAAATCGAAGTCTAAATAATTATCGATGTTCATAGTCGATATTCCTAGGAATATTTGAAGTCTGAACAAAACCTC
TCATTTTTTTTATTTTCTTTATTATCCGCTGCATCAGTTTGTATCAGAGCAAAGTCGATTATGAAGGTTTCATTCCATGG
AGATCTAGAGAATAGTTCATTGAAGTCGTCCAAGATTTACTTGGTCGATATAACCTTTGATAGGAAGAAAAAGATGATAA
ATACCAACCCTTTTGCTAAAGGGAATTGCGAAGGTAGAACAAATCCACGAGAGGTTTCTGATCGTTTGAAGGCAGGAATA
AAAGTAGAGATCCTATAATTTCATGGTGGTTTGGAACCGGAAGAGTTTCTCTCCTTTGTGAATACTGTTGAAGAAGTATT
GGAATTCAAAGAAGTACCAGATAAAAAACATGTTTCGTTGGTAGCGACTATGTTTCGTGGAAGGGCTAACTCGTGGTGGT
AACAACACAAGTTGCTACTCAGTCGTAAGGGAAAACATAAGTTAATATCATGGGAGAAGTTAAAGAAACACATGAGAACA
AAGTTTTTACCACATAACTACATTGGATTGATGTACCAGCAGCTGCAAAACCTATGCAAGGGAGTACGTTCTACAGACGA
TTACACCAAGGAATTTTACCGACTACTTTCTCTTAACGACTTGTCAGAGCCAGATGAGAAAAAATTCGCTCGCTATATAG
GTGGTCTCCCTCAACCATATCAGGATACACTCAACATATTTTATTGCTGCTCTATTTTGGATGCACGTCATAGAGAAAGG
CATATAGAGAAAAAAATAGGGCGTAAAAGCTTCAATTGGGGTATCAAAGTGGCATCATCTCCACCAAGTAACTGTAGTAC
TTCAAAATATAGTATTGCTAGTAAACTTAATTCTTCTTCTACACCAAATAAAACCCAAGTTAACATTTTTGGAGGTAGGT
GTAATAAGTAAGGAGAATCTGGGTACAAAGCCAGTGACTTTCACAAAGCAGAACGAGGGAACATGGTATTTTTCAATAAA
AACGACCGTGAAGAAAATGTCTGGGTAACTGATTATGAAGAAAATCATGAGGATGATTCTGAACCTGTCGATGAAGTAGT
TGCTGGAGATAAAGGAGTTAACTTTGTAGTAAAGAAGTTATCTCACTCCACGTAAAGATCAGGGCGACGGCTGGTTAGTA
ACAATATATTCCATTTGACATGTACGATCCAAGGAAAAATTTGACGTCTAATTATTGATCCTGGAAGTTGCGAGAATATT
GTTGATGAAAAGGTCGTGAAACGATTCAAGATGGAAACCAAGGCACATCTATATCCATACAAGCTTTCTTGGCTTAAGAA
AGGGAATGAGGTGAAAGTAAACAAACATTGGTTGATTTCTTTTCTATTGGTAACAAATATAAAAATAAAATATGGTGTGA
CGTTACCAGTATGGATGCTTGTCACTTGTTATTGGGTCGTCCATGGGAGTTTGACAGGAAAAGTAGTCACGACGGATATA
AGAATACCTACAGTTTTTTATGGAACGACGTACGTATAATACTTGTACCCAGTAAAGAGATTGCACCTACACTATCTACT
GGAAAAACTACCAATCTATTGCCGTTTAAGCAGTTTGAAGATGAGATAGAAAATGCAGGTGAATTGTATGTGTTGATTGG
CAAAGAAGAAAAACAGGATGAAAGTAGTATCCCCATTGCATCTCAACCTTTAATTAAGGAATTTATGGATGTTTTTCCTG
ACGATTTTCCGGACGAGCTACCACCTCTCCAAGATATACAACATCATATTGATCTCGTTCCTTGATCAAGCTTTCCAAAT
AAAGCGCATTACAGAATGAGTCCTAAGGAGCATGAAGAACTTCGTCGTCAAGTGGAAGATTTATTACAGAAAGGATTGAT
CCGACATAGTCTAAGTCCTTTTGCAGTACCAGCCTTGTTGATTCTAAAGAAATATGGAACATGGAGAATGTGTGTTGAGC
GTCGAGCCATCAACAAAATCACAGTCAAATACCGTTTTCCAATTCCCAGATTGGATGACTTGTTAGATCAGTTGTGTGGA
GGAAGGTGTTTAGCAAACTCGACTTGAAGAGTGGGTACCATCAGATCAGAATTCGTGAAGGTGATGAGTGGAAGACTGCT
TTCAAAACTCGAGAAGGATTATAACAGTGGTTGGTTATGCCATTCGGTTTGACCAATGCTCCAAGTACATTCATGTGTAT
CATGAATCAAGTACTCAGACCCTTTCTCGGTACTTTTCTGGTTGTTTATTTTGATGACATTCTTCTTTATAGTACTAACA
TGGACTTTCATGTTCAACATCTTCGAGAAGTGCTCTCAGTTCTACGCAGGGAAAAATTATTTGCGGTCATCAAGAAGTGT
CCATTCATGACAGATCGAGTTTTATTTCTCGGTTATGCCGTAACCAAGGTAGATGAGTCCAATGTTGAGGTTGTGAAAAA
TTGGACTACACCTACTACATCATACGAGGTAAGAAGTTTTCATGGTTTCGCTTCTTTTTACCGGAACTTTATTCCCAACT
GCAGCACTATTATGGCACCCATTATTGAATGCATGAAAGGAAAAAAGTTTTCATGGTCTGAGGAAGCTGACGAAGTATTT
GAAGTTGTCAAGACAAAGCTGATAACTGCACCAATATTGGTGTTACCTGATTTCAGCAAGCCGTTTGAACTATACTGTGA
TGCATCAAAGGTGGGAATTGGAGCTGTTTTGAGTCAGGAAAGACGACCTGTAGCGTATTTCAGTGAAGTTGAATGGTGTT
AAGCTCAACTATAGTCCTTATGATATGGAGTTTTATGCTATAGTTTAAGCCTTGAAGCGTTGACGTCACTCTCTAATTCA
TAACGAGTTCATTATGTTTTTTGATCATGATTCTATAAAGCACATCAATAGTCAAGATAAGATTTCTTCTAGACATGGTA
AGTGGGATGCTTATTTGCAAAAGTTCACTTTTGTACTGAAGCACAAAGATGGGTCGCAGAATCAAGTTGATGATGCCTTA
AGCCGAAGGAGTATGACACTCAACACTATGCGAACCGAGGTAATAAAATTTGATTCATATTTTGACCATATTCTAACCGA
TCCAAACTTTGAGGAGATTGTGGATGATATCAGTTCAGGCAAACGAAGTGATTACCTTATGCATGAAGGATTTCTCTTTA
AAGGTAACCAATTGTTTATTCCTCATTCTAGTCTAAGATTGAAGATTATTAAGGAGTTACATGACGAGGGGAACATGAGA
AGGGATAAGAATTTCCAACTTGTTTCGAAGTCATATTACTGGACAACAATGAGGCGTGAAGTGGTTAAATTCGTGGATAG
ATGTCAAGTTTCAAAAGGAAAAGCAACTAATGCACGGTTGTATATCCCATTGAAAGTTCAAAGTCAACCCTAGGCAGATT
TAAGCATGGATTTCGTATTGGGTTTACCTCGAACTCATAGGGGAAATGATTCAAGCTTTGTAGTTGTGGACCGCTTTTCA
AAAATGTCCCATTTTATTGCTTGCAAGAAGACTACTAATGCATTGAAGGTAGCTGAATTGTTCTTCCGTAAAGTGTATCT
TCTATATGGATTCCCATGTTCAATCTCTAGTGATCGAGACAAAAGATTCCTTGGTTATTTCTGTAAAACTTTGTGGAAAT
TAGCTAATACAAGGCTTAACTTCAGTAGTGCGTTCGCTGGGTGATATACTACGGGATATGTTTGGAGACAATCCGAAGAG
TTGGGATTAGAAACTTTGCCAAGATGAATTTTCATTTAATCATTCAGTAAACCGGAGTCGGGGTACGAGTCCGTTCGAGG
TTGTTTATGAATACAATCCACGCTATTAGATTTAGCAACAATTCCTGATCTGAAGAGAATTGAAGTTCGTGTTGAAGAAT
GTATCCAACAGTTGCAACAGGTTCACAAGTTGGATGAAGAAAAGTTTCTCCGAGATAATAAAAGAGTCCTTTATATATTG
TTTTAAGCGGTAGAATTTGATTAATATCTTTTTAAACTTGTTCAAGTTTATTTGATTATTATTCAAAGTTGGGAAACCAA
AGTCTAAATAATTATCGTTGCTCATAGTCTATATTCCTAGAAATATTTGAAGTATGAACAAAACCTCTCTTTTCTTTCTT
TTTTTTATTATCTGCTGCATCACATACTAATATTGTTATGAGAAGTTAAATATGCCCGGTGGGTAGCATGGACACAAATC
TAGTATAAAGTTAAAAAAAAGTAGGAATTACTGATTAATCCATACATTGATATGTATTGTTTAAAAACATGAATTATGCT
TTTAGTCAGTAGATAATGATATGTACTGTATATTAATGTGAACTAGGTTTTTAGTCAGTACACTGAGTAATATGAGATAT
GTATTGTCGGGTATGTACTGAGTAATAGGAGATATATACTGTAGGATCACCGTGTGAGAAATAAAATTGGAAAACATTGG
TGAAAAAAAAACCAGTTGTGGCTAATTCTTTAAAATAATTTTCTTCTAATGATTGGGACTGATCTCTTCTTCCATTGTTT
TACTTGTCCGGTTTTTTGTTCTTTTCTTCATGTTGTCAACATTTATTTTGTTTAGATATGGGTTTCTCAGTAGATTTTAT
GATAGTTTCAACGGATTTTTGTAATGATTTCAGTGAATCTAGGTTTTTCTGGTTAATTTTCTTCGATCTTGTTGACGATT
GATTAGGAAGATCACTTTAATATTAGGAGAAATAAGGTACAAAAGGATGAGAAGGATTTAGGTGTATTGTAGAGAGAAAA
CTCTTTTCTGGAAGAAGAAGAAGAAGAAATAACGAAGAGTAAGGGAAAACATGATTTATTCACACGTGAGTTGTAACGGG
TAGGAAGGTAATTTTGTGATAAAATATTTTTGGACCTCCGGTTAAATGTTTTTTCTGGATGGACCATAGATTAAACGGAT
TCAGATATTTTGGACTAACCAACAAATTTCCTAAAAAATTATATGATATGAGCGACAAGGTGTTGCACCTCAATGCATTG
CATTGTGGCTGCCTACTACCCAACCCGTACCTTGAAGGGATCAAGCATGACCGTAGTTCATCCGAAGGGTCAATTCGAAA
GGAACAAGCAACATAAGCGTATTAATGCAAAGCCAACATCGATTCCAATTTCGTTGCAAGGCCAAAGGCCAAGCTAAGCT
TAGTCCGTACAGGCAAAGGACTTTCGCAAAATATATGTACCAGCTTATGCATAACTATCACTACTTAGCATGCATAATGC
ATTCTCGAGTACGCAACACGAATGAATGATGCTTTCGTACAATTCAAGCTTGCCCGGGTATGCTACAAGCATATTGACTC
TTATGCATCAAGTATGCACCAACGCATTGGCCATATTGCATGTATGTGCATTACCGCTCATGCACATTCTTGCAAATCTC
CCTCCATATATGTCCTAATCGTATTTTCATATATTTTGAATAGAAGGGTAAAGGACATCCATCGATTGCACTTTTTAATA
GTGCATTACTCGGGTACACATCACGGATTAGTGAAGCTTCCTTGGGTACGTTTCCTCGGGTACGCAACATAGAGCCAGTG
ATACATCTCAAGCATGCATCACGGTATAATAGTACCTTAACACTATAATGCATTCTCGGGTATGCTTCATGGCCATTTGT
GCTTTTCCTGGGTAAGGGTCATTTTGACTTGTGATGCATTCTCGAGTATGCATAAGGAATAATAGTTCTTAAGCACTATA
ATTCAAGGCCAATGCATCCACAACTTGATGCATTCCTAAGTAAGCTTTATAAGCTTATGGTGAAACTTCATCACACGCCA
TGACGCATCCATGAGTAAGCCTTATATGAAAATTACGGGTGTTACATTCTTACCATCTTCAAAGAATTTCGTCCCCGAAA
TTCAACTCAAAAACTATTGTGGACAAGCTTCATCAATTTGGATTTTCTGCGCATATGTCCGATACCATGATGCACAGAAA
TTCTCTAAGGGTCCAAATTTTGTTAATAAAACATATATTAGAAACTTCTGAATATGCGTCCCATACCGCATATCCGGGAA
TCCTGACAGGGTCTGTAATTGTCGTACACGCCGATTAAGGCCTTCCAAACATACATCCCATAACGTATGCTCGAGGATCA
TAAAAGGTATTACAACTCTACTAAGAAAATCAATTTGAATCCCTAAACATGTGTCCCATACCATATGCTCAAAAATGCAA
AAGGATTTACTCAAACAGGATCTTAAGTGCACGTTCCATACCATACATTTAAGATTCCCCAAAGTTCACGAAGATTGAAA
GAATCATCACAAATTAATAATTAGTTCCGAACATAGTACTGTGAGGACCAAACTCTAATGACAGTGCAGTCAGATGAAAG
CCATCGTCCCTGACGATCTTCCACTCGTAAGTGGGAGCTATCCAACCTGACAACGCACTCCGTCCCTAACGGATGTGGGG
TGATCATTCCCAATGCCAAGGGTAGTGGAATACCATCCGTCGTTCCAAATGGGTTTTCTGGTAAACTCACAGAACTAGGT
CAAGCTCATTCAAATCTTAGCGGAGTAACTGGCAAGTTACAATTTCTTTTTGTATAGGCACTTGGCCTGATTTATCCGCT
CTATTTTCGTACGAAAGTTGGCATACTCTTCCAACTTTTTCTATTTCCTTTGAAGGAAAATTTTCTAGATACAATATAAA
CACTCTCTTAAGAGTCAAAAACGCAAAGTCCCTAGTGATTTCTCAGAACTTGCTCTGATACCATTTGTCACGGAACGAAA
AATCCCACCTCCGGCGCTATGCACTGGTCAGGCCAGAACTCTCCGATGCGCGGCTTGAAAGACTGTAACCAGACCTCAAA
CCTAACTTCTCGCTGGCAAATGCAGGTAGATTTTGCTTCCCAAGGATGCTTTGCAAGCATGATACTCGAAACGTAATTCC
CACACTACTCCAATTCACCCCTTGTTCTGCAAAGGGTGCAAGGCCATAAAATCCAATGGCGATGCCTTTGGCATGCATCA
CTTGCTTACGAGCATTGTCCAGGCCTAAGTCACTCCTTGGACTAGCACCTAGGCCATTTTAAGCCTAATTTCCAATTTTT
TAACTCTACTTCGACCATGTGCTGGAGCCTTCACTGATCTTGCTCTTGCAAAGGGTGCAACATCCAGGCATATGCCATTC
CATGCCTTAACGGTTGATAGGAAGTATGAACAATCCATTGAATGGAATTGCAACTACCTCATCAAGTGTGGCAACAATCA
TCCCTTGACTTGGAATTGTCGAGCCAGATGATATGAGTTACCATAATATCGCAATCACCTCTAAATTAGATGATATGAGC
GACAAAGTGCTGCACCTCAATGCATTGCATTGCGGCTGCCTACGTACCCAACCCGTATCTTGAAGGAATCACGTATGACC
GTAATTCATCCGAAGGGTCAATTCGAAAGGAACAAGAAACATAAGCCTATGAAGGAAAATCCAACATCGATTCCAACTTT
GTTGCAAGGCCAATCTAAGCCTAGTCCCTATAGGCCAAAGGACTTTTGCAAAGTATATACCAGCTTATGCACAACTATCG
CTACTTAGCATGAATAATGCATTCTCGAGTACGCAACATGGATGAATGTTGCTTTCGTATAATTCAAGCTTACCCGGTAT
GCTACAAGCATATTGACGCTTATGCATCAAGTATGTACCAACGTATAGGCCACATTGCATGTATATGCATTACCACACAT
GCACATCCAAACAAAGCTCCCTCCCTATATATGTCCTAATCGCATTTTCATATATTTTGAGTAGAAAGATAAGGGACATC
CATCGACTGTACTTTTTAATAGTGCATACTCGGGTACACATCACGGATTAGTGAAGCTTCCTCGGGTACGCGTCCTCGGG
TACGTAACATAGAGCCAATGAAACATCTCAAGCATGCATCACGGCATAATAGTACCTTAACACTATAATGCGTTCTCGGG
TATGCTTCATGGCCATTTGTGCTTTTCCTGGGTAAGGGTCATTTTTGACTTGTGATGCATTCTCGAGTATGCATCACGCA
TAATTGTGCTTAAGCACTATAATTCAAGGCCAATGCATCCACACCCTGGTGCATTCCTAAGTAAGCTTTATAGGCTTAGG
ATGAAGCTTAATCCCACGTCATGACGCATCCCTGAGTAAGCGTCATGCGAAAATTACGGGTGTTACAAAAGCACTAGGAT
ACTAGCAATGAGCAATATTCTATTTATCAAATGAACATTAACTAACAAATAAAAGGGTGAGAACTGAGAAAAAATGGGTG
CATGGAGGAAACTAAAAATACTAATTTCTATTTTCCGTTGCTTTCGATCAGCCTCAAGAAATTGGAAGATTTCAAATAGG
TAGCTAGCGCAAGGTTTTTTTTTTTTTTTTCTTATATACGAAACACCACATAAGCATAGCGTGCCAACCCTTTAAAACGT
GTTAATAAATCAATTAGATAGAAGGTGTCATATAGTATGATACTGCGAAATATACCGTCCATATTTATTGTTGCATAAAT
AACACATTACACAGATTTAAACTTTATGAAATAGCCTATACCGTTTCAGTACGGATAATACCATAGTATATATATACAAC
TTAGTTGATGTAAAGTTCAATTAAATTTAAACCACACATCTTGTTATATATCTTGATAAATAAAAGAAGATAATTTATAT
AAGTAAAAGACTACACTTATAAATTACATTTAGTAAAAAAAGAAAAAATCGAGAAAAAAATATATTTATGTGTAGATGTC
ATTGGTAGCTTAATGTAGTATAGCTCCAGTTTAATCAACCGTGAGTCAATTTGTTAGGGTTGAACAACTGATAAATACAT
ATTTATATTTTTATAAGTGTCGATAATATATATTGTTAGTGTTTATTTTTATTTAGTATCTATTGTATTTTTGTGGGTAC
ACTAATAAAACCGGATTAAGTGAGAAAAACGGTTAAAACGTTCACGGACAGTGTGAGAAAACGTTTTTTTTTTAAGCATT
AGCAAACTTTTGTTGAGAAGAAATAAAAATTTGTTTGAGCCAATTTCATTTAATCAGACAGGTGATAACGGTTTGTAATA
TCTGACAATAAATAATACGTTTAGTGGTGGGGCCGGGTCAACGTAGAATCACTGCTACAAATGTAAGCCCTGGTGACATT
AATGTCTAAAATGAGGAGAAGCACCGAATCTTTTTTATCTTTATCTTTATCTTTTTCTGTTTCTTTTTCTTTTCCTTCCC
ACTTCGGGGTTAAAGAGAAAGCCATTTTTATTTATTGTGTAAGAAATGAGGATTTTTGGATCAAAAGATTTTTCTATTAT
TTTGGAAAGGCTTATCAGTAGTACTAGTGCTTGCAAAAAGTAAGGATTAAAGATCTGTAGCTGGCTAGCTATATATACAT
GTGATGTGCAGGGTTCACCATGCATATCATTAAAATCCATTATCTATCCTACCTACTGGGTTGAATCATGGAGCTCCAGT
ACTTTTCTTATTTTCAGCCAACTTCCTCCCTTTTTGTTCTTGTATCCATATTACTGATCAGTGCTGTTGTTTTGAGGAAG
ATATTTTTAAATAACTACTCTTCATCACCTGCATCATCAACAGAAACAGCGCTGCTTTCTCATCAGCGGCGGTCGTCATG
TGCATTGCCAATCATCGGTCTTCTTCATGTTTTCATGAATAAAAACGGCTTAATTCATGTAACTCTTGGAAATATGGCTG
ATAAATACGGACCGATTTTCAGTTTCCCAACAGGCAGCCATATGACTCTAGTTGTGAGCAGTTGGGAGATGGCAAAAGAG
TGTTTTACAGGCAACAATGACATTGCTTTCTCAAACCGTCCTATCCCGTTAGTTTTTAAGACTATATTCTATGCATGCCG
TGGTATTGACTCATACGGTCTTTCAAGTGTACCTTATGGAAAATATTGGAGGGAGTTACGAAAGGTGTGTGTGCATAACC
TCCTCTCTAATCAACAACTACTCAACTTCAGACACTTGATAATTTCTCAAGTTGATACCTCTTTCAATAAGCTTTATGAG
TTATGCAAAAACTCTGCAGACAACCAGGGAAACTACACTACTACTACTACCGCAGCTGGCATGGTGAGGATGGATGATTG
GCTAGCGCAATTATCGTTCAACGTGATAGGAAGAATAGTCTGTGGATTCCAATCAGACACCGAGACAAGTGAGCATTTTC
CTACAGTTTATGTTAAAAATGATTGATTTTATAGGTTGAGATCAAAGGGTATACATATATATCTTATTGCGTGCACATGC
ATAAACAGGTGCTTCAAGCAGTGCGGAACAACTTACAGAAGCAATTAATGACGCATCGTATTTTATGTCGACATCTCCGG
TGTCAGATAACGTTCCATGGTTAGGGTGGGTTGATCAACTAACTGGTCTTACTAGAAATATGAAGCAATGCGGAAAGAAA
TTAGACTTGGTGCTCGAGAGCATAATTGAAGATCATCGTCAAAAGAGACGGTTTTCTAGAAGTAAACAAGGAGATGAGAA
TTTTATCAACGAGGATGAACAAGATGACTTCATCGACATTTGCCTGTCAATTATGGAGCAACCACAGCTTCCTGGCAACA
ATAACCCTTGTCAAATACCTATCAAATCTATTGTCCTGGTATGCAATCGTAGTAGGATGACAAAACCAAAGGCTAGACAC
CGATTAGTAGAATCTTATCCATTGCATTCCTGCATTATTAATTGGTTGAAGTGGTAGATCAAAGAGTGTACAAACATGAT
CTGTTTTTGATGGGTTTTCTTGACTATTGTTGTGTTCTGACTCTAATCATGTATATATGCAGGACATGATAGGTGGGGGG
ACCGACACCACAAAACTGACCACCATCTGGACCCTTTCATTGCTACTGAACAACCCCCATGTGTTGGACAAGGCAAAACA
AGAAGTGGATGCACACTTCGGGACGAAAAGGAACGATGCAGGAGGAGTCGTGGTGGATTTTGATGATACTCGTAACCTTG
TCTACATCCAGGCAATTATCAAAGAATCAATGCGGTTGTATCCAGCCAGCCCCTTGGTGGAGCGACTGAGCGGCGAAGAT
TGTGTGGTCGGTGGGTTTCATGTACCAGCAGGGACGCGGTTATGGGCTAACGTGTGGAAGATGCATCGAGACCCAAAAGT
ATGGGATGATCCATTGGTGTTTCGACCAGAGAGATTTTTGCTCGATGACCAGAAGATGGTTGATGTTAGGGGTCAAAACT
ATGAGCTGTTACCATTCGGAGCCGGTCGACGGATATGTCCAGGTGTATCGTTCTCTTTGGATCTAATGCAACTGGTACTG
ACTCGTCTTATTCTTGAGTTTGAAATGAAGTCTCCTAGCGGGAAACTAGACATGACAGCGACACCAGGTTTAATGAGTTA
CAAGGTAGTCCCCCTTGACATTCTGCTCACCAGTCGTCGCATGAAGTGGTGTGTGCAGTTAGCCTCTGAGAGAGATAAAA
AGATGGAGAGTAGTGTTGTACCTGTAATCACTCTGAGCTCGTGCAAGGTGATGCCTGTTTTAGGCATGGGAACATTTGAA
AAAGTTGGTAAAGGGTCTGAAAGAGAGAGGTTGGCGATTTTAAAAGCGATAGAGGTAGGTTACAGATACTTCGATACAGC
TGCTGCATACGAAACTGAAGAGGTTCTTGGTGAAGCTATTGCTGAAGCACTTCAACTTGGCCTAATCAAATCTCGAGATG
AACTCTTCATCAGTTCCATGCTCTGGTGCACTGATGCCTACCATGATCGAGTCCTCCCCGCTCTTCAGAATTCTCTGAGG
TAAAATTTTTGATGAAAATTTTGAACCCAATTAGGCTTATATATTCTTAAACATCTATCAAATTTTAGATAAATCAAATT
GTTTTGTGTGATATAGGAATCTTAAATTGGAGTATCTGGATCTATACATGTTACCCTTCCCGGTAAGCTTGAAGCCAGGA
GGGAAGATAAGTATGGACATACCAGAGGATGAAATTTTTACGATGGACTATAGGTCTGTATGGGCAGCCATGGAAGAATG
TCAGAACCTTGGCTTGACAAAATCAATCGGTGTCAGCAATTTCTCCTGCAAAAAGCTTCAGGAATTGATGGCGACCGCCA
ACATCCCTCCAGCTGTGAATCAAGTGAGTACTTTTACTTGAAAGTTTTGATAAAAATTAGTGTTTTCCTTTTCCGGTGCT
AATTAAATTTCCAACATTTGACACCTTCACATGCATAAAAATACTACGTCTTATAGGTGGAGATGAGCCCGGCTTTCCAA
CAAAAGAATTTGAGAGAGTATTGCAATGCCAATAATATATTAATCAGTGCAGTTTCTATTTTGGGATCAAACGGAACCCC
ATGGGGCTCCAATGCAGTTCTGGGTAATGAGGTGCTAAACCAGATTGCTATGGCCAGAGGAAAATCTGTTGCTCAGGTTG
GTCAAATTCTCTGCACATGCCGTAGAGCAGTCTCTATTCTTTGGCCATCGTATTTGCATCACATTATACCGAATTTAACT
TGCATTTATATTACGTACGTACTGATCAGGTTAGTATGAGGTGGGTTTACGAGCAAGGTGCGAGTCTTGTGGTAAAAAGT
TTTAGTGAAGAGAGATTGAGGGAAAACTTGAACATATTCGACTGGGAACTCACTAAGGAAGACTTGGAAAAGATGGGTGA
GATTCCACAATGCAGAATCTTGACTGCTGATTTTATGGTATCAGCTAATGGACCTTTCAAATCTCAAGAAGAGTTGTGGG
ATGACAAAGCTTGAAACATCGATCTTTAACTCTAGACGTTTATAAGAGAAGCTTCCCGGCAGTCACAGATCTCATTTCCC
TTCCTATTGGTTTTGTACTCGCCTCTCTTGTTTTCTAAATAGAATCTGGTTTAGTTCCATCGTCTATAGTAAAGAAATAA
ATTTAGTACACTAAGCTTGTTTAATTTCTGTTGGATTGTAATTTGTAATGTCCAGAATTCTCTAGAGTAGTCTACATGTG
TCTAGTGTGAACTCTAGATAGTAAAGTCGGCCAAAACAAACTACATAGCTAAGTTTTTTATACCAACTATAAGATTAGTC
CTATGTCGAGAATTGTCTAGATAGTCTGTTGTAAAGGCTATAAATGGCCAAGAGTCAAGTATCATTTGTAAGTATCTATA
TCTATAATAACAAGGTAAGTTTACATTGAACTGATCTTGCTCCACCACTCTCTCTATCTACTAGGAGCTCTGTATAGCAA
TTATCTCCACACTAGTGGGTAGAAATTGCAATACGTGGACATTTTAGGAACGGAAAAACCAAACATAACCGGTTACTATT
CCTATATACCTGTCAAAATTAGGTTTTATTGGTTGGGTGTGTGTGACAATAATATGACTCTTTTGAGCTTAATTTGATCA
TGAATTCATGTGTATTCAATAGTACCAGTTGATTTACTGGTTAATGATCGTCGATTGGGAATAGGGTTTGGTTGTGTTTT
TCGTTTTATATGCATCTGTGAATGAAGATATTAGTTATGTTGAGTTTATTATACCTTTGTGTTAAAATATATCAAAGGTT
TATTAAGAATAAAACCTCCAGGGGGACAAATAAGATGATGCACACATCTAACCTTTTATCTCAGTCCCGTAATTGTTTTT
TTTTTTTTTTTTTTTTTTTTTTGTGTGCAGGAAAGATGAATAGATTGATATTGATTAAACCATTAAATTGTTATAGGCCT
TCTCCAAATCTTCTACCAGGAGACTTGGAGTGTAGACCCAGCGGCAGAAATAGGAATTTACATGTGGGGGCTAAAAAAAA
AATTCAATGAACACTCAATTTTAGTAATCCCAAATACGATAATAATAAGTGTGATAAAGCCATAATGGTAAATCAGTTAC
GGAGCTAGAATTCATCTTAGCGGTGGAAATTTTCAATAGCAGAAGTTTTATATAAGGTATATTTATTAATTTTTTAGGCC
TATTTTTTAGAACGAAATTGTAACCACATTTAAAATACAGTATTTTATACGTTCATTCTCATAATATAGTTGATTTGATC
TAGAATTATTCTCATATTATAGTTGAAATGTCTAATTCATCTAAGACGATTTCAATAATTATCAGAATGAAATGACAACA
CCCCTTAGCCTCCCCTGATTCCGTCGCAGTTGTACTGCAAAGTTTTTGCGAGTTCTTTTTATTCTTTATTTAGCAAAGTG
GGCAACAATCACGATAACATCACTCGATTTAGTATTAAGTTATATTGTGATTGGAGAACTGCAACAAACAGATGGAATAG
TACATATGTAATCAAAAATGAAAGTGATTAGTATTTCACATTTTGTATCAACTAACCTAATTAGTAACAAAAAAATTCTT
CATTTAGGACATCTCACCATGCTTTTTTTATAACTAATGGGCTAACTCAAATCTTACCTGGGCTAAATGATATTTTATCA
CCAATTATAAAGTCTTAAATAGGTTTTCCAAAATTTTGGGGTGGGCTACAACCTACATAAGCCACCCCCTACCTCCGTCA
GTGCGTAGACCATTCATCATTTGATAAGTTTGATCTTGCATACTTTACTAAAGTATATGTTCACAAGAGTTTGATGTTCT
CTTGACTGATGTACATAGAAACTATCAATTGGTCATAATATAAAATATATTGTGTTAGTTTGGTCCTGTTTATTTGGTCC
AATTGCTCTAAGATCTTTTTTTTTAAAACAGAGTCAAAAATATCATTTCTCTCTCTTCTAAAAATAAATAAAAAATCTTA
AAAGTTAAATATCTTTCAAACTACAAGTCGAAATTTAACAAATTTCATATATTCGGAAAGCTCTCGACGAGATCTACAAA
ATAAGTACCACTTTCACTATTTTTTGATGTGTTAACTTTTATATTATCGTTTAGCTAAAGATAAACTATGAAATGAACTA
TCATTACGAGTTCATTCTACAAAATGAACTGCTAGAATTGACTACCATTGTAATGAACTAACTTTGTGAGTTCATTTTAC
ATAATGAACTATCATTACATGCAAGAATGAACCACCATTACGAGTTTATTTTACAAAATGAACTGCTCGATGAACTCCCA
TCACGGGTTCATTCTACAAAATGAACTGCTAGAATGAACTACAATTGTAATGAACTAACTTTCCGAGTTCACTTTACAGA
ATGAACTACCATTACATGCTACAAAATAAATTGTTAAAATGAACTAGCATTTTGAGTTCATTCTACAAAATGAACTGCTA
GATAAACTACCAACCGCTAGAATGAACAACCATTACGAGTTCATTCTACAAGATGAACTACTAGAATGAACTACCATTGT
AATGAACTAACTTTGCGAGTTCATTTAACATAATGAACTACCTTTATATACTACAATGAACCACCATTACTAGTTTATTC
TATAAAATGAACTGTTAGAATGAACTCTCATTACGAGTTCATTCTATAAAATGAATTGTTAGAAAAACTAGCATTTTGAG
TTCATTCTACAAAATGAACTACTAAAATCAACAATCATACGAGTTCATTCTACAAAACGAACTGCTAGAATAAACTACTA
TTACGAGTTCATTTCTACAAAATGAAATGCTAGAATGAACTATTATTAAGAATTCAATTTACAAAATAAACTCTTTAATA
GTGTTTATTTTTTAGTATGAATTAATATTACCGATATCATGCAGATTAAAATTTCGAAAAATAGTGAAATGGGTACTCGT
TTTGTATATCTCGTCGAAAACTTTCCAAATATATAAAATTGGTTAATTTTCAACTTGTGGTTCGAGAGATATTTAATTTT
TAAGTTGTTTTTCCTCGTTTAAAAAAAATAAGAGAGAAAAAAGATAATTTAGTTATTTTAATATTTTTAAATAAATAAGG
ACCAAACTAAACTTCCTACTTTATCGGTGGACCAAATTAACTTAGGATTATGTAAAATAGGACCAAATTAAACATTTCCC
TTATTAATAAGCTTAATCCTAACTAAACAATCCTGGACAACACTATTTATAGCCTTTTTGTTACTAAAAGAGCTATTACT
GGCTGACACAATTTATTATTGTCTGTCTCCAAGTGCAATTGTTGAATTCCCTTTGGCACAACCCATTCCACTGCTTCCTA
AAACAGCTAGCGCTTCAGCTTGTTCTTCATCTATAGTTCTACTTGTACTCCCTTTTGCTGCTCTAAATTCACCTACACAA
TTCCTCAAGATTAGTCCAATGCATGCAATACTGGTGTCAAACTTCTTATCAAAAGAAGCATCTTCATCTATAGTTCTACT
TGTACTCCCTTTTGCTGCTCTAAATTCACCTACACAATTCCTCAAGATTAGTCCAATGCATGCAATACTGGTGTCAGACT
TCTTATCAAAAGAAGCATCTGTATTTATTTTTTTCCGTCCAACTTCAGGACATTTCCAACTTTTTGTTGAAACAGTTGGA
TGATTTTGATCTGTAGTGGAGATATTCACAAAATTTTCCCATTCAGAGAAATTTTTATGAGTCAGCATGACTATGTCTTG
AGGATTAACCTTCACATTATCAAACACAACTGAACATCTGTATCTCTAGACTGTCCACATGCTAAAACATATAAATCTTA
AGGATGTATTGTATGTCAGCAAAATAATATGTATAAACAGTTTTGCCTATAAATACTGAGGATGATTTCAGCGTTATGGC
AAGGTTTTTAGGTTAGCAGAAGTGTGTTAGAGAATATTGTGAGCGTAGAGAGTCTCACCCCAAGTTTGTAACAAGTGTTT
CACCGTTAATGAAGTCTTCTTAGTTCCTCAAAGTGGTTAGGAAATGAATCTTTACTAGGAGATACTATTACGTTTATTTA
CATTTTTTCATGTCTTATACCTAGATAGTAAGCTTTAATATGTGATTTAATCTAACGATAGAGATCAACGTCACTGTTTA
GTTAGAAAAATGGTTACTACAATAATGTATTATAACAAGATCAATTATCACCTTTTCAATGAATCTTTCCTATTGACCGA
TCAATTTAAATTATCACCTTTTAAGAAATGAATACAGGGCCTAAAAATAATTAAGAACTACATATTAAAATTTGGAATGG
TTGTTATAGGGGTTATGATACAGGAAGATTTATGGAAAATAAATTTATTATTTTACTACTATTATTTATATTTTATGAAT
ATTATTTTTAATAAAAAATAATTTCCGGATTTATTATTTAGGGTAATTTTAAAAGAGTCTAGAAGTTTATTTTAAGAGTT
TTAATAAGTTAGGAAAGTTTCCTAAAGGTAGTAGATACCTTGGGAGACAAGTTTATAGGTTTTTGATAAGTTTAGAGTTT
GTTTAGTAGGAGTTATCTATACAAGGAGCTCCAAAAACGAAAATTAGAGTTTGAGTCGGTTTAGGGGTTTTTTCATCCTT
TCTTGACTAGCAAGTTTGGGTTTTTCCCCAAGTCTATAAAAGAATCCTCCATGTATTATTTTAGGGAGTTGAATTTGATT
AATAAGAATTATTTTCTTAAACTTGTTCAAGTTTAATCGATTATTGTTTATAGTCGGGAAACCGAAGTCTAAATAATTAT
CGTTGTTCAAGTCGATATTCCTAGGAATATTTGAAGTCTGAACAAAACCTCTCTTTTCTTTCTTTTCTTTATTATCCGTT
GCATCAGTTGGTATCAGAGCCAAGTTTGATTCTAGGGTTATTTGATGTTATTAAGACGAGTAGTCAAGGTTAATAAATTG
TCACCAAGACAAGATCCGAGAAGATGTGAATATCTGATCAAATCAAAGAAGGAGATTGTGGATGTGATAGAATATTATTT
GAAGAAATCACTGAAATCTCGATATAAACCATGCTTGCTTATAGAAGAAAACAATATTACAGATAACGACTTTGAAGACT
TGTTTTGCCGTCATGACAATGATGCACAAAATCAGGTTATTGTTGAGAGATATACAACTCCAATCTTTGATAAATATCCT
GATGATGAGGAGGATATGAATTTTTCTTCTCAAAAAGGTGAAGAACATCACGTTTCTGACAAAGAAAAACAACCCCAAGA
AGTTTCACAGGATTTAATGGAGTTTCATGGTGAGTCATCTAATTTTGATAAACTTATTGTTTTAGAAATTCCTGATATTG
ATAAATTGTCTTTGCCCGAGAATAAGCTAGTTGTTGATTATTGTGATGCACAAATGGTCTCTCATATCTACCCTAACAAG
AGAGAATTTGTTAAATCAACTTATGAAGATCCGTTTTGGGCTTCCATCATATCTAATGCTTCTATGCGGTGCATAAATTA
TTTTTTACAACATCAATTCATGTGTACGAATATTGTCATCAACGAGTTACACATGCAGAACATGGTACCGGCAAGTGATA
GACACATTTTAGTGTCTAAATTGCACCTTAATTTCTAGTGAGTTAGTATTCGATT
>Par_flye_v1-0_contig_11585_plus contig_11585
AAGGCACTAAAAAATCTCCTTGGTTGGCATACTTATTGACTACGGGAGGAAGTACCACGATGCGAAATTCGATTCTTTGT
ACACGAGTTTGCACTCAAGCATACTAAAATTCATATATAAGTCACGGAGCTCTACTATGAGATAGTCTCACTATGGACAT
CAATACCCGGAGTCAAAACTAATCACATGGATAGATCAAGAAGATGGATATGAGAAAAACATAGATGGTTTTGATGTTTA
CTAAGTGATCGGTGTTTCCCATATCAATACAAGAAGGCCAACGCCAAAATGAACCTATCTAATGGACTGAGATACTGAGT
CGACTAATATCATTAACCGGCATATACAAAGGGAACCGGTGGTCGACAATCCTAATTCTAGATCAACACGTGCGGGCATA
TACAAGGGAAGGCGGTCAATTTATTCTTTGAACATTAATTTTTTTTTTTTTTTTTTTGCATGATTAGATCTTTTGGATCC
AAGCGCATGCTTCTTGTCACCCAGTTACATGATAGTTCCCGTGGATCCCTGCATTCCACGCTTGTTTAGCGACGGAGACG
GGGAAAAACACACATATTGCTATTCCCAAAGTGTTAATTTTATTTCCGGTTGGTCTAATTGGTCTAGTCTTTTTTTTTTT
TTTTTTTTTTTTTTTTTAAAGTAACTCAATCACTCTATTTCACCTAGCAGTGGTAACAACTTGAATCGTGAGCCCACCTA
ATCACTTAGAGAAACATAGTTTAAAAACAAAACAAAATAAAAACGAAGTGAAAAGGACTCAACGAGATTGGTGAAACTAT
CATGTTATTTCTAACACCTCGAGCTCAGTGCTTTTATGAATAGACTCTTTAGATGTTTCCATCTAATCAGATTGGTTCCT
CAACTCCTACAACCAAAATGCTTCCATCCACTTAGATTGGTTAGTGCCATCCTTAATAAGCATAAATTTCTAGGCTCACG
GAGTTTATTTATTGTAACAAAAAGGTAACAAAAGTTTCTACCCCACCCCCAAACTTAAATCTAACATTGTCCTCAATGTT
CTAAAGATAAAATTAAAAGCATGAACAAAGAGAAACTGTTACCATTTGAAGTAAAAGAGTTAAGGAAAGATATTACCGTG
TCGCATGAATATTGGGTTACCTCCCAAGAAGTGCTAAGTTTAACGTCTTCAGCCAGACATTACGTACCCATAAAATGGCT
AATTACCCTTTCAAATCGTATATCAATAGTCGAAACAATTGTGGATCATCAAAATCAATTAAAACTGCCACAATTATGAG
ACAACCGCACCAAATCGAGAAAAATGAGCAGACGGGAGCACATCCTCATCCAAGGTTTCTGCCCAGACAACTGGTTTTTT
CTGTGGTGCCCACTTGGGCTTCATATGAGTATCTTGATAAACGGATTTACCCAAATAACGAGTCTCAAATAGCTGGATTC
CCCCTGGATAGTATCAGGAGGATCGGGTTGTGGAGTCAGAAGAGACTCGGGTAATACCTCAGACACACTAGGCTCGAGTC
CCGAGTTAGGGACTTCAAATAGGGATACTTGACGATTTACCCCCAAACTTAGAATTTTTGGTGTCTCTAGATAGACTAGT
CACAATATTCCTAATTTCTAGACCATTAGGTTCTGAAAAGGTCAATTGCTTTCTCTAATTTATAATCGGGTGGTTCATCC
TCTAAATGCATCTGAGGCACACAAAGCGTAGGAATTATATGTTTCATATCCTCTATGGGCAACCTAAAGTTTCCTTATTG
TCTTGAAGTACGGTCATTTGGCCTGCTCTCATGATCACTATCCAAATCGGAAGCTATAGGCAAAATCTCAGATGGGCCTA
AAAATGCATAATTAGGGTCCAACTTAGGAGGATCTCTAGGCTCTTCGAAACAAGGGCTTAAGGTAGATTCGGTAGCTAGT
AATGGTTCGAACCTAGCTTTCCATTTATCGATATCTAACATAGGAATAGAATCCAAAAGAGCATTTACTTGTTCAATGTT
GCTATCATCGTATAATCCATGCTAAAATGAGTTATACAACTCTCTAATGGATCTTCCAATATGATGTTTGGTAATGACTC
CTGAACTAAGGTTCCTATCATGTTCACCTCTTCAATGCATGTGTCATCTAGCTCAGAATGCAGCTTATTGACATTAAAAA
TATTCAACTCAATAGTCATATTACGCAGATAGATTCATAATACCAGGTTAAATGAGTTTATGATCGCATTAGACGTAGCT
AAAAATGGGCGACCTAAAATCACAGGTATCTGGTTCTCTGGGTCAGGGACAGGTTGGGTATCTAAGACCACGAAATCCAC
AGGATAAATAAACTTGTCGACCTCAATAAGAACATCTTCTATCACACCACGAGGAATTTTAACAGACCTATCACCAATCT
TTAGTGTTATCTTGGTAGGTTTCAATTCACCAAGTCCTAGCTGTAAGTACATGGTACGGCAGTAAGTTCACACTAGCTCC
TAAGTCAAGTAAAGCTTTATCTACCCGATGTTTTCCTATCGTGCAAGCAATGGTAGGGGCACACAGGTCTTTATATTTAG
GAGTTGTGTTGTTACGAATGATCGAACTTACATGACTAGCTAAAAAAGGCTTTTTAGGGACACTAAGCTTGCGCTTTCGC
GTACACATATCCTTAAGGAATTTGGCATAAGCCGGAAGTTGCCTAATTGCTTCTAGTAACGGGAAGGTTTATGGTAACTT
TCTTAAAAACCTCCATTATGTCATTAAAGTTGGATTCACTCTTTGTTGGTACTAATAGCTGTGGAAATGGGGCTCTAGGC
ATAAAATAGGGCCTCTCAGGAACAGAATCGGCATCATCAGAGATTTTATCAGTCCCCTCAGCTATGGATGGTCCTGAGGG
GTGAACTACAGTATGCTCACTATCGGGCATGGTTACCGATTGTCTACTACTCTACCACTCTAAGGGTTCTAATTGAATTC
AACGATGAGATGGTTTTTCACCTACTTCATGAACACCTCTAGGGTTTGGTTGTGTTTGACTAGGAAACCTACCTTTTTCT
CTCAAGGACTCATTTATCAGACTAACTGCGTTTTTAACTCGGCAATAGCTTGACTATTTTCTTGCCCTATCCTGTTACTA
GCTTCTACACTTTGTGAAAGTAATTGGTGCATCTTTTCAGTGTTTTGAATAAATGAGGCAAGAGTTTCTTCTAGACTTAA
AATTTTCTTATCGGACTGATTTTGAAACTGAGCTATTCCTGAAGGATTCTTAGTATAGCCAAAACCTGGGGGAGCATTCG
AATTACTAAACTGACCTTGGTCCTTAGACCATGAGAGGTTCGGATGGTTTCTCCAACCAGATTATAGGTTTTACCGAATA
TGGGTCAAACTTTTGACGGTTATCAAATCTAGTGTTATTATTATAAAGAGCATTGGCATGCTCTTCAATAGTCTGGCCTT
CCCAAAAAGGCTCCACCCTACCACTAGCGTGACCCAATTCTAAAGCTTCTAACCTTTTAGCTATTCGCAATTTTGGCATC
GATTCAAAGCCTCCTTCTACCCTATTAACGTTTCCTCTTCCTAGAAGAATTGTTTTCTTGGGTTCCCTACTATTTTCCCA
TTCTTTGGGTCTTTTCGGCGATTTCATGCAAATATGTCATCGCTCGATCAACTGTTTGGTTTTCAAACCCACCCACACAT
AGACTCTAACGTGGTCGTAGTGGAATAATCTAAACCCTCATAAAAGGATCCTCGAACTAACCTAACCTTTTCAAGACCAT
GATGAGGACATTGGGCTAATAGATCATTGAACCTTTCCAAATACCTATACAAAGATTCTCCCTCCTGTTGAGAAAACGTG
CAAATTTGCGTCATAATAGACGATGTTTTATGCCTAGGGAAAAACTTGTTCAAAAGGCGGATGTAAGTTGTTCATATGTT
TCAATTGAACCAGAAGCCAAACTATATAGCCACGATTTGGCTTTATCTTTCAAGGAAAAGGGGAATAACTTTGAGTTTCA
AAGCATCATCATCAAGGTTTCTAATCTTGGTGGTACTACAAATTTCCTCAAAGTCCCTAACATGAAAATAGGGGTTTTCA
TTTTCTTTCCCTAAGAAGATTGGGAGCAGTTGTAAGGTCCCAGGTTTAAGTTCATAAGTTGCTTCCGTTCCAAATTAACT
TTGATACAAGAGGGACGAGTAGCCCTAGTCGGGTTCAACAAGGCTTTCAAAGTTGCCATTTCTGGCACTATCGGAATATT
AGGGATTGTCTCCCCAGACGGACGTTCAAAAACGGACTCTTCAAAAATTGGACTTTCTAAATTGAGGTAATCGAGACGCT
TAAAACTACTAGGTTTCTCTTTAACAAATCTACCTAGGGCGTCTCTTTTACGTTCAGGCATGCAAAAGAATAAGGAAGGG
GATTCTATGCAATCACAAATCAAGGCCGACTCAACCAGAGCAAACCTAGAGATTTCTAGCAAACAAAAAGCATGATGGCT
CCACTTAGATTGTTTCTAGACCAGCTTCTAATCCTTCGAAAGGGAATTCGTTACAATTTAAGCAAACCCCTATGGAATCA
ATCTGAAGTCAAAGTGAGTTGAATAGAGGCGAGGGAAGCTCGGTAGAGCTTTGATACCCAAGGCCTCACCGGAATTACAA
TGCGGCGCAGTCACGCATTCAACTCAGAAACCTTCCGAACTTCGAAGTGTGCTTAAAAGAGTAACCAATATTTTTTGAAT
AACTTTCCTATTAAGCTCGTTACCTATCGGTCTTGTTCTAGTCAAAATTTTAAGGCTTAGGTTCGCGTAGGTTACGTGTT
CCTAAAGGCGGGCAAGAAGAGAACGGTGATGAAATCCGAACCCTTATCTTGTATGGCCGGGCCTTGCCCTTTACTAGAAA
ATTAAATCAGTAGTATTCAAGTCCTCAAAGCATATATGCAAACGAAGGAGTCCAAGAACTCGCTCCGACGGGGGATTCGC
GAGTGTTCAGAATCTTACCTCCCGTTCCAGGACGGGGGATGAATCGGTTGTAGTCGACTCGGGCCACCGACTCCTATGTC
GATTATGAAGACAAGGTGCAGGGACAATATCGTAATTGTCCTCCTTTCAAAACGATTTTATATTTAAAGTACCCTTAGTA
GGGTAAAAAAAATAATGTCAAAGTCCCAAAAATGTCCAAAAAGTCCAAAAATAAAAAGAAAAATTACAAAAATAATTATA
AACCCTAATACGAGTTTTCCGAAAAACCCAAAAAATAAATAAAAATAAAAATAAAATTCTTTGTCTCTTCCTCGTTTCTT
TTCGCTTTGTCTTTGACTCCAAGTCTTTAATTATTCACCAAATCTTTGGCTCAGCTTTCTTTTTCGATCGAAATCAATAC
CTGTAACCACAAGACAAATACCCAAGAAAACGTAAAATAGAACAAAAGAATAAAAAAACTAAAAAAAATAAATCTAAAAC
CCTAAAAACAAGTCCGCGTCGGCGGCGCCAAAAATTGATGTGGTTTTTATGTTGTTGTAGAAAGTGGTAAGAAAGATGTC
GTTACTCTCAGACTTGTGAAGGATTTTTTTAGATTCAAATAAAACTAGAAAACTCAAAGAAGGTTTTTATCAAGATTTTA
AAAAGCACCGAGACTCAGGATTCCACCAAACTCCAATTTTTATGTGATTTAATCTAATCAATATTCGTGCAACTCTTTAT
GTTTTAAAGTGATTCTAATATTTTGCAAAGGTAGATTTTTAGAATAACAATTGTATTTCGAAAGCATAGAATATCAAAAA
CCTAGGTCTAAGCATAGTCTATCAAGAGAAATCACAACTGCTTAGGAAAAATCATTCAATCAATTTTCAATCAAGGCAAA
TAATCTTAAAAGAGATTGCAAAAATTAATTAAAATAGAAATTACCACACACATCATGGAAAATTGGCTTCCTCCACGCCT
CGGCTAAGGGGTTTAGCTCCTCATATTAATCACTTGCTCAAAATATCGGTTCATAGCTCAAAAGTTGATTAAAAGGATGA
AAAACAATAAAGCAGTGTTTGCAACGGCTGTAATGGCGTTACAAAAAAGTTGTTACAATGGACCGTTACGAGAGGCAGAC
TTATGCTGCTTTGTTGAATTGTCGTTGAATCTATGACCCCTTAAACGATTTGTCCTTAATAGTCCTTTGTTCTTCGTGTT
CTTCAGCTACACCAGCAGAACCGATTTTCTGCAACTCTGTTGTTGATCTCTACTGTGCTCTAAAGCTCCCCAAAGTATCC
GTCACCCTTCCTTGACTTGAACCCAACCTATATATATCAATGACTCCCAAAAACGCGATTTAATTCCTTCTTTTCTTGGC
GAAAGTCTCGGACTTTTTCTTTCCTGCCAAGCTTCTCTACGCGTTTCGAGTTGTGAGACTTCAAAAGCTGGAAGATACGA
ATCCCAGTTAGTATATCCTTCCTTCACGAAGGCGCCTAACTTCCAAAAATAAACATAAAACTTGCCGAGAATAACTCGTC
CCTGTTTTGTTTCTCACGCATCCACGAGTTATCGAGAACGCATATCCAGCCCATTTCAATCGATCTAACCTCACATAATA
AGCCTGTCTGCTCTTGGTAAGTCAGCCCATCAAAAATCGGCCATTGAATCACGTTATTTCACGTCAAGCTGATGCTCCCA
AATTCACGATAATAATATATTTTCCCTTAAAATTCGGTTCAAACGGGGAAGAACAGGATGCCCCCTATCCTACGATGGGT
TCTTTGATAGTAAATGCCCTAGGGGTTACCCCTTATCAACTGGATACCCTTATCCATTTCAGGGTCCGAATAGCAAGTGT
CCTCCGGGCGCAACTTTTCGAGCCGATTTTTCCAAAAATGTTTATTGGCCAAAAATACCTACACACGCATAAAACACCAT
AATAAGTACAAAAATGAGCACTATCAATATATATAATCGAGACAATTTAGACACAAAAATGTGTCTATCACTAGGCAGAG
ACGAGAAAGAGATGGGTTTGAGTTTGAAGAAGGCAGGGAAACAGAACGAGGTTGAGAATAAGTTCACGTAAGAAACAGAA
AAGAAGTTCAGGAAACTTACGGTGGAAAACTTCACCGTAGGAGATTACAGTTGAGGCTACGACGATATTTTCAAACCGTA
CATAATCTCAGGTGAATATACGGATGGGAAATTCCACCGTATGCAAACACAAAGCGAATCTACGGAGGGTTTTCCCACCG
TACGTAAACTCGGGGAAGAGAATAAAGTTTTCGTGAAAACTTTAAGGAAAAAGGCTATTATTGGGCGTCACATTCCATTA
GAGGGGCGTCACCTAATAAGACAAAAACGGGTCACCCGTAAGTAATTTCAAAAATCCCTTATCTCAAATAATTGTGTAAT
GACCAAACAACCCTTATTTATTTAGTTAATTTTAATTAAATTTAATTATTATCTAATTAATTTAAGAAGATGAATTTTGA
TATATATTTGTAAATTCTGGGACAAAGTTTAAAACCAATGGTTGAAAATCAACAGGTACACCTCTAAACTATCTCCCATG
GGTTCAATTTCGTTGAAAACTAGCTTAAGAACGATAATAAATTTGATATTTTTAGACTTTCATGGCAAATTACGGTTGGG
TTGGGCTTTGTTCCAACCGTAATTCAGTTTTACGTCTGGGTTTGGAAGAGGGTTTTGCTTTAGTCCAACCGTAATTCAGT
TTACGCCTGGGAAATGTAGTGCATGAACCTAGGCGTAAACCCAAAGTTGGAATTCTTCAAAGCATCCATGATAAATTACG
CCTAGGTTCGACATATAGAAAACCTGGACTTCCAACATTACGCCTGGGAAGTGTAGTGCAAGAACCTAGGCGTAAACCCA
AAGTTGGAATTCTTCAAAACATCCAGGAAGAATTACGCCTAGGTTCTACATATAGCAAACCTAGACGTCCTAAATTACGC
CTGGAAAATCAACTAAACCTAGGCGTAAAATTGGAATTACGCCTGGAAATCAACTGAACCTAGGCGTAAAATTGGAATTA
TGCCTGGTAAACAACTAAACCTAGGCGTAAAATTGAAATTACGATTGAAAAATCTAGTACCGTACCCAGGTGTAACACTA
GCAGAAAGTAAATAAAATCCTAATTTTACTTCGATTTCATTCGATTTAAGCACAAAAACGGGTACAAAAAAGATGGGTTT
GTTTGATTATTACCTTACATACACCATGGGTTGTTGTTGAGGAGTTTGAAAACATGATTCTTCAATTGATTGAATCGGTG
GAATGAGTTGAGGATGAAGTTGAGGTTGATTGAGTTGTTGATTACCATCACTAGGATCAGTTTGCTTCTTCCTCATCTAT
TTTTAGTAGTTTTAATTGAAGGGTAATTTTGAAAAATTGCTATGGAATCAAAATATCCCTTAACCAGATTTTTGGTCACC
AAATATCCAAGTGAAGCCCCTCTAATGGAGTGTGACGCCCCAATAATAGCCTTCTAAGGAAATGGACTGTCAGTCCTCTG
TATCCGATAGGCCATGAAGTATTGGTGAGTAATTCAAATGGGCTGGATTTTCAAATTTCGTGCGAACCCAATATGCGGAG
AATTTGAGTGTTGTTGAGGCCGAGACTTTGGGAAGTGACTAGTTTTAGGGAACTTGCGACTTTTGGCAACTTTTTTTCGA
CCATAGGGATTTGAAGCACGGCGTAGCTACAACTCTGGGTACTATATAAGAGGCTCATCTAATATTTTTAGAGATATCAT
ATAATCTTTTATCAAGTTTTGGAGAGGAGAACTCAAGAGAAGAAAAGCTAGGGTTTGGAGCTATTTCCATCATAGTAACT
ATTTCTTTACTATTTTATCATATGAAACTCATGGGTTTTATTAGTACCATGAGTAGCTAAACTTCTTAGTGATTGGGGAT
GAATTCTAAGTTCTAGACATGATTTGAGTTATTATATAAATATATTTTGAAGTTCTTCACATGATTATTGATTGTTTATA
CTAATTAGAATATTTATGATTGATTGATAGATTGTTTAGGTGGCATTGAATTAATTTGTTGATTCAATCAAATGCCAATA
TTGAGTTAGGAGATAAGTAATAGTCGAATAATTCATACAAAAGTAGAGAACACAAAACCTTGCAGAGGGATTCTGTATAG
TGATTGTGTGTATAAACATCACTAGAAAGTGGACCTTGAGCTAAGAGTCTAACTACTAGGATCAATCTATAATTCGCAAA
AGATAAAGCATTCGGAAAAATTACACCTTGAGTGAGCTACTACTAGGTGGTTTGAAGAATAGAATCAGTATTGGAGAGCT
TTCGTACTTAAAGTGATTTAAGGAATTTAGGGGATAGCAGAGCTAGTTTGTTATTCCTTGTTGATAATAATTTGTGATTA
ATTGTATTAATGAATGAATATAATAACTTGATGATTGTTTAGTAACGAAGAAGGAATCCCTAATCATATTTCTCTCCATT
GCTTCCAAATTTTATTACTTTCAATTGTTTTGTTATTTACTTTGTTCTAAAATCAAAAACAAACCCCCATTGTGACACTT
TTTGACAACTAAATCTCCCTGCTCTTCGTGGGAACGAACTTGACTTCCATTATATTATTTTTAATTGGGTGGAAATAAGA
TATTAATTTGATTGCACCTACGACACGCATCACCATACCTACTTCGGATGAAATTCTTGAAACCATTAGAAACATGGCTC
CGCGGAAATCGCCAGGTCCGGATGGTTTCCCTGGTGGGTGTTTTAGAGACAACTGAATCTTTAGAAGTTATAAATCATGT
GAAATCGTTTTTCCGAAACAAGTTTCTTCTTAAGCAGCTGAAACATGCCTTTATTACGCTGATCCCAAAGGTTAATAACC
CTACATCTCCCAATGACTTCAGACCTATTAGTCTAACAAATACTATCTATAAAATCATCTCACAAATACTTACATATAGG
TTAAAACCTTTACTTGATTCTCTTATTTCGCCTTTTCAGTCTGCGTTTATAGCAAATAGGCAAATACAAGATAATATATT
AATCATTCAAGAAATTTTACACCCCTTTAAAATCAGGAAAATGAAAAATAATAAAAATGGGTTTATGGCTATCAAGTTAG
ATTTATCAAAAGCTTTTGATCGTCTTGAGTGGCCTTTTATTCTTTCTATTTTTAAAAAGTTGGGTTTCTCTGAAGACTAG
TGTCATCTAATTTTTGAATGCATTAGTACAGTTTCTTACTGAGTCTTTGGTTAATGGTGCTCTGGTGAGATCTTTTTTCC
ATCTAGGGGGATAAATCATGGGGATTGCCTTTCTCCTTACATTTTTATTATATGCATGGAAACATTATACGAACTCTTAT
TAAAGGGAGAAAGAGATAATCGATCCAGGGCTTTAAATTAAGGAAACATAGTCCTTCGATTTCTCACTTGTTCTTCGTTG
ATGAGCGCATCTTTGTTTTAGAAGGCCTCCTTAACTTATGCTAGAAATCTTATGAATATAATTGACTCCTTTGCTCAAGC
TTTCAGTCGGGCTATAAATTTGAAAAATCTGGATTATTTACTAGCAATAAAATGCATCATAATAGCATGATAAATTATTA
GCTAGAACCCTCGGAATTAAATTTCTCAGTACTTCTGAGAAGTATCTTGGTACCTATTTGTTTGTTAATAGGGATAAGAC
TAAGACCTTTCAATTTTCGTTGATAAATTCTATAGCGAGGTTAAGTAATTGTAAGAAAACAAACTTAAATATTGCTGGTA
GAACTATTGTCACAAAACATGTCCTTTCTAGCCTATTTGTTTATCATATGTCTTGCTTCCCTTTCCCTAAAAAGATCTTT
GCTAAGATAGATTTAATTCAGAGAAACTTTTGGTGGTCAAAGAAAGACCCTAGGAGAGCTGCTTATTATCGCTCTTGGAG
TGATATTGGTAAATCAAAATTGAATGGTGATCTTGGTATTAAAATTTCTTATGCTACTAATAAAGTATTTATAGCAAAAA
TTGGTTAGAGAATGTATAAGAAGCCGATCTTTTAGTAACTAGGTTCTTCAAGGATAAGTACTTTCTAAATCAAAATTTGT
TAGAGATTGATAAAGCTACAAATACTTCATCTTGGATTTGGAAGGGTATTGTAAAAGGTTTGACATTTATTAAAGATAAT
ATTGTTTACAAAATAAATGATGGTAAGGCTACAAGTATTGGTCCTCTAACTGGTTACCTTTCGCAGCTCTCCTCCGACTT
CGATTAACCCAAATTTTGCAAACTTCAACTTTAATACGTGAACTTATTGATGTGCAAAATATCTCTGGAATATTGGTCTT
ATTACTTCGTTGTTTTCTCGGGATGATGTCAACAAAATTCTTTCTCTTAGAATAAATACAACCAAACAAGACAATATCAT
GTGGGCTCACACAAGAAATGGAAATTTTACACCTTATAAAGTGTATATGAATGAATCTATAACTCTTTGAAGATGCTTCT
TTCTGGAAGAAAGTTTGGTCTTTAGATTGTCTTCCTAAGATTAATTATTTCATATGGAGTTTTTTTGCTTATATACTACC
TGTTAACTCTCTTCTTATGCTTATAATCCTGCGGTGGATGACTGTTGTTGTCTATGTAAGAATGCTTCTGAGACAGTGAT
GCACTTGTTTTTTCAGTGTCCTATAGTGTCCCATATATGGTTTGCCCTCTCTTTGCAGCATATTGTAAGTGGGGATTTTG
ATTGGGTGGATAATAATCTAGGTATCTCTCCTTATGCAGTTGATTGGCCTAGTATTGGTGCTACAGTTATGTGGTCTGTT
TGGAAATTTAGATGTGATGTGATCTTTAAAAAATTCCACTATTAACTTGGACAAGGTTATTATGGATACTAGAAGGTTGT
TCAATACATTTATTTATCCTCCTTCTTTGAATACTTTGAGTAGAGTGAATACTACAACTCCACTGCAGGATGTTGACTTT
GTTATTTTTGCTGATGGTTCTTATAAAGATCTTAATATGGGTATTGGAATTGTCTTATGTGATAATGCAGGAAGAGTAAT
TCAGTCAAGAGCAGACTTTGGACTGATTACAGTGTTGTTGGTCTTTGAGGCAGCAACCCTAATTTTGGCTATCTCTTGGC
GGAAGAGATGAATCATCTAAAGTTACGTTTTGTCGGCGATTTGCCTTCAATTAGTGAAATTCGTCAAAGAAGGCAAAGGT
GAAGTGGATTGGCGTAGTAGTGATCTTTTAGAAGAATGTCGGATTTCCCTTTTAAATCGTTTTAGTTTTAATGTTGTGTA
TATTAAGAGAATCAAAAATAAGGTAGCGGACCGGCTTGCACGTCGGGATAGAAAGTTTCTTTTGAAAACTTCATGGGTTT
CTATTCCTCCCTTTTTGGACTCTTTGTTGAGGAAAGAACCTTTAACTGATGTTTGTAATTTTATTCTTAGTTAATGTTAT
GGTGTGCTTCTCAGCAAAAAAAAAAAAAGAAACGACTTGTATTATTTTTACACGTTTAAAGGGACGATATGTGTTTACAC
TCTAGTAAAATCGAAATCAAAATTAAAGAAGCATTTTTGTTCTTATTGACCGAGTAATACAGTCACACTACGCCCTTAGA
TGAATATTTACTCATACATAGTAATCGTTAATATTTTTTATTTCAAAATAACTTTTCTTGATTTTTAGAGAAAATAATTA
GCATTTTAATCACGTGTTATTTTATATAATATATACATTCAAATGGTATGGAAACAAGAAAAAATAAATGAAAAAAAAAC
AAATTCATATCTTGAGACATACTGTGTTTTTAATACACATTCCATAATTAAATGATTGTTAATGAATAATTGTGAGATAG
TGTCTTCCGGCATAAGTAAGTTATGGACATTAGCATAGAAATCTATTTTCCACATCCGATCAGTATTGCATTAAAAATAT
TTACCCATTCTCGTTCTTTAACAAATTCACATATTATGCAACAGAAACTTCTAGAAATATCTTTTCAGCAATGAAACCCA
TTCCTTTGGGATTTTGATATTTTTTTAAAATATGAATTATCCATAAAGAAATTGTTTATCCTTGCTGACCTTGATCGCGT
TGGGAAAATGAATTTTCTAATATCAAGTTGACCATTCTTCTTAAAAGATGAAGGATTCAAGAGGATTTGAAATGCAGCAT
TTGTATGTGGTTATTACATATCCATTATTACTTTATATTTCGATCATCAATTATCCTTGCAAGGGTGATTATCATATATC
CATAACTCTATATTGTGATTATCCACACGGTCTATTATAAAGAAATATGATCATCGACTTGTAACAACTTTTCGCCACGA
CCAGGAGAGCTTCCCGGAGTAGTATCGACAGTAGACCGCTGGTCATCAAAGTACTCACCGTCACAGGTGAGACAGAATTT
CTTAATCTCTAACATATCACGAAGAACCAATACTCTGTCCACAAAATTCATGAAGCTCCTGGTAGAAGATCGTGTAGGTG
GGGTATTAGGAGATTTCCATTCGCGAAAATCAAGAACATGAACAGATATCCAGAGATTTTTCCATCCTTTAGCCAAAATT
GTTGTTGAAACAGCACATTTGGTAGGAACTAAAGAGAGAATGTGACGGATTATGGGTTTAGGCAACCTGCTGATTCTATC
CTCTCCTCCCACACCCTCCTCCTCCATGTTGTTTCTAAAAAGCAACCAAGATTGGTTCGTTTAAAGTCAGACTACAGGTA
TTTAATCATGTTCAAACACATGCTTCATAAACATTAGAGAAATCAATAGAATTATCATACAAGGGTTTGTTTGTATTTCC
TGTCATCACCAAAAATCATGGGGGTGGTGTTATCGTCCTACGAAGAAACCAAGAATAACTTAACAGTAAAAAGGATATGC
CCAACAAGTGATTCTGGTAAACTAGCAAAGCACAAAGCAAATTGATTGAAAATGCACGTGCGAGATAAATTTGGGTATTT
CCAGTTTACTCCAAACTGCTAAACCTAGACAAACACAACAAATTGAAATACTTGGGATAGTTTTAACCAAAATTCAGCTT
TGAAACCCCTAAGATATACGATTATTATCAATCATTTTCAACAACACACATATTTATGAACATCTATAAACATAAAATCA
AGGCAAACCCTAAAATACCAAATTGAAATCTAAGCGAAATATTTTATCCCCCTTAAATAAAATTAGGGGAAGAAATTAAT
GCGAAGTTCCTACTAAATTGAAATTTACCTCTTGAAGCAGTCGAATCAAATTTGCAGCTTGAGTTCATAAAGAGGTTTTC
TCACAGGGTTTCAACAAATCTGATGAAGAAGCCGGGAAGTGTGTATCTGGGGTGTTGGAAGGAGCATATTAGTAGAAAGA
TGTAGAAATGAGTTAGAGAGGGATTTGATCAACTGAGAGACGAGACGAGACAACAGAGTTCTAGGGTTCTCCCATTTCTG
CTCTCGATTCGAAGATGGGATACGGGGAATTAAAATGATTTTCCTTTTTTTTTAGTAGGAAATACCATATGGTCCTAGGA
ATAATATATTAAAGAGAGTCTAGTCCAGTTGACTCAGTCATATGTCTGGTTGGTCCTATTTGGGAAAATATATTATAGTT
TGGTCCTAAAAATTATGGTTTGGTCCTAGGGTGACACATATATACCACAATTACTATAAAATATCTCATTCTGAGATTTA
CTTTCTCTGTCATCTTCTTTTCTTTTTCAGATCTACTTTTCTCTCTCTCTTTTTTTTTTTTTTTCTTGATGATTTGATCA
GATTTGATGTTAAAGAAGATGATGAAGACGACGATTATCTCATGTTCTTTGCTGCTTTGCTTGTGTTGAAGATGAAGATG
TACTCCGTTTTCAAGGTTTTTTTTTGTTGTCTTGATAAAGAAGAAGATGAAGACGATGATGTTGTTGTTTCTGTTGAAGA
CGACGATGAAGATGGTGTTGAAGACGACGATGAATATGATGTTGTTGAAATCGATGAAGAAGATGAAGATTTGGGTGTTT
TTCGTCGTTTTTTGTTGTTGTTGTTGTTGAATATGAATGATTGACGATGAATTTTGATGAAGTTCTTTTTCTTTGTTGTT
GTTGCTGATGTTTTTATATGGAGTTCATTCCAGAAATGAAGTCCGGTTTGTATAGGTTTTTATACGGACTTCATTTCTGG
AATGAAGTCTGTTTTTTTAGGTTTTTATCTGGAATGAACTCTGGTTTGTATAGGTTTTTATATGGACTTCATTTCTGGAA
TGAAGTCTGTTTTTTATATTTTTATATGGAGTTCATTCCAGAAATGAAGACCGATTTGTATAGATTTTTATATGGACTTC
ATTTACGGAATGAAATCTGGTTTTAGGTTTTTATATGGACTTCATTTCTGGAATGAACTTTGGTTTGTATAAGTTTTTAT
ATGGACTTCATTTCTGGAATGAAGTCTGTTTTTTTAGGTTTTTATATGGACTTCATTTCTGAAATGAACTCTGGCTTGTA
TAGGATTTTATATAGACTTCATTTCTAGAATGAACTGTTACAAGAAAATAAGTAAAACTTAACACGGAAGGGTACTTTTG
TCATTTTAATATTTTTAAATAATTATGGACCAAGCAAAGAAAGGCATTTTTTCCTAAAAGACCAAGCAGACATGGGCCCA
CCTAAAAGGAACCAAGCGATATTTTTTTTTTTTATTATATAAAAAGATAGAGGGCATTATAGTCTTTCTGTTCGACTCGG
GAAGTGATGTCCGGCGGCTCGGAGTGTATCATAGATATAGAAACAAGAGGATGGTTTCCGTTTTTATATCTGATTAGTGA
GGGGTAGATTAGGATTTACGTAAAATACATAGATAAGGGGTGATCCCGAATTGATATACGGATCAGTTTTGTCCTTTTCT
TATATTCCCAATTCCTTTTTATATACCCAATTTCGTGTTCCTAAGAGCAACTGCAATCATACGACTAAAACCAAAGTCCA
AAAACTAAAAAAAAAAAAAAAAAAAATGGTTTACTCTGTGCTGCGACGCTACGGGGCAGGACTAAAAACCAAAAAAATTT
CATCAGGCGCAACTTTAAAGTTGCGCCCCAATCAGGCGAACTTTAAAGTTGCACCCCATTTTTTTTTTTTAAATTCGGGC
GTAACTTTAAGTTACGCCCCACCATCAGGCGCAGTATAAACTTCCGCCCCACCATCAGGCGTAACTATAAATTACGCCCG
TTCAAACGCAACTTTAAATTACGCCCGACTAAAACCAAACTAAAGACCAAATATGGTTTGGTTTTTGGTTTTACTCTGGT
CTTTGATCTTTACTCTTTCTCCACTGCGTCTGGTTTGTGGACCAAAATTTTAGTTTTGATCTCCCGCCATGGATGCTCTA
ATAAACCATGCCGCCCTTATAACAAGATTGAATTAAAATGATTTTCCTTCTTTCTTTTATATAAAATAAAAAGATAGAGG
GCATTATAGTCTTTCTGTTCGACTCGGGAAGCTGATGTCTGACTGACTCGGAGGATACCTTCAAAAAAAAAAAAATAGAA
ACAAGAGGATGGTTTCCATATCCGAGGCCGGACCGATTTTTGGAAAGAACGGAATTCGGAAGCCAATCGGCATATAAAAG
GGGAGTCTTTGGTGAAGTTTTTGCATAGGTATGTTTGATTTCTCGTGAGTTAATAATTCGAGCATCGATCTAAAATAACA
TCTCTCGAGTTTTTGAATTGAATCAGTAAGATTTTGATTTCATCTGAATTAGTTGAATTGAATCAGTAAGATTTTGATTT
CATCTGAATTAGTTGAATTGAATCAGTAAGATTTTGATTTCTAAGATGAACAAAAGAAGAAGAGAGAAATCACTTTCAAA
CCGTCTTGATGACAAGTCAGTAGAAGATATACTTGTCAACCTTCCTGCCAAGTCTCTTGTGCGTTTTAAATCTGTATCCA
AAGCTTGGAAGTCATTCATCGAGGAGGATTCGTCTTTCATCCAGTCACATCTAAGTCAATCCGAAGCTCAACTTGTCATC
ACCACCACATGCGGCGGTTATTCGCTAAAAGTCTTTTCACCAAAGGATGGGTTTCAAGGCGGGGAGGCTATTCATCAAGT
CACACTTCCATGGCCACTGGGCGCAACCGTACCACGGCCTATCCATGGATTATTCTGTTTTATTGATCACACTGATAATT
ATGCTACTCGGATCTACAACCTCGCGACTCGGCAAGCTACTCCGTGGGCACAAACATGCATACCACCACAGAGGGGCGCT
TCGGTTACTCAGACGCCAACTTATGGTTTCGGTTTCGATCCTTTGACCAAAACCTACAAACTAGTATGTGTCTGGGAGAT
AGCCAGGGACTCCATCTGTAGTTATGAAGTCGACCACATTTGCGAAGTTCTTACTGTAGGAGCGGGGGAAGGAGGAAATC
AATGGAGGAAAATAGATGAGGAACCACCAGTTCGGTTATGCGAACTGCCCGGCGTCTCGCAAACGGTTCGATTCTTTGGA
GGAATCTTTGGTAAGAGTCTTTCCTTGGATCCCTGATGAGGAATTGATCGTGGCATTTGATGTTGGAGCAGAAAAGTTTA
GAGTCATTCGGATCCCGAGACTTCATCGTTGGTCCTCGTGAGATTTTAGAAGAAAATCGGGCAGGGAAGTTTACAATAAC
ACATATAGATGGGCGCATGGCTTTATTTGACAGAGCAGACGCCTGCATCGTAAAATTATGGATATCGGATGACGACACTT
CTTCTTCTAACAAGGAGACGGCAACAAATTGGACCGAGGAAGCCACAATATTTCTTCCTCCTTCCTTTGAAGAAGAGGGA
TATCTTTACTTTAATCCAGTCCAAGGAACAGATGTGATAGTCATACAATCACCTATTTCGGACGACGAGAGAAGTCCGTT
AGATTTTATAAGTCTGTATATTTTTAACCGGACTACCAAGACTCTTCGAATGATTGACATCACTGGTATAGCACCGGCAT
TGGAATTTCCCTACCTTTATGATGTGCACATTGTTCACGAAAGTCTTCTACCTATTCAGCAAGATGCAGAAAAGAAGAAA
CTTGATCAACCCAGACCACCACCACTGGTTCAAAGATGGAAGCAGACACCTCACATGCTTTTCTGATCACCCCTTTTGTT
TGATTAGATTTTCCCTTGTAATTTGGATTATGTTTAATCTAATACAGTATGTTTTATCTTCTTCGTGATAGTTCCTGGGT
CTTTTCCTTTTCATATCAGTTCATTCAGTATGGGAATTCCTAACCTTAAGCTGAACATAATATGTAATGTCAGCCCTACC
AAGATCACTTTTCTATAACTTGAAGCAATATCAAATTCGCTAATAATATAATTGAAGTGTATGTTGTTGTTGTTGTGAAA
TCAAGCAAGCAACCATGGTAATTTTAATTTCACCGAACTTATACTTCATAAAAAAAAAAAAAAGGCTTGGGATTTAATAA
GCTTTAAATTCACCAACAACAATAATGAACAACCAAGCCTTTATTCCCAAACAAGTCGGGATATGCTAAGCTTTTAATAC
ACCATCACTCAACATTCTGATAATCCCTAGTCATGGTACTACTGCAAGTCTCATTTCCTTTAATGTGTTATCTTCCCCAA
ATTTAAGTAACCACTCACTTAAAGGCTAGGTTTTACTTGTATTCTATGTCAAGGGTATTGATTTTACTCTTGCAAAGTGG
CAACACATAGCTACTATTACACGGAAGAAATGGCATTTAAGAATCATAGATGCAGATCTTCACAATGATATATTTGTTCT
CGACCTAAAATAAACACTAGGTATACATGGCATACAAAGTTAGAGAAAACAATCATTATCACGGTTCAAATGAGTTCTTC
TACCAACCTAACAATGAACTATACATGGAAGAGAACATGAAAAATCATATGGAAAGTAAATCAAATGGGCAGCGACAAAT
AAATAAGGGTGGATATGAAGTTTCACCTCTGTTAGGAACAAGCTAGCAATGAAAGAGAGCAAAGATACTTGTGAGCAGTA
ACTAACTGGAGTTGCTCCTCCTTCCTGTCCTGCTGTAAGAAAAGTTGAAAAGCTTAGAAGATTAAGCAACTGCCTTGCGC
CATGGTACTTTTAGTTTCACTGAACTAACAATTAACAAAAAGGCTTGGGATTTGAAAAGTTTTTATTCACCAACAACAAC
AAAGAACAACCAAGCCTTTATCCCCAAACAAGTTGGGATATGCTAAGCGTTTTTAATACACCATCACTTCTGATACTCAC
TAGTCATGGTACTACTGCAAGTCTCATTTCCTTTAATGTATTATCTTCCCCAGATTTAACTAACCTCTCACTTAACTGTT
AAGAGTATAACAAGAATTCTAAATGATCGTAAAGATCAAGCGGATAGGATTGAGGCGACGTCCCAAGGCGGCGGTGACGT
CATCGCCTCGATCGTGGACGATAAATTAATGTGCAACCTTAGACACTCAACTGAAATAAAATACAAACAAAATGGCAACA
GAAAAAATCTAGCAAATAACTGACCCAACTCACTATGCAAAGCAATTGAATTAAACACAAGTGTTGTGAGCAAACCAGCT
AACCCATTTGCTCAATTGTATTGGACTCAAGATATCTATATCTTTATCCCAAAGAAGGTCAACTGCTGCAACACAAATGA
TGCGTCGGAAAACTGACTTTGTTTTAGGCTATGGGAATCCGTTGTAGGCTAGATTTTACTTGTATTCCATGTCAAGGGTA
TTGATTTTACTCTTGCAAAGTGGCAACACATAGCTGCTATTACAAGGAAGATATGGCATTTAAGAATCATAGCTGCAAAT
CATAGCAAAGATATATATATATTTGTTCTCAACCTAAAATAAACACTAGGTATACATGGCATACAAAGTTAATAGAAAAC
AATTATTATCAAGGTTCAACAGAGTTCTTCTACCAACCTATACATGGAAGAGAACATGGAAAATCATATGGAAAGTAAAT
CATTAAGCTCAATTGATAAAAATATTAATTAGAATCATTAGCTAATCAAAAACGAATATGGAACTTTCAAATCTATACCC
ACCCAGTTGACGGCCTCCCCTTCAAGTCTGTCTCTCTTCATATTTATAGGTGCTGAGAAACTGCCCGGAGGCCTAATCCA
ATACCCACCAATATGTTGAAACTCTTCCGAATTCAGGCAATTACCGAAGTCCGGTCACTGCCCATTCAAGTCTCCTCACC
TATTTGAGTTCACTGCGACAATTTCTCAAACACCCACTAGTCTCTTCAGCTCCATTTAGTCGAACCCCATTGCAGATTCA
GTTCAGCCATCTGCTGATTATCCCCAACTGATTGTAAATCAAATCAGTTAGCCTACGAATTAGAAACAACTCCTCTCGAT
CAAACAGACCCATACAAAATCAATTCGAGACAATAGTTCCTTTTCTCTTTCATGTCTACGAGAATCCAAACCCATCTTGA
TATCTTCTTAATCTTCGTAAACCTTCTCAACAAAGACTCTGTTGCTGTTTCTTTTGACAAAGAACAGACGATGATGTTCC
TTGGTTGTTTTGATGCTTAAGAAATACTAGTATATCACCAAGAAATGTGGTCCCGAAACTGCCACGTCCCACTTTTTTTC
ATGTCATTTGCCTTTAATTGAAAAATGCTCTCTTCGATGCACCCATAGTCATGGTCCACTAGACTGGGTTAGGGCAGCAA
GTACTATATGGCGCACCATTTGCCATTTTCATTTGCCTTTGTCGCAGGTTAACTGTATTATTTTTGGGTAGTATTTATTT
TTAAGAATGATACACCACAGTTTATCAGGATTTTTAATCAATCGCCAGGCAAGTCTGGTGAGCAAAGCAAGATTAAATTT
ATGAGGATTTTTTATACCTAAACCTCCATTAGCTTTACTAGTACAAATGAAATCCCAAGCCTTAAGATACAAACCTCTAT
TGTTTTTATTTTTCTGCCACCAGAAGTCTCTTTGAAGAGCATCCAGTTTGTCTAAGGTTTTTTTAGGTAAGAGAAAACAC
ATCATTTGGTACATAGGCATAGCACTAGTGATAGAGCAAATCAAAGTGGTTCTACCTGCTTGGGAAAGAAAATTGGAAGA
ATATGAAATTGTATCCAAAATACTCAATTGAATTAACCACAAGTGAACCCATGCTTAATTCAACCGGAATACTCAACTAA
ATTAACCACAAGAGATCCCATGATTAATCCAATTGGAAATGCTCAACATAAGAGAACTTACGGAGCCAAACAGTATATAC
ATAAAAGATCAATACTGCAGAATAGACAATCTATCTTCCATCACTATTTACACAATGACATACAATAGACTTAATCTGTA
AATAAAAGCTCATCCTTTCTTCCATCAATATTTGCATAATGACATAAAAGGCTTAAATTTTGTTTTTGTCAAAAGTAAAT
TCATTCTTTTATCAATACTTGCATATCGACATACGAAGGACTTAAATTTTGACAACATATGGGACAATAGTTCACAGACG
CAAACACACATATCCCATAACAAATTGCAATATAAAACCATAAAGATTAATACTGCAAAATTATCTTCCAAACAAACTTT
AGAATTTAAACAAATAAATCCAAAAATATTTGAAGATGAAAATCGTTGGACATAGCTATGTGTAATCACAATAATGGTTA
TTCCAAACTCTAGTTATTCTTCTTAAAAATGCAAGAATAAAATTCTCATAAGAAGCTTTCCTAGACATAAAAGAGATTAC
TCATCATCTTTATCTTCTGAAACCATCCAAGAGCCTTGAATAATATCCATGTCTTCCTTGATTTCAGGAAACTTGGTTGC
AATCAACCACAATTGTTCTTGCACACACTTTACCCTTGAATTGATCTTAACCATACCTTTGTGAATTTGTTGAAGAAGAC
TCAAAGTGGTAGGATCACAAGTGCTGTCAAGGGAAACACATCTTTGTCTTTTACACACATTCTCCTTCATACGCTTAAAG
GTACGTGGGCGAACAAGTTTGGGAGTTCCAAGAGAGTTGCCAATTGGAGCAAATGAGAGTGATTGACAAATCTATCCAAT
TAATCAAGGGAAGACAACTTCTTGTTGGGCGAAATCATCGAGATCATTTGAAAAATGATAAACCCACAAGTGTCGAGACT
TGGGGTACCTAGTTCAAGGAAATAGACCAATTCCGCAAACTCGCGACTCCATCAAGAATTTTCAATTGTGGAGGGACAAA
GATTAGAGATACCAAGCTTTCCGAAGGACATCAAAGCAAGACTATGATAATTTGTAGGAAACTTTCCTTCATTACAATTA
ACATTCTTTCCACAAAGACCATGAGAGATGGATTCATATGATGGTCTTTCATCACTTGGTCTAGGGAGGCAAAGGAATTT
TGGTAATCCTTGATATCAACTCTCTATCTACAAGAAACTTTTCTCTTTTTATCATGGTTTTGAATTCCATGTTCTCAAGA
TCAACATCATGAATGTTGGCATATAAAATCCTTGTGAGATTGTCAAAGCCTTCACCAAGACCATTAAAGATGTTTCCAAG
ATTAAACTTTTCAAAGCAAATCAACTCTTCTTTATGACCACTAGACAAATCCAACTTCTTTTCAAGAATGAAACCACTAG
AAGCAATCCTTTAAAAGATCATACTATTAGAATCATTGACAAATCTAATTCTAATAGAGTCTTGAGATTGAGGAAGAGTC
ATGCTAGAAGAAGATGCGTCCAAAGTTTTTGAAACCTTGAAATTTCCCAAAAAACCTAGAAAATGAGGGTACAAGGTGAA
GGAAGAACTTAATTGATTTGTCTCTTGAAAACCCTTTCATTTTTTTCTCTCCAAAGATGCTTTAATGGAGGAAATACATG
AACCTAGAAAGGTTCACATACCCGAACGTTACAAAGGAGAAGAAAGGTACGCGTACCAGCTTCTTATGTAGCCTCAAATG
GGCTTGGACCCGTTCACAAATTGGACCCACAAAATAAAAGTAGGATTTTTAAATCGTTTACCATCCAAGGTACGCACACT
GGAAGAGATCAGTATAGTGCAATAAAAGAATAGTAGGGAGCCTACAAAACTTTTAGTTGACCTTGGAAGGAAGAAATAAA
AAAAGATTTACAAAATAAATTAACCCAGACAACACTGTCAACCGTTACTTACCCCACATCAAGTTATATACAGATGGGGT
ATAGCCAGTCTTGTTATCAAGAGACTAAATGTGCCGAGAAATTCTCATGCACTTTTTCAGGTTGATGTTTGTGAATATTA
GTATAATCATAGTAATGATTGTATACCTGGTCAACGGAATTTTTTGAATCAATTTTCTTATACCCAAGAAAATACTTTTT
TCAAAGATTAGAACCTATACCGAACTCACAAGAAATCTTTTTATCAATTTCACATGAGTTGGAAGTAGGTCTAGTTCGTA
CATCATGAATACATGATTTGACAGGTACAGAACTTTTATGGGAACAATTCTTATTCTCAAAGGAATTAATCTTTTCTAAG
AATTAAAAAATGCTTTCAAACGCTCTACATAGATCTTTGTCAATTGATCCATTGTGATGGTATTCCTCATAAAGATTAAG
GTTTAATCTAGTGAGATTCCATATCTTTGAGCGTCGACTACATTTTTTAATAGACTCTTCTTAGAAGAACTTTTAACTGT
TCCTTCATATTGTTCCTCATCATCTAGACTTTACAAGGACTTGGATGAAGCGAGATTATCACAAGAGACCAGAGGTCTAA
TAAATAATATTTGAACACTCTTTACAGAATTCTGGCATGCGTTACAGATGCCAAGAGCGAGTTTCCTAAAGGAGTTTCCC
ATAGGGACATACTTTTAGGAAACAATCAAACACAAACTTGTTAGGTTTATGGTGTTTGCCTGCTCTGATACCAATTGAAA
AAGTGGGGGTAAAACAACCTCACCCAATAATTCTCTTAGCAATCTGTATGGACTAAATCCAATATACTTTTAAGAGAATC
AACTGGATAGTCAGACTCAATCTTAATAAAAAGTATATCAAAGAGTTATAACTCAATTTCTCGATTCAATCCTCACTCAA
GCAAATAGAAATCTGCGAGTCTAATTGAATACAAGAGAAATTAACTTGAACTGTACCAAAGACCAATGTTCAAGTATCAA
TCAATTTCAATAAACAACCAAAGGTCGGATTTCCCAATTGACTAATTTAACGCACAACTTGTGATATTTTATTTATATAA
TAACAAAATATAATGCGAAAAAGAAATAATATAGACACCGAAGTTTTGTTAACGAGGAAACCACAAATGCAGAAAAACCC
CGGGACCCAGTCCAGATTGAAGACACATTGTATTAAGTCGCTACAGACACTAGCCTACTACAAACTAACTTCGGTCTGGA
CTGTAGTTGAACCCCAATCAATATCACACTGATCCAAGGTACAGTTGTGCTTCTTACGTCTCTGATCCTAGCATGATACT
ATGCACTTGATTCCCTTAGCTGATCTTACCCACAACTAAGAGTTGCTATGACCCAAAGTCGAAGACTTTAATAAACAATT
CTGTCTCACATAGAAAAGTCTACAAGAATAGATAAATCTGTCTCCCACAGAAATACCTACAAGTTTTTGTTCCGTATTTT
GATAAATCAAGGTGAACAGGAACCAATCGACAACCCGGACTTATATTCCCGAAGAACAGCCTAGAATTATCAATCACCTC
ACAATAATCTAAATCGTATGATGGAGAAACTAGATATCGTGGAATCACAAACGATGAGACGAAGATGTTTATGATTACTT
TTTATCTTGCCTATCGGAGAAATTAATCTCGAGCCAATTTTATAATTGTACTCAATACGATAGAAACATCAAGATCAGAT
CATGCAACTACAGAGAAAATAGTTGGGTCATGCTTCACAATCCCAATGAAGTCTTCAAGTCTTTAACCTACATGGTCTCG
GTAGAAACCTAAGGTTAAAGGAGAATCGACTCTAGCTTATACAACTAGTATCACACATGAGGTGTGGGGATTAACTTTCC
TAGTTGCTAGAGTTCTCCTTTATATAGTTTCCAAATCAGGTTTTGCAATCTAAGTTACCTTGGTAACAAAGCATTCAATA
TTCACCGTTAGATGAAAACATGATTAGATTCAATCTAATATCTTTCAAACTTTAGATCGAACTTAAATTTTTATACACAA
ATGAAATATACGTCATTTAGGTTTAAGTAACCGTACCTAAACATGTACAAGTTGTTGTTTAACAGTAGTTAACCAAATGG
TTAGCCATATGAGCACTTTCATATCAACCTTATTCATCTTCACAATAACTAGTTTAAATGACTCAAATGAACTAGTTCAA
GAGTTTTTCAATTGCTTAGATCTCATAAAAGTATACAAGACACAATCGAAGCAAAATCGGTTTTGATTCACTCGAATCGA
TTCATGAACTTCATAGCCATGGTTTGCAAATATGCATTCCTTAGTTTATATAAATTTAAGTTCACGAATAAACCAATTTT
AGAAAGTAACACACTTAAGTATGCCTACGTGTATGCGTACTTACATAACCGGATTTGAGTTTGTTTTAGTTTCCAAACTC
AGCAAAAATTCACGGATTTGAACTTTTACGCATACTTAGGTAACCGGGTTGAGTTGGTTTTGATTTCCAAACTCAGCAGA
AATTCACGGACGTGAACTTCCGCCAGTATACCCAATCTCCATCAACTATTTAGTACATACACAAGTATGCATACATTTGG
TTCCTGGTTTAGGACTTATACACTAATGCGCGAACACATTAAATGCTTAAATCCAAAGATGGTTACATGTTCTGAACTCT
TTATTTCAATCATTGAAACATTCTTATAGGATGTTAAATAGAGGTTATTCTCACACTATTGAAATAATCAACATGACTTT
CGTCACTTGTAAAGATGAACTTGGCCAAAGAAAAAGCTTACCAACACATATTTCGAGAGCGAGATAAACTCGGCTTGAAA
TAGCAAATGTGTATAATCGAAGTCTATATAGCAATACGACTATTGTCTCAAGATAGGAGATAGAGTAGATAGACTTTTTG
AGTGATATATAAGTTCAAGTCTCCACATACCTTTTAGTCGATGAAGTTCCACCAGTTCCTTGAGTAGTTCTTCGTATTTG
TATGATGAACGCCGTGGAGTCTAGAGCTCAACTACACTTTCTATCCTAGTCCGAGACTTAGCTATAAGTAGACTAGAAAT
CAAGACTTATAGTTCTGTAAGGTCATCCTATTATATACTTGAACCTTGAAAATCTGAATTCAATCAAAACAAAGTCTTTT
ACTAATAATGATGAGACATGCTAGATCGTTTAAAGTTTATGCAATCATTATTTGCATTCAAAGCAAGTTCATAAACTTGT
TTCAATGTTTAAGAATTTATTTCATCCCAAGCAAATTTAAACTTCTCAATATAGATTACAAAAGTTTGAAAACTATATGT
AAGCATGTGAGAAGTCTTCTTTGTAATACAAAGAAGAATATGGACCAACGTATTTTTGGATTAAGGACCGTGCATAAAAC
GTTAGCTCATAAGTGACTAATATGTTCCGTGAACCATCAAGCAAAGTTGGAGTTCGGTAACACACAAAAAGTGTCTGGTT
TGCGAACTAAAAAATTCGGTTTCCCAACTTGAGGTATTTGGAATATTGAGGAACTTATCCAAAAGTCCATAGTTAGCGAA
CTAACATTCAATTCGTGAATAAAGAGCAAATTCAAAAAGTTCCTGGAAGATATTGAAAATTGCATAGTTTGTGAACTCCT
TTATGCACATTGGAATTCAGTAACATAAATTTTGTGCGTAGTTCACGAACTAGAAAAACAATTCTTGAACATTGATGTAA
CTTAATATTTTTTAGGATCTGCTTTCTGCAATTCTTGAACATTGATGTAACATAATTTTTTTAACAATGATACTTTTTCT
CAGTGTCATAATCCATAAGTCCTATGGACATTCGATATGTGAGTTCATGTTTGCAGATTAATCAATAAAAAAATCTATCA
AGTATTTTTGTTATCTCTTCGTAGACATGATATGTAACATTAGCTAATTGATCAACCATAGCATCTCATATATTATGTAT
ATACTACATCAAGCACTACAACCCAAAGATATAACAAATTATCCAATATTAAATTCGACAAGATATTGAACTACACGACA
CCCTACAATTGTACATTAGTTATTCACGAGAATTAAGGAGATATGGCACCCCATAAACAAGTATACATAAACAAAGTGAA
ACTGCGACTAGTTCATCAGTTTCTACAAATTATAACTAGTTCATCAATATTAGTTTAATTTAATTTTCACTACCAACTAA
TAATTTACAATTTAAATCTCCGAAATTCCAACCTAAGACTATTTTAGATCTAAACATAAAAAGACGGGCGAATAACAATC
AATCCCTTACTTAAATTATATACATTGTTTCTGGAACTATATTTAGCTTTGAAAAAATGAGGCAGACGTAAAGAACTATT
TTTTATTGAGTTTCATCATCGGTAAAAAATAAAAAAAGAAAAACATACCAATTTGTCAAGAACATACCTCTTTGAACTCA
ATTATGCCTACATCATTTCTCAGTCCACGTACTTGTAGACATATTATCGAATTATTCCCCCTTGAATATATGTTATTAAT
GGATGTGGTTTCATCCAATATACTGTATGTTAAATAAAAAATGAATAGGAAGAGGAAGATAAATAGTGTGGATGAAATTA
GCAAGGAAAGAAGACGAAAAACTATATTTTGAGTGACTGGTATTCTTTTTACACGTGTAAAGAGACAATATGTATTTACA
CTCGAGTAGAATCCAAATACAAATTTGAGAAGAATTTTTGTTCTTATTGGCCGAGTAACAATTAAATTTTTTCCTTCCGA
TGAATATTATCCATACATAATAATCGTTAATTTTTTATTTCAAAATAAGTTTTCTTGATTTTTAGAGAAAATAATTAGCA
TTTTAATCACTTGTTATTTTGTATAATATATATATATATATATATATTAAAATGGTATGGAAACAAGAAAAAATAATATG
CAAAAAATAAATTCAAATCTTGAGATATCATGTGTTTTTAATACACATTCCATAATTAAATGGTTGTTAATGCACAATTG
TGAGATATTGTCTTCATCATAGAAATCTCTTAATCACCATATCCGGTGAATATGCTTCAGTATCATAAAGATTTTCCCAT
TTTTGTTCTTTAACAACTTCACATATTTTGCAACCAAAACTTCTGGAAATATCTTTTCAACAATAAACCCATTCCTTTGG
GATTTTGGTATTTTTTAAAACATGAATTATCCATAAAGAAGTTTTTTTTTAATTCTTGCTGACCTTTATCGCGTTGGGAA
ACTGATTATTCTCAATATCAAGTTGACCATTCTTCTTAGAAGATGAACGATTCATGAGGACTCCAAATGCAGCATTTGTA
TGTGGTTATTACATATTCATTACTTTATAAACGATCATCGGTAATCCTTGGAAGGGTGATTATCAAATTTTCTTCTCCTC
TTCTTTCTTTGTGGCTAGATGTGCAAGAGATTAGAGTCACAAACACTAGAAAACCTTGTAGATAAGGACATGTGTCAATT
TTGTGGTGGTTGGTTTTTGTTTCTTACTTTTATACCCTCTATGCTTAACCATATTTACCTTTCCATCAAAGCAGTAAGTA
GATTTTTTTTCTTTCACTTTTACATCCATCTGTCACTTTAAACAGTTTTTTCGATTTGCTTAGACAGATTCCATGATGAA
AATCAGTGGAGTTCAATTACTGATAATTTATACCCATTGTGTTGTTTTAAAGAAGAAAGAACTCGAGTCATTTTTCAACA
ATTCAATTCCTAACATAAAAATGCAGTCTTACAAGATTAAATCCAAAATTCACATCTGTATGCAGTAATTTTTTCATAAA
CCCTTACACAATTTTCTCAACAAAAAAAAAAAAAGAAAAAAAAAAACCATATGTGGCATAGACTTTTGGATCATCACATA
TGCAAGCATATCCTTCTAATCCTCGATATAAACGTTGCAAGACACAAGCTTACTTAGTTAAGTTTGCGGGGCCGGGGCAA
AATGAAAAAGATAATAAAATGGTAATAGCTAGAAATTTCAATTAATATGATTCATATCGATCAAAAAAATAAATCATTCT
TCAAAGCAAGAAGAATTTAGTGACACTGTAAAAAAATAATAACCAACCAAATTTACATCTACAACCAACTTTGAAATCCC
CACGACGATAATCAACACTATCTATTGAAATCTCTCCCACAAAAAATTTCCGAAAGTTTAGGAGGTGTAAAATATTTGGC
GACAGATAGATACTCTTGCAGTAATTTTCTTCTTTCACTTCTTGTTTGTTCTTCTCTATGATTACAACTTCAAGATCCAA
ACACAAACCAACAAAAGAGAGAGGAACAAACAAGAAGTTGCACTACCATCTTCTAACAAGAAGTGCTAGTGTATGGTAAC
AGAGGCATGAGATACATTTAGGATTCACTTCACATAACCACCTCGTATTTAAGGATCTCGTCTCTCTGTTTGATAACACA
TGATATAGGTTGTTAAGTTTTGATAGAGGTAAAAGTCTTGGGTTTCTTCAATTGGAGCGGGATTTATCTTTGATAAGACG
TTTAAATTCATTAGATTCCTCTTCTTTTCCTTCTACTTCTTCTGCTGGTATTTGAGGAGCCACTGAAGAGACAGAAGAAC
CTCAATGTCCACCTGGTTTGAGACAGTATGAAACTATGGCTGTTTTAAGACCTGATATGACTCAAGATGAACGTCTTACT
TTTACCCATAAGTATGTATGAGGAGGTAAATTAGATGAAGGAATTTGTTCTTTAATCTTAACCAGTTTTCAAAGTTTCCA
CTGAAGATCTTAGATAACTTTTTGGTGTTGCATTCTTTTTTTCCTTATTACTTGCAGCTTCATTGTATCATTTGTCCTGT
GTCTTGCGAAATCTGAAAGGAAAATCGCTTCTAGTTTAGGAATGTAGCTTCAACCTATGAGCAGTCATGCAAACACATTG
GAAGTATTGCATACACTACTTGGTTGCACTATCAAAAGACTTAAAAAATTCTACTCTTTGTCACCCTGCTTGTTCATATT
GAAGCTGTTTGCTTTTTAGTTCTATTTTTGAACAAGTATGAATTGGCCTTTGTTTGCAGTTAATTGTTGCTGGTGGTGGA
ATGTACGTCGAGGTGTTTGACAGAGGAGTGGTTCCGCTGGGCAGGAGAAACGCATCTATCTACTTTCTACCTATCTCACC
ACACCAGAGTCCGTAAATGATCTAGAGTAGAGTCCCGCGACGTTAGAGGATCATCCAACTTGAAGATCCGGAAGTGGGAG
TAGTAGAATCTGACTTTTTTGACTGTACCTATTTTCGATTTTAGTCCTTGTTTTGGGTCTTTTTTTTTGTTGTAGTTGCT
GTGTGTGGGAATATTTGGCTTGATAAAATGGGTACCAGGGGAAACTTCACCTCTCACAATTGATTACTTGTATTTTTGAT
TAACCATTTTTTAACATCAAACTCTTCTGCCTGTCATTCTAAAATGCTGGATATTATCAATTAATGATCCTCAAAACATC
CAGATAAACGCTTTATAGAATAAGAAATTCTGGAAAATCGATTAAAAATCTTGTTACGGAAATATTAAATTCAGATGTGA
TAATTATAACTAATTAACCGTTAACCTGTAAATTTAAGCTTTTAACAGAAAAATGGTAAAAAAAATAAATGGCCCCCACC
AAAAAAAATAAAAATGAAAAAGAACCACTAGGAACACGCCACGTGGCATCTTATCCACTGGTGTGTTTAGAATTTATATT
CTTGTCTAGAGCAGGTACTAAGAAGAGGAGGAAGAAGAAGGAGACAAGTAAAACAGTAGATCCGAAGAAGTGAGAAATCA
ATACCTAAACACGATAATGGAGGTAAAAAAAATAAAAACACTACTTTCATTTACTAGCATGGTCAAAGCATCAGTTTTTT
GCGTTAAATTTTGTATTACTCTCCTTTATTTTGTCTTATCATAGTCAATTTTGTTTTGGAGTTCTTAAGGTTCGACCCAT
AATTATCGTGTGGTGGGAGTTTTAAGTTCCTTGATTTCCGTTTTCAATTAAAAACACAAAAAATTTGTTCTAGGGAAGGA
GTCGACTCAATTCAGTGGCATTGGTTTTTTTTTTCTTCTATGTATATAGTATTAAAATCAATTTTACTTATGCATTTATG
GTGTTTCAATATGTAGTTATGGTATTACTTGGTTCCTGTTTTACTAATTTTGGTTTCAGATCTCTACTAAGAAGATGAAG
GAGGTAACAAGCTTGGTAGATGTTTTGAGACACCAAAATATAGTTGATGTCATGTTTAACAAATATTCAATACCCAAATA
TAGTTGATGTTTTGAGACACCAAAATATAGTTGATGTCATGTTGGACTTTGGAGCCGGAGAGGGTAAAGACTTAAAAGAG
ATTCAAGTAAAACAGTAGATCTGAAGAAGTGAGAAATCAATACCTAAACAAGATAATGGAGGTAAAAAATACACTACTTT
CCTTTACTAGCATGGTCAAAGCAGCAGTTTTATGCGTTAAATTTTGTATTCCTCTCCTTTATTTTGTCTTATCATAGTGA
ATTTTTTTTTGGAGTTCTTAAGGTTCTGACCATAATTATCTGTGTGGTGGGAGTTTTTAAGTTCCTTGATTTCCGTTTTC
AATTAAAAAACACAGACAATTTGTTCCCAGGGAAGGAGTTGACTCAATTCAGTGGCATTGGTTTTTTTTCTTCTATGTAT
ATAGTATGAAAATCAATTTTACTTATGCATTTATGGTGTTTCAATATGTAGTTATGGTATTACTTGGTTCCTCTTTTACT
AATTTTGGTTTCAGATCTCTACTAAGAAGACGAAGGAGGTAACAAGCTTGGTAGATGTTTTGAGACACCCAAATATAGTT
GATGTCATGTTGTACTTTGGAGCCGGAGAGTGTTAAGACTTAAAAGAGAGAGACAAGTAAAACAGTAGATCTGAAGAAGT
GAGAAATCAATACCTAAACACGATAATGGAGGTAAAAAAAACACTACTTTCCTTTACTATAATGGTCAAAGCAGCAGTTT
TTTGCGTTAAATTTTGTATTACTCTCCTTTATTTTGTCTTATCATAGTCAATTTTGTTTTGGAGTTCTTAAGGTTCTGAC
CATAATTATCTGTGTGGTGGGAGTTTTTAAGTTCCTTGATTTCCGTTTTCAATTAAAAAATACAAAAAATGTGTTCCTAG
GGAAGGAGTCGACTCAATTCAGTGGCATTGGTTTTTTTCTTCTTCTATGTATATAGTATTAAATTCAATTTTACTTATGC
ATTTATGGTGTTTCAATATGTAGTTATGGTATTACTTGGTTCCTGTTTTACTAATTTTGGTTTCAGATCTCTACTAAGAA
GATGAAGGAGGTAACAAGCTTGGTAGATGTTTTGAGACACCCAAATATAGTTGATGTCATGTTTAACAAATATTCAATAC
CAAAATATAGTTGATGTTTTGAGACACCAAAATATAGTTGATGTCATGTTGGACTTTGGAGCCGGAGAGGGTAAAGACTT
AAAAGAGAGATTCAAGTAAAACAGTAGATCTGAAGAAGTGAGAAATTAATACCTAAACAAGATAATGGAGGTAAAAAACT
ACACTACTTTCCTTTACTAGCATGGTCAAAGCAGCAGTTTTATGTGTTAAATTTTGTATTCCTCTCCTTTATTTTGTCTT
ATTATAGTGAAATTTTTTTTTGGAGTTCTTAAGGTTCTGACCATAATTATTTGTGTGGTGGGAGTTTTTAAGTTCCTTGA
TTTCAGTTTTCAATTAAAAAACACAGACAATTTGTTCCCAGGGAAGGAGTTGACTCAATTCAGTGGCATTGGTTTTTTTT
TTCTTCTATGTATATAGTATGAAAATCAATTTTACTTATGCATTTATGGTGTTTCAATATGTAGTTATGGTATTACTTGG
TTCCTCTTTTACTAATTTTGGTTTCAGATCTCTACTAAGAAGATGAAGGAGGTAACAATCTTTGTAGATGTTTTGAGACA
CCCAAATATAGTTGATGTCATGTTTAACAAACTTCCACAGCCAACAATGATAAAATAATGTTAACATCTAAACAATTCTG
GTGGAAAACTAGTATTCAGTCTAAATTACATGACATTAAGTCATTGAGAAAAGTTTCAAATCTCATAGATTTATTCGATG
TAGAGATTGTTTCTAAACTTATGCCAGCTTCGAAACCTTTCATCTGAAACTATTGTGAAACTTGCATTAGTGTCTTCTTT
ACTGTCTAAGAATATAAATATTCAAAGGTATTTAAAAGGCAAATCTTCTAGAAATTTCCCCAACATCATGGATGATGCTT
CGATGAAAGAACTACTTAGTCGTCTTCCTGCAGAAGAATTGAAGAGATTTGCAACCGTCTCCAAGAGTTGGAATTCACTT
CTTTTTAATTCATCTTTAATAGAATTGCATTTGGATAATGCTAAATTAAAGTCTCGAATACTCATGGTTACTTCTGAAGT
CAATTCATTGTTTTTTCACAGTATGGTTTTCAAGATAAGTGTCAAGTTCTTCTTAAAGTGTCCATCCCCTGGTGTTCATG
CTCTGCGATGAAGCCTGTAAATGGCTTGATGTGTTTATATGATAGAAGAACACATATAACAAGGATTTTTAACCCTAGTA
CAGGACAGAAAACTCCATGGGCCAAAACATCAATAGGGATAGAAGATTCAGGGACTTTGGTGATTGCAATTAGGGGTTTT
GGTTTTGACCCTTTGACTAAAAAACACAAAGTTTTAGCGATTTGGGAAATTTCAAAAGAACCATCATTTGGGGCATACCC
AAAGATTTTGGGGCTTCTTGAATAAGACAAAAACACAAGTGGAAATAGTGTTTTTAGGGTGCCCCTTATCTAGCCATTTT
TGTTAATGGCAAAAATGCCCTTATTATTTATATTTTCAATTTTTTTTTAAATTAAAATAAAAAAAATATTTTCTTAAAAA
AATATTATATTTTTTTAATTTAATTTTAAACGTTTTAAGATTTTTTTTTTTTGTTAATTTTTTTTATTTACGAATCTAAG
TTCGGCGGACAAGTGATATGCCGACCTAAACATAGGTAGGTTCGGCTGATAATATGTCAGCCGAACTTGTGTTTTGTGAA
AACATACCTAGGTTCGGCAGATTCGATAACAAAAATAAGACATCTGAACTTAATATTATTCTTCATAAAGTGAAGTTCGG
CTAACATCTTTCTGTTTAATTATCAACCGAATTGTTCATCGACACTTTCAGGATGAAAAAAGAGAAGTTCGGCTGATAAT
TTTGATTTTATTGTTAGCCGAACTTTTTTCTGTAATTGTCGTAAAAAAAATTTCCATGCAATAAAAAAAAAAATTCAAAA
TTTTCAAAAAAAACACATTCAAAAAAAAGTTAAAATTAACAAAAAAAAAAAAACTAAAAATGTTAATATTAAAAATTAAT
TAATTAATCAAGGGTATTTAAGTAACTTAACTACTCATTAGACACCCCTTATCACCCACACTAGTTAGGGTCATCCATGT
GTATACCCCAAATGAGGGTTCTTTCAAAAAATCTAGCTGAGAATGGAATGCTAATTGGAAATGTTGGGTATTATTGTGAG
GCCTTCACTGTTGGAGAAACCAAGTGGAGAAGAATATTTCATCTACCCCCAAATTAATGTTAAGTGGACCCTGTGTTTAT
GCAAATGGTTCCATCTATTGGAGAAATCGTGGTATTCACTTTGCAAAAGCTCCTGAAAATGAACTTATTGTGGCATTTGA
CCTCCACGATGAAACATTCAGGGTAATTGAAATTCCTAAAAATGTTATGAATACTGTTCCTGGAACTTCTCCAGGCGTGG
TGAAGAGTTATTACAAATGGATAATCATATTTCTGTAATAGATCGAGTGGATGATCGCAATATCAAGTTGTGGATATCTG
ATGATGAACCCTCGAAGGAAAGTTCATCTATAAATTGGAAATTAGAATATATTAAACTTCTTTTTTCGTGAAAACTAGGC
CATAACATTTATGTCACTCAAGTTGAAGGTACAAAAGAATTAGTCATGAGATCGACAATTTCATCCATGGAATCGAGTCC
CAAAGAATTGGTATCCTTTTTCCTTCATGATCGGGTTAGAAAGAGTTGTCGGCAAATTGACATCCCTGGTTTGTCACTCA
AGTATCCATTTCGATTTGGCATGTTCATTTATAGTCCACAAAATTGGTTAAAAAAGACCAAAATCAACAATTCCTAGGTG
AAAATGACATTTAGATTTTGATACTGTTTAAATGAATAAAAATGTAAAAATAGCCAGGATGTAAACAATTTCATCCTGCC
CATTTTCAAATATTTTTTCTTATTTTTAATTTACATCACGATGCATCCAGTTTCATCCTTACTATTTTTTAAGTTTAAGT
AAGGATGAATCCAGTTTCATCCTTGTTATTTTTTTAGTGTCCATTTCACCCATACAAATTTTTACTCGTCCATTTGAACC
ATGTTTTAAAAATATTTGGACAAATGACCCATTTTCCGTTTATAGTCAAAGTCTACTACCGTGACAAGTTTATGAAGACA
TGGAAAGCGAAGATCCTGAACCACTACTAGTAGAGATGGAAGACTGTGGGCATGAGGCCTTTTGATTTGGATAGATGATG
AAAAATATGGAGTTTTATTAATTTCTCTTTTTATTTGGTGCTTACAGTTTACTCCCTCCGTCCCACTATTAGACGACCTA
GTTGAAGTTTGCACAATTCTTAAGGCAAGGAATGGGAAAGAGTATTTTTAAGTATTTTTTACAATTATGCCCTCATGGAT
AGTAATTTGTAAAATTTAGAAATGATTTATCTCTCAAACTATACCATGGATTTTCGTAAACTTTGTATCATTGGAAAGCA
TTTTAAAACACCTACATAACGAGTATAAACATGGATATCAAATTATATACATTTCTTATACTAACGATAATCAATCAAAA
GGATAATTTTAGAAATATTTCCTTGTTTAATGAAATAGGTCAACTAATGGTGGGACAAAATTTTAAACTAAGTGGGTCAT
CTAATAGTGGGACGAAGGGAGTATTTATTTTCCTCAAATCAGTACTGACTTTAGGTACCACTGATCGATCACGTATCAGT
ATGTAATCAGTTACTATATAACCAATTGAAAAGGCGTACATAAATAGCCAGCCATATCTAAATCCCAATTAGTATATAGA
TGTATCACAAATGTATTTTGTCAAAAGATGCACGCAGAGACGAAAGCAAGTGCGACTGTTATGTCCCGCTTCAAGGATAA
GTCACTATGGACGTATTTGCCCAATACATAGTCGCTCGTCGTATATAATATTAATTTGCATTGATAAATATTTTATTCGT
TATTTGTATGATTAACACATTAATCTAATTACCATTATTTATTCAACAAATTCGATTGATTGATACGAATTGATTTTTTG
TTACGATAAATGGACAAAACAATGGCTGGCCCAATAGCTGCTTCAGCGGCTGCAATAGCTAAAACAAAAATGGAAAAAAT
GTCTCCTTTTAATTGACGACTATCAAATAAATCAGAAAATGTTACGAAATTCATATTAACTGCATTCAATATAAGCTCAA
GACATATAAGTGCTCTAACCATATTTCGACTTGTGATCATTCCATAAATCCCAATAGAAAATAAATAGGCACTCAAAACA
AGTTCATGTTCAAGCAGCATTAACCAAACCCTCCTCAATCTGAATTTCTTTAATTTCAATATGAACAACAATTCAACCTT
AACTAATTTGGTTGACTCGAATCTAACAAGTACAGAACTAAGGAAGATATTGGTAATAGATTGAACTAAAAGAAAAAATT
TACAATTTATACCTGAAAAATATGACCATGGAATTGAAGGAAAATTGATAGGCTAAGCCAGAACAAAATAATTCTTTTTT
TTTCGGTATTTATTACTGACGAGCCATAGCAATTGCACCTATCAAAGAAACTAAAAGAATTATAGAAATAAGCTCAAAAG
GAAGAAAAAAATCAGTTGATAAATGAATCCCGATTTGTTGACCTTTATTTATCAAATCTTGCTCCAAAATCTGGTTTGAT
CTTGTAGTCCAAATAACCCCGTACCATGACGTATCTGGAATATTAGTTATTAGTGAAACAAAAATACTTGTACAAACCGG
TGAAGTTACCCCATCCCCAACAGTCAAAGATGAAATCATTGTAATATTCTCGAGTCGTTCATGAACATAACGTGAATATA
ATTAAGACATTTATGGCTCCCACATAAATAAGGAGTTGTGCAGCAGCTACAAAATGGGAATTCGATGGAATATGAAATAA
TGATATACAAACAAGAACCAATCCCAATGAAAAGGCAGAAAAAATAGGATTAGTAAGTAATACCACTCATAGACCTCCTA
CTTTAAGACCCAATCCCAAAAAAACTAAAAGAAAATCATGTATTGGTCCAGTTAAATCCATTATATGTAAAATAAGAGAT
AAATAAGTCGAAATGTTTCATAATCTTATTGACTAGACCATAAAAAGAAATTTACCCTATTTTTATGATAAGTTACTTAT
TTAATTTAATCCTATACGGGGTGTGGGTTGATGTAGATAGATTAATTTATTCCATTTCTCTATCCGATTGCTTATATATC
GAAATTCTCGCGAATATAGTTCATTCTTTTTTATCCAAAGTAAGCCGTGATTCTCGCGAATCACCAATCAATAAGAGCGC
TTTTTTTTTAGTTATTAACCGAACAAAATAAAAGAAGCTCCGCTCCTTTAGATGAAAACGGAATCTTAGTAATCGGTAAT
AGTTCTTGAACCAAGGAGTTTACCCGTGGCTTTTTTATTTGAGTAGAATTAATAATGGTTCGAATCGTGTAATCTCCAAT
TACTGTCATTGGTAACCGACCCAAAGCAATTTGATTATAATTCAATTCGTGACGATCATATGTAGAAAGTTCATATTCTT
CAGTCATTGATAAACAGTTTGTTGGACAATATTCGACGCAGTTCCCACAAAAATACAGATTCCAAAATCAATACTATAGT
TAAGCAATCGCTTTTTTCGAATATCCGTTTCCAATTTCCAATCAACTACGGGCAGATCTATAGGGCATACACGAACACAT
ACTTCACAAGCAATGCATTTATCAAATTCAAAGTGGATTCGACCGCGGAAACGCTCTAATGTGATCAATTTTTCATAAGG
ATATTGAATAGTTACGGGTAAACGATTCGTGTGGGATAAGGTAATCATGAAACTTTGACCAATATATCTTGCAGCTCTTA
CTGTTTGTTGACCATAATTAATGAACCCAGTTACCATAGGGAGAATATCGTGAATATCTATGAATAATTTTAAGTTTCTT
TCTCTTGTTTGAGAGAAGTTCTAAATCGAGAATAGAATATCGTATGCCCTTAGAGTGAAAAGAGTTGGAAGGAAGTTGTC
AATAATAGATTCCCTAGAGAAATAGGCAAAAGAAACTTCCACCCAAGATTTAATAGTTGATCCATTCTCATCCTAGGTAA
AGTCCATCTTGTTGTAATAGGAATGAACATGAACAAATAAGCTTTAGCTAATGTAATAAAAATACCAATTGTCATTCCAA
AAACTCCACCCACTTCATAAATTTCGAAATGAGGAAGAAATATGTATGGAAGAGAAAGATTCCAACCCCCTAAATAAAGA
ACTGTTACAAATAATGAAGAAACTAGTAGATTTAGATAGGAAGCAACATAAAATAAACCAAATTTTATACCTGAATATTC
GGTTTGATAACCTGCTACTAATTCTTCTTCGGCTTCTGGTAAATCAAAGGGTAACCTCTCACATTCTGCTAGGGAAGAAA
TTACAAAAACTGCAAAACCTATAGGTTGACGCCACAGATTCCACCCCCAAAAACCATATTTTGACTGCGCCTCAACTATA
TCAACTGTACTTGAACTGTTAGATAATTATAGTAGGTGATAACATCACTGCTTCCCATGATACTTCAGCCTCATACGGCT
CCTCGATGGCCTTAACGAAATCTAAGGACTGGTTCGGTATTATCTCGATATGTGTTAGATAGAATCAAGATGTATCGAAG
AGTCACAAATTAAACCAATGCAATTCCGTCTGCTATAATAGAAAAAAGGGTGCTTCCGAATTGATCTTATCCTTTATAAT
TTAAGTTTGTCTTTATTCAGTAATAACTTAATCCTTGAATAAAATACTCGTTGTCTAAGTAGGTATTTCAACCTATTTAT
TTCGTTCCTATTCTTCTTTCTAAGAAAAGTAAAAGTGGGCTCAAAAAAAAAGGATTACTTCGTTCCTGATAATTATTTAT
TTCACCTGTGGATAGGACCATACTCGGGATCGGGATCGTGGGGAAGTACTACTTTATCGTTTCTACCAACTTAAAGCCCC
ATTATGATTCCGTTTATGCAGAAATACCTTTTTTGGTAACTTACATTATCTCTGTTACTAATCCTTTGTGTATTTTGGTG
TTCCTAACCGTCCACTCATTTTTGCTCGATCCCCGGTATGGTAATACATACAATATAATAGAATAGTTAAAACAAAACTC
TAGCCAGTTGATCTTTTCTACCCGCTTCAAACCGTGATGACTAATCAACCAACCTTGGGGTAATTTCTTTTTTTTTGCTT
AACTCTTGTACATAGGGAATGAGTCTCAACCTTTTTACTGCTAATTTAGAAGCTGTTTTGTTTCACTCATATAACTATCT
GGTTTAGGTCATCACCCCGAATGACGAATAAAAAAACGAGGATCTCTATTCACTCCATTCAACTTCTTTCCTAGAAAAAA
ATTAGGTAAAAGTTCATGCCCCAACGAATCGCACGTAGAGATATTGATAACACACATGGAGTTAATGGTATTTCATAACT
AATCGATTGAGCAGCAGCTCGTAGACCACCCAAAAAAGAATATTTATTATTTGACCCATATCCTGACATAAGAAGTCCAA
TAGGAGCAATACTTGAAATAGAAATCCATAAAAAAACACCTATACTGAGATCAGCTAAAACAAGACGATATCCAAAAGGA
ATTACTGAATAACTTAGTAAAATGGATATGACTGCTATAGAGGGTCCGAGACTGAATAAAAGAATATCCCCTCTAGATGG
GAGAAGATCCTCTTTAAAAAGTAATTTTGTCCCGTCTGCTAGAGCTTGAAGAATTCCCAAAGGACCCGCGTATTCGGGTC
CAATACGTTGTTGTACCCCCGCAGATATTTTTCTTTCTAACCACACAATAACTAGTATTCCTATCGTGATTCCCAATACA
GGAGTAAAAATAGGGACAAGCAACCATATAAGACCATAGACCCCCTTTAAGGATTCCAATCTGAAAAAAGAATTGATAGC
CTGTAATTCTGTCGTATCAATTATCATATTAACGATCAACTTCTCCCATAATGATATCTATACTACCTAGTATCGTCATA
ATATCCGCCAATTTCATTCTTTTAACTAACTGAGGAAGAATTTGCAAATTGATAAAACCCGGAGGACGAATTTTCCATCT
CCAAGGAAAAGCACTATGATCCCCTATCAGAAAAATCCCCAATTCTCCCTTTGGGGCTTCTACTCTCACATAAAGTTCTT
GTTTTGACAATTCAAAAGTAGGAGAGTTTTTTTACTAATAAATCTATAGTCAAAATCATTCCAGTCAGAATCCCCTGCTT
TATCAAAGTGTTGGGCTTCTAAATTTTAGCAGCACTATGTACGGGAGAGGGCATCAAGGGGTCCATAAAACAGAACAACC
CATCTATAGACGATGGTGTTTTTTTTAATTCCATGCACCATGGAACTGTCACTTTATGAATGGCCACTCCACCTTTAAAG
CCATCCTTTGGTGAATAGACTGTTATGGAATGACCGCACTGCTGCTGGGAGATGAGAAGTTTAGGAGGATGTGCTTTTGA
TCGATACATCTCTATGCATACACCATACTGCTCTTTTATATAATGGTTGTCCAAATTCCCTTTTTATCTAGATGTCCAAG
ATATAGAAGGAAAGCATGCATGCACCCATAGATGTGCATGCATGCATGACCGGTCACAGGTGAGTGATTCCTAATTAGCC
TAAGTTTTTAAAAGGTTGGCAGATTTCCCAATCTGAGTTGCTCAGTTTCACCCATCCGCATATAAATAAGGACTTGACAA
AGTTACAACTCTGGTAGATGTTTGAGATTTCAAACGCAGGAGGTGAGTTTGGTTCCATATTAGTAATTGGTTTCTCTTTT
TCAGACCAGTAGAAAGAAGATAATGAATATGGAGGAAACAAACCTTTCAAATAGCGACACCATGCATCAAATACTTAGCA
ACCTTCCCGTTAAGTCCCTTATGAAGTTTAAATGTGTATATCCAAAAGCTGGGAATCACTTATTCATAATCCATCTTTCA
TTAAGCTACATCGATCAAAAGCACAACTTCAGCTTCTCATCATGATTTACAAGGTTGATTCCATAATAGTTTATACACCG
AAAAATGGGTTCGAAGGCGGTGAAGCTCTTTATAAAGCGACGATCCCATGGAGTAGAGGTGTTATACTGAAGCATGTTAA
CGGGTTGTTCTGTTTTATTGATCCCAGACGTTCCGCATCCTGTGTTTACAACCTTGCCACTCAACAGACTACTCCTTGGA
CTTGTATACCAGTTCCATCGGTGATAAAGCCTGGATATGAAATTAATAAAACTCCTACGTATGGATTCGGTTTCGATCCT
TCAACTGGACAACACAAGGTACCGTGCACTTGGGTTATATCTCAGCATGGCGCAATGACATTTGGGAAAGCTGACCATAT
TTGTCATGTTTTTACCCTGGGAGATACTCAATGGAGGAAAATAGATGAAGTGCCACCGGTTAGGCCAGATGGAATTTCGG
TTTATGCAAACGGTTCGATTTACAGAAGAAACCGCGATGATTACTTTTTCAAAGAGCCAGAGGTCGAAGTCATCGTGGCA
TTTGACGTCGGAACCGAAAAGTTCAGAGTGATTCCAATCCCAGACTTTGTCATTGCTTCTTCTGAGACTCCGGAAGACTC
GTGTCGTCACCTTGACCAACTCTTACTGGAAGTAGATGGACACATAGCTCTGATTAACAGGATAAGCGAGAGTATGGTGA
AGTTGTGGGTTTCTGATGATGACTGCATACAGAAGAACACCGATGTGAAATGGGTTGAAGAAACCATCATACTTCCTTTT
CAGTGGCCAAGGGGAGAACGTCTGCATTTCCGTGCGGTTCAAGGAACAAAACAAATGATGATACACAAAGCACCACTAGC
GAGAGGCTTTATAGCTATATACATCTATGACCGGATTACGAAAAGCTCCAGAGAAATCAAAATCGTTGGTTTACCACGAC
TCTCCAGCCCATTTCGTTACGGCATGTTCGCAACCCATGAGACTCTTCTGCCCCTTCAAAACAAGGAAAATAATCAACAC
TAAAATCACGGTCAAATGATTTGAGTTCGAAACTTGTAAGCACCAAATTCTTTAATCACGGTCAATTATAGCAGTAATGT
TCATTATTTTATGCTTCTACTTGGGATCCTGGCTCTGCTTCTGCTGTCATTCGTGACACAAAAACAACTTGGATAAAAAT
CATGATATGGTAAAAGGGTGTCACTTCATGCACTCATGAGTGATAGTAAAAAGGTGATTGTGATTTCTTAACCAAAATAA
GATAAGATAAAAGATCATTCATGGCCTACTTTATGATCTTTCTCCTTGTGATGTGCCTTAATTGTTTATATCTTGGAAGA
TCAATAAGTAGGGACTAAAAAGATTGAGCACTCACTTTGTCAAGTGTGCATCCTTAATCATTTGAAGAGAAGTGAGAGTG
AAAGATCCAAGTATATCCAACACCAACATCATATGCTGCATTCTTCCATGTTGCATTTTGATAATTCCATATTGACTAAG
CCACGAAAGTTGATGATGGGCACTATGATTTTATATCTAGGATTCTTCTAAAATCTTGCATTTTTTGCTTTTATCAAAAA
TAGTTGTTATTGGTGAACCTCTTGTGAATGTGCAAGGATATAAACATTAAATGGAGGCGTTGCCACTGTTTTGCAAATGA
AGACATATATACATCATCTTGCAAATACCAGAAGATCGGTTAAAACGGTAATAAATGCATGGTTATATTGTGGTAGTATA
TTGCTAATCCCACATCACCCAATACCTCCATCACCTTGTATTTGTAAGCATGCTTATATTGCATAATGAACAAAAGTAAA
TCATGATACGATTTTTTATTCAATAGATAACTTGCACTACAAACTCGTTAGAATTTGGTATTGAGTTTGTAGTTAGCTTA
TAACTGCTAATTAATTAAGAAAAGTTGAGTTTGAGTTGTCTACAAAAACCAAAGGATATCTATGTTTAATATTGAGATGG
ACATAACAATGGAAAGTAAAATAGAAAACTCTAAAAAAGATGATAGAAGTTGGGTACAAAATCAAAGATCATCATCATCT
TATATTAAAACTATAAATATACTTCCAATATTCTCATTCATCTTCGTAACTTCTACTCATGGATATGCCGCCTACCGACA
ATTGCCATTAAATGTTGACACTATCGTTTATCTTATTACTTCGCAGATGGGTTATGAATGCAGATGGGTTATAAATATAT
TAATTTTGAGAGATATTAACAAACTTTGAGATTAAATTCTACTAGTATTATAAATTATCATTTATACAAGAACTGTGTTG
GCCTCTTTAATGGATTAGAAGATTTTTTAAAGCTTATGGCCAACTCACCTTTGTAATGGGTTAAAGATTTTATTAAAATT
TATGGGGCTAATTCACCTTGAAAAACCAGTCTTACAAGGTTACAGTTGATCAAAAACGGATGCACTTCACAAATTAAGCT
TAATACTCCCTCCGTCTCTAAAAGATAGGCAGGTTTGTGTGTAAAATTTACACACAAACCTGCCTATCTTTTAGAGACGG
AGGGAGTAGTATTACCATGAATGGAAGGTTTAAGTGTGTTAAACAATCCCTTAGAGGGTTAAACAATGTCCACACATCAC
CTACCCAAGCTCAAACTCCATGCTAAACTCCATGAACCTAATTCATGTTGGAAATCGACTTACAAGGTTAAGATTTTCCT
AGAGATACAAACTTCACAAATCCATGAGATTGTGCACTATTTAATCCAGATTTATACTCTAGCTTCAACGTAAGTTCATT
GGTTGCTAACAGATAATATTAGTTTACTGGGAGGGTGCTAAAATTCATATAAGAGTATCAGATATGGATTTTGGCACCCT
CCCTATTAACAGTGTTGATAAGTTTTGGTAATAGTAGTGGAGCACATGGAACCAATGAGGCAATGAGTTTAAAAGAGGGG
TTAAGATGAATGGGTTAAAAAGTTTAAGCATTTTGAGGGCCATATATCCAAGGTTGCTAATAGGGGGGACTGGTTTTTCT
TGGGGTATACCAAATGCTAATAAGACAAATCATCATTTGCCTTGGGGTTGGTACACCCCCAAGCAAATTGGTACCCCCAT
TAGCAGCCTTGCATATATCATAGTGCTTTAAGAAGTGATGGTGGGCTATTGTCCCATCATGCAAAAAAGAAAAATGTCTA
TCAACACACTTAACAATAATTTGTCTTGTTGATGAATTTTTTGACACATAAAAAAAGAAGTATATCTATTTTGTATCATT
ATTAAAGGTGCATTATACTTATCAAAAACAATGTTTGCACATTTCTTTTCATGGAGCCAGGGGGGTCGACAAACACCTTT
CTCTTGATAAGATATTTCTCATGTGCCTATACCCTATTCCTGCATCTTGTTCAACTTAAACATGAAACATTACATTATCA
AAAAAAATCCCAACTTTTTCTTCTCTTTAAAGCTCGCTCACTCCTTAAGAATCCCACTTACTGAGTCTTGGGAGTTGGAT
GCATATATATAAGAGTGATGTACCCTCACAATCACAGAGTACATAGTTCAAACTTCAAAGATTAAGTTGCCTAATTTTTT
AGAAGAAAAGGAAGAGATTGTTTATAGTAGTAAAAGGAGATTAATGGGTGTTCCTAATCAAAATCAAAATAATCATTTCT
ATCCTCAAGAACTTCAATTAAAACTATACCAAGCATTCATATTTTCAGTACCAATTCTTTTCTCTATAATTCTTCTCCTC
TTGTTTTATCTCTTTTACCTCAAAAGAACTAGAGATCAAGCAAGCAATCACCCCACTTCTCTTCCAACAAGTGCTCCAAG
AAGTACTAGTTTGAATAATCAACCCACTTCGATCCTTCCATTCATGGTACGTACTTACCATAATCTCTTAATTTCTCTTC
AACTATATATTGAGTGTTTTTTTTTTTATATATATAACTTTTTCTTGTACTAAATCTACTTTTTTGTTGTTTGTAGTCGA
TTGATGTTGGTTTGATCAAGGAAGAACTAAAGGAAAAGCTTCCAATAGTCACATTTGATGAAAGCTTAAGAGACAAAGAT
TCACTGTGAGTACATACACATCCATCTTAACTTGGTGAAATTTGTTACTTTTTTTATATCTGAGTTTCGAGTTCTGGTAA
CTGGTATCATCGTCCAGTGACTTTACCACTGTGATAATCTTTGGAGATTTGTGGGCATTGTTTTCTTGCATCCAACTTTG
CAAACATGCATTACAATGTTGCATATGGCACTATTGTGCCCAAAATTGGGCACTTGAGTGAAAAAATTGAGTAACTTTTG
TCAAGTAACTGAAGGCATGAATCTTGCAGTAAATTTTTTATAGGACATGGTAGGTCCATTTACATTATTATTTTTTTATA
TGGTAAAAAGTGTTGGTAGGTCAAATAGTTGGATGGTTGAGATCTATGATACTAAAGTGATGGTGCACATAAGTGGCAGT
GTCATCATTCCAAGTTCTTTGTGATTTTCAATGTCACTAACTTTTCATGTAGAATCTCTTATACCATCCATTTTTTTTTT
TTTTTTTTTTGTCAAGAATGAAAGAAAAAATAAGTAGCATACAAACTCAATGGTTCAGAGAAATTCAGCATCTTCAACAT
ATTAAAACTACTAGTCATATTGTGAAAGGCATCCTATGGGTCAAAGATGCAAAAACTTGCATATTCTCCTAGTGAATTTA
GCTTAAGATAAAAAAAAAATCAACAACAAACAAAAATGTTTATTGAAAAAGAAAAAAAGAACATAAATTAATCAGTAAAT
AAGGCTTACATATTCTCATTCGCATTCTTCTAGAATTTGGTAACTCTTCTGTAGCAGCCTTGATATCAAGGAAAGACAGT
TATGAAAAACTTAATTATAAGATAATTCGTGGAGGAAAAACACCCTCAAAAACCGTTTGATACGGAAAAGGTAATGAGTC
TTACCTGAATGTCATGAAACCACCAAAAAAAATATTTTACCAGTGATTTCAAAATAGTAAACTTTTCACGGTTTGTTTAC
AATTTCTCAAAAAAAATTAACGATCTAAAAGAGAATCAAACACTTTCCTCTATCTCACAGTGAGAAAGTGGAGATAAGAA
TCTCCATTGTACAAAATCAAATAAATAATTACTGGTAAGATGGTACCATCCATGGCCATGGTCTCAAAAGCCTCCAATAT
GCGCCAACCTATGTGCGGAGTAGATAGATCAGGTGCAACACGTACCCATGCATTCAAAAATCTCCATCAATCAGAGAGAT
ATACATTGTCGAGCTTAGTGCTCAAAGATTCTCTTCTCTTCTTGGTGGTACCAAAATCACAGTACGGTTTTTGTTTTTTT
TTAAAGAAAAAGGGAGTTCATGATATTTACTTGCACCGAATTCCCTAGTGGTATGTTTGGTTTGTGATGCTGATATTTCA
TCTATTTGCAATTCCTGATGCAATCATGTATTTTGCAGATGTTGCGTATGTCTGGGTGATTTTGAGCTCAGGGAGCAATT
GCAACAGATTCCGTCGTGCAAACATGTGTTTCACGTTGAATGCATTCATCACTGGCTCCGAACTAACTCGACGTGTCCGC
TGTGTCGATGCTTCATTCTTCCGGTCAAGAAGGCGGATCCTGATCCTGCAGTACACCCTCCACTTCCACCGGTTTGATCC
GCGGAGCTCAATTTTCATGGTTAAAGAAAACAGACAAAAACAAAGCAAATTCCGATCACCATTGCACCCTCGGAACCAGA
AGCAATTGCTGGGTTTTACAAGGTGGCCGGAAAAGTGCGCCAGAGGAAGGGCAACCAAATCTTTATTCAAACGAGCAGTC
TATACACACATGCAGCATATACATAGATGAAGCCTAGTATTTCATTTCTCATTTTAAACTTGCCATGTATCACCCAATTT
CTCAATGTTATAAGTTTTTCTGCTACCAGAAATCTCAATTAAGACCGGCAACCAGTGGCGGAGCTAGGACTGTAACATAT
TTGCCTGTTTGGCGGAGCTAGAACTGTAACATATTTGCCTGGTTGCCGGAGTTAGGACTGTAATAAATTTGTCAGCTCAA
TTATTTCTGCCAACCATCTAGTTAAATTCAGGCAACTCTACCACCACCACCACTAAAGTGATCAATCATATGTCTGTCTA
ACGTCTCATTCAAATAATGAGAGATAGAGATTGAGAGAGATAGGTCATACTGTCTCTCTTAAATGCACATCTCTATCTCT
CTTTTACACTTTAAGGTCCTTTTCCTTGTCCATTTCCAATGGATTCTTGTGTTTCAACTGGAAATTAATCTTCTTCTCTA
CCTAAACACACCGGAGATAATTGAATTCATAGACCTCGTACAACACTTTGGCCCACTGATTCAACCAACATTCTACCCCC
ATAATCACAGTTGAGAAGATCAAACATCTTGATCTTGATTGACCGCTGCGTGTGGAACGCGCACGTAACCGTGCACACCC
AACATGTTTAGGCGGCGACTCAGAAAAAAAAAGGAAAACCAAAATTTAGATGCTTCAAGACTAATCGAGAAGTTCAGTTC
CTTTTAATGAGACAAGATTCGATTAAAACACTCAAAATATCGAAAATGAAATAAACTGGCTTTGGCGAAACCAAACTTGC
ATATATACAGGAAGTCGTTTACAAATATTAAGAAAAGCAAGTACAGATTCATCTTCCTCCCATGGCTACGGTGACGACTT
ATATTCACACCCTCAAAAGGTTAACCCTGCTCTATCATTACTACTAATACTACTGCGACCACTCGAGTCTACTACTACGT
ACGGACAGTGCTAATATATATACCAAACAAAGAGTTATCATCGCTCGTTACTACTTTGTTTACAGACCCATCATTTCATT
CTCTTGAATTCCAACAACCATATCAGGAAGCTCTAAAAAAACCGAGCTGCGCAAATTAGTTATACTTTTTGTTCTCTCCT
CAAAATATGTAATAGATTGTTGTTGTTGCTTTCAAAAGAGAACCAACCTCCCAAGAAAAGATAATGGAACAAACTACGGC
CTTTTCATTTATCTGTTTTTAAATTTGAGTCTAAGCTTACAAGAGTACCTTCGCCACCACTTAAAGCCGATAATAACTTG
CATCCTGGACTCATCCTTCTGACTTCTTGGCTGGAATAGATGAAAATCTTCTTCACCATCTTGCAGAATTCCCTGCAAGT
ATAAAAAGATAGCGACTGTCGGTGAGAATTGAAATGTTGCAGTAGAAAAAACTGCAATGAAATGCAACTGTAGAAAGACG
AAGTGATAGATTATGAGGTGTTAGGAAGACGCTTACAGCCATGGATCATCACCAACGAGCATCATATCCCCTTCATCATC
GGTAAATACAACTTCCCATTTGTCACGAGGGGATAACTCTCCTTTAATCTCAAACATCTCCTCCAACTCATTTATAAGCT
GGTCATACCCATCCAAAGTGGTCAAATCCACTGCTCGACCAACTGCTATCCCTTGCATGTGTACCTATATAAGCAAATGA
AGAATCAAAGTCAATTCTCTAGTGGATTGAAAACAAAATCAATTGAGGACATAGAAAGTTTATTTACTAGACAGCCCAGG
TTCAATACCTTAGTACGACTTCTGGTAGATGTCGAGAAGCTCTTTGGCTGTGTTTGCAATAGTACTTGTTGCTGTTCTTT
GGATGCATTCGAAAGAGCAGATTGTGGATCTGACTCAGACCCAGATAAGGCTGAGGGGCCAGTTATTTCAGCAACGACAC
TGGAACAAGTGATGTCATTTACTGGTTCCTTAACTATATTAGCTGGGGTATTTGTGTTATTAATCAGCTCAATCCCAAAC
AAACGGTAACCACTTGGAGGAGTCTCAGATTTCTTTACCGATTCTACTTGGTCCTGCATCTGATGGTCAGCGTTTGAAAA
GCCCAAGTGCCCTGACCACATAGAAGCTGTTCTATCATCTTGAAACAAATCGAGGGAATTATTTCCAAGGGACTCTCTCT
GGATCCTCGTGATACTGTTGCTGTTGACAAAATTTCCCATGTTTTCATTTTGTTTGGGAAGCCAGATGCTTTGACTTTCA
CTACTTTGAATGTCCATGCCACTCGACGCAGTTACTTCATTGGATTGCTTTGCTCCAGGATACCAGAGTGGTGAAGCTAC
AGAACTTGTAGTAGTTCCTACGGATAAATAAAACAAAAGGATTAGCACATATTTCTATAACCAAATGAAATCTTATGCAC
GAACGGATATATCAATATCAGATTCCGTACCATGAATTGGGAGATCTGTGGAGATTCGAAGCCTTTTATTCTTTGATACC
AAAGGTTGAATCGGCTTTGGAGGAGCTGGAGAAGCAACAAAAGGCTCAATCTCCCATGGAGAAACTCTGTCAGGTCTTGG
TGTGGAGCACGGTTCATCCCATTGAACCTAGAAAATAAACGTATAGCCTGAGATGGGTGACAAGATAACAAATCATTGAA
CTACATAAATGTTATATCGAAGATCTACCTTCAATGATCTCCACTTGGAATCTGCCCACTGGGGAGAAACATCATTAGTA
CCAATTATCGTGCCAGAAAACCTGACCAATCATAAACATCATTCAGGTTAGATTAATAATCCCGGAAAACAAATAACTCA
AGAAACCACCAATAGAATCAATCTTATATGTTAATATACGTAGTCACATACCTTCTCTCAGGAGAATCTTCCCCTTCAAA
TCTCATCTTAAAACGCATTCCCACAGAGAATCCATTTTTCAAAGATTCTAAATACTTGTTCAGGCCAATTATAAATTGAC
TTGTCCTGATTACCAAAACAGAAGGACGAACAAAGTTAGGCAAATGAAGGGAATCCAAGAAACTTTCAGATTTAATTAGA
GGCGGAATATCTCAAACCTTGGCTTGTTGTAAACTATGAAGAGGGTTTTCGTCGATACAGCATGAGATGCTGTTGCAAGC
ACTCCAAGATGCATGCTCTGGCTGGATATCACAGATGAGGGCATATTGCTTTGTTGCCTAGCATGACGCCTTACTCCAAC
ACGTAAATTTCCATTCTCCCCTCTATACATGAAGTAAACAAGAGATCGATCAGAAGCAATTCTAAAAAGAGATATCGAAA
AGAGTTGGAAATTTAAAGCCCTTGTTACCTGAGAAAAACAAAAGTATCCCCAGCAACCAATCTCTTAGATGTGACAAAGG
TACTCCAACCAGTTGTAAGTAAATGTCTTCGAGGTTGACCTGTCCATGTAATAATCAGCAGTAGTCAATTATAAGGACAT
GGATAAAGAAGTATGGGCTTCCATCATACATGAATAATTGCTAGATCTATATTTCGTTCTTGGTTTTCAAACTTATCAGC
TTATGTTGTGATCATTAAAATTTTGAATAAACTACTACTGTTACATACCTCTAAAAATATGCTTAAATCGCCACTCATAG
CCATGAAGATCCCTTGCAATCAATTCTTGAGTTGGTGTTGCTTGGGTCATATCCTACAGAACCCAAAGACAAAGCTTACA
GAATTAGATCCAGACTACACAAAAAAGAGAAACATAACGAGTGAAATGAAATGAAACAAGTCTTACCAACGGAGGTAAAC
TTTCATTAGCATGTTTCCGAAGAACGGAGAACCCTCCATGAGTACTAGTATCAGAAGCAGTCAAAATCTTGCAAAAAGAT
TGAACACCTTCTCTTGGTGGTTCTTGTATACATGGATCAGGACTATTAGGTTCATTCGGCTAAATACAAAAACAAAAGCT
CATAAGTATAAATCCGACAATCAAATTCGACAAAATCAGTGAAAGAAAACACTTCAATGAGAGATTGATCGACTCCTTAC
ATCATCTTCTGGTTGCAAAGTAACTCTTGCATAAACCTCATCAGTTTCTTGTTCAGCCTAAAGACGAAACAAAACATTCA
AAAACTCCAATTAGCATCATACTAGACATCATAACATAAAGATCTAACCATAGAGAACAAGAACAAAGATCAATACATAC
CAGTAATTCGATATGAACAACTCGACAAAGTATCTTTGAAGGTAGATTAAACAAAGGAATTCTCTGAACTAATTCTTCAT
TTGTTGATGCTTCTAACTACAAAAACAAAACAACCCCCAAATAATGCACCAAATTAGCTCAAAATTTGAAAAAAAAAAAC
AGAAATGGATGAACAAGGGAGAATGAAAATCAGTTTAGGGATGATGATTCTTACTTGCTCCATATGACCTTGAGGGAAGT
AGTAAACCCTTTCACCAATTTTTGGAACATCAACAAGAGGACCAGCACAAGCTCTCCATAACTCTGAATATAGATCATCA
CATCCATAACCTACACAAAATCAAAGTCAACCAAAGTCAAAATCAAAATCAAAACCCAGAAAAATTAAGAGAAACCCATT
ATCAAACTCAGAAAAGGGAGCTTCAATTTCTAATTTCTGAATCAAAACCCAGAAAAATTAAGAGAACCCCATCATCAAAC
TCAGAGCTACATTTCTAATTTCTGAATTAAAACCCAGAAAAATTAAGAGAACCCCATTATCAGACACAGAAAAGGGAGTT
TCATTTCCAATTTCTGAATCAAAGCCCAGAAAAATTAACCCCCATTATCATCAAAACCATTAAAATAGAAAGAATCTCAC
CTGTATTATTTTGCACTTCCCCAGGAAAACCTGGGTTGTTATCAAACATAAACGCCATTAAAACCAGTAAACCACCAGCT
TCTCCTCCCTCTGTCTTCTTCTCTCAAACACCAAAATCAAACAAAACCCAAACCTCAAAAATCCACTATAAAAACCCCCC
CAAACTTCAAGCAATCTCTCTTTCTACATATAAAATCCCAAAACCGTTTCTCCACAATCAATAAACCCACCACCACACCA
CACTATAAATGCTCTTTAATCACCAGCAGCAGCAACAGTTTTCTTCCGTTACAAAACTCTCAAAAACGTTTCTTCTTCTT
CTTCCTCTGAGAAAAAAAAGGAAACTGCTCCACAAAGCTTGAGCTTTAATAATGAACTTTGAACAAACAAAAAGAAAACA
AACCCACTTTTTAAGTAGACTCTCTCAGACTGCAGACCTGCAAGAACCTCGTTTTAACATGAAAGAGAGCTCTCTTTATC
ACTTTTTTTTTTTTTTTTTTTTACTAACCAGAAAACGACGTTACCAAATCCCCAAACCAAACTTACTTCGGTTTTTCTCT
CTCTCTCTCTCGCGCTCTGATTATTGATTAAGTAGGGAGAAGAAGAAGGCAAGTTTCAGATCACAGTTTTCTATTAAGAA
AAAAACAGAGCAAACTGGTAAACGGAAAAGTTGTGTTTCTGATGCCGTCTGATAACGGCGGCGCCTTTTTAATGTCTCTT
TAGCTTTTTGTGCCTTTACTCACTGACAATTTTTCTGTGCACATTTATGTGTTAGGGTAACGGTAACGGTTTTCTTTATT
ATTTTTATTAATGCCTTAATGATGTTTGCATAAATAGATATAAATTTCGGTTATAAGATGCTAAGTCAGGTGATCGGGTC
CTCGAGTGTATAATGATGAATGGTTGTGCGCTTCTCACCCGTTTAATTTATGTGCATTTCTGTGATAGCAAATCAGGTAT
TCATGTGGCATCCGGATGTGTGATATAACAATATGACCATCTCCGATTTCTACAAAAAAAGATACTATCATTTTCTTCTT
TTTTACCTTAAAAATAAGCAAAATTAAAATTAAATAGAAATTAATAATATATATCTCTTTACCAGAAACGTATGGAGTAT
TATTTTTTAGGTGTGGGGCTATAATAGAGTCACCCACACAAATGTATATAACTACATAATGAATATGGAAGCTGATGCTA
ATTATCTGGCATATTCATTATGCCAATTTGCTATGCATGATAATGTGAATTTTAGGTGAAATGCCAGTTATCTATCAAGT
TTTATCTCTTCAACCCTCAGTTTCCATGAGGTAGTTCAATAAAGTGTTGGGCTTCTTTAACATAGCCGCTAATTACGGGT
TCCAGTCTACGGTAGGGAGGGCATAAAAATTCATATAAAATAAACTAGAAATTTCTTGTTTTATATGAATTTGGGTACTC
TCACAAGTAATCTGGCACACTCATTAGTAATGTTGGCCATCTTTCCTTCCGAAATAAAAATAAGAAATGAATATGCACAT
GGTTTTTTATTAATGTACATCTTTGTATTAGCAATTTGGATAGTTCAGAGAGGTGAGCATGTTGTGCACTCATCTGCGTG
ATAGCACTAGTCTTACTATAATTGGAGACAAAATTAATTAGTCTTGATTTTTCTTCATATGTCTGGTTTAAGCAAAATTA
TTTGAAACATATGAAAATAAACAAACACTTACAATTATTAACCATCAATGGGAGTAGAAATTGACTTATACTAAACATAC
TAGGAGATCTGATCCTCTAAAACTGAACTTATTTGTTCGTAAATGAATTCTTGCTTTTAATCACAACAAAGATTACCTGT
CCAAAAATTAGTCCATTTTTTTAAAAAAATCATCGATTTATTTTTCTTATCGATAAAAATTTGGTGATAACAAGTTCCGG
ACTCAGATTCTGGATATCATCACTGTCAACCAGTAACTTAACCACTGTACCGGGAGTGAGTCATTTTTTTAGTAGCTCCT
CTATCGAGATATCATTCTTGCTTTTAATCACAACAAAGGTTACTTGTCCAAAAATTAGTCCATTTTTTTAATAAAATCAT
CGATTTATTTTTCTTATCGATAAAAATTTGGTGATAACAAGTTAGGACTCGGATTATGGATATCATCACTGTCACCCAGT
AACTTAACCACTGTACCGGGAGTGAGTCATTTTTTTAGTAGCTCCTCTATCGAGATATCATTCTTGCTTTTAATCACAAC
AAAGATTACTTGTCCAAAAATTAGTCCATTTTTTAAAAAAAAATTATCGATTTATTTTTCTTATCGATAAAAATTTGGTG
ATAACAAGTTCCGGACCCAGATTATGGATATCATCACTGTCACCCAGTAACTTAACCACTGTACAGGGAGTGAGTCATTT
TTTTAGTAGCTCCTCTATCGAGATATCATTCTTGCTTTTAATCACAACAAAGGTTACTTGTCCAAAAATTAGTCCATTTT
TTAAAAAAAAATCATCGATTTATTTTTCTTATCGATAAAAATTTGGTGATAACAAGTTAGGACCCAGTTCGGATATCATC
AACATCACTTGATAACTTAACCAGCATCATTAGGAGTGAGTCATTTTTTTAGTAGCTCCTCTATCGAGATATCATTCTTG
CTTTTAATCACAACAAAGGTTACTTGTCCAAAAATTAGTCCATTTTAAAAAAAAAAAAATCATCGATTTATTTTTCTTAT
CGATAAAAATTTGGTGATAACAAGTTCCGGACTCAGATTCTGGATATCATCACTTTGTCATGAGAATTTAACCTTGTGTC
ACGAGAGTGAGTCATTTTTAGTAGCTCCTCTATCGAGATATCATTCTTGCTTTTAATCACAACAAAGATTACTTGTCCAA
AAATTAGTCCATTTTTTTAAAAAAATTATCGATATTTTTCTTATCCATAAAAATTTGGTGATAACAAGTTTCGGACTCGG
ATATTCTGGATATCAACACTGTCACCCAGTAACTTAACCATTGTACGAGCAGCGAGTCATTGGCCCTAAAAAAATTGACG
TGCACCGTGAATCTGAACATAACAAGTTCCGGACTCAGATTCTGGATATCATCACTGTCACTCAGTAACTTAACCACTGT
ACCGGGAGTGAGTCATTTTTTTAGTAGCTCCTCTATCGAGATATCATTCTTGCTTTTAATCACAACAAAGGTTACTTGTC
CAAAAATTAGTCCATTTTTTTAAAAAAAATCATCGATTTATTTTTCTTATCGATAAAAATTTGGTGATAACAAGTTCCGG
ACCCAGATTCTGGATATCATCACTGTCACCCAGTAACTTAGCCACTGTACCGGGAGTGAGTCATTTTTTTAGTAGCTCCT
CTATCGAGATATCATTCTTGCTTTTAATCACAACAAAGATTACTTGTCCAAAAATTAGTCCATTTTTTAAAAAAAAATTA
TCGATTTATTTTTCTTATCGATAAAAATTTGGTGATAACAAGTTCGGACTCGGATTCCGGATATCATCATTTGTCACCCA
AGAACTTAACCTTTGTACTGGGGGAGTGAGTCATTTTTTTAATAGCTCCTCTATCGAGATATCATTCTTGCTTTTAATCA
CAACAAAGATTACTTGTCCAAAAATTAGTCCATTTTTTTAAAAAAATTATCGATATTTTTCTTATCCATAAAAATTTGGT
GATAACAAGTTTCGGACTCGGATATTCTGGATATCAACACTGTCACCCAGTAACTTAACCATTGTACGAGCAGCGAGTCA
TTGGCCCTAAAAAAATTGACGTGCACCGTGAATCTGAACATAACATGGCGGTGTTGTATACTGTGGGTACATTTTGGTTG
CATGTCAAGTTTTCAACGGACCCGACTGACAAATTCAGGTGGGGTGTGAGAGGAGTACATAGTATCACGAGTTTACATAA
TTTCCCGTGAAACTTTCCGTCACCGTCACCGTTAGAAAAAGTTTTCTCTCACCCGTCGATTTTTGTCTGCTTCAAAGCAG
GCAGTCCTGCTCCTGCAAACAGAACTCCTCTTTCTTTCCCATCAAAATCGACAATGAAAATCTGTGGGACCATCTCCACA
CGTGGCGTTATCATAGTGGTTTCAACTTTGTTCGGTTACACGTCCGTTAATACCGAGGTCTTCTAAGTTATCCGGTTACG
GATGAGATTAAAATGTCACGTAAACAATCGTTAGAGCAGGCATCCATTATCGGAGGATCGGGATCGATAAGAACCATTCT
ATACTTATGTCGATTTTTCTTGGGATTTATCCCGAATAGAGATCTAATGGCAGAAGGACAACCCTTCTAACATTGAGATA
GACGATGGTTAAAGTGGGTACTGGAGATTTTTTTCGGGATAATTCTCAAGATATCCAGCATTTTCGTATCAATAAATACA
ATCAAAATGATAAGTCTTATCGGATCGTTGGTGCTCACAGAGATACTTTATTTCGCCAATAATCTGCAACGATTAATATG
TGATCAGTCTGATGATATTTCTATATCAGAATTGAGTGACATGTGAATATGCAATAAAAACTGAATTAGATAGCATGTTC
TGGGAGTAGACCAAGATGGTTTGTGTTGTGGACCATTTTGCACTCGTATTGTGCAGGTGTGGTGAAAGCTATTTGAGAGT
CTTATGACATCATCACTTTTGTTTATTTTATTACTGAAAATGACTTAAAAGTAAAATAAATTAGAATTCCAATAATATGC
AATTTAAGGCTTTAAATATGAGAAAGACCGATTCAATTGACATATATCTAGCGATTCTAGCCCATTTGGTTGTCACTTTT
CACCATTTATGTCCAAGGGGAACGATAGACATCCCGCGGGTTGTCCCGACAGGAAGAGTGGGTGTGGTCTGGGAGTGACC
CGCTAATTTTATAGGGGATGGGTTTAGGGTGGACGATGCCCACTTCCTATCGGAACAACCCGCAGGATATAAATCATTTC
CACATGTCAAGATGGATTCCTAGCTACGCAATTAATTACTTAAAATAAGAATAAAAAAAAAATCATTTGAGACCCATTTG
TGTTCACTTTTCACTATTTATGTCAAAATGGATTCGTAGTTACATAGCCTCCTATAATTGATGTCGTATTACCCAAGTTA
AATAGTTTCATGAATATGTAAATATCATGTCAAAATGGATTCATAGTTACATAGTCATAGCCTCCTATAATTGATGTCGT
ATTACACAAGTTACACAGTTTTATGGATATGTAAATATCTGGAACATGAAAATAACTTCGATCAAGACGTGTTACAACCG
TACGAGCAAATCTAGTTTAAAAACAAGTTGATTCCCTTTACTGTAGAATCATGGCAACAGGGTTGATGGCATGATTGTTT
ATTTCGGTAAATCTTGATTACAAAGAAAAGGTTAATTTTAAGTATTAGATTAAACTCTCTGTCAAACTCCATAGGTTTAG
GACCACCCTTACCTGTTAACACTCAAACTAATCACCAATTATTAACCCTAACATTAACATTGTATCCCTTTTCTCCTTTT
CTCATGATGTCATTTTCAAACCTATAATTAGTGCATAAAATTAAAAAAACATCTAATCAAATATTAATTTAGTCGAATTA
GTCGGAACTTACGACATCGATCGACAAATTATCGTACGCTTATTGGTTAACTTGGATAAGAATCTTATTTAGTGTGTGTG
TGTGATTAATATTTAATCAAATAATTTTACAACTTTTGCTTAAAAATATTTTTGTTAATTAAGAACATGGATTACAAACA
AGGACAAACCAATCAAGTTGTTAATACGTGTGTGGGATTGTCCTTATAATCAGGTTTAGGGTCTGCCTTTAAAAAAAAAT
ACAATTATACTTAAATTAATACATTTTTTTTTATTAAGGGAAGTGAAGTACATCAATTTTAATTTTGCCTCATGAATGGA
ACTAAGAGGGAGATAATGACTCATTCTTATTATCAAGGGTCATTGAATTTGGTTAAGGGTCAAAATACTTTAATTTCCTC
GTCACAACTTTAAACCCTAAAATATTGTTTTGGTATATAAATGGGAGAAGCACATTATGGATTCTTCTTCTTCTTCTCTA
GCTAGCTAGCATTCAACTAGCAATTACAAAGTGGTTTTGTTTTCTTTTACAATCTTGCAACCAAATTGGATGCAAGGCTC
ATAAAACTGTCAAGAATTTGTACATTTAAGGTTGGGTGAATATTTTTCTGATGCGCTGGTTGGAGGGAATGGAATCAGTT
TGCCAGGAATACAAATTCATTTTGATATTCAGTAAATAGGAACGGAGGGGAACATGAATAAGATTTCCGAATAATATAGG
GAAATCCAAACCTATAGGGGCGATGGGTAGAGTGTAAACGTGCGGGCCCGGCACAGCCCAACCCACGAAGTCACGTGCTT
AGCGTCTTTGGGCCGGGTCAGTCTGCAGGAGATTCTGAGCGTCTTGTGCTTAAATGGCGTGCCGTCTTGTCTTCATGTGA
TAAAATAAACGTGTTGTGCCTTGCTAGCACACTTATTTTATGTTCTCCAAAATAAATATTTTTGAGATATTTTAGTTAGT
ACATGTATTATTATAGAAATAAATTAGCATATCGAAGATGAAATGTCGAAATTGGCTAAAACAATGATTTTTTGTGAAAT
ATGCATCAAATGTGATGTATTGTGTAGTATTTTACGCATGACGTGGCGTGCTTTCTTCGCGTCCGGGTGGCTATGCTGGG
TGTGCTAACACGTGCCGCGTGATGTCTTGGGCCGTGTGCCTATTTTGTCCGGCACATGACCACGGAACATTAAACAAACG
TGTTGTGCCGTCTTTTGGGTAGGTCACGTCTTTGTCTTAGTGATGTACTCGAATTTTAACGTCTTTGTCTTTGTGCCATA
AACGTCTTTGGCGAGTCCCACTTTACACCTACAGGTGTAGGATTATCTGGAAATTGATTGTTGGAAATGGGATTCCTTAG
TCCATCCAAACACGTGAATCGGAAAATTTAGCTTGTGCTTCCTTCATAAGCAAATTATCAAGATTTTTAGCTTTTTCATT
TTCTCATCTGAGTCTATTGATCGGATACAAGTACAGTAACAATTACCATGGTGATATAAAAAAAAATTTAATTAATTAAA
ACTATCGCGTAATTATAATGATAATCTGAATTTAAGACTCATTGACATCACACTTTTGACATATCAAGAAGAAAACGCCA
TGATTTTCTCTTTCACCGATAATAATACACGAATTAATCTCATAAATTTTTGGTCGTACATTGCTAGAACATTTTTTATC
TAGTAGCATCATAACAACGCTAAGAAAGAAGCACTTCAGTGCGAGGAAAGACCTGCCCATCACATCTTTGAATTCTTAGG
TGACGATATATTTAGACGAGGAACAATATGTAAAATATAGGGAATGTCAAAAAAAAAAAAAAAAAGTTGCATACAATCAA
AAACTTTGAATTATACTAAGAATCTTGGAACTTTCATCCTTTTTTTACCTTCCTTGGATAGTTTTCACAAGAACTTTCTC
AAATGGAACGTGCTAAAGTTTGAAAAGGGGTTGTGATGAGGAAATCCTTACATAAAATAATAATAATGGATCAATAAGAA
AAGAGTTTTGAAAAGAGAGTTTTCCCCTATCTCAATAGAAAATGACATCCATCTACAACAATGAGGGCATCCTTCCTTTT
TTTTTTTTTTTGATGATAGGGAGTGACCTATTGCTGGCTAGGAGGAGAAGAAGTGAGTGATTGTGCAATGTACACCCCAT
GTGGAGACCAATTTGGTTGGTGTTCCTTGGTTGCCCTTAATCTTGACCAATCTCATTCTTCTCTTTATACCCACCTACAA
CATTTTTTTTAAGTACTAACTTTATTTTTTAATTGATGTCATTGGGGGTTCCACAAAGTCACCCCATAAGTTTGAACACT
ATTTTGTGATTAGTCCAATAGTTATATGATTTCATTTTCTTAATTAGCTGGACAATTAGCATTAACAAATTATTAATAGA
TTTTGAAGAAGCATTTAGGCCCCTTTTTTTAATTCATGTCTGCTCCCACAAGAACTCAAATGGGGTTTGGAATCTTATAT
AGTCATTAGAACATGTGGAGAGATCATTATAGGCAAATTAATGAAGTTTAGTAAACCTTCGATTTATTGGAATCCTCTTG
TATATACCATTAGAAAAGATAATGGAATCAAATTGTGTGTTTAGTGTAGCTAGCTACCAAGGTAGGTCAGGATCTTGACT
TTGGTCAAACATCTTTGACCTAGATGATAGGCTTTGGTCATCATCAAATAGTTGGAATCAAATCCAACCAATTAGGGTTG
TTCATTTGACTAACACTAATTGGTTTAACAAATCTTTTCTGCCCTTCCAAACATTTAATTTCCCTTTTTATTCAATTTAT
TAAGGTTGGTAAGATATAGTAGTGTGACCTAATTTTTGCTATTTCTATGCCAATAAAACTCTCAATTGGTCCTTCCTATT
ATGCAGTGTGCTGATTGGTTTTAATATTGTACAAATCATGTTTAGGTCATGTTTTAATGCTATACAGTACAGATCATGTG
TTCCAAAATGTGGTTACTTTTTAGTAGAATGATGTCATAAAAACATATATTTACTTTTTTTTTTTATTATTTTTGAGGAG
GATTTGTGTATATTTTTAATTTATTATTAATTATATAAAAAATAAAAGACCAAGCACTATGTGCCCCTTTTTCCTACCAT
ATCCCTCGTATGTACGAAAAAAAACCCAAAAATCATTTTTAATTGTCTTCCATATCCCTACGTGTGTAGGGATATCCCTC
CCTTTCCCTACACGGAGGATCACATCTGATCTGATCCGTATAGTAGAGAAGGGAAGTCGCACGACTACTCAGTTCAATTG
CCGTATAATTTTACGCTTTAGGGTGTTTTTTTATCAAACTTTAATCAAATTTGGAGAGCAATGAGGAAATCAGTCGGGGA
GAGAGGTTAATGTCCAAACACTCCACTCCATGCGAGTTGCATTTTACCTCCAAAATTGACTCACTTCTTCGATTTAATGG
TAGTTTAATGTCAAAACATTCCACTCCCTAGGAGTTGCTTTTAGATCAACTATAACGACACCCTCATTCTACCATACTAT
GACCGTGTAAAAAACGCTCAAAATGTGGAATGTCCTAACATTTTTCACAACTTTATCAAACAAGCAAGGAAGAAGAAAAA
ATCTCTACCAAATACGAATTCTCGTGAAAACCATTTTTGGTCCACCTAAAATTAAAGAAAAAAAATAACTTTTGCATATT
CGAATTGGTTTAGTATTCGCCGAAAATCTAGCCGGTTACTAAATATCCAGAACATATTAAAAACACCTCATAAAATTACT
TTTCACTCCCAAAACTTCTCGAACATTTTAGGTTTTTGGGGATAAGTTTCTCTTTCCATAGTGTTTGTTTTTGGGGAGCC
TCGGTGCTAAAACTTCTCAGGCAAGGGCAGAGCCAAGGGTTGACAAACCCTAGCTCTAGCCACCTCTAAAATCCCGAAAG
TGATGTAAAAGCCCTTAATTTGATCCCATAATCTATGTTTAGCCCATTAATGTAAAATATTTAGTCCACTAAAATCTATA
TACTTATTAGAATTTGTTTAGCCCGTCTTTATTGTACTAATTCCTGGTTTCGCCACTGTCCTGAAGCCTCGTAAAACGGG
ACATGTAGTAAAAAAAAATGGTTATTCTTCCTTGACAATGCAGCAACAAACTTACCCATTGTTTTCAAACAAGATACTTG
ACCAAACTCAAAAATCAAATCCTAAACTAATTAGACATTTAGTGACCCAATGCAATGCAAGGAACTTTAAACAACTAAGT
TACACACAAACTTAGTTACTAGCTGCTGCTAGTAGGAATATGTTCCAATCATGGAGTTAACTTGTTTTGATGGGATTTGG
GACCACTGTACCACCTGTCTAAACAAGCTGTTTGTTTTAGTTTTTAGGTCATTTTGTTTTTGCTTTTGGCTTTGGGAATA
GTGGGTAGTGAAACTAGGGTTACTATCATTGGAGATCAAGTCTATTAGGCCCTTCCCTTAATTCATTTATTCAAAGACAA
GGTACCAATAATATAAACACTGATTTTCCTTTCTTAATTAATTAATCAAATAATTAGATGTGGTACCACCATTGTTGTAA
GGCTCAAAGTATATTCTTTAGTATCCACCATTATGAAATGTTTAATCAACAAGATAATAACAATAATGTAGCATATAATC
ATACTCGGGAAATCCGGTTTATTAATGTTTTATATTTTCGGTGTCAACATATACAGATAGTAGCCTGATTTTGATTCTTC
TGCTCGAAAAAATAAAATAATAAAATCCAAATATTTTGGAAATGTGATATTTTTGTATCGAAATTGTGATTTTGCTTGAA
GTAGTAAAAGACTTCGGGTTGGAAGTTTGGAAGAAATTGAAACAGTCATTGTATGGTATTGAGCAAATGACAAACAATAA
AACCTAATTTTTTTTGTTATATTATGTTTAACATTTCTTTACCTAATTAATTTATTTTTTGTTATATTATGTTTTAACAT
TTCTTTACCTAATTAATTTAACTTTCTTCTTCTTCTTCTTCCAATTGGGTAAGTGGATGAAAACAATAGGCAACTTCCAA
CTTTGAATTTTGGTCCCAAATTATATGTTTGTAAATAATCAGACAATGACCAAATTTTGAGTACTAGACTTGTTCAATGT
GAGTTGTTTTTTCTTAACAATTTGGAAAAAGCAGGCACTATAAATTACAATAGTAGTACTCATTCCTTTTTGGGCATTGC
CCATTTGATGATGCAATCCCACCAAGTGTTTGAAAATTCTCAATTGGAATTGGGCTTATCATATACATGTATAGAGGTAA
GTTTGCTTCTTGTCTAGCTAACCTCTGTCATCAAATCTTTTTATCTATCTAACCTACTCTACAACAATTTTAGTTTGATA
ATTTTTGAAGAACCAAAGAAAGCTCCAATTTGAGGGTTGTTGAGTTGATGATAATGTCATGGTCGAAAAGCAGTTAGGCA
CGATACTAAGTAAGCTAAGTATAAGCATTTCCGTGGTAAAGTTGTTAGGTAATGATGTTTAGGATTCGAGTTCAATAACA
TGTCTGCATGATAGACTCCCGATAATATTTTTTCTTTGCTGCGGTGTGTGAATAGCGAACAGGGCAGTTCTAACCAACCC
CCACTGCCCTTTTCTAGTAGTAAAATTGGCTTTCATGACCAACAAATGGTTCTATGGTCTAGCGGTTAGGACATCAGACT
CTGAATCTGGTAACCCGAGTTCAATTCTCGGTAGAACCTGTTTTTTTCTGTTTTTTTTTTCTTGATTATACCCGTTCATT
TTTTTTATGGAAGTCAAAACCTAAGTTTTAAATCCAAAATCAAAATGAAAATCACAAAGGATATTACACGAGGAACTTTC
ATCCAATATGCAGGGATGAACATCTAGCCAGCTAGGTCAGTTCAAAGCCCACAAGCAAATCTTAGCAGACTAGTTGGGTG
TTTGCAAGTCACAATCTAACCAGCCCCAAAGAAGGGAAAGAAAGGTTGTTGCGACTAGTAATGAAAAATCAAAAAAGATG
AAATGACAACTACTAAAAAAACAAACAGCATAGAAACTAAGAAGATGTATGAATGATTTTCCATATGAAGTGCCCAGTAC
TATATGAGGTGAGACTCCGACAACTTTTCCCCAAAGAAAAGTGCCTCAAAAACTGACCGACTCATCAACAACACTATCTA
TACTCTCGACGACAACTTTTCCCTGAAGAAAAAGTGACTCAATTTAACTTACTCATCAACAACACTATACTTTGGGAGGG
ATACAGTTTTTTCCTCTTTTCTCCCTTTTTCCCATTACAAAAGACACCAAGTAAAAAAAGACAGTGCTATCCATATTTGA
ACCCCTCCAAATATGAAACTGAGAAAAAGTTGAGTAGGAAAAAGACAACAAAATAAATGCAAAATGACCTGACGACGACC
CGATTTGCAGTAATCTTCAATATCTATCAGCATTGGAGACACAAATGACACGAACCAGTTCACTGCAATCTCCAGCGTAT
AGAAGCAACCGACCCCACCTCAAAAAAATTGAATAGCCTTTTTTTCTTTTTCTTGTAACCTACTATTCCTGCAAAATAAA
CATAGAACAAAAAGAATGGCTACAAATTAGCTTCTTTCGCTTAATGCAGATATTAAAGAAGAACTAAGAAACCCTCACAA
CAATAACCAATAAATGAACAGATGAACAAGACTACAGGCTTAAATTACATGTTAAAGCTAACAAAGCGACAATGTCTTTA
TTTTTGAAATTTTAGTATACACCCATTGAATTGGTTATACTGCTTCAATATGCAACAGCACAGAGGTTCACAGATTACGC
GAAATTGTAAAGTGTCAATGTTTTGGAGACTATGCAAGTGAGTCCTGAGGATACTACTCCCAAACCCAAATCAGCCACAA
AAGTCTGAAGGTCAATGTTTTCAAGCACCTTAATCCTATACAAACTTGAACAGGAAGGTTACCTTTCGGTCCATCACCAC
AATTAACAATGCATGTTTACAATAGATATATCCAAGTATTAGTTCTATCGATCATTCGATGCCAAGATTGCTAAGGAAGT
GTTGCAAGGTTTGCACAATTCATTTTCTGCCATTGGGAGCCAGATCCTAGTAATGGAGCCATTTCCATCCACCACAAAGA
CTTATTCCTTGATTCGCCAAGAGGAGAAACAACAAAAGATCAATACAACTCCTTATTTCTAAAAAGTTAGTATTGGTCTC
TTGTTGTTTCTCTTCCGACACATAAATCTTTGTGGTATATGAGTAAATGGTTCCATTAGTATGATCAGACTCCTAATGAC
ATAAAAGTGACTCCGTAGACCCTGCAAGAATTTCATAGCACGATCTTGTTGCAAACACTCCTTCATAGATTTTCCGTGTC
CACATGAAACTAAGTTAGCTGACAAAAAACCTTCACATGTTCAAGAAGTTTTGCTATCTATTATAGTTTGGACTTTAGCA
TGCACCGGGAAAAAAGAAAAAAGAAAATCCCGTGAAATGCCTGAGTAGTGGTCTGCGAGCAGATTCACAAGCAGAGAAAA
TTACATACTTATATGCAGATACTGTTGAGATATGTGACATACCCTTTTTAAGAGGGAAAATTGAATATCTAAACAACAAA
ATCAAGGAGCAAAAGGCACTAAAAAAATGATAGATGATACCATTGGTCACTATGGTTAACCTAAATAGAGATAAAATGAT
GATATATGGTAAAAAGGTACATTCAAGTTTAGAAAACTTGTTTCGGACAGATTGATTTCTACTCATAACTGCACCTAATT
CTAACAAACCCACAAGAGAAACCTAACAAGCAAGGCTACACTAGGCCCTCGATAATAGATGTAAGAGGTAAGGGATAAGT
AAACCATAAAAAGTACAGATCACAAAAGGAAAAAAAGAAGAAGCAAAAAGCGCACAACAACACTACGAACAAACAGCTTA
CGTTAAAACAACTTACGTTAAAACAACTTACTCAGACTATGGTGCAATTGTATGTGCTGCAGAGCTGGAGCAATGCTGTT
TGATTGGCTGGATCCAAAGACTGTTGAATAATTGTTGGATACCTTCCAGGACTCATAGCTGAGAGCCTTGCCAATGACCT
TACCAAGAACTCCTTCGGGTCCCTTATATCACTAACAGGATCTTCATCTTTCTTTCCAGCATTGTGGAGACGCACAAAGC
TAGCACTGTAACCCACATTCTCCCCAATTTCTGGCACTTCTGGGTCTTCATCAACCCTTTCTTCTTCTGGTCGAGAGAGA
AGGGTAACAATGCTGTTCAACATTTTCCCCCAAGTAGCAGCAGCTGCAGGATCCAAGAGGACTGTAGACTCACATATTAA
TCTGGTCGAAGCAACAGCAGTTAACTTCAACTCAATTGTCCCAATTATGGATTTCAGATGAGGTATCCAAAACTGCTCGA
TTATACTACCAAGTAATTTTCCATCATTCTGAATGGCGTTGATTGAATCAGTGAGTGCTGGAGGTCCATACTTGACCAAA
AATAGTGACATATATATCACCATACACTTGATGAATTTAACCTTGGGACTCTGCATGAGCTTTGTAAAGAGCACAGTCCA
GATGTGAGTAACAAAAGGTGCGATCACATCATACCTGAGGTTCTCTATAATGGTGTTCAGCACATAAAACCCTAGCTCTT
CTGTGCTTGGTACGTTGACGAGCTTTTGAAATATCCCGAGCACTTGGCCAAGCCTACCCCCTTGGCTCAGTTCATCAGGA
GCCTTTTTCAGATAGGCCTGAAGAAGCTGAACAAGAGCAGGTGTGTTAGCGTGTCCCTTCCATGTCTCGGTTGCAAGGAG
AAGCTCAAAGATCGACATATAACTAGCAGGAAGAGGTGGTTTATTCAGATTGACTAGCTGCGCTAATAGCTGGAAAGCAT
AAGGCCAAAATTCAGTGACATTCTGGCCCAAAATATATTGGAGTATTGGAAATATGCTAGCTTCAAAGGTTGGTATCAAA
GAAGGATCCTTCTCACACACTCTCCCAACCAAACCCGCTACTGCCTCAAACAGATAGTGATTGTACACAGGGTTCTTCGG
ATTTTTGCAAACCTCGCTGAGAAGATGTGTCAAACCAGTAATACAATGTCCAGCCACTTCTTGAGAAAAATCAGCAACTC
CCAGAACCCGCATTATACACTTCATTACGTATGAATTCTCCTCTGATTCGGGAAACTTCAGGGCATTGAAAAGGTTAGTC
ATGAGACTGGGAAGGAAAGGGTTGATGTCAGTGGAATTAAACCTCCTCTGCCCTCCATCCTTGATTAACAAGAGCTTTTC
AACACAATTTGCAGCGTAAGAGTGAACGACATTTGACTCTGATGCGAGGAACCGAACAACATCACCCATCAATCCAACGG
CAGTCTGCTTCGGTATCTCATTCCTGAAAACTGTAAAGAACTTCAAGGCACCGGCTTTCAACATTGCAGAACCGGACTGG
CTTTGAATCTCTGGGATAATAACTGATCCAAAAAAATTCACCGACATCGACAAGATCAGTTGAGGCAGAAGTTCCTCCAG
CCTTCCTTGTTGCAAGAGAAACAACCAAGTAAATAGCACAATCCTTATCCCGCCAATTCTCAGCTGGATTTGCATTAAAA
ACAGCCAACATATTTTTAATTTGTTCTACAACAATGGATTGAACTTCTGTTTTATAGTTGGTGGCAATTCCTTTGAGTAG
CTCACATGCTATCCTCCTCCTAGTGTCAACATCACTCCCCTCAATATCCCTCCGAACAAACTCCACGTAATTGAATTCAA
ACAACTCCTCATCCTCTTCCCTTAATCTTGCATTCGGAATCACAATAGACTGACAAATCTGCTGCAAGACATCAGCTCCG
GCAAACAAGTTGTGGTGTACACTCGTACTGATAGTAGTTAAAAACTTAATAGCAGTAATAGTTAACCTGTCACGACCTGT
CGCCGATGAAACCCCAACCAAAAGTGTCCAAACTGCAAGTGCAAAATCCTTCAAGTAACCTGCAAACTCCTCCTCATACC
TCTCCAGATATAAACTAATATTCTCACACACAGCCGCTCTAAGATCATCAACAAGTGCCAAACCATCACCACCACCACCT
TCCAGAACCGGATAAGTACTAGTCAAATACTTCTTAAACTCCCCATCCACTCCTTCATATGATCTCTTGAAAAACTCGGG
TATTTCCATAAAATTCAAACTAAAGAAAATCCTACAACAAAGCCTCTGACTCTCCATAAGTGGTTTCAGATTGGCAGCCG
TTACAGCACCACCACCAACCATACTATCAATCACATTGGCAGTCCTCATGAAAACCTCAAGCAACGGCGCAGCAAAACCA
TCAAGACAATATTTCAAATCAAGCAACAAATCATTCGTCTTATACTGATACCTAAACTTCTTAAAAATCGAATTGGCAGT
ACCTAATATCCCATTAACAATAACATAATCATTATTCTCCATACCTTGTCTCAAACTCTGAACAATCTGAGGTAACAACG
CAGGCCAAGCTTTAGGAAAATCATGTTTCCCAATCACAACCAACGCTTCACTCAATTGACTCTGTATCCTCGGGGAAGCA
GACAACATCAATGGCAAAATCAACTGTTTAATCTGTTCCTTCTCAGTATCATCAATTGGTGACAAAACAGGAGCATCAGG
TTGATTATTATTACCACCACGATGATTCTTGTTCGTTTCTGCTGAAATCCATCTCGATTTAAGATGATTTTTGAAATTAA
CAGCAGCAGAAATACGGATCTGATCATCGATGTTGGTCTCAGCAACTAAACGGAGAACGGCGAGACCGAAATTAGGTTTA
TCAGATGCTTCTGATAAGTATGATTCAGCTTGTCTACGAGGTTCATGATTTGGTGATAGTGTGTGTAAGAAACATTCTGA
TAAGATTTTTAGGGTTTCTGCATTCCACTCCATGACGATGGATTTCTAGGGTTTAACGATGAAGAAAGAAATCAAAATCT
GTAAACAAGGGTTTAAGATGATGATGAAGAGATTAGGGTTTTAGGGTTTTACCTTTGAAGAAGATGAAGGACTGAGCTAA
GGAGAGAGAAACTTCTTCGGCTTCGTCTCTCTCTGATTTGAAAAATGAGGAACTGAGTGATATGAAAGGAAAATCAGGGT
TGAATCGGGGTTTATATAGAGGAGGATGTTTTGGTTTAGGTCCTTTGATTTGTTGCTTTATTTGTGATACCCCTTTGAGA
AATGTTTTTTTTTTGGTAATTACTTGACGGTAAATGCTCTTGTGGAAAGGATATTCTGTTTGGTTGCTTTGTTGTTGAGA
CTTGTCGAGGCTAACCTTACCGACTTTGAATTCAAGGAAATTTTTCTTGGAGGATGATTTTGTGAATTAATTTGGGATGG
ATCGGTTGAGTTGGCTGATTAGGCCATTCGGCTTGATGAAACGCAGTGTCTAGACGCTTCTGCCAGTTTGATTTTTCACA
TGTAAGTGTTCATGTTATCATTTGAATTCAGTAACTGAGCCAGGAATGGAATAACTCGGGGTCTAGTCTCCTCCTAAATC
TTCATAAACCACATATCCACTCTTCATTTTTTCTGGTATCTAGTTTTTAGTCCACCAGTTGATGTACATAGTGCCAAGAC
GTTTACATATTCCTAATTCCAGCAGTAACGCAAGGACAAAACGTATTACATGGTTTGTTCAGAACTTGGGTGCTTCATAG
AATTTGAAGAGCAGACTAGTAACAAATCAGTGTTTGGTCATAAACAATTTTATTCAAAGGAAGTTCAGTACAGGACTCCT
AAGCCTTGGTAAAGAGATTAATGCAAATAAGAAAAATTGCAGGACGACCAAGCGTTACTGCTGCGGCAATATGTGTACTG
CAGCATAGCTAGTTGGTAAGAAACAAAATATCTCATATTGACTGCATCAAGGGATTAAAAACACATGTACCACCGCTGGG
ATTCTATCTGACATTCTGGAGTGAAGAGGAAAAAAGAAGAATGTTTCTTTAGTAGTTTAGGGATTGAAAAGAGCAAAGAC
GACACCTGAATTGTCCCCGCTGAAGCCAAATGAATTAGATATACCTGTAGGTACTGCACACAAACAAGTTGGTAACCAGT
GTAAGCTATACGAATGGGAAATATGAGCAAAGGAAAGCTAACTGCTTAGACATTTTTTTGCAGGATTAAGAATCATGTAA
TAGGCATTTTGATGTCGCTGTGACAGATCTTAATGTATTTGGAAGTGAATACATACCAACATGAACTTCATGCTGCTTCT
TCACATTTGGGACGGTGTCAATTGTAACGTCAGACTCCAAATTCTGCGTCAAAATCAAAACAACGAATATACACAGTCAG
AAATGAAGATAAACATAGTTTAGTGAAAGAATATTAGTCATAATGGAGCTTTACATACATCTTAGTTAATGGTTGGATGT
AACCATCCAGTGGTGATAGCTTTGATTGTAGCTATGGCTTCTAATCCACCAGCTGCACCGAGCCAGAAAGTAGAAACGGT
GTGTCAGAGGATGAGTAATCTTGCCTTAGTTCCATTCATCTTGATCTCGGACGTGTTCTTAAACACCTTCTTGATGGCAT
TAACCTCTGCTAAGTCTCCCGCAAGTGTCGACGTTGCATGAGCATTGATATAGTTCACCTAAAAATTTCAGACATTAACT
CAAAATTTCAAAGAAACGAGGGTAAATTTACTAAGACTGGAATGTGAATTCGACGGGCATCATTTATTTATTTTCACCTC
TTCTGGAGAACCTCCAGCCTCTTCCAAACTCTTGTTTATGCATGAAGAAACACCAAGACTGTCTCTGTCATATGATGAGT
ATCACAGGTAACGGTGCCCCCCCAAATACTCCGCTATTATAGAGAAACTTCATGACACAGCCTAAAGGGAACCAAAAGCG
ATATACAGAAACTGCATGACACAGCTCAGAGCTTAGTCACCAGGAGCGGGAGCGAGGTCGGGAACGTGAGCGAGATCGAA
ATCGAAATTCGTGTAATTTTCAAAAATGAAATTCGAGGAGCGTGTCGGGAACGTAAATTAGGTTTCATAGATATATTAGT
TATACTGCTAATTTTCCTAAAACAACATGGTAAAACATTAGAAAATCTTAATAGAGTGCCTACTTTCTAGTTTCCTACAA
ACATATCTCAATCATTCACTTATTGTTTCGAGCTTTCTGAAGTCGATTCTGTTCTTATGTATCCTGTGAACTTGGGGTTG
GTAGTGGAGGTGTAGACGGTGTAGGGGAGGATGGAATATTTCCTTATATCCATTTAAATAGGAGTCTGAGATATACACTG
ACCCTAACTTCTTGACAAGAAAAATACTAAAACTTAGCTAGGTAAGTAATACAGTTGTTACATGTTTATATGAAAGTTAA
CCTATAAAATAAAGGAGCAAGATACATGATTTACTAGATAAAGATAGGAAGATATGAGAATATACGGTTAGTAGGATATG
AAGCCAGATATTAGATATGCTTCCACATAATTATTACGGTTGGATAGAGGGAAACGTTTCTCACCCAATAGGAGCGCATT
TCTCCCTTGTTAGAAGCACGCTCCCATCACGATTTTCACTGAGAAGCGCAAATTCGCGAATCTCAGGGAAATTCGTGAGG
ACTTTCACGAATCTGGTGACTAAGGCTCAGAGCTATGTTCTGTGAGGCGCTAGGTGAGGCTCCCCCTGCACTACTCGAGT
ACCTAGGCAAGCGCCTAGCTCGCCTTTAACAACATAGGCTCAGAGAATTAAAATGGGGTAATTACCAGCACACCAGAACC
TTCACCCATAACAAATCCATCACGATCTCTATCCCACAGCCTCGAAGCTTTTTGGGGTTCACCGTTTTTCTGAGACAAAG
CTCTGCAAGCTATGAAACCACCAACACCAATTGGGATAATAGCAGCTTCAATCACACCAACTACCATGATATCAGCTTCA
CCTCTTCTGATATGGAGTATGGAATAAAGAACGGAGTGATCTTCTTGGATCCTTTCTGGAGAAGAGATTCAAATCCACTG
CTGAATGCAGTTAATCCTCCCATACCTGTCTCTACTAGAACTCCAATCTTCGACCGGTCCATCTGTTGCATGCGCAAAAT
CCAAGTACATTGCAATAAGCCAAACAGTATATGCAAACACGAACTACGTTACAGATTGTACTGCAATAAGACTTACAGAT
TCAAGAATTTCGGTTCCAAGGTTGGCATCTTCAAGAGCTCTTTTACCAGCAACTAAGCAAGTACCTCCAACAGTCATCAA
GACGGCGGTCATGCTTTCCGTCAATGTAACCTTCGGATGAAAAGTTACATATCTGACCAGCAAATCTTACAGAAAAAGGG
TGAAGCATCAAACCTATGTATAAGACTACTACCACTCTCTCTTTCAAGTAATGTATTATAGAAGGTATCAACATCATTTC
CAAACACCGAAACAAGTCCCATTCCTGTTATAACAATTCTTTTCTTCGGATCCGTCTCTCTTTTCGGAGCTGATGGGATG
CCATAGCTCTGACTTGCCTACTCTTCAAAACTGAAGGCAGGCAGGAAATGTACAAAATCATATTCAATTCAAAGATGCAT
ACATTAAAAGTACTGCGTAGTTGGAAGAAGCTGAAATAAGCCTAAATCCCGGCCAGTGCATTGACTCAACAACCTAATGT
GCAACATAACTTAAATTATCCGCAATGGATTCTACCTAAGAACATGCTAGCAAATTTGCAACAAACAATTACAATGTGCA
TCAAAATAAAACAACACGTACCTGATTTCGCCCACAATTTGCTTGGTTTCAAAAGATCTAAAAAGACTATTATAATGATT
ACCTGAAACTAATTCATTCTTAACAAATTCTTTGTTTCGAAAGAGAAGACTACTAGTAGAACAAGCACTACCAGCAATGG
CTACAATTGTCACGAACTAATCAACAATTGAAATTGAGGAAAAACAAATTATAGGGCAATCAAGAAAAAGATAAAAGAAA
GTTTTTATATAAACAGATTAAGATGCCTAGATATTTTTCTAATAGGATATTGTTGATCAAGTTACAGATAACATAACAGA
CAACAGACAACAAAAAACACAAACTAAATTTTGTAGTTCAGTCAGTCAGACATCGCTGAAAACTTATATTCAGCTTCTAT
TTCTATGCTTTCACTTACAAACTCTCTGGCTCTTCCTTTTCCTTAGGTTAAGCTCCTTGCCCTTGTCAGCATCAACCCCT
TCCATTAGATCTTTGGAGGACTTGTCATCAAGCTGACTCAATGCATTCTTAAGTTGCTTTTGAATTTCACTCTTCTCAGC
TTCAACACTCTTGAGATTATCTTTCAAAGACCTAACCTCGGATTTCAAATGCTTGTGAGCATCAATTAGAACTTTGGAAT
GCTTCTCAATTGACGAAATGGTAGTTTCAATATCATCAAATGCATCTTCCTCTTCACTAACTTCCTTGAATTTCTTTCTT
CTTCCGGAATCCAATTCCAGTTGGTGTTTTTCAAAATGAGCTAGTTTCATTAGCAGATCGTCCCTATTCTTCTCAATCTT
ATTCTTCTCCACAGCAATTTGTTGCTTCTCTCTTTTCAGTTCCTGGACCATCTTCCTTGAATCAACCAATTTCTGCTCAA
TCAAACCTTTCTCAACCAATAAACCCTCAATTGCTTCGTCCTTTTCCTTGTAATTTTCTGCAACTTTCTTTCTCAACATC
TTAAACTTCTCCTCGAAATCAATGATTAAATTCTGCTCATAAGCTCTCTTATTCTCGGATTGTATAGCCTGAACAACGAG
TTTCATTTTCATATCAGAAACAATTTGTCTTTCACGAACAAGATCTCCATTAATAAGATCCACAGATTTCTTCAACTTGT
TGATTTCGCCTTGTTTCTCTTGCAAAACACCATCATACTTGGATTTCAACTCATCCAGATTTTGTTTCTCTTCCACTTCA
ACTTTAACCTTCTGATCTATTTCTCTCTTCATTTCTTGTTGCTGCTGCTGCTGCTGCGATTCTTTCTTCTTCTTCGCCAT
TGATTTTAGTCTAGGGTTTGTGACTGGGATTTCAAAATGAGGAACGAGTGATATGAAGAAAGAACAGGGACAGGGTTGAA
TCGGGGTTTATATAGAGGAGAATGTTTTGGTTTAGGTCCTTTTACTTATGGTTTTATTTTGTGATACACCTTTGAGAAAA
GTTTTTTCTTTTTTTTTGATAATAACTTGACGGTAAATGCTCCTATGGGAAAGGATATTCTGTTTGAATTTTTGGGGTGC
TCGAGGCTAACCTAACCGACTTTCAATTTAAAAAAGTTTTTTCTTTAAGGATGATTATGTAAATTAACTTGGGGATGTAT
CAGTTTGAGTTGGCTGATTAGATCATTTGGCTTGCAGTGTCAAGACTAGAGCTGGCAATTAGGGTCAAAACCCACGGGTT
GGACCTAACCCGGACCGTGTAAACCGGACCTAACCTAGCTTGTTAGTTAATAGGTCCGGGCTAGAGTTAAGGTTTTAGGA
CCCGTTGGTAAGTAGGGTTGACCCGTCTAACCCGCGGGTTAATCCGCCAACCCGTGTAATAAACTGATTACACAGTAAAC
TAAGATATTTGTTAACCTGTTACCCGAGTTGAAGGTAATTTTTGACGTATTACACCAGGTGACCGGTCAAAGGTCAGGGC
TTTTTCTTATCTTCTCACATATTCACATAACCTTATCTCTTCAGTTCCAATTTCCCAAGTTAGGAAACATAACTTTTGTT
TCCTTTCCTTCCACTTTCCTTTCCTCAACTAAACTAGATCTGTAACTACAATGGGTTCGATGATCAATCAGTTCAAGTCA
GTTTCATCATCCCTCAACAACTAAATTGATCTGTAACTATTCTTCACCTTTTAATCTCTTCTTAGTGGTGGTTTTTTTTT
GATTAATTTCTCTAAATAAATCTTTTTTGTTGTTGTTTGTTTGTTGATTCAAGTTTCTGTTTCTAATGGTGTGTTTTTTA
ATCTGTGATTTTTTTTTTAGGTAAGTGATCGCTGTCGTATGCGTCAAAAATAATTTCACTTTCCTAAAGTATATGATAAG
AAAGAGTTCGTATCCACAGAGAGGCGATTGTAGTTATTTCGTAATCAATTTCTTAAAGTAACCAATTGGGGGGATTTCTT
ATTTCTATTTAAGCAATAAAAACAAATTAAAAGCAAAGTAAATTGTAGAAAGTAATCAATGGAGAGAGATATTGGTCAAG
GAATTCATCTTCAATCTTAGACATGTGCTTGCATATATGAATAGAATTACGATTTAATCTCTTGTGTTATCAAAAGCCTA
GAGAATCAAGAAAGCAAGATAATCTATTAATTTCTCAAGTTCATCAACACACACATTAGGGCTGCGTATGTGAATTCTAC
CTAAAGAATAACCTAACGCCTTGCGCTAATCAAGTTCAATTCCTAGGAGCATTAAGTTTCAGAAATAGGCTAATCAATGC
AATTGTCATGCGTTGCGCAAAACAATTCGGACAATGGTCAAACTCTACATATGATTACGAGAGTGTATCACTACAAACCG
TAAACATATCATGCTACTCGTATTCAAGGTTATCGCTTGATGAAAACCCTAAAATAGCTATGGACTAAGATGCAAGTTCA
ATTAATTGGCCACTTAACTAATCAAACACCATAATCCTATCACAATACTTCAATCATGTGATCAAAGAAACCGCGAGAGA
ATTGAACAATAAACAAGAGAGAAAACTAATACATAAAGCACACACAAGTTTTAGAAATCGGACTACATCCTTAACCAATA
ATAGAGAATTTAGCTACTCATAGCTATGGAGTTCATCATCATCAATATTCAATAATAAAACAAAGAAGAAGAACAAAAAC
CAAACCCTAGAAGCGTAAACAAAAACGGCTCTCCAAAGTCCAAGAATAAGATATCATATATGATAAGTTGTAGAAGACCT
TCCCTTTTATAGCTTTTCTCCAACTTCTAAAATTAGGTCTAGTCTTCTAAGTCCATTATGTGAAAATCCACCAAGCCCAC
AAGAGGGAGAAACCCGTGTAGAAAATATGCCCCAAAACGGTCGCCGGAAGTCTGGGATTGTGGCCGGAAATCGGCCGGAA
AACAGCCCCGGTGACCGGCAAAGTCCGCCCGGTCACCGGTCAACGGGTCGGATCGGTCGGGTCAACGGGTCAACTCAGTC
GGATCGGTCGGGTCAACGAGTCACCTCGGGTCAAAGCGAATCGGTCGAGTCAACTCAAGTCATACCGAGTTGTGTGAGTC
AGGGCTGAGTCACTGTCTGAGTTAAACCCAAGTCAGCTAAAAACTGAATCAGCTGTGTCAGGTGTAGCTGGTCTGACTGA
ACCTGACATGACCCAGGCTATTGCACTGGCCTGACCGTGTGTAGCACAATCCTTGTGCATTACTACCAGCCCTGATGGCT
ACTCCTTCCTTTGCATAGCAAACTCAAACCCATTCCAGCTCCAGCCATTGTGACCATGGCAGCATCACAAAACATTCCCA
TTTCCATCTCAACTTGCACTTTCTCCATTTGCAGAAACATCAAGCTATGGCAATCAGCTCCAATACTCAATTCCAGTTCA
GCTCATAACATCCTGCAAAACCACCTGAGTTGCAACTCCAATCCACCTCTACCACAGTTCTTTCATATTAACCTGCACAA
TATACACCTCCCTGTAAACTTCCAACCGCCAACTCCAATTCCACAGCTCAAGCCACACTGCAGCATCTGCTATCATCAGC
CTCAAATCCATTTGCATTTCATTAGAATCACAGCAACACCACCAGAGACCTCCTCCATTCATTCATCTCAGACCCATATT
TTCAGCTCAGTTCCATATGCTCATTTATTCACAATACAACTCTTCCATGATGTGCACAGTTGCACTAATTCGACACAGCT
CGAGCCAATCCAGCCTTGCAGTCTCTCTCGCTTCCACTGTCATCACTAGCACTTCCTGTTTCAGTTCAACTTCACATTGA
GCCCAAACCTGTCCTAAACATGCATCTAAGTCAGTTAGCTCAATTAGCTCAGGCCAAACATTCATCTTGTCGCCAGCACC
AACTATGTATTCTGCCGTGCCACTGCCTCATTTCATAGCTCTCCAATTGCAACATTCAGTTCCTGCAGCTCTTGCATTCC
ATGTAACTCATTCACAGGCCCCTGTAACAAAATCACCAATTGTAGCTACAACTTCTTCAGCACACAGAACCCATTCAACA
CAGTTCCTTGCACCAGTCCATCCAAGTGTCATGATCAGCTGCAACATTATCACCACATCCTTCCAGCTTCAATTTGCCTC
ACTGACTCATCTGAGCTGCAACCTTCAATTCTAACCCATTAGTGCAACCTAATATCCTCCATCTGCTAGCCACACACACC
AATTCTATCTATTGCCAGCTCCACCAGAATCCATCACCATCTGCATCAAGCCTGCAATCTCCTAACCATTGCCACAGTCT
TCATTCAACTCAGGGTCACCTGCCAACTTCATTCTGATGCCCCTGCAATAACAACCCATCTTCATCTGATATTCAATTCT
TAGCTCAATAGCAAAGGCTTCATGTCTTCCCTGGCAAATACACAACAACTTCAACATCAGGGCTTCCAACTGCAGCTCAT
TGCCTCAGTCCATTCTCAACAACTCCCTTATCCTGCTCACTCAATCCTCAGAGCACAAACCACCATTGCAGCACTAACAT
CACCAGGTTAACTTCAACCACTAGAGACTCAACCATTTCAGACCCCTTTCAGTTCATCCACACTCACTGCCATCACTAGG
ACAACAGATAATCTCCATCTCAATCTCAGAATCCCATCTGATTTCAATAGCTGAATTCATCTCTGTTTCAATTTGAATAC
AATTTCAGCTCCAAAACCCCTTCATTCACCGATTCGATCCAAACCCCATCTCTGGTTCGTCGATCTGAACTCATTGTTAG
CAGTCCAACAGATCCCATTTCATCTCAGTTCAGCTCTGGATCTCGAACCTCACAACAACAACCAAACCGTAGCTTCTTCC
ATTCAAATCGACCATCGGAATCATCTCTTGCTTCTGAGTTCATCTCGTTCTGAATCTCAACATCTTCAGCACTCAATTTC
TCCTCTCTGCATTTCTCCCTTTCTCAGACAAACAATAGCCGTTTCCTCTCGGCTCTAGCTTTGAGATGATAATGCTTGAA
AGAAGAAATAATACCCACAGAATTCCAGGGTCTTTGGTAATGAGTAAAACTGATATAGGCACCAGTTTTCGGATGAGGGC
TACATGTTGATATTTGGCTTGTCGCCTCAAAGCAAACCGATCGCCTAATCTGTTTCCTTGCTCAATTGTCGGTTGCGAGG
AGGCGACAGCTCATTCCTCGCCTCTTTTGCTGACAGCTAGCTCTACGTTTCGCCCGCCTGTGAATTGACATGTTTTCTCC
TTCTTTTGCAAAAAAAACATAATGACTCCATTGCACCTAATAGCTCAAAAACACAAATAAAGTACATAATTCACAAGAAA
AATAGCAAAGAAAGCATAAACTCTATATAGTAAATACGGTGTATTCTACACCTATCAGATTCCCCCACACTTAGACTTTG
CTAGTCCTCGAGCAAATCAAACAAAACAATAAAATACAACAACTCCGTGTCGCCGAGGCTACGGTCACTTTTAGCATAAA
TAACAAGCCTTTAAACCCCTAGGTGTCCCTAGTGGACGAGTTATAGTCTCGTGAGGGTTTACTAGAGATATACCCACAAA
ACCTATTTTTCCAACTTACAAGTTCTCCGTACTGATAGTATCCAACGCGCTAAGAAGACATAGAGATTCTGCACACTAGT
CATAAGAAGTTAGACACATAAATGAACACAATCTCATTCTTAAAAGTTGAGAGAGAGATAACCATCCCTTCTCGACTAAA
ATTCGGGTTCGGAGTGATCAAAAGTCTCGACTCTGCCTCACAAGAAAGGTTTTTATGATATTGCTCTCAATAATAATGAC
TTTTTATGGGTCACACATGTGTCCAGGTAGGAATGAAGAGAGAATCCTGCGACACGTTGAATGGTAGGAAGGCATAACCC
TCCGAAGTATTTTGAAAACCCACATCTTTTATATATTTTTGAAAACCCATTTTTCGACGATCTCTTGAAAGGAAATCAAC
CATTTAACGAAGGTGGGAATATGCTTACTTACCTCGTTATCCGTTCAACGTGCGATTAGCACCACTCTCAAAGATCCATA
GAAACGTCTTCGGTCTTCTATCAGTGTCTTCATCTTCGTCTTCGGTCTTCAACTCTTGATGATAACTCTCGAACTTCGTA
GAATCTCGACAATATGATTATTTCCTCTAATTCCTTGTCGCTTGATACTTCATTATAGATATTCCTTCTTTCCATAGGCT
TTATTGAAAGAATACAAAAATAAAAACAAACTATACAAACCCAATTTTTTTTTTTTTTTTTTTCTTTTCTTCTTTTTTTT
TTTTTTTTTTTTTTTTTTCTTTTTTTTTTTTTTTTCGTTTTTCTTTTTTTTTTTCAATTTTTTTTTTTTTTTTTTTTTTT
TTTTTTTTTTTTTTTTTTTTTTTTTTTTTTTTTCATTTTTTTTTTTTTTTATTGAGACAAGAGAAAGCAAAATACAAATA
AAATAAAAATGTAAGTACAATGCCATGGTATAAGTACTTTACCGCTTGAATCTTCACAACTTATATGTCTTGATATCATA
GACTTCTCGAATTCTCATCCTTAATAATTTCCGCTCTTGTATTATAGTCTTCAACTTATAAAAATTCCGCCCTGTTTTGT
TGCTTTACTCAAATATGAAATCTGCCCATTCCTGTAGTGTTGCTTGTAAACCTCGAACGTATTCAACTTTCCTTCGAATT
TGTGATGCTCCTCTTGTTGATGATGATGGTGTTTCTATGGACCTGTTGGTGTAGAGAGATAAGGTGGATGGTGCTAACTG
CGAACAAGATCACAAGTGGTATGTAAGTTAGCAATTCGATGTCACCAACATGGTTGATAAAAATAGCACTCAAGAGATCA
AAATAGTGCTTCTATGGTGGGAAATTGGACAGCTCACCATTCGGCCCGGAATTTACGTACGGTGACACACACTCTAAAAG
CACAATTTAGACAGGTACAAAGAATTGAAGGTTGGTGCCTCACATTATGTAACATGGGTAGTCTCCACTATAGGGGATCA
CTGTTCTAATACCGAATTCAGTCTGCACCTTATTTGCCACTGGCATGGTTAAATCCAACTTTAACTCTCATCCAATTAAG
AAACCCGATCATGTTCTCTGTCATCTCTAAGTTCAGTCACTATTGTGAGATTCTCGATGTAATCTTAGCGACATGTATAC
TATGTGACTCTAAACTAACTACAAGTTGGAGTTTTCTTATTCACTAGTTCACAAAAAAGTTGAAAAATTGCAAAAATTTA
CAACATAAACCACTCCCCCACACTTAAACTTTACATTGTCCTTAATGTAATTGAATCATCCAAAGTAAGTCAAGGTGGGA
AATCCTAATAAGAAATCAGCAAAAACAAAGAAAACAAAACAAGAAAAACTAAAAACAAGAAAATAAATAAATACAAGACA
AGAAATACACATCCTTTGGGTTGCCTCCCAATTAGCGCTTGGTTTAAAGTCGTCAGCCCGACTAACTCCTTGCTTTCTAT
GACTCCTTCAGAGGGAGTACTTCCACAAGATTAACTCCTTCCACGACATCCGAAGAGAAGTTCTCATAATATGGTTTCAA
CCGGTGCCCATTCACTTTAAGTTCATTACCCGTAGCTAAACTACGAATTTCCTTTGCACCATGAGAAAACACATTAGTCA
CAATAAAAGGTCCAATCCAACGTGACCTTAATTTACCGGAAATAATTGCAAACGAGAATTAAACAAAAGCACTTTCTCGC
CCAATGCAAAATTGTTTCTTAGAAATCATATTATCATGAAAAGCTTTCGTTTTTCCTTGTAAATCCGTGAGCTTTCAAAT
GCATCATTGCGAATCTCCTCTAGCTCTTGAAGTTGTAACTTCCTTTGCTTTCCACCCCATCCAACTCCACGTTGCATTGC
TTAATAGCCCAAAACGCCTTATGCTCAATTTCCACGGGTAAGTGACAAGGTTTACCATAAACAAGCCTAAAAGGAGACAT
CCCAATAGGTGTTTTATATGCGGTTCTATACGCCCACAAAGCATCATTAAGTCGCGAGCTCCAATCTTTCCTTGTGGGAT
TCACCGTCTTTTCAAGAATGGATTTCACCTCTCGGTTGGAAACTTCGGCTTGTCCATTTGTTTGCGGATGGTAGGGAGTT
GCAATCCTATGCGACACATTGTACTTCCTTAACAAGCTTTGCAAGAACCTGTTTTTGAAGTGTGAACCTCCATCACTAAT
TATAGCCCTTGGAATTCCAAACCTTGCAAATATATTAGCTTGCACAAAATCTGAAACAACTTTAGAATCATTAGTTGGGG
TGGCTTTAGCTTCCACCCATTTCGAGACATAATCCACAGCAAGCAAAATATAATAATTCCCATTAGAATTGACAAAAGGG
CCCATAAAATCAATTCCCCATACATCAAAAACCTCCACAAATTGAATAATAGTTTGCGGCATTTGATTTCGAGCACCTAG
ATTGCCGGTTCTTTGACACCTATCACATGTGATACAAAATGCATGTGCATCCTTAAACAAAGTTGGCCAAAAGAAACCAC
ATTCTAATACCTTGAGAGCGGTTCTCTTGCTCCCAAAATGTCCTCCACAAGCATATGAGTGGCAAAAAGACAAGATAGAA
TTAAATTCAATTTCGGGAACACACCTACGTATCACTTGGTCACTACAATGCTTCCATAAGTATGGATCATCCCATATGTA
TTGGTTGCCTAACTTCTTAAGTTTGTCCCTCTCAAAGACGAGACAAGTTCTTTGGGATTTGTTTAGACACTAAGTAATTA
ACAATATCAGCGTACCATGGTTCTCCAAAGGCAATTGAGAATAGTTGCTCATCCGGAAACTTTCACGCAACGGATAGTCT
CCTTGTCCAGCAAGTCGGCTCAAGTGATCCGCAACGGTGTTCTCAATTCCTTTCTTGTCTTTGATTTCAAGATCAAACTC
TTGCAAGAGTAAAATCCATCGTATGAGCCTCGGTTTCGCCTCTTTCTTTGTAAGCAAGTATCTAAGTGCTGCATGATCAG
AAAAGACAACAACTTTTGTACCAATTAGATAAGAGCGAAACTTTTCTAAAGCAAAAACAATAGCTAATAACTCTTTTCAG
TGGTTGTGTAGTTTTGTTGAGCCTCATTTAACGTTCTAGAAGCATAATAAATGGCATGAGGAAGCTTCCCCACACGTTGC
CCAAGCACCGCACCAACCGCATAGTCACTTGCATCACACATGAGTTCAAACGGCTTACTCCAATCCGGTGGTTTAATGAT
AGGGGCTGAAATCAAAAGTTCTTTCAAACGATTGAATGCCGCCACACACTTCTCATCAAAGTTAAAAACCACATCTTTTT
GCAATAGGTTACAAAGTGGTGATGCTATCTTGGAAAAGTCCTTGATGAACCTACGATAAAAACCTGCATGACCAAGAAAA
GATCGTATCTCCCTCACCGTAGTGGGAGGGGTTAGAGCACGAATAAGGTCTATCTTAGATTTATCAACTTCCAAACCTTT
AGAAGATATTATATGGCCTAAAACTATGCCATGAGTTACCATGAAATGGCACTTCTCCCAATTTAGCACAAGATTTGTTT
CAACACATCGTTCAAGGATTAGAGCCAAGTTGTTCAAGCAAAGGTCAAATGAATCACCAAAGACACTAAAGTCATCCATG
AACACTTCGATTATGTTTTCAACATATTCCGAAAAGATACTTACCATACACCTTTGAAAAGTAGCCGGAGCATTGCATAA
GCCAAAAGGCATCCTTCTATAAGCAAAAGTACCAAAAGGACAAGTGAAAGTGGTTTTCTCTTGGTCCTCCGGCGCTATCA
CAATCTGATTATAACTCGAATAGCCATCAAGAAAGCAATAGTAAGAGTGTCCGGCTAAACGTTCAAGCATTTGATCAATA
AAAGGTAAAGGAAAGTGATCTTTTCTAGTGGTGGCATTCAATTTTCTATAATCAATACAAACCCTCCAACCGGTTTGCAC
ACGAGTTGGGACAAGTTCATTCTTATCATTCTCCATCACCGTTACTCCCGATTTCTTTGGTACCACTTGTACCGGGCTTA
CCCACTTGCTATCGGATATGGGGTAGATAACTCCCACGTCCAAAAGCTTGAGTATTTCCTTTTTCACCACTTCCATCATG
GGAGGATTCAAACGGCGTTGCGCTTCCCTTGTAGGCTTTGAATCATCCTCCACACGAATTTTATGCATACAAACGGCAGG
GCTAATACCCTTGATATCGGTGATTGTCCATCCTATGGCCGTCTTGTACGTCCTTAGCACCCTTAGAAGTTTTTGCTCCT
GTAATTCATTAAGCTCGTTAGAAACAATCACGGGTAAATCTTCATTGTCACCCAAGTACAAGTACTTTAAGTGACTTGGA
AGAGGTTTCAATTCTAAACTTGGAGATTTAACAATAGATGGCACAAGTTTCTCATTATTGCAAGGTAAAGAAGCATATGA
AATATTCTTAGTTGCTGATTTTTCCGGTAATGAGTCAAGAGAACCAATGGTTTCTTTCATCTCATCACTATACGCATAAC
CGTTGTCAATAGGTGTAGTGAGCACGGTTTCCAAAGCATCAACACCATTCAACTCAAACATTTGTTGCGCCAATGTGTCC
ATCATATCAATGGAGAAACAAGAGTGGACATCGCTAGGATATCTCATCGTCTCGAAAATGTTGAAACGTATTATTTCTCC
ATCAAACTCCATAGTTAGCGTTCCCTTATCAACATCAATTATGGTTTTCGCCGTTTTCATGAAAGGACGCCCAAGTAGCA
ATGGAAGAGACGAGTCCGGTGAACCTTCATCCATCTCTAACACGCAAAAGTCCGCTGGAAATACAAGTTGATTAACCTGC
ACAAGAACATCCTCAACAATACCCATTGGGTAGACATTAGAACGATCGGCTAATTGCAACACAATTCCAGCCTTTTTAAG
AGGACCAAGATCAAGTGAATTGTACATAGACGCAGGCATGACATTAACAGAAGCACCTAAATCCAACATAGCTTTGTTAA
ATTTGGTGTTACCAATTGTGACGGGAATGTCAAAACTACCCGGGTCCTTGCACTTAAGTGGGAGTTTGTGTTGTAAGATT
GACGAAGCATTCTCCCCCACACTAAGCACTTCATTACCTTTGAGCCTTTGCTTATTGGTATACAAGTCCTTCAACACCTT
TGCATACTTTGGAACTTGCTTGATTGCATCTATGAGTGGTATGTTCACATGGATCTTCTTTAGAACGTCTAAAATCTCCT
TTTCTAGTTCCGCCTTCTTAGAACTTGCAAATCTGCGAGGGAAAGGTAGAGGAGGAACATAAGTAGAAACCGGAGTTTTA
GAGTTAGGAATAGGTACCTCAGAAGTTTGTGGAGAATCCTCGGTTTTCTCCTCCAAAACAGGTTCCTTTGGTGTTTCCAC
CGTGCCCGAATCAAAGAACCGGGTTGCACAAGTTGTGTACCACTTCTCAATGTAATTGCATTAACACCCTCTTTTGGGTT
GATAGGTTGAGAAGGAGTTTCCCACCATTTTGTGCCTTCAATTGATTCAACTCCATAGCCATAGAACTAACTTGAGTTTG
CAACTCCTTAACCGAACTCTCCGTTCGTTGCATAAAAGATTTCAACCCAACTCCTCCATATTGGACCCCATTTGAGGTTG
TTGTTGTTGTTGAAATTGTTGTCTCGGTTGGAATTGTTGTTGTTGAGGTTGAAATCCACTCGGGTTGTTGAAACTAGGTT
GTTGAATCGCTCCTTGCTTATTGGCATAGCTAAAGTTGGGGTGATCTCTCCATCCCGGATTGTAAGTGTTGGAGTAGGGA
TCATACCGTCTTTGTTGATTTGGAAAGATCGCATTAGCTTGCTCGTCCTCATAAGATTGAGAGGAACTTGGTATCACCGC
GGCTGCAACTTGTTGAAGCATTGCGTTCATGTTACCCATTTGTTGACGAAGCTCTTCAACCTCGCTCACCTCACTCACCC
TTCTTAGAAGCACATCCGAACCACGACTCAAGAATTGTTGTGAGTTCGCTGCCATGTTTTCAATCAACTCCCTAGCTTGT
GCCACCGTCTTGTTAACTAGTGCACCACCACCCGCAACGTCGAGAAGATTCCTATCACTTGATTGGAGTCCTTCATAGAA
GTATTGGATGATCATAGCGTCACTGAATTGGTGGTGAGACTGACTTGCCACCAATCTCTTGTAGCGTTCCCAACATTCAT
ATAAGGATTCTCCCACATTTTGCTTCATCCCACAAATCTCCTTGCGAATTTGAGTAGCCTTTGATGCAGGAAAATATCTC
TCTAAAAAGAGTTTCTTCAACCCATTCCATGTTATGACACTTAGGGAGGTAAATAGAACAACCAATCCTTAGCACTATCC
ATTAAAGAGAAACGGAAAACTTTCAACATTGCACCATCCGCTGGAAGCATGGCCGTGACAATGGTGTGGAAGTCCATAAG
ATGTTTGTTTGGATCTTCATTCACCATGCCATGGAACTTTGGTAATTCTCTAAGCAACCCCGGTTTAATTTCAAAAGTAG
AGTCCGTTTGAATACACCCCTGTTGTATATCAAGCCTATGAGAAGCTAAGTCCTTGAGTGAACGATTTGCATCACCCATT
GCTCCTTGTTCTTCCACGTGTGTTTCCTCTACGATTGGAACCTCTTTTCCTTCTTCTTGTTGTTGGAAAATCTCTTCTCC
TACTTCCTCCTCGTGCTCGTCCGTTGTGTCTTGACTTGGTTGGAGTAATGTGCCGCGTCGAGTAGCTATCCCGCACCTTG
GATAATTCCAATCCTTAGAAGCCAGAGATTAGGTACCTGCAAACAATTCTCGCAAACAAGTAAGAAACAAGACAAGAAAC
AAAAAGCAAAGATGAAAGCGAGAAATTGTAAAAAGAAACTAAAAACTTAATAACTAGCCGTGTGCCTCTCCGTGCAATGG
GCGCTAAAATTTGATCATTTGTCGTATGCGTCAAAAATAATTTCACTTTCCTAAAGTATATGATAAGAAAGAGTTCGTAT
CCTGAGAGGCGATTGTAGTTATTTCTTAATCAATTTCTTAAAGTAACCACTTGGGGGATTTCTTATTTCTATTTAAGCAA
TAAAAACAAATTAAAAGCAAAGTAAATTGTAGAAAGTAATCAATGGAGAGAGATATTGGTCAAGGAATTCATCTTCAATC
TTAGACATGTGCTTGCATATATGAATAGAATTACGATTTAATCTCTTGTGTTATCAAAAGCCTAGAGAATCAAGAAAGCA
AGATAATCTATTAATTTCTCAAGTTCATCAACACACACATTAGGGCTGCGTATGTGAATTCTACCTAAAGAATAACATAA
CGCCTTGCGCTAATCAAGTTCAATTCCTAGGAGCATTAAGTTTCAGAAATAGGCTAATCAATGCAATTGTCATGCGTTGC
GCAAAACAATTCGGACAATGGTCAAACTCTACATATGATTACGAGAGTGTATCACTACAAACCGTAAACATATCATGCTA
CTCGTATTCAAGGTTATCGCTTGATGAAAAACCCTAAAATAGCTATGGACTAAGATGCAAGTTCAATTAATTGGCCACTT
AACTAATCAAACACCATAATCCTATCACAATACTTCAATCATGTGATCAAAGAAACCGCAGAGAATTGAACAATAAACAA
GAGAGAAAACTAATACATAAAGCACACACAAGTTTTAGAAATCGGACTACATCCTTAACCAATAATAGAGAATTTAGCTA
CTCATAGCTATGGAGTTCATCATCATCAATATTCAATAATAAAACAAAGAAGAAGAACAAAAACCAAACCCTAGAAGCGT
AAACAAAAACGGCTCTCCAAAGTCCAAGAATAAGATATCATATATGATAAGTTGTAGAAGACCTTCCTTTTATAGCTTTT
CTCCAACTTCTAAAATTAGGTCTAGTCTTCTAAGTCCATTATGTGAAAATCCACCAAGCCCACAAGAGGGAGAAACCCGT
GTAGAAAATATGCCCCAAAAACGGTCGCCGGAAGTCTGGGATTGTGGCCGGAACTCGACCGGAAAACAGCCCCGGTGACC
GGCAAAGTCCGCCCGGTCACCGGTCAACGGGTCGGATCGGTCGGGTCAACGGGTCAACTCGGTCGGATCGGTCGGGTCAA
CGAGTCACCTCGGGTCAAAGCGAATCGGTCGAGTCAACTCAAGTCGACCAGAGTTGTGTGAGTCGAAGTCGAGTGTCTCG
AGTTAAACCCAAGTCGACCTAAAACCGAATCGGTGTGTCGAGTGTGTAGCTGGTCCGACCGAACCCGACATGACCCGGGC
TATTACCGGCTCGGCCAGTGTGTAGCACAATCCTTGTGCATTACTACCATACGATGGCTACTCCTTCCTTTGCATAGCAA
ACTCAAACCCATTCCAGCTCCAGCCATTGTGACCATGGCAGCATCACAAAACATTCCCATTTCCATCTCAACTTGCACTT
TCTCCATTTGCAGAAACATCAAGCTATGGCAATCAGCTCCAATACTCAATTCCAGTTCAGCTCATAACATCCTGCAAAAC
CACCTGAGTTGCAACTCCAATCCACCTCTACCACAGTTCTTTCATATTAACCTGCACAATATACACCTCCCTGTAAACTT
CCAACCGCCTAACTCCAATTCCACGGCTCAAGCCACACTGCAAAGATCTCGCTATCATCAGCCTCAAATCCATTTGTATT
TCATTAGAATCACAGCAACACCACCAGAGACCTCCTCCATTCATTCATCTCAGACCCATATTTCCAGCTCAGTTCCATAT
GCTCATTTATTCACAATACAACTCTTCCATGATGTGCACGGTTGCACTAATTCGACACGCTCGAGCCAATCCACCTTGCG
GTCTCTCTCGCTTCCATTTGTCATCACTAGCACTTCTGTTTCGATTCAACTTCACATTGAGCCCAAACCTGTCCTAAACA
TACATCTAAGTCAGTTAGCTCAATTAGCTCAAAGCCAAACATTCATCTTGTCGCCAAGCACCAACTATGTATTCGTAGTA
CCCTTTGCCTCATTTCATAGCTCTCCAATTGCAACATTCAGTTCCTGCAGCTCTTGCATTCCATGTAACTCATTCACAGG
CCCCTGTGACAAAATCACCAATTGTAACTACAACTTCTTCAGCACACAGAACCCATTCAACACAGTTCCTTGCACCAGTC
CATCCAAGTGTCATGATCAGCTGCATCATTATCACCACATCCTTCCAGCTTCAATTTGCCTCACTGACTCATCTGAGCTG
CAACCTTCAATTCCAACCCATTAGTGCAACCTAATATCCTCCATCTGCTAGCCACACACACCAATTCTATCTATTGCCAG
CTCCACCAGAATCCATCACCATCTGCATCAAGCCTGCAATCTCCTAACCATTGCCACAGTCTTCATTCAACTCATGGTCA
CCTGCCAACTTCATTCTGATGCCCCTGCAACAACAACCCATCTTCATCTGATATTCAATTCTTAGCTCAATAGCAAAGGC
TTCATGTCTTCCCTGGCAAATACACAACAACTTCAACATCAGGGCTTCCAACTGCAGCTCATTGCCTCAGTCCATTCTCA
ACAACTCCCTTATCCCGCTCACTCAATCCTCGAGCACAAACCACCATTGCAGGACACTAACATCACCGGGTTAACTTCAA
CCACTAGAGACTCAACCATTTCAGACCCCTTTCAGTTCATCCACACTCACTGCCATCACTAGGACAACAGATAATCTCCA
TCTCAATCTCAGAATCCCATCTGATTTCAATAGCTGAATTCATCTCTGTTTCAATTTGAATACAATTTCAGCTCCAAAAC
CCCTTCATTCACCGATTCGATCCAAACCCCATCTCTGGTTCGTCGATCTGAACTCATTGTTAACGAGTCCAATGATCCCA
TTTCATCTCGGTTCAGCTCACGGATCTCGAACCTCACAACAACAACCAAACCCTAGCTTCTTCCATTCAAATCGACCATC
GAGAATCATCTCTTGCTTCCGAGTTCATCTCGCTCAATCTCAACATCTTGACACTCAATTTCTCCTCTCTCGCATTTCTC
CCTTTTCTCAGACAAACAACAGCCGTTTCCTCTCGGCTCTAGCTTTGAGATGATAATGCTTGAAAGAAGAAATAATACCC
ACAGAATTCCAGGGTCTTTGGTAATGAGTAAAACTGATATAGGCACCAGTTTTCGGATGAGGGCTACATGTTGATATTTG
GCTTGTCAGTCTCAGCAAACTGACTGCCTAATCTGTTTCCTTGCTCAATTGTCGGTTGCAGGGAACTGACAGCTCATTCC
TTTCCTCTTTTGCTGACAGCTAGCTCTACGTTTCGCCCGCCTGTGAATTGACATGTTTTCTCCTTCTTTTGCAAAAAAAA
CATAATGACTCCATTGCACCTAATAGCTCAAAAACACAAATAAAGTACATAATTCACAAGAAAAATAGCAAAGAAAGCAT
AAACTCTATATAGTAAATACGGTGTATTCTACACCTATCAGTAAGTTGGGTTCGTAACTTCGTTTTGTGCTCATACTCGG
CGGTGGATCATCTTTTACCGGTGGGTTTATTGTGGCTTTATTTTTGGAATTTGATTCATTGTTTTTGATTGTTTTTTTAT
GATGGGTACTCTTGTAGACTTGTACTCTTTTTCAATTTTGGATTATGTTAACAGGTTTTTCTTGATTTTATTTTTTTCTT
GATTTTATTTTTTCTGTTGCAGCGGCTACTTCCCCTGGTGGTGCTGCTGGAACTTGGTAATTGACTAATTGGTATGTAAT
TTAAGAGACGCGATACCTTTATCTTTCTTAGCCACCAACAAGACAAAGTGGGAATAATCAATCAATATGAATATATGATT
AACTAGCTCCCCTCTTTTACGTCAGTATGTACACTTCTTAATTATCTCATGTGCGCCTCCAAAATTCTTAAGAGAAGAAT
ATAGTTTTCACTTTTCACTGCCACCTCAAGGACATCTTTCATATAATTGTCAGATGCAATGGCATTGGTACTCTGAACTA
GAAGTTATTTAAGCACTTGAGAAAAGATACATCTGACTGATGGTGTGTTGGGTATTTTTAATGTGATAATTAAAATCTAT
TAGTTATTGTGCAAAAATTAGATGCCATGTGAACGTAGTAACGTCTTTGTTTGCATCCATATTGGTCATTCTGTGTTGTG
AAATTTATGAATAGTTAGTGACCCAATTTTGATTGGTGATATGCGATCTCGACCAACTATATATACAATCCAAATTTTGT
ATCTATCTATGATTCAACCAATAGTGAGTTTTTATGTTAGCTTGGAATTATGAGCGAGACACTATTTCATTTCATGTTTC
CAAAGGGGGACGAACCCACCCATGTGACAATTTTAACTAGAGGTTTCATTTGCACCCACTCCGTCCAAAGGTTTTGAACT
CGCACCTGCTTAATTACTTAATCAAATTTAATTCCTCAAAGACCATATGGTGTTGCGATCTAACTACTGCTTTACTAGTT
AGAAATAAGATGTTCTGATTTTTTTTTTGTATGATTAACCTGAAAAACGCTTTGCCTTAATCTTTCTGTTCACTGCTAGT
GTTCAAGATATGTTATTGTTGTATTATATTTATATGCCATTGTCCAATGGATAGGATTAAATCTGATTTTGACCTTTTTG
ATTTTCTTATAGCTTCAAAAAATGTCCAATATTTGGGCTCTCTTTGATTTGGTAGAACAAGCTGATGGTTCAGTAAAGGC
GATGTGCAATGTTTGTGGCCAGAAATATTCTTATGATAGTCACAGAGGTGGAACTTCAACTTTGTCAAGGCATAAATGCC
CAAGGCGTGAAACACAAAGGGTGGGACAAATGTTAACTGGAAAGAAAGGACAAGTGTCTACTCGTGCACGCAAAATATAT
TAGATGAAGTTCCAGGAGCTTGCAAGAAATCTTCCATCAAGTTTAGTGGAATTGCCAGAATTTAGGGACTTGTGTATTTG
TGTGCCTATCTAAATGATGATGTTAAAATCCTCTTCACTGATGAAATACTGCAATTCCAATTCTATTTATAGTCTTTTTA
GAGGTTTAGTTTTCTTTGTTAAATAGTTGAATGCCAGTGATGGAGGCTGCTGGACTTTTGTTATGCTTATTGTTGTAAAA
GTAAACCATTGTAAGTGTATTTGTTTAGAGTGGTTTCAAGACTTGCAGCTGTAACTTACCAGTAAGCAGTATTTCAATTT
TGGAAACATAAGAATTTGTGCATACGATAAAACCCAGAGCCAACCCGTCAGCCCGCAGAGCCAACCCGTCTAGGGTTAGG
GTTGAGGTTTCTGGACCCGTTCTATAAATTTATAGGATTAGGGTTCAACATTATCAACCCGTAACCCGTATAACCCGCCA
CGGGTTGACCCTAACCTGGATCGTTACCACCTCTAGTCAAGACGTTTCTGTGAGTTTGATTTTTCACAGTACTTTCTGAA
GAGTGTTCATGTTATCATTTGAGATATTTAACAAGGAACAATTTTCTTAACACATTTGAAGACGAGACGTCTTTCAAACC
CTCTATTTTCTTTATCGAATCGCATTCATCTAAAGTCCGAACATATTTTCAGTGATGGACCGAAAAATTATGCCTGGGGA
GCCTGGCCGCGCAGCCATAACTTTCCCGATGCGCCATGATGATGCTACTTACCGGGTCTTAAGACTAGAAAACTGCACGT
TCATTTTCCCTTGCAAGCATGCTCATGGAGCATGATGCGGCTAACTTACTGTGACATACCAGAAAATTATATATGCCTGT
GGCACCTGGGGGCGCAGGCCATAACTTCCCCGCTGCGCCATGATGATGCTACTTACCGGGCCTGAAGACTAGGTAAATGC
ACGTTCATTCCTTGCCTCAACGTAGGGAATTCATTACTGAATTTCCTATCTAGATGAGTAACCGTCATACTGCCGAGTTT
TGTCCAGGCGTAAGGCATGCCTTGGACTTACACACAGGTCATTGCAGGCCTAATACCCCCTTTTCACTTAGATTAAGGAA
TTTCCAAAAGCATGCACTTGTCTTGCTCGTGCCGAGGGTGCATCAATCAGGCTTGTGCCGTACTTTCCTTAGGCTTATGC
AAGCTCCACCAACTTGCATATCAATGTAGATTACTTTTAAGGCTATGCCAATGCGCCAATGGTACATGCCTAAGTCGAAC
GCCTTGATAGGAAGTATGAGCATCCAAGGAATGTAATGCAACTAGCCTCATCAAGTTTGGCCACAATCATCTCTTGCGTC
GAACTTCCGAGCCAGATGATATGAGAGGCCAATATGCCGCAATCATCTCTAAATTAGATGATATAAGCAACAAAGTGTTG
GACCGGCAATGCTGCGTTGCGGCTGCCTATGTACCTTCCCTACTCTAAAGGGATCAAGCACAGACCGTAGTTCATCCTCG
AAGGGATAGCAACTTAAACCAACTCATTTGCAAGGTCGCGGCCTTGCAATAATGATAATTGCCTAGTCCAAATATGCCAT
TTGTTCAAAATACACAAAGGTTGCACATTATCAGGTCCGCGACATGGCATAGTGATGCCTAAGCATCAAATGCCCTATTT
TCAAGGCTACGCAGCTATAAATGAGGCTTACGCATCATTTATACTCTTTTGGTTAAGCTATGAAGCTTACTTGGCACATA
GTCCGCATATCCACCTTCAACCAACTACCCCTCCCTATATATGTTTATTTGACATTTCTATAACTTTGGAAAGGAAAGGG
GATTAACATGCCTGCTTCACTATTCATGGCCGTTGCCATGTATTTATGAATAACCGGCAATGATTCCTGGGTTTACTTCA
GTTTTGCACAATGATTGCGCAACAATTACTCTGGCATACTGCACAATGATTATGCAACACTCGTTCTGGCTATTGTACAA
TGATTGCGTAACATTTACTCCGGCGTATTGCACAATAATTGTGCAATATTCACTTGGCCTGCCCGCTCTAGCATGATGCA
CAATAGTTGTGCAATATTGGCTCTAGGCCAATAGCCTTCATAATGCGCAAAGGATGCGCTGTAAGGCTCTAGCCATCTAA
CCAACTGGCCTAATGCATCATTTGATGCGAGATTTGGCCCTTTGCCAAATGCCAAACATAATGCGTCATTTTGGCGCGAT
ATTGGCCTTAAGCCAATCTACCTCTTACCAGGCAACGAAAGCTTTGGATGAAGCTTAATTCCAGGCCATGGCACATCTTT
TAGCATGCGCCATGCTAAAAACACGGAGTGTTACATTTTTCGTGTACAGGACAAATCTATTATCTTATTTATAAAATTTC
CCTTAGGAAAATAGTATTTTGGTGTCGAGTCTCATAAATGCTTTATGAAGAAAGAATATTCTGTTTGATTTCAGCTTGCT
TGTTGTTGAGGCTAACCTAACCGATTTTAATTGTAAGGTATGTTTCTTTTGGAGGACAATTTTGAGAAAGAGGTTGGATC
GGTTGTGAGTGGGGCTGATCAGGTAATCTGACTCACCCATTTGGTCCAATAAACTCGCTGTAAAACTTCTATCGGTCCAG
TGAGGCCGATTTTGTGCACACTCCTTAGCATGTTGTGTTCATCCTTTGATTTAATTCTGGGATGTTTCAAAACCCTCTAT
TTTCCTAGCAATTTGCATTAATCCTTGGGACAAAATGTATTCCATGGCTTGTTCTCAACTTGGGAGCTTTATAAAAATTT
TATTCAAAGAAAGTTCAATACAAGACTTAAGCTAACCTCATCAGGTGGGTAAAGAGATTAATGCTAGAAAACATAAAAGA
AAAATTGCAGGAGCCTGCTGTGACAATATGTGTGATGCAGGATAGCTAGTTGCAAAGAAACGAAATATCCCATATTGACT
GCATTAGGGGATTAAAAACACATCTACCACCGCTGGGATTCTATCTGACATTATGAAGGAGTGAAGAGGAAAAGAAGAAG
AATGTTTCTTTAGTTTAGGGCTTGAAAGGAGCAAAGACGACAACTGAATTGTGGCCGCCGAACCCAAATGAGTTAGATAT
ACCTGCAGGTAATGCACTCAAATAAGTTGATAACCAGTGTAAGCTATTCGAACAGGAAATGAGCAAAGGAAAGCTATCAT
GTAATAGGCATTTTGATGCCTCTGTGGCAAATCTTAATGTATTTAGAAGTGAATACATACCAACGTGAACTTCATGCTGC
TTCTTCACATTTGGAACGGTGTCAATTGTAACGTCAGACTCCAAATTCTGCATCAAAATCAAAACAGTGCATATGGTGAA
ATGCAGTCAGAAAAGCAAAATCAAATTAAAAATAAGAGTTAAAGAAAGTTAGTCTTAATGGAGTTATACATCTTGGTTAA
TGGTTGGATGCAACCATCCAGTTGTGATAGCTTTGATTGTAGCTATGGCTTCTAATCCACCAGCTGCACCGAGCCCATGT
CCAATCATCGACTGAAACCAGAAAGACATACAAAAACCTCAAATCCATTATCGTTGTTCTTTTAGCATGCTAGAATGTTG
CTGGACTGACAAAAGAATGGCTAGAGCTTATCATTGTCAGAAAGTAGAAACAGTGTGTCAGAGAATGAGCAATCTTGCCT
TAGTTCCGTTCATCTTGATCTCGGATGTGTTCTTAAAGACCTTCTTGATGGCATTAACCTCAGCTAAGTCTCCCGCAAGT
GTTGATGTTGCATGAGCATTGATATAATTCACCTAAAAATGTCAGATATTCATTAGAAATTTGATCAGTTGCCAAAAAAA
TGCAGGAAAGTGTACTAAGACTAGTATGTGAATATATAACGGGCATCATTTATTCCCACCTCTTCTGGAGAAACTCCAGC
ATCCTCCAAGCTCTTGTTTATGCATGAAGAAACTCCAAGACCGTCTGAACGAGGATCTGTCATATGATGAGCATCACAGG
TAACCGCGCCTCCCAAATACTCCGCTATTATGTTAGCTCCTCGTTTCATTGCACTCTCTAGGCTCTCCATAACCTACTCA
ACAGAAAGAAAAAACAACAGCCCAACCAATTCAATTATAACAGCATTCACTGCCTACAGGGAACCAAATGCAATATACAG
AAACTGCACGACACAGCTCAGAGCTATGTTCTGTGAGGGCAGGGGGCGCCTCACAGAACATAGCTCTGCGCCTAGTGCTC
GCCTTTCACATCATAGGCTCAAGGGGTAAAATTGGGGTAATTACCAGCACACCAGAACCTTCACCCATAACAAACCCATC
ACGATCTCTATCCCACGGCCTTGAAGCTTTTTTGGGTTCACCGTTTCTCTGAGACAAAGCTCTGCAAGCAATGAAACCAC
CAACACCAATTGGGATGATAGCAGCCTCAGTCCCACCAACTACCATGATATCAGCTTCACCTCTTCTGATATGATTTGCG
GCAGCATAGAAGCAGTAATTTGCAGTGGCGCACGCAGTGGAAATGGAGTAGTTTGGACCCATTAGACCCGTATCAATAGC
AAGTAATGCCGATCCCATGTTCGTAATGGAGTACGGAATGAAGAATGGAGTAATCTTCTTGTATCCTTTCTGGAGAAGAG
ATTCAACTCCACTGCTGAATGCAGTTAATCCTCCCATTCCTGTCCCTACTAGAACTCCAATTTTCGACCGGTCCATCTGT
TGCATACGCAAAATCCATGCGCATTGCAGTAAGCCAAAGCGTATATGCAAAAACGAACTATTTTACAGATTGCAAACAAG
GACTTACTGATTCGAGAGTTTCGGTTCCAAGGTTGGCATCTTCAAGAGCTCTTTTACCAGCAACTAAGCAGTACCTCCAA
CAGTCATCCAGACGGCGGTCATTTTTCCCGTCAATGTAACCTTCAGACGAAAAGTTGCGAATCTGACCAGCAAATCTGAC
AGAAAAGGGTGAAGCATCAAACCTATCTATAAGACTAATACCACTCTCTCCATCAAGTAATCTGTTATAGAAGGTATCAA
CATCGTTCCCAAACACCGAAACAAGTCCCATTCCTGTTATAACAATTCTCTTCTTCGGATCGCTCTCTCGTTTCGGAGCT
GATGGGATTCGCGAAGCCATAGCTCTGACTTGCCTACTCTTGAAAACTGAACACATACAGGAAATGCACAAAATCATATT
CAATTCAAAGATGCATATACATTTGAACTACCGCACAATCGGAACAAGCCTAAATCCCGTCCTGGGCATCCACTCGAACA
CCTAATGTGCAAATGCGCATCTAAAAAAACACAAAAACCGTACCTGATTTCGCCCGCACAGAACCAATCTGCTTGGTTTC
AAAAGGTCTTATAAGACCATTAGAATGAACCCCGGATGATCCTAATTCCTTTCTGAGTAAATTTTTGTTCCCGAAGAGAT
GAGTACCAGTAGAACAAGCACTACCAGTCATGGCTGCCATTGTTACACGAACTGATCAAGAATCCGCACAATCGAAATTG
TGGAAAAACAAAATTATGGGGCGATCAAGAAAAAGATTAAAAATGGGGAGTATTTTAAAAGAGAAATTTTCTAACGAAGA
GATGATGATTTAGGTTTGGAATTCATTGGCAAGTCCGTCACCTAACTTGTTATCACCTCCATTTGACGATGTTTACAATT
TTCATGGTTTTTATTATTTACATCACAATGACACCATTTGTATAACACACAAATTTCATTTTGTTCAACAGCTTTAACTA
CCACTTGTATGGGATAACTATCGTATACTTTTTCCTACTACTTTGACAAATAGTGTCCCGATAAATCTTAGCCGTTAATC
GGAATTATTTTTATTTAAAGGCTTTTGTTAACTTGTATAACGGTATACATGTTAAGGTTTAATAAAGAATTATTTTATTT
CTTTGGAAATTGTGTTTTTTGTCTTATTCTACTAGAAATTGGTTTTTCTTGTACTAAAAACAACAAATTTTGTTCCCAAT
GCAAAGAATGGTTGTTTTCAATGCAATAAAGCAAACAAATCTTGTTTCCAATGCCAGAATTTGTTATTTTAGTGAACCTT
AACATGTATACGGGTATACAAGTTAACAAGACCCGTATAATATACTCGAATTAATGAGATTATGAGGAGACATGTGGAAA
TAATTAGGAAAAGGCTGGTGGCAACTGGCAATGAAGCCATTGTCTTGAAAGATTGATTGGCGAACCTAACTCCATTAAAT
TTGGTTATTACTCCTACTAATAAGACCAGACAAGATTTTTAGTAGATGGGAGATGTGGTATGTCCATGATGCATCCTTTG
CAACTGGCCTAGTAAAAGCATTTGAGTGTCTCTTTAGTTTTGGGACTAGTTAGGGGCAAGTGAGGTTAGTCAAGCCAAAC
GAGGTGTTAGTAGTTATGGAATGAGAAATGAGATTCTAAGAATGCACGGATGTGTGGCATGTTTCAAACCCCAATGATTC
GCATTCACCCCAACAGATTTACTGTTCAAGGATGATTAGGGTGTTCAAGCTAAGTTTTGGTCCCTTGGCAATTTTTGAGT
TACAAACAAATTCTGAGCCACACTGCAGATTTTGATTCAAAGAAAAATGTGCTTGTGCATTGATATTTTCCGACAACTGA
AAGAAAAATAAATGTTTTCAGGTAGCAACACATTTGAATCCTTGGCAAATGAACAACCATGCCAAGAACAAAATACAACA
AATAACCAAATCTACCAACAAAACTATTCTAACATTTTCTCTCCATCTCTTCCGAGCTTCTTGCTGCAATCTTACTTCAT
CTACGTAGCTACATTCTCTGCTCGACGTGCCTCGGTTCCATGCATTCACTCCTTGTAATACGCCATGGACGAATTCCTCT
TCTTTATGATCATCAATACTTTTCTTATTCTTCTTTTTGTTCTTTATACCTATATTAATCTTATTCTCTGATCTTCCTAG
CAACGGTGTCGAACAAATTTTACTTCCTGTAGACGATCTCGAGTCAAAGCTTTCGTTTCGACTAGCATTTGATAAAGCAT
CCGGTGACGATACGACCGATAATTCATCATTAAAAGATACTAATAGCTCTCGGAAAATCGGACCAAATTCTTCGTTACAG
CAACCGGGAGCCATGTCTATTGGCCCTTGTTCATTGTTGCAGAAGTTTGCAACGAACGCGTCTTTAACAAGCGCAAGAAA
GTCAAGGCCGCGAGACAGTTCCCGTTCGCTGCCATCCACATTCGGAATAGTGTCTTTCTTAAAGATTGCAAAATATGTAA
AATGACCGTCTATCAAGAAACTATACGTCCTGGTTGAAGTTGTCTGGGAGAATTTTTGATGAAGTTTTGGAGCTTTTTCA
AGATATTGCGAAGCTAGTTTTTCGATATCGGTATCACCGGCCATGTTGAGTTCGGCTAAGATCATCGTTCCTTTTGAAAT
ACAAGCGTAAACAAATTGATTGTTTGGCTCCGCCGGAATCATTTGATATTTTGTAATGCAAAAAATAGAAAATTAACGGA
CAAGCAGAAGAAGACTTATCTCATGCATGCATGGTTTCTCCGGCAAGGAAAAGCTTCCGAGAAGAATGAACGAACATTGA
AGAGATTCAAGAGAACACATGAAATGAATTGGGGCGAACGGGGTTGTACTATTTATAGAATTTTGTTAAGATCTGAAAAT
TTTGATCAACTGGTATTTAAAAAATGCGAATTTTTCCTTCTGATTTTCTTAAAAATCTTCAGATTTGTGGAAGTTTGGGA
GGGGTAATTTAGTTGACAAGAAATCCCATGAAAATTGAAAAAACCAATGAAAATTGGCGAGTCTTTTCACAAATGTTGCT
TGGGTTATGAAATCCAAGGACAATTTTCAAGAAAAAGAAAACAAATGAGATGAGAGATAATTTTGTGAGTTGGGAAATAT
TTTGCTAAAACTTGAAGGCTTGAGACCAAGACATCTTGTAGCGCGCTAGACTTGGGATGCACCAGGACTAGCCGAGAAGG
CTTCCATGAATTCAGCATCATTCTCCATAGCCTTAAAAACCTCAATTGGAAGGCAAATTTCAATTTCAACACTTGCTTCA
ACTAGTCCTGGATTCACAGTAGTTACTCCATAAGATTTACCGTTTGCACCAGTTTTTACAGCAACCACCCTAAATCGTTA
CCATACATGTTGAACCACTTGGAACTCCTCGCCTATGTTGTAAATGGCGAGCGCCTTTGGCGCTTAAGCTCCAAAGGCGC
ACTAACCAGCGCCCGAGGAATCAAATTCTACACTACATTCCACTCTGGCACCTTAGGCGAGCGAGTATGGCGCTTTAGGC
GCCTCGAGGAAGTCTTAAGCTCTAGATTAAGCTCCAAAGGCGCCATGGTTGGTGGTCCTCCGTCTTCTTTTCGTTGTTAT
TTCGTCCTTACTTCTTCAGCATCTCTGCCTCCATTCTTCTTCATCATCTCGCCAATATCAAAGTATAGAAACTTTATATA
CGGAGAAATATCAACATCAATCAACATTGAGTCATTTACAATCAATGATAAAAATATGAAAATAAATAGTAATCAAGTTG
GAATAACGTGATTAATAATCAAGTTTTAAGGAAATAACGTGATTGAATATATTTTCTTTCTTTGGCAGAAAGTCTCGGCT
TTTTCTCATTCCTTTTTCTTCTCAAGTGGTTTCCTATTTCTATACAAACTCTCCAATTATTCCTCCGCCAGCAAATCCTG
GATTATAACTTCCATAATTAGCCAAACAGGACCGAGATTCTTCCATGTGTCCGTGAATATCTTCTTCTTCCCTTTTTAGA
GCATCTCCAATAGAGTTTGGGTCTCTAAAAAAATTGATGCCACATAGGATTTTAGATACTCTAACATAAAAAATTCTCTC
AAATGGTGGTTGAATAGCAAAAAATTAGCATGAGGTGGCACTTTGAGTTTGGATGAGAGTATCTAAATTTAGATACTCCA
ATCCATACCCACGTCATATATTTTTCTGTTCAAAATTATTTAGGCCCACATTTTAAATTAAGTAACCTATAACTAAATGA
CATTTGTATTAAAATATATATAGATACATCTACCATTGGAGATGCTTGTTAAAATAGGATTCTATTTACCTCTTTTTACA
GCTGTTTCACATCTCTTCCGATCCTCATTAAATGCACTGCTTTCTTTTGTAGACTTGATCGTCAGTGTGATTTGACTAGG
GCTTACACGCGTCCTTCAAGAGGAGAGGCGGTAAATATTCTTGGTTTTGATGTAATCACCTTTTACATCTTTATTCGGTG
TATCTATTCTATCATCTTATCTTATGATCCCCTCCTGTGATGCTTACACGGGGCGATTATATATTTTCTCTCACATCCCG
GGTATCCTAAGTCATGACTATACCAAAGTCATGCATTTCAATCATGGTGTTGCGATAATGCATGCAAAGAACAACAAGGT
GCAGGTTCTTTGGCATACAAATAATGCGAGTCCGAGAAAGCGAAGTTTTCAATATGATTTGGAGGCCAAATCTAGTGAAG
ATGCTGATGTTTGCAAAGTGCAGCAAAGGTTATATGTTTTGACGCATACCAAGAGTGGTAGGCGCATATGATTGAAGAGT
AAGGCCAAGTCTCGTATAAGTCCTGTTATGTTGCGTGGTGCAACAATAGTCGGAAAATGAAGGAAAAATACTATAACAAT
GATCAGTGTGAGGAATCATTGCTTGCGTGTACTTAGTCACAAATGATTCAAGTGAAATTCAAGCCTAATTCATGGAATTG
GCAAGAGGAATTTCTAGTTTGCATTTGGGCGTTGATATGCGATTGTAGTGGGAGTTGGATCGTAGGACAACGTGACAACA
ACAATACAAGTCAGTAGGATCAATGACAAGGCAGTAATGCTAAGTGATGGCATATGGTACTAAGCATAAATTTTTGGTAA
GACAAAAGGCCAAACAAGTTTGCTGATATCTGAGATAGGCTTGGAAGCATACAAGGCCAATGAACAAGTATAGCGAGTAT
ACTTTGTTGTGTTCAATGAGGAAATTGAACAGATTGGGTGGGGGAGGTCTATTACAGTCCTCAATAGTGACACGCAAAGA
TTGCGCAAACATGAGTTATTGGCCTAGCCAATGAAGCTGCATATCTCGACGATGTAGCGCCAACATGGATGAGACAAGAA
AGGATACTTAGCACATGCAATACTATGCGATAGTGTTGCCTATCCTTGATTCATAGTTGGCCCAGTTCAAGGAAGGAATT
AGGGATGCAATACAAGTCATGGGATGACTTTGGCATTGGTCCAAGCATAGCCAAGGCTTGGCCAATGCATATACAATAAT
GGCATTGCCAAATACTCCATTGATGACTATTGCTTGGCAAAAAGAATGTATGTGTTGCACTTAACATATGAAGCTGAGCT
AAGCAACAAAACAAGACATGATTGGCATGACTTTACTTGGATGTTGGCATCCAAATGAGCTAAGTGCATGGCCAAGAGAA
ATGTAATGCTAAGTTGGATGCATATTGGATTAGGCCAAGTTGAGTGCAGCGTGATGATGGCCAAGGCCAAGTTGAGTGCA
GTGCGACATTGGCTGGATGCTGGCCAAGGACAAGTTGAGCGTAGCGCATGTTGGATGGATGTTGGCCAAAGCTGTCAGTT
GCAAGTTGTGTGTGTATCACTCGCATGCCAGAGCAAAGAGTGGCTTGAGACATTTATATAGTGGCTTTATAACCGAGTTT
GGCAAAGCCTAACTCTGAAGAACAAATGTGGCATCATTTGGCTTGACAACCCAAAAGTTGACAGTTAAAAAGCATATTAG
CGGTTAGGAAAACGACCTTATGCGATACTTGGCTGTTCCATGCGTGTGCAAGTGTTGTGCACGGTTTTTGGCTATTTGTT
TACTATATAAATAATGTAGGAGGCATTAGAAATCAGCAGGAGATAGAAGGCTACAGAATTTGTATAGTTAATTAGTATCA
TGTTTGAGAGAATAAAGCATCATCAGGTGGGAGATGGCCTGTTTTGGTCCATGTGATGGCCAAGTTTTGTAATCTTCCTT
TAGTGCAATAAAATGGGTTTGCTGCATTATATATTTTTGTTCTTATGTTGCTGATTTGTGTGAGATTTTCAAATGGAATT
GATGCATGGCAAACCTCCTATGCTAATGCGGGCATAAAGTGTTATGGAGAAAGAAGAAAAGACTTCTGTTGCGTAAATCC
TTAAGAGTCAAGGAAGATGCATACTTTGATGCAAGTGTGCAAGGCTGAGTACTTGTGGGTGAAGTTGATTCACTGAACCG
CAGAATATTGCCGGTCTTGTCCCATAAAAATTTTAGGCCGTTAAATGAGCATGTGTCAGCTAGCTAGATAAGTGTATAGC
GCATGCATACGATATTATATTTCTATAACATCTAAATTTAGAAATTAAACAATAATACTATAAATTACAGGTAGCCATAA
ATTATGTACTCTAAAGAGCGACTGCAGTGGTGCGACTAAACCCAAAGATCAAAGACCAAAAAAAAAAAGACCAAATTTTA
GTTTGGTCCGTCGTGTGACGCAGTGGGTGGCGAGTAAATTTAGTCGAGCGGGGAGTATAAGTTCGCCGGGTGTGGGGCGT
AAACTTTATCCCCGCCCGACAAAAAAAAAAAAAAAAAAAAAAAAAAAAAAAAAAAATGGGGCGAACATATAATGTCCGCC
TGGTGTGGGGATCACATATAATGTTCGCCCCACACCAGGATCACATATAATGTTCGCCTGGAACAAAAAAAAAAAAAAAA
AAAATGTGGGGCGTAAACTATATCACCGCCTGGGTGTGGGGCGTAAACTATATCCACGCAAAAGGGGGCGTAAACTATAT
CACCGCTTTGGTTTTGGGGCGTAAACTATATCACCGCTCGACTATATTTGGGTTTAGTCTTTGGTCCCGACCAAATATAA
TCGCCCACTGTTCATTTAGTCTGGTATTTGGTCGATGGTCCGTCCCGCTACGCCTGGTTCAGAGACCAAATAAATGGGTT
TAGTCGCCCACTGCAGTCGCTCTAAGGCGCTATAAAATCGAAAATGCTTTAGATACCGACCGAAAATCTCGACAATTATC
CAGCAAGACAGAGGGATTGGGGGTTCCACTTTACATTTTATATCTTAGATGCTAGAACGGCTGCCTAACTCCACACGATC
CCCTGTCGGGATGATTCAACGGGATGTTTTGTCGGTCAGTGTAGCATCCCTCTCTATAAAATCAATCAATTAAAGCCACA
AAAAGTGGTACAACCGATTACCCATCACAACCACCTTCTAGCTAGTATTGGGGTTTCTTTGGAGAAAATTAGACTACCCC
TGTTTCACCTTTTGGTCTTTAGGTTTAACTGTTAGACTTTTACATTTTTACTGCTTTATCTTTTAACTTTTGTGAAAGGA
TTCACTATTTAATGTTGAGATTATATTAGTACCATATTGTCTGGGCAATTTAAGATCCTGCGGTTTATAATCCTTTGGGC
CTCTCCACTCATTGCCAATTGGTTTTGAGTTGGATGCCCACATTCTAACTTGGTATCAGAGCGGGCTATTTGTGACGAGT
CATTAGACCTCGCCTTTACTCTGACCCAACGAGGCTACACGTGAGGAGGAGTGTTGAGATTATTAGTCCCACATTGTCTG
GGAAATCTAAGATCCTACGGTTAATAATCCTCGCCTTTACTCTGACCCAACGAGGCTACACGTGAGGAGGAGTGTTGAGA
TTATTAGTCCCACATTGTCTGGGAAATCTAAGATCCTACGGTTAATAATCCTTAGGGCCTCTCCACTCATTGCCAATTGG
TTTTGAGTTGGATGCCCACATTCTTACATGGTATCATAGCAGGCTATTTTTGTCGAGTCATTTGACAACAACTTTACTCT
GCGTCACCCGATTTATTGTCCACGTGTTAGACCTAACGAGGCTACACGTGAGGGGGTGTGTTGAGATTATATTAGTCCCA
CATTATCTAGGCAAATCCTGCGGTTTATAATCCTTTGGGCCTCTCCACTCATTGACAATTGGTTTTGAGTTGGATGCCCA
CATTCTAACATTTAACTCGTGTTTCACACTATCTCCTCTATTTAAGTCTCTCATGTGACTCTTGTAAGGTCACCGATGAT
AATCTCAATACGTTAGGGGACGTGTTGAGATTATATCAGTCCCACATTGTCAGGGCAATCTAAGATCCTGCGGTTTATAA
TCCTTTAAGCCTCTCCACTCATTTCACTTATTGCCAATTGGTTTTGAGTCACTATCTCCTCTATTTTAAGTCTCTCTCAG
GTGACTCTTGTAAGGTCACTGATGATAATCTCAATTATATGAAGTACTTTTTCTTATCAACAACTTCTAACACATCAACA
CTGACAATTTCATATATTTAAGTATTTCATGTGACTCGTGTAAGGTCACTGATGATAATATGAAGTACTTTCTCTTATCA
ACAGCTTCTAACACATCAACACTGACAATTTCATCAATCTTAATCAGGAAACCTCTGCCATTTAATCCATAACTTAAAAT
TTGGAACAGTATGTTGCCAAATTCCAAAAATTATGAATTTCCTAGCATGCTGTGTTCGGCTTATTACAACTTCTACTAAT
GTGCTGGAAAATCCGGCTATTAAAATTACTAGATAAAATCTAATGCATTCAATAATCTATTGATTTTTCCAAGATAAGTT
AGCAAGAGATCCATTAACAGTAGCAGCTACATTCTTTGAGTTTGTCTCCAGTTTAGGTATTTTATCTTTGTTGTTACTGC
CTAGCACATTGCTTTCAGCTTCCTCGGCCGTCCGTCAGATTTCCATGCTTGAGATGATATTCAATGGGGTTGTGTACGTA
TTTATAGAATTCCATTTTTTTTTTATAAAGAGAAAGAAAGATTACTGACTGCTAACAATCATAAAGAGGTTTTGTGCCTC
CCAAGTTTGAGGACTTTGGTTTCTTCCACCAATTAAAGTAAGTTGCCGAAGATCACTGAAATTTCTGGACTGAATGCCCT
TACAAAAGACCTTTTCAAATAAAAGTAAAGAAGACAATAGATTGTCGACTATCTTATTTGGCTGCCAAGCTGTTGTGCGC
TGGACACCTTTCAGAGTGCTATTTAGATTTTTGTTGGTACCTAATAGATTAAAAGTTCTGCATTGCAAAAGAGAAGCCCA
CTGGAGAGCATTCTGAGCCGCTAGGCACACTAGTGGAGAATGCAAAAAAAAAGTCTGGCAGAAAAAGCAGTAAAACCTCT
AAATAAAACTGTTTTTGGGAGCCCCAATCCTGGAGTCTTATTTCCCAAAAGGACTGCTTCTAAGATTCTTTTAATTTTTT
AAATTAGGACTTCCTTCATCAGCCTGACAATAAATGCTGACCGACGCAGTCCTTTCATTAATTTTATATTGAAACCTTTA
AAAGTCTTTCATCTGGGCTGAATAATTTCAGAAAAGCTGATTCGTCTGAACCCCAGTCTAACTGGTATTTCTGACTAAAC
CTATTTTCAAAAAATCTGAATCATCTGAATCGCCTGACTTATTTCTGACTGAACCTAAAGACTACAATCTCATTAAACTG
AAATTACAAATTCATTTCATAAGCTGATCAAAACAATCATCATTCAATTCAAAATTTGAAATTTATTGTACAATATAAAC
TGAATTGACATGTGAATTGAGATGACAAGTTCAAAACCCCATAACACTCTAGACAACTGCTGAATTCCCGCCATTTTAAG
TTCTCAAAAACCTACAGACGATGAAATAAACTAAAATCAGCAAAAAGATAAACTGAGCTGCCCAACTGATCGGAATAGTA
TACCTGCAGGAAAATAAGTTTGCGCATTAGAAGTTTGACAAAAAAGTTTCCGGCAGCATAGTATGAATGATTCTCAAAAA
CAAGCAGTTCTCTAATATATGACTTATAGTTAATCTTCCTCGCATAACTGAAACTTGAGTGTTGTGCGAATAATTTCAGA
TACTAAAACTTGTACATTCACGCCAATAATAGCTGGCAATATCCAGGCTACACAAAGACAAGAAAATTATGGCAAACCTG
CCAATATAATTGAACATCTGTTCATTGCTCATTAACTAAAACACACACGTAAATTCATACAGATGCTACAAACATCAAGT
AACCTGATATTCAAAGCATTCTAGGAAGTTTGTTCTTGTGAAGATGCTCATTAAATTTTATGCATACCAAAAACTCAATC
AAAATTTATGCCAACACATGCAAAAAGAAAAAGGAGAAAGCATATATACCTCGACCAATACACAGATGGTTACATAATCC
TCAACTGCAGTCTATGGCTTTGACACTCGATCCTTGCCTTGTTTATCAAAACTTGTGCATCTGCCTTATCCAGATTAATA
ATCTTCCTCACTGATCTGCAACAACACCAAAGAGACAAAAAAAATTTATCAGAGCAAGCTACGCAAAGACATCACAAGTC
ATAATTACAAGCCTTGAAAAGAAAACAAAAAGTTTTAAGTGATTCAGTCTTCATATGGGATGTATAAGCCTGACGACAAA
AAGTTTATAGAAATATGCAGTCTGACACTAAACAAGTTGCTCGGACTGCAAACTTTAAGAACATATAAGCAGAAACTATA
AGCAACAACCAACAACATTCAACTAACATAATTAGACACTTAATTGTATTGCACCAATTACGAGCAAAATATAACACATG
AAACTTAAAGAAGAATGTACAAAAGAGGAACCAATTACCTCGTTTGCTACTTGAACATCCAAATACACATCGCTGAATGG
AGGAAAATGCATCTTACAACAGTTACACCAAAAAGAAAATGAATACTCGAAACTGGAAAACCATCAGATACAAAGATCAA
TATCTTCAAAAATCTTTAGATTAATCACACAATTCTCAAAATGAGCACTCTACTCCTTTTGATTGTCAGTTATAAAAACC
AAGGTACCCAATATAGCTATATGCATCAGTATATATTAAAGTTACATAATCCTGCAAGATCATCTGCATGACTCAAACAA
CAATGCATACGTGAGTAACTCCAAAATGCTCACCATCATTGCCATTAACAGTCTTCACAACCCATAGTACAAGAGCAGCA
ACTCAGCAACCATATAACAAAAATCATATACCAAATTTCAGACAAATCATATCCACCACGTAGCAGAGCCAGTAATCAAC
ATTAGGTAAATGTGGGGAAAGGAGATAAGATAAGATTATTACCTATTAGCTTGATCATTAGAATGATGTAACGTAGGGGT
GGAAGCAATATCATAAGATCATGCTATTTCTTTAAGTACTTGCATAAACCACTCTTCTTACCATCGAGAGAAGTCCCTGC
AAACATCAAACACAACAAAAAATATCCATCATTATTCTTATCAAACCCCATTTCATAACTAACATATAGGGATAAAACTA
GAAAGATTTAGTCAAACAAACAATCGAAAAAACTAAAAAAAATTAACAACTCAAGAAACAATTCTAAAACTCAAAATCCC
ATACTTCTTAGCTACATTTACTGTCAGTTCCAAACCTAAATCACCCATAACAGAAACACAATAAACATTTCAGAAATCAA
ATAAACATAAAAGAAATGATCCAAAACAAAACATTGCAGAGACTAAAGCACAAAGGTATACAAAATAGCTACAACCTTTG
AGATTTTGATACTAATTAGATGATGTAGGGTTTTCTCTGCCTCAATGAAGTTGTTGATGAACTCTGCTTCTTCCAATATA
TTTAAATAAAGTGCTTGTTTAGAGATTAATGGCCGCCAAACATTAAAAAACAACAAAAACATAGTTAGGGTTCTGTTTCT
TTTACAAAAAATCTAAATTTATTTTAGGATTTGGAGACATACCAAGAAATCAGAAAATTCGGGTTTGTGAGTAGAAACCG
CCAAAGCTGATGTTTCAATTTCGAGGGAAACCCATGCTTTAAAACTCCTTCAAATACAATAATCGCAAACAAAAATCGCA
GAATCAAGCAAAAATGAGAAAATCAAGCAAAAATGGAAAAGAACAAGTAACAACAGGTCCATACCTGATGAAATCTTCTT
ATTGGAGTCTTCTTCGCATCCAGAAATATAAGCAATAAAGGTAGCTGATGTCGTTGATGATGAATCTATATCTTCAAATC
GAATTAAACAATACCAATCAAATCAAATCTAATCAAATAACAATAATCACAAGTAAAAACCAAATCACAGTTAAACATGA
GTTTAATCTCTATTTCGATATCTTCTTCTTAACCGTTAATCAAACTAAATCTAGGGTTACAAAAAAAGGTTTGCTTTTTT
ATTTCTGTTGATACATGAGATTTGATTTTGATATGGGGTTATGATTAATCTTCTATTTGTAAGTGTGAGGTTCGATCTGT
GGGAGAGGGTTTTTTTTTCGAAAACTGAGAGAGAAGTGAGGTTGTGAAATTTTGAGATGGAAGAGGAACGAGATAGATAA
GATTTGTTTCTAGATGACTATAGAAACAATTTTCCATCGCACTGTTAAATTGAAGTGGGACCATAAACCAATTTTCGCTC
GCAGTCCTAATATAAATCCACGTGGAAATATCTTTATTTCCTAAATTGCCCCTTTATGTTAAGACTGTTATGGTAGCTAG
ATTTTCTTTTGAGTGAAAAAAATCTTCCCTCGGTAGCCCAATATATAAAGAAATCCCTAGGAAGACTTATTTATAAATCC
TAAACAGACTTAAAAAATTCATTTTCCACTAGTGGCAGTCTCCTTCTTCTCTGCTGTGAGCTCTGACCCCTCTAGTTTTC
CTTCCAATTGTTTTCCCCGTGGGATCTGAAATAGTAACACTTACACCTGTTAGGCCAGTATGAGAGTTAAAGCTAGACAT
ATAAGCAAAATAGATGTGCATGCAGTTATTATCATCATTATTCCTAACATTATTATAGGCAGTAATAGTAGGAACCCTAT
TGGCAACTTTCAGACAAGCATTGAGATGGTTTAAAATGCGGGTCGCAGTGGTTTTAGGATTGGTTTTTATTCCCTGGAAA
GCCACATCACATCTTGCTTTCCAGGTAAACCAACAAAGAGTCGCAACTATATTCTCCCAAGTACCCCAATGGGTCTGTGG
GTGGTTTCTAGAGAACCAGGAGGAGCACCAGTTGGTAAGGGTATTGTAGTTTAAAGTAGACGCAGTCAAATTTAGCGAGC
AATGTGCCCACACTGCTCTAGTAAAATTGCATTGCATTAGTAGATGTTCTCCTGTCTCAATAAGTGCCCTACACAAAACA
CAAATATGTAGGGAAGAACCCCTAACATTGATTGACATCACCTGTACAAAACCCTCATTCTACCGCGCCAAGGCATGCCA
ACCATGCCAGCCGCATCACTGTGCAAATGGCAAACCGTTCCAACCACATCTACCGCACCAAGGCATGCCAACCATGGCAG
CCGCACCACTATGGCAATGACAAACCGTGCCAGCCACATCTACCATGCCAAGGCATGCCAACCATGCCAGCCGCACCACT
GTGCCAATGGAAAACCGTGCCAGCCACATCTCCGCGCCAAGGCATGCCAACCATGCTAGCCGCACTACTGCGCCAATAGA
AAACCACGCAAAGCCAAACCGCACCTTGCCTTGGCCCTAGCCATGCTAGCCGCACCATATGCCAAACGGCATGCCAAGCC
CTTGGCCCCACATGCCAAGCCAAACCGCACCTTGTCTTGGCCCCTAGCCATGCTAGCCGCACGATGTGCCAAACGACATG
CCAAGCCATTGGCCCCACCTCGCCAAGCCAAACACATATTGCCTTGGACCTAGCCATGCTATCCGCACCATGAGCCAAAC
GGCATGCCAAACCATTGGCCCCACCTCGCTAAGCCAAACGCACCTTGCCTTGGCCCTAGCCATGCTAGCCGCACCATGTG
CCAACGGCATGCCAAACCATTGGCCCCACCTCGCCAAGCCAAATGCACCTTGCCTTGGCCCTAGCCATGCTAGCCGCACC
ATGTGCCAAACGGCATGCCAAACCATTGGCCCCAGCCATGCTAGCCGCACCATGTGCCGCGGCCCCACTATACCATGCCA
GCCTTCCCTATGCGGCTACTAAAACGAAGGCGTGCGACAATCAACGGTCGCCATTCAATCTCGTGGAGCAAATCCTAGCC
GTCCAAGGTTACTGTGACAACGCAAGGTAACCTTTGGCTCGAAAACCCTAGTTTGGCCACGCCAAAACGCGCCAGGGCAT
GCCAACCTAGTCGCGCCACCATGCTGGCCTTCCCTATGCGGCTACTAAAATGAAGGCGTGCGACAATCAATGGTCGCCCT
TCAATCCTAGGATCAAATCCTATCCGACTAAGGTTACGAGACAACGCAAGGTAACCTTTGGCCCGAAACCCTAGTTTGGC
CACGCCAAACCGCGCCAATGGCATGCCAACCTAGCCGCGCCACCATGTTGTCCTTCCCTATGCGGTTACTAAAACGAAGG
CGTGCGATAATCAACGGTCGCCCTTCAATCCCAGGATCAAATCCTAGCCGTCCAAGGTTACCAGACAACGCATGGTAAGC
TTTAGCCCGAAACCCTAGTTTGGCCACGCCAAACCGCGCCAAGGCATGCCATGCCAACCTTCCCTATGCGAATACTAAAA
CGAAGGCGTGCGACAATCAACGGTCACCCTTCAATCCTAGGATCAAATCCTAGCCGTACAAGGTTACCAGACAACGCATG
GTAACCTTTAGACCGAAACCCTAGTTTGGCCACGCCAAAACGCGCCAAGGCATGCCATGCCAACCTAGCCGCGCTACCAT
CCGGACTTCTCTACCCGGCTATCAAAAACGGAAGCGTGCAACGATCAACGGCTACCTTTCCTCTTAAGATGTAAAATTTC
AACCGTCGAAGGTCACCAAGCTAGCAAGTCTCCCAAGCTCGACTTGACAGGCAACAACCATGCTACATGTTTTCGACGAA
AACATTCGAGACATCAATACATATCACAAACTGGGGGATCCACTTTGGGTATTGGTTTGGCGGTTTACAGCGTGCGGCGT
ACACTACGCCCGTCATAAGGAAGTGTAATAAGGATGAGGCGGTTAGTAAATAAAAGGAGTAATGGTGAAACACTCTTTTT
TATGGAACATCAATTCTATGCGCTAACGGTTACCACCTCCTCCCATTTACTCACCCATTTTTCCATTCCTTAATGAGACC
CGCAGTACGTTTCACTTGACTTGTTGTAGATGGTGGATTTTCGACAAAGGCTAAAATCGAACCCATAATTATAAGTATTC
CACGATCCAAAGAATCGACGAATATTGAGGCTCATGTCTCTTATCGAAAGCATGAAAGCTCATGCCACAAGAATCTCTCG
ATCGAGAATACTGTCTCTCGGAGTATATATGGATATGTAGTCTCTCACCGAGGCAACGACATATCTCATGAATACCGAGC
AATTTCAAGTAACTACTTCTACATAAAATCGAAAGATTAGATGGCTCCTAGACGCTTGCCTTCTAGTATAGAGCAATAAC
GTCTTCAGGATGTAACAACGTTTTCCCTGACTATATGAAAGAAATATGACGCTTCAACAAGCTCATAACACTAGATTCCT
GAATGATTAATGCTCCTAGACGATCGTACTAGTATAGAGCCATTAATTAATTATTCTCAAAATCAATAGATTCATTAACC
GAATCCCTGGAAAATATTCATTATTTTCATAATATTTCGTTACTTCAATTTATGGTTCTTCCCAGCAGAATTCCATGGGT
TAGTAATAAATATTCAATACACGGGCATCTGAGCTACCTTTGAGTAAGCCCCGATCAAAACGGTGCAAGTGTATTTAACA
ATAATGTACTAACGAGCACCTGAACACACGAATGAGTATTTCAGAATACGACGAGACGATGAACCTATGCAAAATAGGAA
GAAAATAATAAATAATAAAATATTAATCAAGGCGCTAGGGACTGGGCTCACCGGATGGCCGGTCATGCCGTGACCGATCC
CACGCCCAAATTCTATATTTTATCATATTTTTATTATTTTCCTTGTTCTCATGAAAATCCTTTCATTTGAACAAATATCC
TTTGTTTTAAGGAAACTTCTCAGTTTCATGGTGTTTCCTTCAAATCATGAAATAATATAAAATTAGGAAAGGTGTCACGG
GACTGTTATCTGTCCGGCTATGCCCTAGTCATGGCCGGTCCCACACCTCATGAATCCTCAATATTTTATTATTATTTCCC
TAATTTCATGAAAACTCCTTAATCTCATGATATTTCCTTGATCCCATGAAAAAGAATATAAAATTAGGGAAACCCGTGGG
ACCGGCCATAGCCGGCCGATCATGCCCTAGCTGGCCCCACACGTCTTATTTTATTATTATAATATTTTTCATGTTTCCTT
AATCCCATGAAATTCCTTGATTTCATGATGTTTCCTTCAAATTATGAAAATTCCTTCAAATCATGAAATAATACATAAAA
TTAAGGAAACTCACGGGACCGGGCCCTAGACGGCCAACCATGACCAAGCCGGTCCCACACGTCCCTTATTTTATTATTAT
TATTTTTTATGTTTTCTTCATCTCATGAAAACTCCTTGGTTTTATGATATTTCCCTAAAATCATGAAAACATAATAAAAT
TAGGAAAAATACCATGGGACCGGCCCCTTGGCCGTCCGGCCATGCCTTGGCCATAGCCGGTCCCACACTTTATGATTCCT
TCATTATTTTATTATTTTTCCTTCATCTCATGAAGTTTTCATGGTCTCAGCAAAAATCCCTGATTTCTCCATATTTTCTC
AAAATGTTGCTCAAACGCACACCAGAAAATATCAAAATTCTCATAACTGAGATACGAACACTTTGGTGATGTGAGCATGT
TACCTTGACCGACCAGGGTTGGCTCTTTGGCTTGAAAGAGGCCGGTCCCATGTATTTTGACAATTTTGACCTAATTTGCG
CAATTGCACATATTAGGTCCAAAACTCTTCCAAACAACTTGGAACTTCATAAGACGATCAATATTCGATCTCGTGACTAC
CCAGGACCGGTTTCATGACCCCTTGGTCGGTCCCTCACATCTTCATAATTAATTAGGTTTTATTACCTAAGGTTCAGACG
AGCATTATTTTTTAATAAATGATTAAACCAGCATTTAATCATCCTTTCATTAAATCAGCTGGTCTTCAGGAGACCTTGAT
ATTTGCTCACGTGAGCATCTGGGCACTACATGGTTGATCCATAATCCCATGTAGCCGGTCCCTCCTTCGCTCCGTGGTTA
ATTTTCAATAAACCATCAGTTAATCATCAATTGATCAAATTAGGGTTTTGAGTCCAAGGTTCATAATTCCAGATTCAAAT
GCTAATAATTTTACGTTGACCCCATGATCAACATTTTTTTTTTATCATACTCGGTTCAATTGCCAGTATCTTATTTGGTC
ATGCTACCAATAATTCGTCGAATGAGCAACATTTGCTCAGATGAGCAATATTTGCTCAAACCGAGGAATACTGGTTCAAC
TATCAATATTCAACAATTCATCGAATGAGCAATATTTGTTCATGTTAGCTTATTCACGCATTATATCTCTGTCTCAACAG
ACATGTTCAATTCATGAGTCTCAGAACATTTCCAAATCACGTTCGACTCAACAAAACAAGGACTCATCGTTCCATGAAGT
CATGAAGTCAGCAACTGACTAACTAAATACACGTCTACCTTGCAGACTCCACAATCACACGAGACATCAATCGTGTTACA
TGGGGGGATATTAACTAGGGTTTTGGTCTAGCGGTCTACGGCACGTGTGTTCATACATACGATGAGAATGTGAGCAAGTC
GTGTAATCAGTTGAAGGAGTTAACAAAGTAGTGGATGGAAAATCAACCAAGTATCCGCACGTTGAGCAACTGGTTTTAAC
ACGATTTCCACTTCCCCATTCTTTGATTCCATCAACTGTCACACTTCATGAGATCATGGTGTTTTCAATTCCAGCAATAT
AAATAAATCTCTGAACCATGATTGAAACAAGGATAATCTCACGTCAAACAGACAACACGAGATTAACAATCCAACTCTCA
ACACAACAAATTCAATCATTCAGAATTTATCTTATTTTCAGAATACACAACACACCTACAATCTTCGATCACCATTGATC
TCACACATTTCTCCGCTTCCCTCCTACAGACCGACCCATCCTCTCTTGTGACCGAATTTACTCTGGAACGGCCATTGTCT
TGGTTTAGGCCGGAGTACTACAGAGTGATATCTCGAATTCAAAGCACTCCCTTCTTGCAGTGCATCTGTGTGAAGTTAAG
AAATTTGATCGGTTCAAAGAGTCTCCTCCGCGCGATCATCTCCTCAATTCCGTAAAAACCAGCGAATCGTTTTTCCCCAT
CTACAGATTGGCGACCACAGTGGGAGATCATTCTCTTGGTTGCAATCTAAATTCCCACAAAGATGGTCGGTCTTAGGTCT
GGTTCAGATTACCAACCCGGATTCAACACCCGGTTCAAATATTGCAAGCTCTAGCAGCATCAAGTTAACACTACTCCTCC
AAAGGCAACCGCCACTACTACTCCTCCAAGCACTGGTGCTCCAGTGATCACCCCTGCAAGCGACAACACCGACGCCATCA
ATAATCCACTCGGTCGGTCTCCCGAAGAAGTCAGAGAAAATCCACCTACCATAGGTGATCTCATGAAGGTACAAGAAACT
CTTCCCAAAAATCAGACTGACATGGCTGCTACTCAGAAGGAGCTATTCAACTATCTCAAGACTCTTACAGACAAGAGAAA
ACTCAAGAGAAAGGAAAAGCTAAAGAAAAATCTTCAGACATTGATCCCGAAGTCACTCCAATCCATGTAGTAGATGATGA
GGAAGTTCCCAAGGCTACAGATGATCCACCAATGAAAGAACCATCCAGTTTCATCACTCGTGAGGACCTGGAACGCCTCT
TGGAAGATCATGGAAAAGACAAGACGCCTTCTGTCCACCATCACCAACCTCCATACCCGACTTCTACGCAAATGATTCCT
CTACCAAAAGGTTATACCTCTCCAACATTTACTCTTTATGACGGAACAGGCAATGCTCGAGAACATGTTTCTCGGTTTCT
GGAAGCGTTGGGAGAACATGAGCACAACCATACTGTCTGTCTCAAGGAATTTTCAAAGTCTCTGAAAGGCAGGGCATATA
CCTGGTATAATAACATCGCACCAGGAAGTATCAAAAGTTGGGGAGAAATGGTTAATGCTTTCTATAGAAAATATTTCTTC
GTTTCAAAGCAAATCACTCTGTCCGATCTCGGAAGAATGTTTCAAAAGAGTAATGAACACCCTAACGATTATGTGAAAAG
GTTCAGAGTTTAAGCCTTGGATTGTCATGATCCAAACGTCACAGAGCAACAACTCGTGGAATTGTGCATCAATGGAATGA
TCCCAGTCTATAGAGCTTTACTAGAAAATCTCAGGTTCCAGACTTTCTCAGAACTCCATGAAGCGGCCAAGAGATCAACA
ACTACTGCACCTGCCCTATTAGAGAGAGCTAAGACTATAAAAGCTGAATAGCCATGGGAGACTCGAGGTAGCAGGCGTCT
AATTAACAAATAGTAAAACCTACAACCTTCCACAAATGGTGTTGCAGAAGGGAGTAAACGAAAAGCTAAGCCACATCGCA
AACATACTTCCTCAACCCCTTCAAAGGCGCAAAGGAAGGATAATATGCAAGTTCCTACTCAACACACAGAAGCTGATCCA
GAGGCACCTGACTTCCCCTGTTCCATTGAGGAAGTTATTGAACTTCTAGATGCCTGGGTTCAAGACGGCACGATCAAGCT
CCCATATGTCAAGAAATAAAACCAACTGAAGAAGCCATGGAAAATCCTCGTTACTGTCGCTTTCATAGGTTTGTCAACCA
TCCCACAAGTGATTGCAGAACTTTGAAGCGCATATTCAAAGAAAATATCGAATCAGGAGAACTCAACCTGGGATCGAAGG
AGTGCACGAGAGATCCTCTCCCCGTCGTAACCTTCACTCCTTCTCAACCACCTGTCAAAGAAGCGTTCAATCCTTAATTG
AGCATATCCGTGAATTGTTATACTTATCAAAAGCTCGAGAGGGTAGACATGTTCGTTGCACTCGAACCACATCGTGTCGG
AAAGCGTTTGTTGATTCAAGAAGCATTCCCCGAGCCGCCCTCAACAAAGATGAAGAAATTTACGACCGGGACTCCTCACC
ACGGTCCATCTCAAGGAAACGAGTTCAAACGAGCATTGATTGATGTTGGCACATTGTTAATATTATCCTCTCGAAAACTC
TCGAGCTTCGGTATCACATGACAAGAAGCGATTCATGCTCCAAGTAATAATCACAAATCATGAAGGAACACCCAGAGATG
CTTATGGCCACACCACTCTTAAGGTGAACATAAACTCAGCCTGGACAGAAACAAAATTTTTCATAATTCGAGAAGATCTA
GGATATGATATGATTCTTGGATGAACACGGATTCACACTGGAAAGGTAACACCAACACCAGTTGCACATTTCTCTATTGA
AGAAACCTCTGATTCGGAAGAAGAAAAACAAGATACTTCACCATTCGAGTATTTGAAGGAGGTCAGAGCCCTAGCAGAGC
TAACACAAAAACCTGAAGAAGATGAAAATGCTTTCATGAGAAGGTTTCGCACTCAGGCAAGTCTTATTCCTCCTCATGTG
TCTATATCATCAGTTTTCAAATATGCTTATTTGGTCCGAGGACTTTACTCCACCAACAACTTAGCAATTGCAAAATGCTA
TGAATGGATAACCTCGCCCCAACAATATTTCACCAAATGGTTAAGTTCAGAACTTCTTCAAACCGAGCATATCATCAAAA
AGTTTATTGCTGAAGACATATCCAAGCATGATAAACAGTACCTCAAATACTCTCCTCTGCATGAGTGTCCATACATACCA
CAGCCATGGAACTCCACCGCACGAAGAATTCCAAACCAGCGAGAAAATATTCAGGGCACGAATGATCAAGTCTAACAAAT
TAGGGAAGGAGATTTGGTTCTCAAAGCAACTAAGCGTAACTCCCATTCTCGCAAGGAATTCTAACTGGGAAGGACCCTAC
ATGGTCTCTAAGTCTCATTGCTTAGGTGGATACTACAAACCGATCAACATGGATAACAAGGAAAGCGTGGCCGTGATACA
TGAGAATTGGCTCAAGGCCTTTGATGTCTAAGGTTTTGGATATTCGAGGTATTGGATGTTCATGGCACGAACACCTAAAA
TATTTAGCATTTAGAGTTTTCTTTCATTATATTTCAATTCCTCCAAAATGTTTGCAATACTTGCATTCAGTAATTTAAAT
TCAACAATTTATCAAAATTCAGTTTACTTAAAGAAAATCTCCATCAAACCCAAAGAAAATCCTCAATCATCTACCGATCC
AAAACCAATCAAAACCAAAAATAAAACCTCACATCTCTAAAAAGTTCAGAAGTTCAAGAGATTATGAAAGGAAATCATAG
AAAATCAGCAAAGAAAGATTTTTGTTCCTCTGCATCCTTCAAGACTTTTAAGGCCGCTTTCTCCATGTTCAGCTTTTCAG
TCAGCCTGGCAATCTTGTCTTCCTTTTCCATCACAGCATCATTGGGAAAGGGTATGATATTCTCACATGAGTCCTTAATA
GCATTTATCTTCTTACGAAGCCACTTCACATTGAAGCCAAGTCTCTCAGAATTCTCCAAGTTGAACTCCCAATCAAAGAG
TACATCTGGAGTCACAGTATTTGTAGCTCTAGTGCATATATCGCTTACAACACGCACGACATCACTTACTTGCATGGTTA
AGGAATAAGCACGCTTTGGGTCTCTAGTAACGATGATGTGACCAAATTTCTTCCATATTTTCTCGTACAAGTTGGCATAT
CCAATGGGAATGCCGAATCCACCAACTAGTTCGTGGTATGGGAGTGATGCATCAAATGGAGGATCAAAAGCAACTCCTGT
ACTTGGGTATTCATGCACCACTATATGGTTTTCAATCACTGGAGCAATCTCTACAACAACAGTTTCTTCAGTCTCTTTTA
CTTGCGGCTCAGTTTCTTTCATCACTGAAGCAACAACAATCGAGGTCTCGATCCCCTTAATTGCTTCAAGCAACAACACT
CTCATGGCCTTGAAGTGCAGAGATAGTTGCTTCTTTATCAATAACCCAGGGTTGCTCATTTCATCATTATTGATTCCTTC
ATTCTCAACTTCAGTATTTTGTACCTAATACGAAGATTACTTGAGATTAGGATCATCCAAGCATGAAACCAAAAGAAATC
GTAAACTACAGCATATAAATGGTCTAGCATCATCAAGGTTCTTCATTCTACATGTTATATGTCAACAACTAACGTGAAAG
TCACAAAGACACGTTTTACAACAAGCCCGCCTGAGAAGATTTTACACTCCCCTGTACAAAACGGTGAACTAGGAGCAATT
GGTGAAGAATCAATGGTTGGGTTATATACCATTCTCTTCGTATGGATGTTATCTACAACATATCAAAATTTCATAGCAAT
CGGATAAACGAGCAGGAAGATGTGGTTGAAACTTCAGACTACATAACAGCTGAAAATTTTCTGAAAATCTCCTGGATGTT
TACTGTTTTGTCGATTTCGACCCATAAACATGCTCAAAACTTAAAAATCTTCTTTGAAAAAGCTTGGAAATTTCCTGGGC
ATAAGGATACATATGCGGATCACGAAAATCTGATATCGGGCTAAGATTTTATGCACTTTTGCTAAGAGGCTGAGTTCTGA
ATTTTCTGGTGACGTGTTTTCGGCAAAACTTTTCATAAATTCATATACATTCTCATTTATTGACTCGTGGATCAACAAGC
TTATGCTTCTATGAAAAAAATACAAGAGAAACACCTACTTGGGTAACCTCTGAAGCGTTCAAAGAACCAGAATTGCTCGC
GTCAGCATCATCAACACCATTATCCGGTTTAGAGCTTTGGGAATTTCCTTTATCACTATTCTCCGAACGGGCATCATGAG
GGATTTCCACCTCCATGGCGACATCCTCCTGGAAATACCCTTAAATAATTATCATTTTATTTACAAAACATCATAATTGA
ATGTACGAGGAAATACTTACGTCCTCTTCTTCTTCAATCAAGTCGGAAGTCTTCTCCCCAGCAGAAGAGAACTGAAGACC
GTCAATACTTGATGGAGTGAAATTCTGCAACGGAATAACAAAAGTCGTTTTCAAGATCCTAATTACACGGATGGGAAGAA
GTCATGATGAAAGAGATATCGATAAACTCACCAAGCAAGTCTTGGGGACTTTATGGTGTTAGGTAACATCTTATAATTCT
TACTCTTGCCTTCTCCGCCATGAACAATTAAACCTTCTCCGAGAGGTTTACATCAATTCGTGGTCTTACATTACGACCAT
ACGTGGAAAAGAAAATTTTGATGCAATAATCAAAATACAATCATCATAATCTTATAAAGACTTTGTAAAATACTTACTTG
TGAACATCTTGGAGATATTTTCCGTTTGTCACTACCAGGGAAATGCTTCAATCTTGGTCGAGTAGCAATCATCTCAGGAG
AAGGGGGCTCCTTCACTAAGGTTTGATTAACTCTTACAAAATCAGATAAACGCTTGAGTTGTTAATCCCAAAAGTTTATG
TAACCCGGAGTTACATATGAAACTCTTTCAGAGCTGGGGAACCAGAATTTGCTTCCTTCCACATGTGTGAGGTCCAGACG
GGTCATAAGCTGATCAACTGAGGGTTTTCTTCTTCGGAAAGTCGGAACACACTGATCCATACCCATTTGCCGAGCCGCCC
TATCAATATTGTATTCTTCCACTGAGAATTCACCATGCATTATGGATATTAGATAACCGAGAGTACAACTTGGCATAAAA
GCTCTCTCACCGTCGTCCAAATCAGCACCAGATTTCAAAGTCATGCTCTCTTCATCATAAAAGTTCTCAACTGAGAGATG
TAAGGGGGAACTAATACCCAAGGGCGGAAGTTGAATTCAGATTCACAATCCAGAACATCAACAAAGCAAGTCTTCAGTCG
AGATTGCTTTGTAGACCAACGCATGATCCTGACATTAATTTTCTCAGAGAAAACATGACGAACATCAGTATTCAATCCTT
GCAAAATGGTACGTGGAATAGGTGCATAATTCTTGAAGTTCTCCCACATCAAAGCTTGAAGAAACATTGTATTAGTGTAA
CATTCAATCTTCATAAAACCGTTCGAGACACTAGAGTCCATGATCAAGGAGTCCAAGTTAGAATACAAAGAACCCAAGAA
CAAGCTACCTATTGGGAGTTGCTCGCCCTGAGCCATATTAATCGCAAAAGGAATCACGAATGACTTCAACAAGTTTTCTG
CATCTTCAAATACGTCTCTGGACAGCCATAAACACAAGAAAGCAGCAATAGATAACGTACCGTCAACAGGCCACTCCAGA
GGAGTATCTCTTGGCCACTATTGTATTAACCAATGAGCATAACAACCTTTGCTGCCAGATGTTTTATTAATCTCCTCCAT
CGTGGTTGTCAAGATGTTATAGATTGCAACTTCCTCTAGTGAAGAAAGATTTTCAGGAAGATTTCCCATGATTGGAAGAT
GCAACAACGCAACTACATCTTCTAAAGTAATGGTAAACTCTTCCCATCTGCATATGAAAGAGTGAGTTGGAATACACCAT
CGAGCAAGTAAAGCTACAATACCTCGCGTATCATGAAAAATGAATAAATCTCCAGAAGCTTGAATAGCTCGTATTACTCG
TGCGTCATGCAACTTAGCTCGAACACGAGGAAAACCCAGCATGTACCTCGCCCATCCAGAAAAATTTTCCAAGGGCCGTC
GAGAAAGCTTGAATTCAATGATTGATGCGAAAAATATCCTCGTTCGAGACGTAACCGAATAATTACTCCGAGGAGTCACC
AATTTTTTCGAGTAACCTCTCTTGGATTTATCAAGACGAAATCTTGGAGTTTTGAGACGCTTTCCGTGCCCTTGATCTAT
GAAGAATGCATCCTCTATGTTCGGAACGTTCTTGATTCCAGGAGTTTCATCTTCGCCAATAGAAGTCTCATCCGTGCATG
AATCATCCCTAGAGGCATCATTGTCTATGTGTGAATCTTCCCTGGAAGCATCATTATCCACACACATATCATCTCTGGAA
GCATCATTGACTTGAGAATCAGACATCCTTGCAAAGTAGCTGTAACGTGCACACAATACTTCGCTTCAGTATACCATTCA
TACAAAATGCAAACGTCTACAAAATGGTAATTCTCAACTCTTACTTTTTTACGATTCTACTAGCGATAGTGATTGTAATG
CAAAAGTTAACACTTCAAAACTTGCTCGTTTCTTCAAATCTACAAAAAACGAGCATAAACTCAGATTTTCATAAAATCAT
GAATATTTCTACTGCGTGAGCATTCACCATGGAATTATGAAAACTAAAATATTATTTCATCATAAATAATTGTTTACTTA
CAAAGAATACACAAAACTCAAGTTTTGATTTATATTTATATATATATATATATAACGTGATTAATTCACGTAAATAAAAA
AAATGTTTTGAGATGAGTAAAGCTCATGAAAATAAAATCCGTGGGATATCCCACGGTTTCATAAAAAAATACATATCCAT
GGTTTTATAAATTTTTTTTTCCTTTGTACGATCGTCTTTCTTTGAAACGAAGGTTTATTTCGGTTCTGTGAAAGCTCACA
TCTTTTCAAGGTAAAGTTTTGGTCTTCATGAAAGCTCATAAACAAAAATTTTATCACTAGACACAAGTCTATACATAAAA
AAATCTCTACTAGGTCAGGGATTATTAATTGGTTCTCAAACTAACGATGAAACGAACGTACGTTTTCTAAAAATAAGGGT
TTTCAACAAAACTCACACTCAAATATACACATATATATAATTTCAACATGATCAAAGAATGAACTCAGCTTACTTCTGTA
AAAAAAAAAAAAAAAATTCACGTACCTATCGGTGCCGGCCGGAATATGGCCGGACGGTGGTTGGACGGTGCCGGCGATCA
GCAACAGCTCCGGCAAAAAAATTATCCTTCTCTCTCCTGTGCTCGAACGTGAGGATGATGGGAGTATGAAGGTGGTGGTC
GGTCGTGAAGGTGAAGTAAAAAAAAAAGGAATTACTCCTTTTATATCAAGTTTTATTTCCAAAACCTAATTCTATAAGGA
TTTCCCTATTGGGCCCGGCCCGTGAATCCTAAAACGACCAAGGTCCCGTCATCAAAATCAGCGGTTCAACACCAATTTAT
GCTCATTAAACGATGCTCTATCATGCCACTAGAATCTTAATTCAAGTCGTGGTTTGCTTGTACTATCAATAATCCGGTAA
GGTATCTAATGACTAAGTTCAAATTGCTTCCCGGATGTCAAGACAGTAGAATCAAAAAATCCGCTCAGGAAACGACGAAT
CGATTACCAGGCGGCTCAATTACCAGTCATTACACGGAAAAGGACGAATGGGGACTTCCGAGGGGTTTAGAAGCGAACGA
TCCGCCCAGGGATCGGCAACACGACAAGGAATGACTGGGGACTTTCCACAGTCATGGCGACGTTTCCCATAAAACTCGGT
CTAACGCTCGGGAGATTTCTTTTTCAACAGGAAGAGATGAAAAACCGAGTAAGTCTTACCTAGACAAAATACATGGTTTG
TTATTTCAAGTTTTCACGAGAATGATAAAACCGATAAGTCATGTTATGTTTCATCCCATGTCATCTACCAACACGCGGTT
CCATTGTTTGCCTGGAACGTTTGCGCCACTCGCAATCATAACCAAAACAATGCATTCCAAAAGAACAATCCAAAACCATC
AAGGTAGCATTTGTCTATCAACTCAAAAATCCAGAAAATCAAAACCATAAACTAGGCGTTTCATTTGCCTTTCAAAAAAA
AAAAGAAACCTAAACTAAGTAGATCAGAAAAAAAAAGAAAAAAAAAAAAGAAAAAATGTGTTCAAGGAAAGTTTTCCAAC
AATGGCTTGCCCTTCTTGGCGAGAGCCTCCTTTGCGCTTTGAAGATCCGCCTTTTTCAATTTTAGTTTCCTGGACAGCTT
TTAGACTTCCACTTCCTGCTACTTCACCATATCCGCAGAAGGGCCTTCGACTTTTTCGGCCAGCATCTTTTCAACCTCAG
AGAAACCTTTGACGAACCAAGGAGCATTGAACTCAAACTCCATGCACATGTCACGATGGAACCTCCCGACTTGTGACCAC
ATCCCCGTAAACAAGATGACCAAATCCACGTTGCACATGTCGTCAGTCGAAGACAGAATTTCCTCCACACGCTTAACCAA
CGCGTACCGACTAGTAATTTGTTTGGTCGTGGCAATATGACCGTAGTTTTCCCAGATCTTAGTGTATAGTACCGCATGTT
TGGCTGGCACGCTAAACCCTTCAATCAGCATGTGATCCCGATGAGGAACCAAGTACGGAGGATTAAAAGGGGCGCCTGCG
ACTACATCAACAACCGGCAAGGGACTCCTAACAACAATCGCACCTGCGGCCACTGGAGTACTTTCCTTTGTATGAGCAGC
AACGACGTTTTCATCTTGATCAACATCCATTTCAAGATCGCCCGGTACGGTTGCCACAGTTGGAGACAAAGTTTTATCTT
CCTCAGTCTCTATCTCAGAGCCATCTTCAGAAACGACTTCCTCCTGTAATACCGCGAATTAGACGTTTTTTTTTTTTAAA
AAAAAAAAAGAGGGGGAACATGCGGAAAAAACTCACTGATTCACTTTCAGACTGACTAGAGGAAGATTCAGTACTGCTGT
CAGAAGAACTACCCTCGCCATCACTGGACTCCGAACCGTCATCCTTCTCGGGTACCCCATCACCATGGATAGGTTCAACA
CCGACATCCTCTGTCTCGGGAAGCAATGTTTTCTGTCTACTTGGAAGTTTGATAAAGGCGTTCACACTGTTGAGACCCTG
GACAAAATATGAAGATGGATACTCAGAAAATAAACGAGAATATACACGGCCCAACTGAAGTCAAGAGGAAAATCATACAT
ACCTGTATGTTGGACGAACTAAAAGTCGGTAGAGCCGTGGAATCTCGACGGAAACCACTGCGCGATTTTTATACCTTCCT
CCTTCGCTTGGAGACGGGTCCGCGCCCGGGACCGAAGGATTTTCTTTTGGTTGAATAAGTATCCCTCAACAACGGATGCT
TTGCTAAAATCGCAGCATAAGACTACCACGGATGTTCTCCACTACAACTTTCACAAATTCCTGGATGACAAGGAATTCAC
TCTGCCAGAACGTGTTATACTTGGAGGTAGTCGAAGGATTTCGTTCCGAAAGCAAGAAAGGGGGCTTTTACCCGTGCACG
AGAACACTAGCATCAAGAACGGTCGTGTAATGAGTTCTCTGAAGCTACCAGCTGACGAACCAGAGGGACCCCTTGGTCGA
AACCCATATGCCGAGCCTCCAGATCAATATTGTAAGAGATTGCCCGACACGATCCTCGAAAGAAAGATGGTATGTAACCC
GGCGTGCAACTTCGCATGAATACAGCCTCGCCGACATCGAGGTTCCCTTCGTCAGAAAGCAAAGACATGTTTGGAGCGGA
AGAAAAAGTATTGACCTGGACTATGGATGTACACACTGGGGCCCATCGACGAAAATTAACGGCGCACGAATTATCGAGGA
AATCAGCCAGGTTTGAGCCAACTCTTGGGCGCCTATACGACCAGCGAAGTATTCTCGAACCACCCCAAGACGCGGGAAGT
GAAACCAATGGTTTAGGAGCGTGTTTTTCAAGATGCTCCCATAGCCACGCCTGGAGAAAAGCAACGAGAACATACGAGTC
CACTTTCAAGTAACCATTTGAAACGCGCATATCCACAAACTGGATGATCCAAGTGCGTGTACAGAGAACCGAGAAACAAC
CCTCCAATGGGGAGAATGACTCCTGTTGCCAATATTATAGCAAATTTGAGGAGTTCCGGCCTTATCTCCTTCTTACCAGA
TCCGTCATCGAAAATATCCCGGGATAACCACAGATCCAAGAATGCCGCGACATGGAGTGTACTGTTCTTTTGATCCGGTG
CCAGCTCATCAGGAAACCATTGACACACCCACCAGCTGTAGAAACACTTCGTCTCGTTTTATTTTCGAACAAACCCTTTC
GACTTCGCAACTGTGGTGGTATGCATTTTTTCTTCATCATCTCGATGACTTAATGTTGAGGTTTCTGTTATGGGAAGATT
GCAGAATGGCTACACTTTCTAAGGATATAGTCATTTCTCCGCACCTGCATATAGTTTGTGTGGGTATCTAGACACCACCT
GGAAATGAAAGCAACCAAACCCGGGATGTCTTTCATAATTTGAAGTGATGCAGAAGCCGCGACAGCATCAATGATTTGCG
CTTTGGTTAAACTAGCTCTTACACAATCTTGACTTATCATAAATCGCATCCATTTATCAAAGGAACGCAACAGACTCACG
GAGATGTTGAAATCAATAAGAGAGGCAGAATACTCTTTCCTTTGAAGACAAAACCGTATTACGTTCCCAGGCGGAACCGA
CCGATCCCCTCCCTCACCTTCCGGACCGGTCAGAAGAATCGACACATGCTTAAGATGACTTCTCATGGCAGAAACTATCG
TGAAGAACTCATCAGCCGCGTTTGGCTTGGAACTGCCAGCATCCTTCGGTACAACAGAAATTGATGACATCCTAAAGAAA
ATTCCCTTACGCTGCTTTCACCTCTGAGATAACTACAATGGAACAATACGAAGAGAGATTATTACGGAAAGTTCCTGGAA
ATTATTTTATCAAACGCAAGAGGGACATCCTGGACGCAAGCCAATTGGTTTCAAAGTCATTTTTGCGCATATGCCAAGAA
ATGGGGACTGACAGACTCTGCATCACCACTTCATGCAACGGGAAATTGCGCCTATCCGAATAGGCGCGCCCCACAACGGG
AACCATGCACACGACCACACCAGGAAACGAAGGAAACCCTAAAAGCTAGATTTTTACGGGAAGGGAATGACAATGCTCGT
GCACACCTACTTCGCATAGTAATTGAGGCGGCCAACATCACTCACGCCTAAATTTTACTACAAGGTCGTGCAAAGCATAC
CTATGGCTGGGATTCATACCAACTCAGAAAAATGATATTTCTACAAGTTCATGAGAAGGTTCACCCACAGCTAAGGTTCA
CATTAAAAAAACAAAAAGAAAAAAGAGAGGAAAGAAAGCAAGGTAAGGAGGAAGTATGGGAAGACATACCAGGGATTCGC
TTGCCCGCTTTGCTTTACTGTTACCACACCTAAATACAATAAATAGGTATGAAACAAAAGGAGAGGCCGGCCCTCTTTTT
ATGTGCGTGATATTTGGGAATCCGAACAAGGAAAGGATTTCCTATTTTGAGCCAAGTAAGGAAAAGAGGCAACCGGTCCC
ACGAAGACAAAATCACCATGCCAAGACTGTCCGCGCCATTGCCTTGGCCCCACCTGCCAAGCCGTCCGCCATGCCTTGCC
TGTCCAATACCGCGCCATTGGCTTGGCCCCACCTGCCAAGCCGTCCATCATGCTTTGTCTCTCCAAGACCGCGTCATTTC
CCTGGCCCACATGCCAAGCTTGTCCGCGCCATGCCTTGCCACGCCGAGTCCAAGCCAGCGCAACGCCTGCGCCCCCTTTC
CAAACCATACTGACACCAACAACTCGCCCGGCCAGGCCGGCACGATGCTCCCTAACCCGGCCCAAGGTGATGCATAGCCG
ACTAAGCCGACAATTTTCATCTCACCACATCACGGTCCGCACCACCAGTACAATTTATGCAAGGCCGCCAACACGGGAAG
CGCAAACTCTCTTTACCTCTCGAAGAGGTTAGTCGGGCTTTCCTGACCATCTTATCACGACTTGTTTCAATTTCTTATCC
TAGCCTGGCACCATCTTATGCTTAGCACGCAACGATGCTCCCGTTCCGAGCTAGCAGGGGACTTAATGTTGATGGTGACT
TTTAGCCTAGGGTTAAAATCGTAAAACCGTACATATGGCATGACGTAATTATGAACATTAGCACATTTATCGAATCGATC
AGCATGCTTACGTAAGAATTACTAGGGTACCTTTTTTTTTCTCTATGTATCATGTTCCACGGCAGAACCCCTAACATTGA
TTGACATCACCTGTACAAAACCCTCATGCTACCGCGCCAAGGCATGCCAACCATTCCAGCCGCACCACTGTGCTAATGGC
AAACCGTGCAAACTACATCTACCGCGCCAAGGCATGCAAACCATGTCAGCCGCACCACTGTGCCAATGGAAAACCGTGCC
AGCCACATCTACCGCGCCAAGGCATGCCAACCATGCCAGCCGCACTACTGCGCCAATAGCAAACCATGCCAAGCTAAACC
GCACCTTGCTTTGGCCATAGCCATGCTAGTAGCACCATATGCCAAACGGCATGCCAAGCCTTTGGCCCCACATGCCAAGC
CAAACCGCACCTTGCCTTGGCCCCTAGCCATGCTAGCCACACCATGTGCCAAACGACATGCCAAACTATTGGCCCCACCT
CGCCAAGCCAAACGCACCTTGCCTTGGCCCTAGCCATGCTAGCCGCACCATGTGCCAAACGGCATGCCAAACCATTGGCC
CCACCTCGCCAAGCCAAACGCACCTTGCCTTGGCCCTAGCCATGCTAGCCGCACCATGTGCCAACGACATGCCAAACCCG
TAGCCCCACTATACCATGCCGGCCTTCCCTATGCGGCTACTAAAACGAAGGCGTGCGACAATCAATGGTCGCCCTTCAAT
CTCAGGAGCAAATCCTAGATGTCCAAGGTTACCAGACAACGTAAGGTAACCTTTGGCCCGAAACCCTAGTTTGGCCACGC
CAAACCGCGCCAAGGCATGCCATGCCAATGCCATGCCAACCTAGCCGCGCCACCATGATGGACTTCCTTATGCGGGTACT
AAAACAAAGGCGTGCGACAATCAACGGTCGCCCTTCAATCCTAGGATCAAATCCTAGCCGTCCAAGGTTACCAGACAACG
CATGGTAACCTTTAGCCCGAAACCCTAGTTTGGCCACGCCAAACCGCGCCAAGGCATGCCATGCCAACCTAGCCGCGCCA
CCATGCTGTCCTTCCCTATGCGGCTACTAAAACGAAGGCGTGCGACCATCAACGGTCGCCCTTAAATCCCAAGATCAAAT
CCTAGCCGTCCAAGGTTACCAGACAACGCATGAACCTTTAGCCCGAAACCCTAGTTTGGCCACGCCAAACCGCGCCAAGG
AATGCCATGCCAACCTAGCTGCGCCACCATGCTGGCCTTCCCTTCACGGTTATTAAAAACGGAAGCGTGCAACGATCAAC
GACTACCTTTCGTCTTAAGATGCAAAATCTCGACCGTCGAAGGTCACCAAGCTAGCAAGTCTCCCAAGCTCGACTAGCCA
AGCAATAACCATGCTACATGTTTTCCACGAAAACATTCGAGACATTAATACATATCACAAACTGGGGGATCCACTTTGGG
TATTGGTTTGGCGGTTTACAGCGTGCGGCGTATACTACGCCCGTCATAAGGAAGTGTAATAAGGATGAGGCGGTTAGTAA
ATACAAGGAGTAATGGTGAAACACTCTTTTTTATGGAACATCAATTCCATGCGATAACGGTTACCACCTCCTCCCATTTA
CTCACCCATTTTTCCATTCCTTAATGAGACCAGATTACGTTTTACTTCGACTTGTATAAATAGGTCTTACCTATTTCCAC
CAAACAACAAGTTCAGTCAGGACCAATACAACACTCAGAAACATTTGCTATCTTTCCATCTGTTAGATTCCCATTTTCTG
ATACAAGTCGTGAAACCACTACTCTTCCAGAATCAACCTGGTCTGAAAACTTTCTTCGCTTCCCTCCCCAAAACCAACCC
ATTCTCCTCCTTTTTGTGACCGAAGCAAGTCTGGAATGGCCATTTCTTGGTTTAGGCCGGATTTGTACAGATTGATATCT
CGAATCTAAAGTACTCCCTTGTAGTACATTTTTTAGGGTTTAAATTCGTTTCTCACCCACACACCCGAAATTACCGAAAT
CAGCAGAAACCATTTTAACCCTCAAATAATTGGCGACCACAGTGGGAGGTTGATCTTTCAGTCATGATGTCAATTTTCAA
TCCTCGATCTCGTACGTCGACCCGGACGTCAAGACAGCAGAATCAAACAATCCGCTTAGGAAACAACGAATCAGTTACCA
GGCAGCTCAATTACCAGTCGTTACACGGCAAAGGACGACTGGGGACTTCCGAGGGGTTTAGAAGCGAACGATCCGCCCGT
GTATCAGCAACACGACAAGGAATGACTGGGGACTTTCCACAGTCATGGCTTCCAACAAAACTCGGTCTAACGCCCGGGAG
ATTTCCTTTTCAACAGGAAGAGATGAAAAACCGAGTAAGTCTTACCTAGACAAAATACATGGTTTGCTATTTCAAGTTTC
CACGAGAATGATAAAACCGATAATTCATGTTATGTTTCATCCCATGTCATCTACCAACATGTGGTTCCATGGTTTGCCTG
GAACGTTTGCGCCACTTGCAATCATAACCAAAACAATGCATTCCAAAAGAACAATCCAAAACCATCAAGGTAGCATTTGT
CTATCAACTAAAAATCCAGAAAATCAAAACCATAAACTAGGCGTTTCATTTGCCTTTCAAAAAAAAAAAAAAACGTAAGC
TAAGAAGATCGAAAAAAAAAAAAAAAAAAAAAAAAACTGAAATATGTTCAAGGAAAGTTTTCCAACAATGGATTGCTCTT
CTTGGCGAGAGCCTCCTTTGCGCTTTGAAAAGCCGCCTTCTTCAATTTTAGTTTCCTGGACAGCTTTTCGACTTCCACTT
CCTGCTACTTCACCATATCCGCAGAAGGGCCTTCGAATTTTTCAGCCAACATCTTTTCAACCTCAGAGAAACCTTTGACG
AACCAAGGAGCATTGAACTCAAACTCCATGCACATGTCACGATGGAACCTCCCGGCTTGTGACCACATCCCCATAAACAA
GTATGACCAAATCCACGTTGCACATGTCGTCAATCGAAGCAATTTCCTCCACACGCTTATCCAACGCGTACCGACTAGTA
ATTTGTTTGGTCGTGGCAATATGACCGTAGTTTTCCCAGATCTTAGTGTATAGTACCGCATGTTTGGATGGCACGCTAAA
CCCTCCAATCAGCATGTGATCCCGATGAGGAACCAAGTACGGAGGATTAAAAGGGGCGCCAGCGACTACATCAGGAATCG
GCAAGGGACTCCTAACAACAATCACACCCGCGGCCACCGGAGTACTTTCCTTTGTCTCGAGCAAAGAACGACGTTTTCAT
CTTGATCAACATCCATTTCAAGATCGCCCGGTACGGTTGCCACAGTTGGAGACAAAGTTGTATCTTCCTCAGTCTCTATC
TCAGAGCCATCTTCAGAAACGACTTCCTCCTGTAATACCGCGAATTAGACGTTTTTTTTTTTTAAAAAAAAAAAAAAAGG
GGGAACATGCGGAAAAACTCACTGATTCACTTTCAGACCGACTAGAGGAAGATTCGATGCATCGTTGAGAAGAACTACCC
TCGCCATCACTGGACTCCGAACCGTCATCCTTCTCGGGTTCCCCATCACCATGGATAGGTTCAACACCGACATCCTCTGT
CTCGAGAAGCAATGTTTTCTGTCTACTTGCAAGTTTGATAAAGGCGTTCACTTTGTTGAGACCCTGGACAAAATATGAAG
ACGGATACTCAGAAAATAAACGAGAATATACACGGCCCAACTGAAGTCAAGAGGAAAATCATACATACCTGCATGTTGGA
CGAACTAAAAGTCGGTAGAGCTGTGGAATCTGACTGGAAACCACCTGCGCGATTTTTATACCTTCGCTCCTTCGCTTGGA
GACTGTCCGCGCCTGGACCGAAGGATTTTCTTTTGGTTGAAGAAGTATCCCTCAACAACGGATGCTTTGCTAAAATCGCA
GCAGAAGACCTACCACGGATGTTCTCCACTACAACTTTCACAAATTCCTGGATGACAAGGAATTCACTCTGCCAGAACGT
GTTATACTTGGAGGTAGTCGAAGGATTTCGTTCCGAAAGCAAGAAAGGGAGGATTTTGTCCGGTACGAGAACACTAGCAT
CAAGAACGGTCGGTAATGAGTTCTATGAAGCTACCAGCTGACGAACAAGAGAGACCCCTTGGTCGAAACCCATATGACGA
GCCGCCAGATCAATATTGTAAGAGACTGCCCGACACGATCCTCGAAAGAAAGATGATATGTAAACCGACGTGCAACTTCG
CATGAATACCACCTCGCCGACATCGAGGTTCCCTTCGTCAGAAAGAAAAGACATGTTTGGAGCGGAAGCAAAAGTATTGA
CCTGGACTATGGATGTACACACTGGGGCCCATGGACGAAAATTAACGACGCACGAATTATCGAGGAAATCAGCCAGGTTT
GAGCCAACTCTTGGGCGCCTATTCGACCAGCGAAGTATTCTCGAACCACCCCAAGACGCGGGAAGTGAAACCAATGGTTT
AGGTGCGTGTTTTTCAAGATGCTCCCATAGCCACGCCTGGAGAAAATCAACGAGAACATACGAGTCCACTTTCAAGTAAC
CATTTGAAACGCGCATATCCACAGCCAGATGATCCAAGTGCGTGTACAGAGAACCGAGAAACAACCCTCCAATGGGGATA
ACGACTCCTGTCGCCAATCTTATTGCAAATTTGAGGAGTTCCGGCCTTATCTCCTTCTTACCAGAGCCGTCATCGAAAAT
ATCCCGGTATAACCACAGAGCCAAGAATGCCGCGACATGGAGTGTATTATTCTTTTGATCCGGTGCCAGCTCACCAGGAA
ACCATTGACACACCCACCAGCTGTAGAAACACTTCGTCTCGTTTTATTTTCGAACAAACCCTTTCGACTTCGCAACCAGG
GTGGTACGCATTTTTTCTTCATCATCTGACAGCTTAATGTTGAGGTTTCTGTTATGGGAAGATTGCCAGAATGGCTACAC
TTTCTAAGGATATAGTCATTTCTCCCCACCTGCATATAGCTGTGTGGGTATCTAGACACCACCTGGAGATAAAAGCAACC
AAACCCGGGATGTCTTTCCTAATTTGAAGTGATGCAGAAGCCGCGATAGCATCAATGATTTGCGCTTTGGTTAAACTAGC
TCTTACACAATCTTGACTTATCATAAAGCGCATCCATTTATCAAAGGAACGCAACGGACTCACGGAGATGTTGAAATCAA
TAAGAGAGGCAGAATACTCTTTCCTCTGAAGACAAAACCGTATTACGTTCCCAGGCGGAACCGACCGATCCCCTCCCTCA
CCTTCCGGACCAGTCAGAAGAATCGACACATGCTTAAGATGACTTCTCCTGGCATAAACTATCGTGAAGAACTCATCAGC
CGCGTTTGGCTTGGAACTGCCAGCATCCTTCGGTACAACAGAAATTGATGACATCCTAAAGAAAATTCCCTTACGCTGCT
TTCACCTCCGAGATAACTAAAATGGAACAATACGAAGAGAGATTATTACGGAAAGTTCCTGGAAATTATTTTATCAAACG
CAAGAGGGACATCCTGGACGCAAGCCAATTGGTTTCAAAGTCATTTTTGCGCATATGCCAAGAAATGGGGACTGACAGAC
TCTGCATCACCACTTCATGCAACGGGAAATTGCGCCTATCCGAATAGGCGCGCCCCACAACGGGAACCATGCACACGACC
ACACCAGAAACGAAGGAAACCCTAAAAGCTAGATTTTTACGGGAAGGGAATGACAATGCTCGTGCACACTACTTCGCACA
GTAATTGAGGCGGCCAACATCACTCACGCCTAAATTTTACTACAAGGTCGTGCAAAGCATACCTATGGCTGGGATTCATA
CCAACTCAGAAAAATGATATTTCTACAAGTTCATGAGAAGGTACACCCACAGCTAGGGTTCACATTAAAAAAACAAAAAG
AAAAAAGAGAGGAAAGAAAGCAAGGTAAGGAGGAAGTATGGGAAGACATACCAGGGATTCGCTTGCCCGCTTTGCTTTAC
TGTTACCACACCTAAATACAATAAATAGGTATGAAACAAAAGGAGAGGCCGGCCCTCTTTTTATGTGCGTGATATTTGGG
AATCCGAACAAGGAAAGGATTTCCTATTTTGAGCCAAGTAAGGAAAAGAGGCAACCGGTCCCGCGAAGACAAAATCACCA
TGCCAAGATCTGTCCAGCGCCATTGCCTTGGCCCCACCTCGCCAAGCCGTCCGCCATGCCTTGCCTGTCCAATACCGTGC
CATTGGCTTGGCCCCACCTGCCAAGCCGTCCATCATGCTTTGTCTCTCCAAGACCGAGCCATTTCCCTGGCCCACATGCC
AAGCTTGTCCGCGCCATGCCTTGCCACGCCGAATCCAAGCCAGCGCAACGCCTGCGCCCCCTTTCCAAACCATACTGACA
CCAACAACTCGCCGACCCAGCGGCACGATGCTCCCTAACCCAGCCAAGGTGATGCATAGCCAGACTAAGCCGACAATTTT
CATCTCACCACATCACGGTCCGCACCACCAGTACAATTTATGCAAGGCCGCCAACACGGGAAGCGCAAACTCTCTTTACC
TCTCGAAGAGGTTAGTCGGGCTTTCCTGACCATCTTATCACGACTTGTTTCAATTTCTTATCCTAGCCTGGCACCATCTT
ATGCTTACCACGCAACGATGCTCCCGTTCCGAGCTAAGCAGGGGACTTAATGTTGATGGTGGCTTTTAGCATAGGGTTAA
AATCGTAAAACCGTACATCTGGCATGACGTCATTATTAACATTAGCACATTTATCGAATCGATCAGCATGTTTACGTAAG
AATTACCAGGGTACCTTTTTTTTCTCTATGTATCATGTTCCACGGCAGAACCCCTAACATTGATTGACATCACCTGTACA
AAACCCTCATGCTACCACGCCAAGGCATGCCAACCATTCCAGCCGCACCACTGCGCCAATGGCAAACCATGCAAACTACA
TCTACCGCGCCAAGGCATGCAAACCATGTCAGCAACACCACTGTGCCAATGGCAAACCGTGCCAGCCACATCTACTGCGC
CAAGGCATGCCAACCATGCCAGCCACACCACTGTGCCAATGGCAAACCGTGCCAGCTACATCTCCGCGTCAAGGCATGCC
AACCATGCCAGCCGCACTACTGCGCCAATAGAAAACCATGCCAAGCTAAACCGCACCTTACCTTGGCCCTAGCCATGCTA
GCGGCACCATATGCCAAACGGCATGCCAAGCCCTTGGCCCCACATGCCAAGCCAAACCGCACCTTGCCTTGACCCCTAGC
CATGCTAGCCACACCATGTGCCAAACGGCATTCCAAACTATTGGCCCCACCTCGCCAAGCCAAACGCACCTTGCCTTGGC
CCTAGCCATGCTAGCCGCACCATGTGCCAAACGGCATGCCAAACCATTGGCCCCACCTCGCCAAGCCAAACGCACCTTGC
CTTGGCCCTAGCCATGCTAGCTTCACCATGTGCCAACGACATGCCAAACCCGCCGCCCCACTATACCATGCCGACCTTCC
CTATGCGGCTACTAAAACGAAGGCGTGCGATAATCAATGGTCGCCCTTCAATCTCAGGAGCAAATCCTAGCTGTCCAAGG
TTACCAGACAACGTAAGGTAACCTTTGGCCCGAAACCCTAGTTTGGCCACGCCAAACTGCGCCAAGGCAAGCCATGCCAA
TGCCATGCCAACCTAGACGCGCCACCATGCTGTCCTTCCCTATGCGGCTATTAAACGAAGGTGTGCGACAATCAACGGTC
GCCCTTCAATCCCAAGATCAAATCCTAGCCGTCCAAGGTTACCAGACAACGCATGAACCTTTAGCCCGAAACCCTGGTTT
GGCCACGCCAAACCGCGCCAAGGAATGCCATGCCAACCTAGCTGTGCCACCATGCTGGCCTTCCCTACACGGCTATTAAA
AACGGAAGCGTGCAACGATCAACGGCTACCTTTCGTCTTAAGATGCAAAATCTCGACCGTCGAAGGTCACCAAGTTAGCA
AGTCTCCCAAGCTCGACTTGCCAAGCAACAACCATGCTACATGTTTTCCACGAAAACATTCGAGACATTAATACATATCA
CAAACTGGGGGATCCACTTTGGGTATTGGTTTGGCGGTTTACAGCGTGCGGCGTATACTATGCCCGTCATAAGGAAGTGT
AATAAGGATGAGGCGGTTAGTAAATACAAGTAGTAATGGTGAAACGCTCTTTTTTATGGAACATCAATTCCATGCGTTAA
CGGTTACCACCTCCTCCCATTTACTCACCCATTTTTCCATTCCTTAATGAAACCAGATTATGTTTCACTTCGACTTGTAT
AAATAGGTCTTACCTATTTCCACCAAACAACAAGTTCAGTCAGGAGCAATAAAACACTCAGAAACATTTGCTATCTTTCC
ATCTGTTAGCTTCCCATTTTCTGATACAAGTCGTGAAACCACTACTCTTCCAGAATCAACCTGGTCTCAAAACTTTCTTC
GCTTCCCTCCACAAAACCAACCCATTCTCCTCCTTTTTGTGACCGAAGCAAGTCTGGAATGTCCATTTCTTGGTTTAGGC
CGGATTTATACAGATTGATCTCTCGAATCTAAAATACTCCCTTGTAGTACGTTGTTTAGGGTTTAAATTCGTTTCTCACC
CACACACCCGAAATTACCGAAATCAGCAGAAACCATTTTCACCCTCAAATAATTGGCGACCAAAGTGGGAGGTTGATCTT
TCAGTCATGATGTAAATTTTCAATCCTCGATCTCGTACGTCGACCCGGACGTCAAGACAGTAGAATCAAACAATCCGCTC
AGGAAACGACGAATCAGTTACCAGGCGGCTCAATTACCAGTCGTTACACGGCAAAGGACGACTGGGGACTTCCGAGGGGT
TTAGAAGCGAACGATCCGCCCAGGTATCAGCAACACGACAAGGAATGACTGGGGACTTTCCACAGTCATGGCTTCCCACA
AAACTCGGTCTAACGCCCGGGAGATTCCCTTTTCAACAGGAAGAGATGAAAAACCGAGCAAGTATTACCTAGACAAAATA
CATGGTTTGCTATTTCAAGTTTTCACGAGAATGATAAAACCGATAAGTCATGTTATGTTTCATCCCATGTCATCTACCAA
CACGTGGTTCCATGGTTTGCCTGGAACGTTTGCGCCACTTATAATCATAACCAAAACAATGCATTCCAAAAGAATAATCC
AAAACCATCAAGGTAGCATTTGTCTATCAACTCAAAAATCCAGAAAATCAAAACCATAAACTAGGCGTTTCATTTGCCTT
TCAAAAAACAAAGAAACCTAAACTAAGAAGATCGAAAAAAAAAAAAAAAAAAAAAAACAGAAATGTGTTCAAGGAAAGTT
TTCCAACAATGGCTTGCTCTTCTTGGCGAGAGCCTCCTTTGTGCTTTGAAGAGCCGCCTTCTTCAATTTTAGTTTCCTGG
ACAGCTTTTCGACTTCCACTTCCTCGCTACTTCACCATATCCATGAAGGGCTTTCGATTTTTTTTCACCAAAGATCTTTT
CAACCTCGGAGAAACCTTTGACGAACCAAGGAGCATTGAACTCAAACTCCATGCACATGTCACGATGAAACCTCCAGCTT
GTGAACACATCCCCAGAAACAGTATGACCAGTCACGTTGCACATGTCGTCAATCGAAGACAGAATTTTCTCCACACGCTT
AACCAACGCGTACCGACTAGTAATTTGTTTGGTCGTGGCAATATGACCGTAGTTTTCCCAGATCTTAGTGTATAGTACCG
CATGTTTGGCTGGCACGCTAAACCCTCCAATCAGCATGTGATCCCGATGAGGAACCAAGTACGGAGGATTAAAAGGGGCG
CCTGCGACTACATCAGCAACCGGCAAGGGACTCCTAACAACAATCGCACCAGCGGCCACTGGAGTACTTTCCTTTTCTCG
AGCAAACAACGACGTTTTCATCTTGATCAACATCCATTTCAAGATCGCCCGGTACGGTTTCCACAGTTGGAGACAAAGTT
GTATCTTCCTCGGTCTCTATCTCAGAGCCATCTTTAGAAACGACTTCCTCCTGTAATACCGCGAATTAGACGTTTTTTTT
TTTAAAAAAAAAGAAGAATAGGGGGAACATGCGGAAAAACTCACTGATTCACTTTCAGACTGACTAGAGGAAGATTCAGT
ACTGCTGTCAGAAGAACTACCCTCGCCATCGAAAATATCCCGGGATAACCACAGAGCCAACAATGCCGCGACGTGGAGTG
TACTATTCTTTTGATCCGATGCCAGCTCATCAGGAAACCATTGACACACCCACCAGCTGTAGAAACACTTCATCTCGTTT
TCTTTTCGAACAAACCCTTTCGACTTCGCAACCAGGGTGGTACGCATTTTTTCTTCATCATCTGACAACTTAATGTTGAG
GTTTCCTGTTATGGGAAGATTCAGCAGAATGGCTACACTTTCTAAGGATATAGTCAGTTCTCCCCACCTGCATATAGCTG
TGTGGGTATCTGGACTCCACCTGGAGATGAAAGCAACCAAACCCGGGATGTCTTTCCTAATTTGAAGTGATTCAGAAGCC
GCAACAGGATCAATGATTTGCGCTTTGGTTAAACTAGCTCTTACACAATCTTGACTTATCATAAATCGCATCCATTTATC
AAAGGAACGCAACGGACTCACGGAGATCTTGAAATCAATAAGAGAGGCGAAATACTCTTTCCTCTGAATACAAAAACGTA
TTACGTTCCTAGGTGGAACCGACCGATCCCCTCCCTCACCTTCCGGACCGGTCAGAAAAATTGGCACATGCTTAAGATGT
CTTCTCCTGGCAGAAACTATCGTGAAGAACTCATCAGCCGCGTTTGGCTTGGAACTGCCAGCATCCTTCGGTACAACAGA
AATTGCTGACATCCTAACGAAAATTCCCTTACGCTACTTTCAACTCCGAGATAACTACAATGGAACAATACGAAGAGAGA
TTATTACGGAAAGTTCCTGGAAATTATTTTATCTGACGCAAGAGGGCCATCCTGGACGCAAGCCAATTGGTTTCAAAGTC
ATTTTTGCGCATATGCGAAGAAATGGGGACTGACAGACTCTGCATCGCCACTTCATGAAACGGGAAATTGGCGCCCAGCC
GAATAGGCGCGCCCCATAACGGTAACCATGCACACGACAACACCAGGAAACGGAGGAAACCCTAAAAGCTAGATTTTCGC
GGGAAGGGAATGACAATGCTTGTGCACACCTACTTCGCACAGTAATTTAGGCGGCCAACATCACTACGGCACTCACGCCT
AAATTTTACTACAAGGTCGTGCAAAGCATACCTATGGCTGGGATTCATACCAACTCAGAAAAACGATATTTCTACAAGTT
CATGAGAAGGTACACCCACAGCTAGGGTTCGCATTAAAAAAAAAAAAAAAAAAGAGGAAAGAAAGCAAGGTAAGGAGGAA
GTATGGGAAGACATACCAGGTATTCGCTTGCCCGCTTTGCTTTACTATTACCACACCGAAATCCAACAAATAGGTATGGA
ACAAAAGGAGAGGCCAGCCATCTTTTTATGTGCATGATATTTGGGAATCCGAACAAGGAAAGGATTTCCTATTTTGATCC
AAGTAAGGAAAAGAGGCAACCGGTCCCGCGAAGACAAAATCACCACGCCAAGACTTTCCGCGCCATTGCCTTGGCCCCAC
CTGCCAAGCCGTCCGCCATGCCTTGCCTGTCCAATACCGCGCCATTGCCTTGGCCCCACCTGCCAAGCCGTCCACCATGC
TTTGCTTCTCCAAGACCGCGCCATTTCCCTGGCCCCACATGCCAAGCTTGTCCGCGTCATGCCTTGCCATGCCGAGTCCA
AGCGCCGCAACGCCCGCGCCCCTTTCCAAACCATACCGACACCAACAACTTGCCGAGGCCAATGCAAGCACGATGCTCCC
CGAACCGACCAAGGCGATGCATAGCCAGACTAAGCCGACAATTTTCATCTCACCACATCACGGTCCGCACCACCAGTACA
ATTTATGCAAGGCCGCCAACACGGGAAGCGCAAACTCTCTTTACCTCTCGAAAAGGTTAGTCGGGCTTTCCTGACCATCT
TATCATGACTTGTTTCAATTTATTATCCTATCCTGGCACCATCTTATGCTTACCTCGCAAAGATGCTCCCGTTCCGAGCT
AAGCAGGGGACTTAATGTTGATGGTGGCTTTTAGCCTATGGTTAAAATCGTAAAACCGCACATCTGGCATGACGTCATTA
TGACCATTAGCACATTTATCGAATCGATCAGCATGCTTACGTAAGAATTACCAGGGTACCTTTTTTATTTCTATGTATCA
TGTTCCACGGCAGAACCCGTAACATTGATTGACATCACCTGTACAAAACCCTCATGCTACCGCGCCAAGGCATGCCAACC
ATGCCAGCCGCACCACTGTGCCAATGGCAAACCGTGTGACCACATCTCCGCGCCAAGGCATGCCAACCATGCCAGCCACA
CTACTGCGCCAATAGCAAACCATGTCAAGCCAAACCGCACATTTCCTTGGCCCTAGCCATGCTAGCCGCACCATATGCCA
AACGGCATGCCAAGCCCTTGGCCCCACATGCCAATCCAAACCGCACCTTGCCTTGGCCCCTAGCCATGCTAGCCGCACCA
TGTGCCAAACTGCATGCCAAACCATTGGCCCCACCTCTCCAAGCCAAACACACCTTGCCTTGGCCCTAGCCATACTAGCC
GCACCATGTGCCAAACGGCATGCCAAACCATTGGCCCCACCTCGCCAAGCGAAACACACCTTGCCTTGGCCCTAGCCATG
CTAGCCGCACCATGTGCCAACGTCATGCCAAACCCGCGGCCCCACTATACCATGCCGGCCTTCCCTAAGCGGCTACTAAA
ACGAAGGCGTGCGACAATCAACGGTCGCCCTTCAATCTCAGGAGCAAATCCTAGCCGTCCAAGGTTACCAGACAACGCAA
GGTAACCTTTGGCTCGAAACCCTAATTTGGCCACGCTAAACCACGCCAAGGCATGCCAACCTAGCCGCGCCACCATGCTG
GCCTTCCCTATGCGGCTACTAAAACGAAGGCGTGCGACAATCAACGGTCGCCCTTAAATCCCAGGATCAAATCCTAGCCG
ACCAAGGTTACCAGACAACACAAGGTAACCTTTGACCCGAAACCCTAGTTTGGCCACGCCAAGGCATGCCAACCTAGCCA
TGCCACCATGCTGGCCTTCCCTATGCGGCTACTAAAACGAAGGCGTGCGACAATCAACGGTCGCCCTTCAATCCCAAGAT
CAAATCCTATCCGTCCAAGGTTACCAGACAACGCATGGTAACCTTTAGCCTGAAACCCTAGTTTGGCCACGCCAAACCGT
GCCAAGGCATGCCATGCCAACCTAGCCGCGCCACCATGCTAGCCTTCCCTATGCGGATACTAAAACGAATGAGTGCGACA
ATCAACGGTCTCCCTTCAATCCCAAGATCAAATCCTAGCCGTCTAAGGTTACCAGACAATGCATGGTAACCTTTAGCCCG
AAACCCTAGTTTGGCCACGCCAAACCGCGCCAAGGCATGCCATGCCAACCTAGCCGCGCCACCATGCTGGCCTTCCCTAC
ACGGCTATCAAAAACGGAAGCGTGCAACGATCAACGGATACCTTTCCTCTTAAGATGCAAAATCTCGACCGTCGAAGGTC
ACCAAGCTAGCAAATCTCCCAAGCTCGACTTGCCAAGCAACAACCATGCTACATGTTTTCCACGAAAACATTCGAGACAT
CAATACATATCACAAACTGGGGGATCCACTTTGATTATTGGTTTGACGGTTTATAGCGTGCGGCGTACACTACGCCCGTC
ATAAGGAAGTGTAATAAGGATGAGGCGATTAGTAAATACAAGGAGTAATGGTGAAACGCTCTTTTTTATGGAACATCAAT
TCCATGCGTTAACGGTTACCACCTCCTCCCATTTACTCACCCATTTTTCCATTCCTTAATGAGACCGCAGTACGTTTCAC
TTCGACTTGTATAAATAGGTCTTACCTATTTCCACCGAACAACAAGTTCGATCGGGAGCAATACAACACTCGAAACATTT
GCTAGCTTTCTATCTGTTAGCTTCCCATTTTCTGATACAAGTCGTGAAACCACTACTCTTCCAGAATCAACCTGGTCTCA
ACACTTTCTTCGCTTCCCTCCCCAAAACCAACCCATTTTCCTCCTTTTTTTTGACCGAAGCAAGTCTGGAACGGCTATTT
CTTGGTTTAGGCCGGATTTGTACAGATTGATCTCTCGAATCTAAAGTACTCCCTTGTAGTACATTGTTTAGGGTTTAAAT
TCGTTTCTCGCCCACACACCCGAAATTACCGAAATCAGCAGAAACCATTTTCACCCTCAAACAACTGCCAGAAATAAGAA
ATAGTAGGATAACAGAAAGTAGGTAAAACTAGGGTTTTAGCATAAAATTTCAAATCCAAATCCTTATGCACAATAGAATT
GAATTCAGGGAGATACCACAAATAAGAAAATAAGAGGGCTTTTGAAAAAACCTGGTCAGCTCCCTCACAATTCTCCATAG
CTGGTGATTCCAAGGTCTTATCTTGCTGAGCCGTTGCTATTGCATCCTTAACTATGGTAGCAGCAGATTTCCTTTGCCTA
GAGCTTTTGAGAGATTTTGACTTAGCCAGAGATACAGTTTTAGATCCTCCATTAAATTCAGCCAGCTTAGGGGAAAATTG
TTTCAAAATTCCTTCAGATTGAGGAGCAATTTCTAAAGACTTAGCTTTTTTTATCTTTCAGAATAGAATCTTCAGTGATG
AATTGACGTTTCCCCTTCAAAGTGCTCACCTGATTCAGGTTAGGGATTCTACTGATGTTGTCTGAAGGTTTGCGAATCCA
GGCTCGAGAATTAGGTTTGAGATTGTTCTGGGAAGGGGGATTAGAATTCCGTTGATATATGAAAATTTGTATCAATTGGG
ATTTAGAAAATGCATTATAATTTGAGGGAGAAAGGATTTAGAAAATGCATTATAATTTCGGGTCACGCTTTGGCTCAATA
ATTTTGCATTTTTGGGGTCGAATAATTCATTAGATTGTTGTCAAAGTGATGTTGTATTAATTTAGCCTTCCTTGTATCAT
TCCAGCGACTTTTTTGAGTCTTGCAATTATATTTTTTTGGCTTATGGGGAATTATTTTATTCTTTGTTAGAGACCAAGAT
AAGACCAAAAACAAAACAAACATCAAAGTTTATATAATCCGAGATACATTGCATAAAGAGAAAAATATATAGAGGTGATG
AAATGATCGCCCGGCCGGGTGCAAGAATTTCTTCTGTTCTACTAGGAAATTAAGCAGAGACAAGTACATAAAATAAAAAT
TCTTCAAATCCAATATAGGGATGTGAACAACGGATGACAAGCAAAACCCCTGAGAAGCAACCCGCAATTATTGAATAAGG
CGCGGAAATGCTGGTTGAATATGTGCCTGGACCACTCATTACTTCTTCTTGAAAAGCAGTTGTGCGTTCATCCATTCATC
TCCATCGTTGAATGAGAATTGTACATACCCTCCTAAACACAATGTCCTGATGTGAGTAATGACGCCATTTACTGCTCCAC
CAAGTCCTGGTAATAGAATTTCTTTTACCGCTTCCATATTTTTATCTAGCTTCTTTCTCCACGCATCCCTGCAGTCAAGA
GGAATTTTAATCACTCAAAAAAGAGTTTGGTCTGTTGTTCCATTAAGTAGGATTTATTTTTTGTGTCGAGATTAATTATA
AAATCCTTACAATGTACGAGCCATGTGCATCCCGTTCACAACCCAATGATCCACAACCGAAACATCATCCTGCAAATAGA
TAACACTATTACAAACTCCACAAATATATTATGAAGATTGAGTATAATAGGTAATGACTTACTCGAGCTTTACCTGGAAA
TAGAGGAGACTATCAGCAGATAGAACTGTAACACAACCCGGGGAAAAGATGTAACCAGAGTACCAGTCATCCTCGTCGAT
TGCCTGCACAAGCCAAGCCAAGCTTTAAATTAAATACACATACGTAAATCAAAAATGCCCAAACTACAACTCAGTGAAAT
TCTGACCTCAAAAAAGTGATTAAATGTTTTATGGCAGCTATGATCCACAAAAAGAAGGCTATCTTCTGCCATCCAAGTTG
ATAGTTTCTTCATAAACAGTTGTAGGTTTTTCATGTGCTACAAAACATGAAAAAAGAAAGGTATTCAGCTTTTGCTTGCG
CCATTCTACTTTTCTCTCTATATATTAATAATCACAAAATTGGTTAAAAAGACCAAAATCAATAATTCCTGGGTGAAAAA
GACATGTAAAATTTGATACTGTTTAAATGGACGAGAATGTAAAAATAGCGGGGATGTAAGCAGGTTTTCATCCTACCCAT
TTTCAAGTACTTTTTTCTTATTTTTAATTTACATCAGGATGCATCCAGTTTCATCCTCACTCTTTTTTAAGTTTAAGCCA
GGATGAATCCAGTTTCATTCTTGTTATTTTTTTATGTCCATTTCATCCATACTAATTTTTACTCGTCTATTAGAACCATG
TTTTAAAAATATTTGGACAAATGACCCATTTTTCGATTAATAATTGGATACAAGTGCTTATGAGAATGAGTGTACCTCTA
CAACTCCAATTACAATTATTCGATCGTATGTCTTGTCAGATTCGTATTGAGTAACATCTGCCAGTATGGCGTCCACGTTT
CTCAGCCCAAGCTTCCTATATATGAAAAGATATCGAATAGTTAAGTGCAATACCAATAGTCGTCAGAATATTGTCGTTTA
CTCATAAAGTTAACTTACTCTGCTTGTTTGAGTATGTAATTTACTTGTTCCTTTGAATTAGTGAGCCCCGTAACATGACA
ATTCTTATATTTCTGAGCAACGTATAGAACTAGACCACCATGACCGCAACCGATATCAAGAACAGTTTGTCCATCTTTGA
TTTGTGCTCGCTCGCAGTATAATTTATGTGAAGCTTCTTCTGCTTCGTCTATTGTTGATGATTCATGTTCGAAGTAACAC
CCACTGCGTTGATTGTTTTAAGATAATGATCAGAAACTATATGATACAACACATATGGCATTGCTGATTTTGTTGCTCGA
GTTGTACCTTAGTTTCATACTTTTTCCATAAGCTGCTTTTAAAAATTCTGTTGGTAATTCATAGACTTCGTTTGTGAATG
CCTCGACCTCTCCTGACATATCCATCTTTTTTATAGCTACACAGGAAATGAGTTTGTCAGATTATTATTATGTCAATAGT
ATCGAACTTAAAACAAATAAGTTGTATTACAATGACCTGATTTCGTCGGCACCAAAATCTTTACAGATGAAAAGAAAATA
GAAATTGATTTGTACTATAATTTAAGGGAAGAGAGAAATGTAGATACATTTAATGAAGTCAAGGTTGAAGGAGAGTTGTT
CTTGATGCGATGATTTATAACCCCATTGAAGACGTTTCTCGAATTGAAACTTAATCAGTTTCTTCAATTCCTCATCTTTA
ATCTCTCCTCTTAACAATCTCCCTAGAGTTGCCTCTGCTGATTCCTTCTTCATTTCTTCTATTGAACCCATGATGAGACT
ATCTAGGCTAAACTAGGGAGAGAAACAAAATGAAATACTTGCGAAATATTGAGAGAGGTGGTGCGTATGAGCCAGGCTTA
TTACACAGTTTATATAGAGACCAACATCGGGTTTATGGCACAACATTATGCACTAAAAGGTCGGCACAAGAAAACATATC
TCAAAATTAGCATGCCAACATGCTTCTAGAAGTACATGAATTCCGCGTGTTATGTTATCTAAGTGCAGCAGATCTGTTAT
AAACAATCTTGGTAAAGGGGCGGCATGAATCGGTAGAGGGGCGGCAAGTGTGATAGCAATGTCACTCTTATTGGTTAGGG
GGTGTGCTATAGGGGGTGTAGATTGACTAGATTACCCTTTTCACCTTAAATCAACCAAAATCAAATCATTTTTTTTTAAA
CCTAATGAATCAAAAAAAAATCAAATCAGTTTTTTTTTTTTCATCTTCTTCTTCATCTTCTCTTCTCCTCCATCAACCGT
AACCTCCATTAAAACTGAAAATTTCATCGTCTTCGATTGATCGGCGATTTGAAAAATGTTTGGAAAAACCCAGTTAGAGT
TTAGTTTATCGTGTTGGATTTAAGTTAATTTTGTATCAAAAATTAGGGTTTTGTATGAAAATTGAAATTGAAATTTCTGG
GTTTATGTGAGTTACGGTTGGTAATAACTCAATTACTGAACGTAATAGCGGAGATTTTGAAGAACATACGGTTGGTAATA
GTTCAATTACCAACCGTATGTTCTTAATCTGAGAATTTTGTTCAGTTACTATTGGTAACTATTTTAGTTTACCAACCGTA
ACTGAGTTACGGTTGGTTTCGAGCATTTAATTACCAACCGTAAATCGAGTTACGGTTGGTATCAGCATTTAGTTACCAAC
CGTAATCTTGGTTTTACGATTGGATCTTCCCCAAATTTAACCGATTCACGGTTGGTATTCGATAACTTACGAATCAGTAA
CTAAGAGTTACTGGTTGGTAACAAGCAAAATTGCAACCGTAAGTTCTTGAAAATTCAAAAGTTTTGATTTTGTTATGTAC
TTTAGATAATTTTGCGCGATAAAAAAACTAATGGGAACTAATTTAGAAGTATAACGGGTCACCTTTGGAATCACTCATTT
TGGTTGAGTGAATCAAAATCTAGGGTTTCACAAATATCACATAAGTTTTCTTTTCTTCTCCTCTAATTTTTTTTTTTTAT
AACTCTAAAAAATCGATGTTAGAGTTATAATAAGTGAAAATTAATTATCAACACAAATCTTGATTATCATTACTAATCTT
GATTATTAACAATAAGGGCTAATTAGTCATTTCCAGATTTTTATTGATAAGGGACACTTGAATTTACTTATAATGACCTT
TTTTGTCTTATTAGGTTGCCTCCCCTCTACCAATTCTTGCCGCCCCTTTACCAAGATTGGTTATAAAGCCAACTCCCCTT
GCTGTAAAAATTTTGGACCATTTTGCCCTTGTATCATACATTCACAAGAAATGCATAAAAATAAAACTGAGGCTATATTT
GGTTTATTAACATACCTTGAAACCAATTCTTTTTACACGTGCATTAGCATGTGCGGAACATTCTAGATTTAGAACAAAGT
GGACAGGGAAAAAAAAAAAAAAACTCTAATACTTTAACCCTAAAAAAGGACAAGCAGATGTGAAATTATCATACATAATT
CAGCAAAACGTGTGGACCAGTCTGAACCCTAGAAACTAGATATGAATTCCTCTAGATAGCTTCCACAACTAGTTATCATT
TTGATTTAGTATACCGCAGAAGATGATAAAGGTTTCCAACCCTACCACAAGTGTGCGTTAAAAAAACTTATTGCTGCTAT
AAGAGTTAGTAATTGTACAATTTTTGGCTCTATGAATGGACTATTATTGCCTTAAATATCTCAATTATTGAAGCTGCTCA
AGAAAATAATTTTTGTTTCTTTGCTTATATCATTTCAAGCAGCCCTTTCACAAGTGCAGTCGATAAAGGCAGTATATAAT
TTTTGGCTCACTCGATGGTCTCTATTATTCCATTGTTATCTAGCTAGCTAGCTAAAAGATAAGCAATTCAATTTGCACCG
GCAAAATCTATTCAATTGGACCAGACTAGTGTGAGTCTAGCATCTATCCAAGAAGAATTCCATATATGCTATGATGATGA
GGCCTCCATGAATTCAGTATCGGTGTCCATGGCCTTAAAAACTTCAACTTGGAAGGAAAATCTCAAAATCAATACTTCCG
TCCAACTGGTCCTTAAGACTCACAGCGGGTTCCACAAAGAACGATTTTTCGGGTTGTTAATTGGGCCGACCGAAGGGCCC
GTAGGGAGGGAGTCCCTTTTATGTCCACTTTTTTGTTAAATGAAACATAACGAAAATTTTCAATTTCTTAAAAAGATTGA
ATTTTCTCCCGTTTCCAGTGAAGTGACTAAAAGACCCTTATACTTAAAAACCACTTCCTTCATTATCCTCACCTTTATTT
TCACCGCTACCATGCCACTCCCGTTCAAGACACCACCTCTAATGAACAACACCATATTTCTTCGCCTATCATCACCATCA
TCGTCACAACCTCCGCCACAACCACCACCTCCGTCAATATTTCCACCACCATCACCAATAGCACCTCCACAACCACCAGA
AACTCCGTCGCCACCTCTAGCGACATCAATTCAACAAGTCACCACCAGATCCATTCTCAAACCCATCTTGTAATTCCATC
AACTATCTTCGCTGCATCACCACTCCAAAATACAGTAAACCCTAAATTAAGCCCCAGCAACCACCATCTCTGCAAGGATA
GGAGACTCCCAAGGATAACACTTGTCTTGCTGATGATAATGCTTCTTATCTTCTGTAATTGTCTTTGCTTGTGTGCTTTA
AACATCTCTACCTCTTTTGATTTTTGATGGATATCTGGGCGTTCCCAAGCTTGGGGGACATAACATTCCTTGTTACAGTT
ATTTCCTTGTTTAATTGCATTTTCATTTCATTCTGCTTTCTGCATTCAAAAAATTAAAAATAGGGCAAAAAACAGGTGCT
GTCTGTAGTCGAATATTAGCAATTTATATCAAAGTATTAGGCATGCCTCAGTCATGCGAAAGAATGCTCTAAAGTCTGAC
TGAGAAGGTGAAAAGCATGCTTTTTAGTATTCCCATACTTATCTCCGCTTTTCTCATTCGAAGGAAATTATGCGTTATAA
CAATCTTGTACGAAATTTTGATTTAATATCAAGGTAAGGTATGTGTATTAAAAATAGATATGCAAATTTTTGTTCTGTAA
GAGGGTGCCGTCTCATTAAAAATAGATATGCAAATTCATCTCCCTAGTAGAGGATGTCGTCCCTTTACTTTCCCCCTGAA
TGCCCTTTCAAGGAGGTCACCCTAACCATTTAGGTTGAGCTCCTCCAATCCAATAATCGACAATCAGTTTTTTTCGTGAC
CTCATATGCTCCACCGGTATGGCTTTTGGTTATGAGATCACACCCTAGGTGGGTATAAATCGGGACCGGGTGTATCCAAG
CCAGGAACCATTCTATCAACTGGTCATGTTTCTACACCACCTGCCGGAGATCTTAATTCGCTGATTCGTTAATTCAGTGG
CCTCCATCGAATAGGCTTTTATTTCGCCCCTAACTCATGACCCAAGGTTGATATCCCCTGAGCCATGTCACCAGGGTTTT
CCCAATATGACGTGTGTTAGGTCTTAAATCGCCTCTTGCACAGTTGTGTGAACTAAGTTGAACGCCAAAATTGGGTACCT
AGCCTCTAGTAGAGGTTTTAATATGTATCTTTGCTCCCTCCTAATGAGGTCTTACTTGCTTGCTTGAGAGATCTTATTTC
GCCCTTTTGCTCACTTACTTATAGAATAAACTTTGTTTTTTCATTAATATTTCTTTGATCGGTACATAACTTGATTTCTT
CATTATTTTACTTGAATACATACTCCCTCCGTCCCTAATTAGATGAGCTACTTGTAGTTTGCAAAAATTTTAAGGCAAGG
AGGAAAGTGGAGTATATTTAAGTATTTTTTACAATTATATCCTTATGGGCAATAATTAGTAAAATTTAGAAACGATTTAT
CTCTTAAACTATACCACGGTTTTTTATGAACTTTATACCATTGAAAAGCATTTTAAAACACCTACGCAACGAATATAAAC
ACGACTATCAAATTATACATATTTCTTATAGAAAAAATAATCAATTAAAAGGGTAGTTTTAGAAATATCCCCTTGGTTAG
TGAAATAGCTCATCTATTTGTGGACAAAACTAAAAACCAAATAGCTCATCTAATTAGGGACGGAGGAGTATTATACTACT
CCTTCGCCTTCATATTACTTTCCTTCGCATGATAAATCAGGGGCGATACGCCGATATATCATTTCGTTTACCTAATTATT
TTTGTCTTCCTCCAGTATTTCGCATGCTGAGCCTCTACCTTCTTTTGCTCTTATCGTGTTAATCATCATCTCTTCTGATC
TCCAGTCTTGCCTTACGTTTTTCTTCTGTTTCTCCTTCTGCTTTGCTTTTCCTTCATAATGCTTTACATCTAGCTCATTG
CAAACTTTCGCAATAGTAGCCCCAAATTCAAAATTTTCAAAACCCAATAGAATTTGAATTTCTATTTTCACAATCGGTGG
ACACGGGTGGATTTTATCTACCGATTATGCTTAAATTTTGTCACAGAAAATTGCAGTTTTTGATGCAAAAATAATCGGTA
GATACAATCAACTTTATACCTACCGATTATGTTTTTGCAACTGTAAATCTTAGAAAAATTTCCGATCAATTTTTTGATTT
CAAACAATCAAATCCTACTTTTGGATCACAACTACTACTCCCTCTGTCCCACTAATAAGTGACCTAGTTCAAGTATGCAC
AATTCTTAAGGCAAGCAAGGGGGAAAGTATTTTTAAGCACTCTTTACAATTATACCCTTAAATAGTGAAATTTTGAAATG
ATTTATCTCTCAAACTACACCACGGATGTTCGCAAACTTCGTACCATTGAAAAGCATTTTAAAACACCTACGTAATGAAT
ATAAACATGACTATCAAATAATGCATATTTCTTATAATCAATGAAAAGGATAATTTTAGAAATATCTCCTTGCTTAGTGA
TATAGGTCACTTAATGGTGGGACAAAATCTAAAAGTAACTATGTCACTTATTAGTGGGACGGAGGGAGTATCATTTATCC
ATTTTGTTTGTTTGACCTTTTTTTTTTTTTTTTGATGTTCTAAGTTTCAATTTTAAGGTTAATGAATTTTGGGTTTGACT
TTAAACAATTAATCATAAAGTTTGATCGATGATTGTTGCAATCAAAATTAACATGATGTAACAAAATTTCAATCGGTAGA
ATAAAAAAGAAGAATGTTATGATTATGAAAAATAAAAGACATATGTTTAGATTTAATATGAAGGTGGAGGACAACATAGA
CAATTTCTATTTTAAGACACCCCATAGCCATCTTCCTTGGATGGGTATAAAAAAAATCGGCCCTTGTTATTTCGGAATCC
CTAAGGGTGCACACGGTACGGTTCGGCTCGGTTCTTGCCGAGACCGAGTACCTGTACCTCCCTAGGCTCGGTTCCAAAAT
TTTGGACCGGTGCACTGCACTGCACCCTGCCCGCACTATTCGGGATCGATGCGGTACTAGGTACCGGTTCCCAGTACTAG
ACTCGGTTCCAAACAAAAATTTCTGTTAATAAGAAAATTTCCGTTGTTCGTGCATTTTCTCAAGCAATCAATGTGCGTAT
TGCGAGCCGTGATGAAGGTTATGCACTAGTTTTATTTTAAGGACCGCAAATCAACTCCTTCCCCGCAAACTAATTCGATT
CCAACAACAATAACATTCACAAATTCTCGAGAGCACACAATATTCTCAATGATTCATTCTAAAACCATCAAAGACACTTT
CATTCAAATCAACGGTAGCTCATCCTCGTTCTTCTTCACCGAACTTTTAGCTTCCAAACTCGAGCTTCTCGATTTGTAAG
ATTGAATCGGACACGAAGGTTTTCTTGGAGGGCAAAAGCATTTGACGAAATTGATAGGCTTAAAAGGGACCGCAGTGTGT
TAATGTAGGAAGTTGTGAGATTACTAAAGCATCAAAGAATTACGAGAGTGAAATTCTAGTCATTGAAAAAGATTGCAAGT
AATTGAAAGCAAGCAGGAAAACTTGATGGGTTTCCTTGCGAAAGCGCTAAAGAACTCGATTTTGTTCATCAAATCGTTTA
GCCGGAATGAGCGGACCAAAGAATTGGGACATGGAATTGGAATTGGAAAGAAAAGAAGATTGATTGCTAGTACAAGCGGA
AGTCTTGCACCTGGAAGGGATATTGGAGGATATCCAGATTGAGGATTACCTTGGCCATCTTTGTAAAAAGAAGAGACCGT
GATTGAATCGGGACGTGGAGACATTATACTCGGCGACACTCGGTCGTGCAGTGCAAGACGGATTTGGGCGGGACCGTGTA
CCTATACCTCTCGGCCTCGGTTCCTATTTTTTGACCGGCACTGCATTCCCCTTCCTCGGTTCGGTACAAAAACAGGTACG
GTTCCACCGGTTCCGGGACGGTCCGTCGGTCCGGCTCGGTTCCTGTGCACCCTTAGGAATCCCCCTAAAAATGCCAAAAC
TAATGAAATCTTCCGATTATTTTAGATCCTTGATGAAAGTGATCCTACGGCCAAATCCAAAGACCTCGAGTCGAGACTAA
AACAGATTTAAGAAATAACTGCCTCCATTTTCTCCTCCGTCATGGGTTTATCAAAGATGAAATCTTCTTCTCATATCATT
AAAGTGAAGAAATCGTGGACAGATCGAGACTCGAAATCAGTAAGGATTTTTGTGATTTTGATTGATATAATCATCTGATT
CATATTACGTTCTTATGAACTTCTAATTAGATTGAGGTTTTCTTATATTGAGATTGTTATTCTTCATTTGATGGAATCAT
CTGTTGGTGGTATGAGATTTTGGTTTTCAGTATTTTGGATTTGATATAAATTCGAATTCAAATTTGATTTAATCATCTGA
TTCACCAAAATTAGGACTTTGGTGTGATAATTGGAATCATCTGTTGATGGTATGCGATTAGGGTATATCAGTATTTTGGA
ATTTAATATAAATTCGAATTCGAATTTGAAATCAAGACTTTGGGAATTACTATGTTGAAAGGTAACACGGTCTAAAGATT
TTGTCATGTTTTCGTCTTGAATAGTAGTCATCGACCTGATGTTTGGTAGGTGACATAACCTTGCTGTGTGCTCCCTTTTA
AGTTTTTTGGATTTGGTAGTGGTTGGGCACATTTTTGTTTCATAGTCATTGGTGTTACTTGTCAAACTACTGGAATCTAG
CGTGATGTACTGGCTAATTAAGTTTTCTTAGAATGGGTGTCGATAAATGCTTGATGTGCGTTTAAACCGTTGCACTCAAA
CAACCTAGCTAGTCAAATCTAGCCTTAGTTTGGAACTGCGTACTTAAATTATTATGAGTACTTAACTATTAGGTGAATGA
TCTTACCATTTTAGTATATTACTATACGAGCACTTGCTTCTAAGAATTTTATCTGACCACTTTTAAGTGCTCTAGACTAG
CATCCTTAGGTGATGATACTAATATTTATTTATTTTATTTTAGCCTGACATCAGTAGTATTCGTGTTAACTGTAGGAGAG
ATCTTTCTGTAGGCTTAGCAGAAGCGGCGGTCTGTGCACTTTGCTTGCAAGCATTAGGCCGGGTACTAAATTGAGCATCA
AAGTTATTTGGTTTATCTGTATATCTGTGTTTATTTTTATTTGTATTCCATCCTTCATGCTTGAAGTAATCTTTTCTTTA
ATCATGGATAGGATATCCACTTTGCATAAATCCACCTCGATCAAAGTAAATGACTGTTGTTTTTTACGTAACTAGTTGTG
AATTGGTGTAATGCTTGTTGCGAATTTTTGCTTCCTTCAGCAAGCACTTGTCTGTAAGAGGTCAAGAATTTTTCGTTTAG
ATCAACAAGCACATGTTTGTTTCTAATTCCTGCAATTTTTAACATGTCTTGACCACTTATGGACCAATAAGAATTAGTGT
AGTACTTGTATCTGCTAGCAACACAGATACAGTGCGTTGATATTGAAGTGGTCAAGAAATTTTTAAATTAGCCCAGGCTC
TCCTGGCCCCTGAAGTTGTCCTTATTAGGCCAGGGGTTTACTGGGGTTGGGTTGTCATTCCATTTGTTGTTTTTAAGTAT
TTACATGCGTCGTTCACTTTGACATTTGTAGGTATAGATTCTTGATATAAAATTGATGTCTATGTGAACTTATTAAGGGC
AATGCTTTGTTGCTATTGATGTGTGCATAAACTTGTTTATGATAACTAAAGATTCATATGAAATTTCATAATGTGAATTT
CTACTCGTATAAGAACATTTTCTGGAGTTTGTGGACTCCTTTATATCTTGTTGGAATTTTAATTCAAGTTATGTCCATAT
TGGATCCAATAAACCTTGTTTGTAGTGTCTCTTTGGTTTATAACCTTACATTTCTTGAGGAAGAGGAAGTTTTTAATGTG
AGTGGGAAATACTTATAGGGTTTAAGTAGTGGATCTTGCTGTGTCACTTGCCTTGTCAAGGAGAAGGGCATCACTATCTC
AAACATGGGGGACTGCAGAATGGTTCTGCGTAGATGTGGTGTTGGTTGATGCTCTCATGAGGGAGCACACAGCTCGACAG
GAAGATGAGCCTCTTTTTTTTTCTTCTAGGTTGTGAAGTTTTTGGTTGATAAAAACAATAACAGGAACGATTTGAACACT
CATTTTTCAGGTAATTGGAGATCTTTGCTTGAGTGGTATCATTTATACCTAGTATTGTGATCGAAATGTCCAGATAGACC
TAGTATTGGAGATCTTTGCTTGAGTGGTATCATTTATACCTAGTATTGGAGATCTTTGCTTGAGTGGTATCATTTTTCAG
GTAAGCACTTCAGATATGCATGTTGATATTGTTAAGTTCAAGCTTATGGATGTAGTCTTAAACCTTTCTTGTTAGGTAAT
ACGGGCAATGATCAGGGCGAGAAATGAACGGCAACAGTTCAGCTGTACATACAAGTCTTGTAGTGCATATACTAAAGGTA
TGCATTAGTTGACTGCAAATTACAGAATCAGAATTGTAGTACCTGCAAGTTACAGAATCAGAATTTTAATAACTGTATCG
TAACTGCAAGTTACATAATCAGAATTGCTTAGGAACATGACAGTTCAATTGAATTCATGAAATGTTAAACCCTTGACATT
TTTAACCTTGGGAAATTTGTTTTGAGTTGTCGTTTGTGTAAATTGAATGATTGTTTGTGTAAATTGAATGATTGGTTAAG
TAGTTTGAAAGATTTCAGTAAATCTGAGGGAATTAGGATGAATCGGGGTACATGTAGGAAAATTTTGACTAATTCAACAG
AGACTGACCAGTTTTTTTTTTTTTGTTGCAAAAAATTGGCAGTGGCAGAAAGACGTTACACAATTTAGTACCAGAACCAG
GATATCCTATCCGGTACTTAATAATCTGTATTGAGAAAAAAACTGCCATTGCGAAAAAATTGCACAGGATGTTTCGCAAC
GGCTGGCTGACGTTGTAATACTAAAACCGAAATTTGGTGTAGTGCAATTTCCTAACTCCCAATAACAACATTGCTTAATT
TGGTTAATACCCGTTAACATCCGTTTCCAAATCCAGCTATCTTTCCTATTTGGTTTGCTATTTATATGAAGAATGTCGCA
TGTTCGATAATATTTGGCTTTCATAATAATTGCACAAAGAGATTTAGGATTCTGACTTGGATTCCATCCGATTCAAGCTA
CCATTGCTATATTAATTTTTAAAAATTTTTTTATCCCTAAACCTCCTCCTTCCATACTTTTACATAATGAAAGTCCAGTT
TTTCAAATTCACTTTTTTTCCCATTTTCATTTTCTCCCCACCAATAATCCCTTTGAAGTTTTGTTATCCTTTTTTAAAAC
GCGTGGGTATAACAACCACACCCAATATTTCGTTCGGCAATATGCATGGACTAAACTCCAATATAATTCCTAGAGAACCG
ACTTAAAAGTGAGACTCAATCAAGAAGGATATCAAAGAGCTTTATCTCTTTCTCAATAAAATCAGTAAATCAACTAGATA
AAAATTCGTGAGACTGATTGATACGAGAATAACTTGGATGGTATCAAATATCAATGTCCGAGAGTCAATCTAATTAAGTT
CTATCCAACAAACACGGTCGGATTTATTAATTGTTATTTAACTACGCACAACCTGTGATATTTCAATTATATAAACAAAT
ATAATGTAGAAAAGAAATAATACAAACACGGAAATTTTGTTAACGAGGAAACCGGAAATGCAGAAAAACCTCGGTGCTTA
GTCCAGATTTGAACACCACATTGTATTAAGCCGCTACAGACTCTAGCCTACTACAAGTTAACTTCAGAATGGAATGTAGT
TGAGCCCTAACCAAGTCTCACACCGATTAAGGTACAGTCGCGTTCCTTACGCCTCTTGAATCCCAGCAGAACTCTGCGCA
CTTGATTCCTTGTTAGCTGATCTCACCCACAACTAAGAGTTGCTACGACCCAAAGTCGAAGACTTATAAACAAATTTGTC
TCCCACAGAAAAATCTATTCTGGTTTTGTTTCCTTCTTTAGATAAATCAAGGTGAATAGGAAACTCAACTAATAATCCGG
TCTTATACTCCCGAAGAGCAGCCTAGAAATATTAGTTACCTCACAGTAACCTAACTGATTAACAGAAGAAGTTATTGCGG
AATCACAAGAGTCTGAGACAAAGAACTGTTGTGATTACTTTTTATATCTTATTTATCGGAGATAGATCTCGAGTAAATCT
TAAAGATGATAAAACTCAATACGATAGAAAAAGTAAGATCAAAATATGCAACTACAGAGAAAATAGTTGGATCTGGCTTC
ACGAATCCCAAATGAAGTCTTCAAGACGTTAACCTAATAATGGTTTTGGAAAACCTAGTTTAAAAGAGAATCGACTCTAG
TTTGCAACTATAGGACACACGAGAGTGTCGGGATTAGGTTTCCAGATGCTACAGTTCTCCCTCATATAGTCTTTCAAATC
AGGATTGCTTATAATCAAAGCTAAGATAGCTTGGTAACAAAACAATTGATATTCACCGCTAGATGAACTCCTAATTTAAT
ATTCAAGTTAAGATAGCTTGACTTATACACAAATGAAATATACACTCATTTAGATGAGAACAAACCGTACCTAAACCGTG
TACAATGAGTTGGTTCGATAATAGTTAATCGAAGTTAGTCATACAAAAAAGAAAAAGATAAGGGAAGATTGGGTATCCCT
GTCTCAAACCCCTTGTATGTTTAAAGAACTTCGTGGGAGACCCATCTAGCAAAACAGAGATAAGGTTGTTGTCGAAATAC
ATTGGTGTACTAAATTACACCATTTGTTATTAAATCCCATTTTAGTCATGACTTGAATTAAGAATTCCCATTCGACTCTG
TCGAATGCTTTAGACATGTCGATTATAAGACCCATAAAACCCTTCTTAGGTTTTGAGTTTTTCATCTTATGAATATATTT
ATGAGCTAAGGTGATATTCTCTCGAAATATTCCTTTCAAGAATGAAGCTGATTGATATGGTGCAATTATTTTTCCAAGAA
GAATTTTCATTCTTTCGCCATCGTTTGGAAATAACTTTATAGCAAGTATTGGCCGAGTCTTATTGGTTTGATATCCACAA
GAATAACAGATTTAGGGTGTTGGGAATTAAAGAGATAAAAGAGGCATTCATCTCTTTTGATAAATGACCGATTTCAAAGA
AAGTTTGGACCATGGTTATTAGGTCAGTTTCGATAGTTTCCCATTTCCGTTGAAACAAATTGGGAGGGAAACCATCCGGT
CACGTGCTTTTATCAGGTTCCATGGAGAACACAATCTTCTTAATTTCACAATCTAGGGGTATGACACATAGCATCTCATT
ATGAACATGATTTAAGCTGGTAGGGATAAGAGTTATCAAATTTGGATCAATTTCAGGCTTTAAAGTAATATCAATATCAT
GGAAATGTTTAGTTATACAATATGCAATTTCCTCTTTCCTATTTACCAAACATTATCGTCATTTTTTGTTGTCTCTATTT
TATTTCTTTTATACCTTTTTTAGCTTTACTATGAAAAAACCTTGTGTTCCTATCTCCTTGGGCAATATTCTGGTCTCTAC
TCTTGTTTTTCCAAAATTTTCCTTTAATAGCATACCAATTAGAGAGGTCATTTCTCAGGTTAATTAAATCATGCATCTTG
TTTGGGTAATTGACCAAAGAATTGATTTTTTTTTCCGGTTTTTTCTTTATATTTTCTATGTTACTATTTATATTGCCAAA
ACTAGTTCTATTCCATAATTTCAGGATGTGTTTCATTCCGCCTAGTTTCTTGTTTACTTTATAGGCTGAGGACCCTTTGA
CATTTGTGTTCCAATTGTCCTGAATTAATAATTTATAGTTCTCATGATTTGTCCACTCTCCAAAGAATTGAAAAGGAGTT
GGACCATTATTTTACAGTCCTCATGCTTCGTCCACTCTCCAAAAAATTTAAAAGGAGTTGGACCATTATTCCAATGGTTA
TACATAGTCACTTTTATAGGCATATGATCAGAAGAGTTGGGGTACTTCCTATTCCATTTTGAAAAGACGAGGGTACCCAA
ATACACCACAATCTTTTATTTATCAACTTATAACTCCTCTACCGAATGTGATCGTCTATGGAAAGATTCGAGACAATATG
ACAATTTAGTTCACACTTCGTGTGATCGTCTACGGATACGAGATCGAGAGAATACAACAACAAGATCACTTGTGTGATTG
ACAATGGATACAAGATCAAGACGATACGAAAACAAAGTGTGTACTTGATAATAGGTTCGGTAATAACCGAAACACTATAG
GATCAATATCAAGTATTATGGAGTTAACATACTTGTGTATTTTACTTAATTATAATAACAATTATAATGCAGAAAAAACA
AAGTAAAAGGCATAACAAGATTTTGTTAACGAGGAAACCGCAAATGCAGAAAAACCGCGGGACCTAATCCATTTTTGAAT
ACTCTCAGAATTAAGCCGCTATACAAAATCAAATACCAACTGCGTATAGTTGAGACCAAGCATACTACTCCTAGCTACTT
ATTTCCCTTAGAATCCCTGCGCCTTCGACTTCTAGAGTCACACACGTGAATAGAAATTCCTTTGGATCGTATTACAAACA
ACAAAGGAAGAATATTTTTTGTAACTACTCTAATCAATCTTGCTAGAAGATAAGATGAGTCGTTTACAAAGGTTCTTATG
TTTAATCTAATAAAATCCTTTGTCTGGTTAGATCAATCTATCCAATAACTACCGAAATATCAAGTTTAGATTCGCAGTCA
AACGATATACATCTCAAATAGAAACTATAGAAAATGCCGATCTCACGCAACTAATCAATCATATCTATCAAACATAAACT
GATTCTAGTTGGATACCAACCGATCAAGGTTTGTGCACTAAATCCACAAGATAGGAAAACTAATACGAATTCTTGTTCGT
CTTCAAAACGATATTGCCTTCAAATACCTACACAACAACACTTGAATCCTCTTGTAGAGTCTGTTAACAATGGATTATCA
CAAGATGTCTTTAGATCTAACAACAGTTCTAAATATCCAGTCGATACTTTGATCTAGTCTGAGTAAATCTTATATGAGAA
GAGAAGATTCTCAAGAATAAACAAACTAGGTGCAATTAAAGTTTCAACAACTGTTAGTCAATCAAATAAATAATAAAAAA
CTAATAACACTATAATTATCTAGTTTCTCACCAATGGTACTCATAGAGCTTCTTGATCCCACAAATGTCTTTAAACGAGC
GGTCTTAAGAGATATCACATAATTAAGATACTTTCCTCTCTTAATAGACGGCTCCACTAGAAACAATAAGAAATGAAGTT
TTCCTGGATCTTAGAATAGTTTGCTAGAAATGAAAAATTAGGTATTTATAAACCAAGGTTGTTTGGACAAGGCTTCGAGT
CTCCCTCAAGGTTTCGAGTCTCCCTCAAGGTTTCGAGTTTCTCTCTAGCATATTTTCTGCAAATGAGAGACATAACAGTT
GGTTAACAGTTGTGAATCCGAGCAACAGTTCTCAGGGTCGAATCTCCCTTTGCGCAATATTTTTTTGACTTATCAAAAAA
AAAAAAAAAGTTTGGACACCAAGGAATTTCCAAGACCGAAAATATTCTTAAGATATGCAATGAATGCCCAAATTCGGTTT
TTCTAATTCCAATAAATGCAGTCCAATATTTTCCGAAATCTCTCATAGAAAATCTCTAATTAGTAAATGCACATTGTTAG
AGCATTGCTCGGTTGAACCCACTAGCGTTGGTATGCCAAGTTAGTTGTCAATTTTAGTTTCCAAAATTCATTCTTGATTT
TGCATACTAAAGATAGTTTCGGACTAGATTAGGTCTAAGAAGTTGAATCGAAGCTATCCTTAAAGGATGAAGATTGAAGA
CTACAAGAAGACATCTATAAGTACTTCATAAACAAAGGTATGTGATTGATTTCATTTGTATTCTTGTTCAATTCTACCTT
TCTAATCTATCGAGATAAATGCTCACTCTATGGAACAATTCCTATGACGGTAAATGTACATTTATGTATATATACTTGAG
GTTATTTGATTCATGACTTTAGTGACAATAATCTTTATCCCTATAGAGGATCTCATGTTATAGGGAATGAGTTTATGAAT
TCAACGAGCCAAGAATCACTCAATTCCGAGTTATAACGATGAAGTTAGGAGTGATTTATTAAAGTAACAATTATAAGTGT
TGTTGTATTTGTTACAGTTCGTTAGTAGGAAACAATCCATGGACTGTTTGTAACGGTTCACGGACTTGGGCCCAATTACG
TGACTAGAAGTCTTTTTTAGTCAAGTTGGTGATGTTTCTTTATCTAGGCAAGTTAGCTATTACTCCAAACATGTTTGATT
ACCATATTAATTAAAGTGTTTGTGATTCCTTCCTAATTTAATTTGTGATTTATTCACATAAATACAATTTGCTAAATTAA
TTATTTATTTAATTATTTTGGCAAGAGTTGTAACTTAGGAAAGACTCCCACAATTAGGAGAGTCTTGAAAAAAAGGAAAA
TAGCTTTGCTTAGTTTTCAAGCTACCTTTCACTATAAAGAAAGGGTTCGTGAGTGCTACACGTTTTCATCCCCTTTGGAA
AATTGGTGTAAGCTCATAAGGTTGTTTTCCATGTCTTATGTTCTTTATGAACAAGAGTGAGATAAAAGTCTTTCTATTGG
GGATCACAAAGCCGAGTTGGGTTTAATTTTCGTGATTGATTATACAACTTGTAATCTAGTTTTTTCACCTCTTGTATATT
CTAAGGTTTTCTCTTCTGATATAAAACCATTCAAGAGTTGTTGATCATAAATCCTAGGTTTTGATAGATTTCAGTTTCCG
ATCGTATACCAACACTTGTTAGTCGAAATCGGAAGCTAGAAAGAAAACTTCGATTAAGGTATCTCGTAAAAATCCTTAAG
AAGTTTTAAACAAGATATCTCTAGATTTATCTAGTTGTTCTTGTTGTAGAATTATTAGGGTTTTCTTAACTTGGAAATTG
ATCTTTGGAATCACCCAAGTTCACTTACGAAAATCAGGTTCACGGACTTCTGATGAGTACGCATACTGATTGTAAGTTAA
AACCCTAATCTACAAGTTGGTTTTGGTTTCACTACTTTTTATTTGGTAGTTGTTCAAAACAAACACAAGATTTGCAAAAC
CTTGATTCACATCTAAAGGGAAATCAAACCGGTGTTTTGTGCAAACAAAATATCAAATCATATCAATCGTGTTGTTGTAT
CTTCTAAAGATAACCTTGAATTCTGCTAGAAGATTTGCGTGAAGAATTTCTAAAGAGAATCGGTATTCTGCTAGGAGTTC
TACAAGTGATGAAGTAGTTATTACATCTAGTCCGAATAGGTAGTAGGAATTTGGTGTAACAGCTTATAATCATTGTGTGT
TTATTCACGGACTAGGTCCAGGGTTTTTCTCCATTTGCGGTTCCTCGTTAACAAAATTTCTGGTGTCACGTGTTATTTCT
TTTCCACATTATATTGTTTATCTTTATAATTGAAATATCACGGAGTTGTGCATAAGTTCAATCAATTGGGAATCCAACCT
TTGGTTCTTGATTAAATTGATTGACACTTGGATATTGGTTTTTGATACGAGTCAAGTTATTTCTTATATTCAATCGGTCT
CGCAAATTCCTATTTGTTTGATTGCAGATTGAATTGAGAAATAGAGATATAACTCTTTGATATACATTTCTTAAGATTGA
GTCATTGTCTAGTTGATTATCTTGAAAGTATATTGGAGTTAGTCCATACAGATTGCAAAACGAATTATTGGGTGTGGTTG
TTAGACCCCCCGCTTTTTCACACATTACTAAGTTTTATTCTCTAGAGATATGCATTAATTGCAGGTAATTAAAGCATAAA
AACCAAAAACCTTAATTAAAAGATTCTTAATTATTTGATTCTGAGGATCGCCTTGAGTACCAAGGAATATCTTTGAACAA
TAAATGATAAGAGTTAATGCTCATGTTAAAATTATGTTGACATCTTTACACAACAAACCTAAATCCTAAAGTACACAAGT
TCATGAAGAAATGTAATTCATGGAAAATCGGATTTGCATCTTGGAATCGGTTTTACCACAATTAGAACAAGTTTAGAATA
GGTTCTACCGAATTCTAAGACTACTATGTGATCAGTCATACCAAGTCATAATGGTTAGTTGTGATCGGTCCTACCAAGTC
ACATACATGGTTCGGATCGGTTATACCAATCACAACCTGTGTATTGTTAGGTTAATTAGGGTATTAAGATTCATGTGTAT
TGTTTGATGTTTTTCAGGTAAGTATGATTATTGATTTATGCTAAGATACACCTAATTTTTTTTTACATTGATGCATGTTT
GATGTTTGCTTCAATTTGAACCTCAACCTCTACTGAATGGGTTATATGTAAAACCGATGTTGTATTCTTACATATTTCAA
ACTCTATGAAATGCAAAAAATGATCTTGTATTTTTTTCTTTGTTGATAGATTTTAATTCATGCTGATGAGAGTTCCTTAG
CCTTATTAGAATTATGTCTCATCTGAACTTGTACTTCATACTGATAATTAGAGATTTATGTGGCGGATGAGATTTTTTTC
TTTGCCTGATTTGATCTATTTATAAGACAATTCTTTCTAGGTTGCAGTTGTTATTCTTTATTTTGAGGTGTAATTTTTCT
TCCTGTTTGTGTTATAGTCTATATGAGTCTACAAAAATAACATATATAGATTTGTTAACAGCGTACCCTGTGAATTTTGA
CAAAATGCACATTAAGTGTTTGTGTGATTTACTTTAAAGATATGGGTTTTCTTAAATACTTGTGTTGTTATTGTCTTCCA
GTTGCATAATACTTAAAGTGTTTTCAGAACTGAAATTTATTAGGTCTGTTTGAACCCTGTATGACATGGTTTTCATCCAA
TATTGAAGCAAATCAAATCATATTCAAGTAACCCAATTTACTTTTACATATGTGCAGGTACTATTAAACATTCTACGGAA
AATGTAGCACCAATTGGTAAGAAACGTCAAGTTAGACCTACAGTGTGGGATCAATTTGATATGGAAGAGGCGCCTTCAAG
ATATGCAAGGTGTCGTTATTGTAATGCAAGATTTGCTCTTTGATCTTATGAAGAATGGTACCTCTGGGTTGATTGCTCAT
CTAAAGAGATATAGACTAATAGTTAATCAGATAAGAAATTGATTGAATGGGATCAATTTAATATGGAAGAGGCGCCTTCA
AGATATGCAAGGTGTCGTTATTGTAATGCAAGATTTTCTACTGATCTTATGAAGAATGGTACCTATGGGTTGATTGCCCA
TCTAAAGAGATATAGACTAATAGTTAATCAGATATGAAATTGATTGAAGTCTACTTTGTACTAGTATTAGTACATATTTG
AAATCTTAATGCCTTAAAAATTATGTTTGTAGCGAGTTAAGTTAAATCGGTTGCATGTTACTAGAAATTTTGGTGAAAAT
TTACTTGTCGGATATGCGAAACCGACTAAAATGAAAGTCTGTTTATAAAATGTGGTTAACCAAAACCTACAAATTTAAAA
CCGAAGCCGAGAGGTTCAAAACCGAGTGGAACCGAATAGGCTAAATGGTTTCATTGCTTTTCATTATTGGAAAACCGAGT
ACTTTGGTTTCGGTTTTGGTTTTGCCAATTACCAGGAAAACCGAACCATGTGCAACGCTAATCACAGGATCGGTTCTACC
TAAATATGGTACCTACTTGTGATCGGTCATACCAGTCACTAGGGTCGGTCATACCAATTACAAGGATCGGTCACACCAAT
TACGGAGGTGGTCTTACAGATTACAAGGATCGATCATACCATCTCATGGTGATTACTTAGGATCGTTTACACCCAGCAGG
TCATACCAAATCATAAGTCTAGGTATTGTGATTGGTTATACCAAGATACATAACCCGAGTTAAGATTGGTTATACCAACA
CACACATATTGGTCATCCAAAGAATATGCAATGAATATTTGGACCAAAATTATACCTATTGATTTCCCTTTCAATTCATG
AAACAAGTTCACAAACTTACTTCCTTTAAAAGATGTAAAACATTGTTTCTAGGATGAAATCTTCACCATACACCCATACA
CATAATCATAAAACTATGTACAAGATTATGTCGATGTCATATCTACGAAAAAGATAAGTGTTATACTTCGTAATCTAATT
CCTTACTACTATGATCATGTCTGTCCACTACAGTATTATATACAATATACACAGTATATACAACATAGCATGTTATGTTT
TCAATATAGCACGGCTTGACAGATACGTTAGGAATTGAAACAATTTCAAGTCAATATTACTAACCTCAAGTGGAAGGATG
ATGTCGTCGTTTTAGTTGTTACTTCTTACGATTCTTGGTCTTGGAGTAATAATTCTATGTCTCAACATTCCTAGACTTTC
TAGTCTAACCTAAACGAAGTTGACTATAGTATTTAATCAAGCGACTCTAGATGAGTTTCGATACTAAAATACGACAACCA
AAATTGACATACCAACTCTTGGTGAGTTCAACCGAGCTATGCTCTAACACATTTATCGTTCACCAAAGCTCTGTCTAATC
TTTATTCAATATTTTCATCATTTTGCCTATGGTTATTCCAGGTGAAAGTACAACCTGTAAATCCTAGATCCATAAGATTG
CACTTGTTAATTAACTTATTAAAAGTATTGGCCACATTTTTCTTAAAAGGATAACGACTTTGATTTTCTTCTTCATGAAG
AACAACATTTAAATCCCCTATGATTATCCAAGGTTTGTTTATTGTAGCAAACCATTTATTTTATGGTTTTCCAAGATTTG
GTTTCAAATTTATGTATGGACTCCCATAAAATAGGTGAGAGTCCAACTACTGTCATTTATATGATTCGTAATAGTAGCAT
TTAGTTAAAAGCATGGTCCTCTATTTTTATGTTAACATTATTTTTCCAAATGAGACAAAGACCTCTAACACTACGTCTAG
GAGAAACTAAAAATAGTTATGAACATTCACAATCTCATGATATTTCCCATCTCCTTATTTTCTTTGTTTAGTTTCGATAG
GAATATGATATACGGGTTTTCCTTATTTAAAGTATCTAGGAGACTGTTCCTGGTGTTTAATTTCCCTAGTCCTTGACAGT
TCAAAGCAATCATACTAATAGACTGCTAGAAGTATGATATTTCAGGATAGCTAAATTATACTAGCACAATACAATTTACT
ATGTCATGAGTACTACTTAAATATTTTAAAATTTTCTAAACTCCAATAGCTTGAGCAGTAGTTTACTGCTCTTGAAATAT
CAATTGGTATACATAGAAAACCACAAAAAAAAGATATGCAATTATGCGCGCACGAGAGATGGAATCATTAAACAAGAAAA
AATCCATTTTACAATAAGTAAAGCCTCAATACTTGTACGTAGGCTACAATATTGAATAACATATTGGATTAATGCTGGTG
AAAAGCGAATATATTGATTATTAATGATCTTAATAAGCGATGACATTTTTTTTTTGTTATAATCGATTTTTATCAGCTAG
GTTTTCTTTTTACATGAATATTAACGACAGGGTGGTTTTCGAGAATATTTACTTGGTATTTGTTGTATTTTACTTTGACT
GCATGTTAACTAGAATTCGATGATAATTCTTCCCTCCTCATATCCATTATATTATTTCCTACCTAATAACAGGACTCGTG
ATTTTGTTTACTCATTATAAATTGAACTTAATAATTAAATTTTGAGTTCTAGTTAAAAAAATCAAAGTTGTAATGAAAAC
CCGAAAAAAACCAAAAAAACGGTGGGACGGTTTTGGTTTCTCATATTATAAACCGAGCATAGTCTAGTTGGTTTTTGGTT
TTTCAGAAGAGACATTGGTTTGTGCCAAACCCAAACCCAAGCAAAACCAAACCACGAGCAACCCTTGTCAAGACACTTGA
AATGTTGCTTGGGTAGTCTTCTTTGGTGATTGTACACTTACGTATGTATATTTATAACCAAAGTCTGATTATTGAAATTT
AATCATTATAAGCTAAATTTTCTTATCCCATATCAGGACTCGAAAGAGCAATTTTTTTTTTTTTGTCACATATCAGGATA
TGGAAGAGCAAAAATTGTGCAGAAATATAGATATGCAAAGACATTAAATGTAGCAGTAGTTGCCAAGGCAAGTTGATTCA
GCAGCCAGAACGAGTTCCGGACAAGGTTGCGAGATATATACCAGATATGCCCATCTTAGTTCAATGATGCATCTTAGAAG
TTCTGGAAATGAACTTGGCATGAATGTTTTTTTAGAACTTGTCAAGTCAAACAACTCATTTTACTGGTTGCTTGCAGTAA
GACATCCAATTTAGGCGCAAGGTTTTGAAGGAAATGGTGGCGAAACACATTGCTCCAAGGGACAGATCAATCTGTTTTGA
GATTAATATCATGCCAATGCAAATTGGGAAATATGGATTCTGCAGCAGACGTCCCTTGAAGGGATAAATCAATTGAGTAT
TCCTACTGAGACAACTCATTACGGGGTTTTATAATTTTTGCAAGACCGGGCAACATGATACAACCATTGTGTTTGTGGAA
AACGTATTAAGAGAGCGATCCTCTTGAACCCAATAACCCAAAAAATGATTCGAGTATCTTTAGAACTACGGGCTCATTGG
AAAGCAGAAACATTTATCCTACAGTTACTGAAAAAAAGATATCTAGTTTCCTATTGTTGTTTTGCTCAATGGCTGTCCTG
GTAGCTATTTCAAGCCTACTAGAGGTCTTACGCAAGTGGATCCTCTTTCCCCTTACTTATTTATAATATGTATGGATATT
TTCTCCAGAATGCTTATAAATAGTAAGTATGAGTTTATCTACCTTTAACTATCATCGTCCCCTACTCAGAGTCACTTGAC
TATCAATTTTAACCTTATGATCTATAGTGAAGAAACCCAATCCCCCGTGGACATAGGCATTAGTGCTTAGAACCACGTAA
ATCATTGTCTTATTTACATTCCACACTTATGATTTTGGTTTATCTCTTTTAAACATCGTTTTAGTCATCATAGGTGCATC
TGCAACAATAAGCAGAGTCGAGACCATGACGAGCCTCAGGCTCAGAGTTTCCAGTGAGAGTTGGGAGCCAATTCATAGTC
ATTTCGTTCATTATTGTATTTCATCATTGCTGCGAACATTGATTGTGGACACGATGCTACCATCGTTACTTCTGTGTTCA
CAATTTGGCGCTAGAAAGCGGGACTCTTACGTCCCGTGTAAAGATTTATCTTTCCTTGTGAACTCTTTTTATCGTTCAAT
ACTGTTTTTTAGTACATATTTTGGGTGAGAAACCAGCAAAAAAATATCAGATTTAAAAGGATTTTGGGTGAAACAGAGGC
TTTTCATTATAAAAACCAACGGATCTGAGAGATCGACTCAAAATACTAGACAAAAAATCGGATTTGTTACCAAGAAAAAA
AATGTTCGGATCCATATTTTTGTTTATAAAAACCCTTGGATCTATTTCTCTTGCAAAAGGTCCTTAAATCTACCTCTAGA
TCTGCATTCTCCCTTCGGCAGATCTGTAATATGGTTTTGTTTTGGCTCGCGCCTAACAAAAAAGTACCTTCGATTTTTCT
TACATTACCGCTATCCTTGTGACTAACAAAACACACGTGGTTATGCTTTCTCTGCCAACTGTTTATTCTTGCAGAACATG
GATAAGACAAAGGATATGAGAAAGGCCAAGGAAGCGTCAAAGGAAACACCAAGGACCACACCAGTCGTAACACGCAGCAA
GCAAAAGGGTGAAAAGCTCAAAGTAGCAAGCAAAAGGATGGATGGAGCCAAAAGTACCACACCCATAGATGCCAATGCAA
TAGTAGCGGCGACCCTCAAAGCTGCAGCAGCCGAAGCCGAAACCTCCAAAGCAGCAGCAGCAACAACAACCAGAATGAAT
GAACAACGAGAAGGGGTTGCGAAATCAACGATGCAGCAACCTGTCTATGGAATGCCACTCACTGACGAGAAAAAGCAACC
ACTACTGACTACCCATCCCCTGTTAATGGCAAACCAGCTGGCACCACAACCTATGGAGCTTCAGGTCTTGCCAACCGATC
CACCGATCCCTCTGATCCAGACTGTATATGAAGATCATATTATAGCCGCTGGTGGACAAGCACAGATAGGAACTCCGAAC
CAAGGATCAAACCATTCCATCCAGCTAGCAGCAGAGCTCGAAGAGTTGAAAAGGAATCAGAAGATATATGCAGATGTTGT
AGCGCTACTTGCATGAGAGAACCAAGAGCTCAAGGATAAGATCGCCCACAATGCCGAAGTAGAGAACATACATGATGAGG
CGAATTCCAAGGAACCACAGCCGAACCATGACCGAAGGATGGTAGTGGCCAACATCAACAACCCCGAACCACTGAACCGA
CGTATGGCAGAAAGGAACAGATTGTCCGATCCCGATTACGCGCCCGAAGATTCAGACTACTTCGATAGTGATAACCGAAG
AGAGGGACGATCATCCATGAGAGACGAGGCAAGGAGGAGGAAGATTAGAGGACCACTGATCGCACGTCTGGCAAGAGCCC
TCATTCCACAAAAGTGTTCCATCCCAGCGTTTGAATGTTACGACGGATCTAGCGACACCGTAGCTCACCTTCGGTATTAC
AACCGAACTGTGGCCCGATGGGACCGAGACGATGTGGTCCTCTGCAGATACTTCCCCTAAAGTTTGAAAGGATCGACATT
ATCTTGCTTTGACAACCTGATGCCTAATTCCATTGATTCCTACAGTCGACTCACAAAGATATTCTTGGAAACTTACATGT
ATAACAAGACCGTCAACGCAGGAATGTACAAGCTCTTCTCACTAGCGGTCGCCTTCAAAGAAACAATCAGAGAGTACACA
GATAGGTGGCACAAGATCTGTCAAGCGATAGGGAATGTAGACCCGGTAATTAGCAACAATTGTTACAAGCGGGGATTGGA
TAGGATGAGCCCATTGTTCTTTGAGATTCATGGAAGTATTCCCACTACTGAAAGAGATCTCCGGGTAATCATCGAAAAGC
ACGCCAGGCTTGAGGAGATCCAGCGGGACAACCCTAGAGCGCAGATGCAGAAATCTCATCATACAAATTTGGTAGAGCAA
GATAACGGCTCCAAAAGGACAAATTCAACCGAGCGCCTCAACGAAGATAAGAGAGGACGAAGAGATGATTATTGACGCAA
CGATCAAAAGTTCGAAGATCAAGTTTAGGCGAAGCTCAACACAAGATATGTTCGTATTTTGATAGAAATCAAGGATCACA
CCAATCTCGAATGGCCATGGTCAAAGGGAAAACAACCACCGCGATCGGAGAAATCAAGGGGTTACTGTGAATACCATTGC
TTCCACGGTCACCAGACAGAGAAGTGCAAAAACCTCAAAATAATGATCCGAAACTAATAGATGTTGGAGATCTCAAACAA
TATGTTCTAAAGCCACATGACAAGAAGAAAAAACACATCGGAACAAGTAAGTCCACCTACCAGAAATGATCGATTGATCA
ACACCATTTCTTGCTCGGAGCCTTGCGGCCCATCACTAAATGACCAGATCTGGAAAAGGTTGAGAAAAAAATTCGAGTAC
TATTGCGAGCTATACAAGATCGATGGAGAGGAGGTAGATGGACACGAATATTGGATGAATACACCGCTAACTTTTTCTGC
CGATGACGTTGAAGAAGATATGGTAGACCATAACGACCCTCTGGTGCTCACACTACCTGTCTCAGGGTGGAATATAAATA
AGATTTTGATCGACGGAGGGAGTTCAGTCAACGTTTTGTTCTATGATACCTTCAAGCAAATGAAATTAAATGACGAGCAA
GTGATGTCTTCTTATTACACTATTTATGGATTCAACGGGGTAGCCACGAAGCCCTTAGGGGATATTGTCTTGGAAGTTAA
AGACGGACCAATAAAGGTCAGCACCAGGTTCAGCGTAGTAGATGCACCGTCCCCCTATAATTCCATCATCGGACGAAGAT
GGGTGCACAAACTCAAAGGAGTAGCTGCCACGTACCACCAATACCTTAGATTTCCAACACCCGAAGGGGAAATGAAGATC
AAAGGTGATCACGTTACAACACGGGAATGTCAGGCTCAGCAAAATAAACTAAACGACGAGCAGGAAGAGCGGCGCAAGGC
CCGAATGGGCGAAAACAAAGCAGCGGCCAAAGACAATGCGATCGACCTGTATCTTGAAAAAATCTCAGGGAAAAGCCTAA
CTAAGAGTAGTACCGTTCTAACTACCGAAGCAGGCACTTCAGGGGTAAAGGAGGTTAAAGAGTCCACCAAATAGAAATTA
AAGAACGTTTCTCTCCTAGGGAACCGAAGCCTACATTCACGCCGGTAGAGCCCACCAAGAAGATCAACATAGGAACAGAA
GAAGATCCTAAGATGATTAAGATAGGGACTCTGATGGATAAAGGCGAGAAGAAGCACTAATCAAACTTCTCAAGGAGTAC
ACGGATATTTTCGTATGGAAGTTAGGAGATATGCCAGGAATCGATCCCAAGATCATACATCACGAACTTCGGATAAAGCC
AGGCACAAGCCCCTTCAGGCAGAAATTACGCAAAATAGCACCAGAATATCATCAAGCGGTCGAAAAAGAGCTTAACAAAC
TTATGGAAGCAGGATTCATGAGAGAAGTTAGGTACCCCACATGGATTTCGAACATGGTCATTGTTCCAAAGAAGAATGGT
GGGGTAAGGATATGCATCAACTTCACAAATCTCAACAAAGCATTCCCGAAGGATAGCTACCCGCTCCCAAGCATCGATCA
ATTGGTGGACGCCATAGAAGGACGGGGAAGAGCTATCATTCATGGATGGATACTGGTTACAATCAAATAGCCCTAGCAGA
AGAAGATCAACAACACACAATATTCTTTACTCCACACGGACTCCATGCTACACTCGCATGCCCTTCGGACGAGAGGAATG
CGGGAAACATACCATAAGATAGTTGATGCAATCTTCAAGCCATGAATTGGGAAAACCTTAGAGGTCTATGTTGATGATAT
GCTCGTAAAAAGTAAGCTGCGCAAGGATCACCTCCAGGACTTGAAAGATATCTTCAGTGAAATGAAGAAATATATCATGA
AAGTAAACCCGGAAAAGTGCACCTTCGGCGTCACATCAGGAAAGTTCCTCAGATATTTGGTGACGAATAGGGGCATCGAA
GTTAATCCCGCTAAAATCCAAGCCATCGTAGAGATGACATCCCCAAAGAATTTGAAGGAAGTCCAAAAACTCAACGGATC
CATAGCGGCACTCGGGAGATTCATCGCTAGATCATCGGACAAATAAAAACACTTCTTCAACATCCTCAAGAAAGAGAACA
AGTTTGCATGGACCGCTGAGTGTGAAGAAGCTTTCCAGAAGATCAAAGAATACTTGGCAACGATCCCGATCCTCCAAAAA
TAGGAACCCGATGAGTTGCTGGAATTATATATAGCTGCAACCGAAAATGCTGTTAGTGTTGTATGTCATGTGCCTCATGT
GAAGAGACTGCCCCATATCCTGTAAGTGTCAGTAATTAATATTAGTTGTTGGTGGTAGTGTTTAGCTTAATAATAGGTGT
ATTTATCAGTTGTATGGGATGGGTTAGATTTAGCCATCTGTGATGGTAGTAGCCGTTAGATGCAGGGCAGGGAAGCTTAG
TTTTATAAGCTAATTGTTCTGTAATGAAAACTCATGAAAATTATTAATCAAAATATCGATTTATCGATTTAGGCTGTGTT
CTTCGGAACCATAGAAACTTGGTTCTTTGAATCAAGTGGTTACTATCCTCATCTTGTCATTGTACATCTCGATACATGAC
TGTATTATTTGTGAATCTATGATCTAGCGATGGGTTATACGAAACTTGGTGCATAATTGTTAGGATCGAAAATATATTTG
TCTACTTATTTGATATTTCCATGCTTGGGTTAAATCCTTTGATGGGTTATGCTTAGAATAGCCAGATATTATTTGTGAAT
CTATATTTAGTTTTGCATAACTTTCTCGCTAATGCAATTTGATGGTTCATGCTTTGGTTTAATCTTTTGATGTGCCATAC
TTAGGGTGTCCTAGCGATATTTGCGACTCTAATACATATAATAGGTGATGTCGATAGAACGAACGATAAATAAATATTCA
TGAATTATGTTTCATTTCAGTAACTGAATAGAAATAATGGTGGATACTAAAAACCCTGGTTCGCGACTTTGTATTGGATT
CATTCTATTAGTTTAGTTCATTTTCTTCGATCTTTTTATTATTTTCTAAAAATCCAAAAACATCATTTGTGGTTAGTTAA
TTAGAGATATTGGTTACATTATTTTCACCGCTCCCTGTGGGTTCGACTCGTACTTTCCTCTCGTCTACTAGTTAGACACC
GTGCGATTGCGATTATTATATATAGGGTTTCCCGAAATCCTATCAATTTTTGACGTGGTTGTGGTTAGACTTTTGAGGTG
TCCCAATGATATTTGCGAATCTAATAAATATAATAGGTGATGTCGATAGAACAAGGGAGAATGATTGGCAGCAACAAGAC
ATGGTCTTTGTGGATTGATGGAAGTTTGAGTCGGGCAGTGAGACGAAGAATTGAGATGCTGGTGTTTGGCCTGACATGAA
AGACCAATTGACGGACTGAAAACCGAGAAGGATTGAATCAGTTGCAGTTGCAGGAAGTGGTGATTTCATGGACAAAATGA
ATCAATTAGGTTCGAGTTATTGAGATAATGAATGCATGGATGATTGCAGATGGTGGCTGTATACGTAAAGCTTCCAAGTT
TCAAGGAAATGACAGTGAAAGCTTCCATGCAATCTGATTATGAGTGATAAAATAGTGAAGAACTGGTGATCAAACTGCCT
TGGTTTTGGGTTGTGTACGAGAAGATGGAAATATAATGGAAAATGAGTGATGGAGCTGTTGATCTCAATGGAACGACAGT
TGAAGGAAATGCTAGAAGATAACGAAAGGAAGATGTTGTTTGGAGTTAAGTACGGATGGCAATTGGTCATGGTGGAGCTT
GAACTCGGATGGATTTCGGAAGCTGGAGCTACTAGACCCGAATGGACTGGGCCTTGGCAGATGTTGCTAAGGCTTAGTTG
AACTCTTGGCAGCATATATATTACGAAAAGAGAAAAATAAGGAAGGGGAGACGAAAAGAAAAAGCTGCGGCTACAAAGCC
GAGAGCTGTGGAGAAGAAGACGATTTGAAGTTCCATTATCTCTATTCCGTTTCGATTTATGAGTGATTTTATTTTACATG
TTTATGGCTTTTGAGAAAGCCATGTTTTGCTAAATTTATATAACTAAGGTTTTTATGTTGAAACTACATGGGTTTAGGCT
TATTTGGATTGATTATATAGCAATAGACCATTATGATATGAATGAATTAATCTTTGAATATTGCTTATCGATTTATTGAA
AATGAGTTGTTGCTTCACCGGTTTCTTATAACCTTTGTTCGTAATTGTTAGGTTCAAGAATATATTTGTCTCATTATTTG
ATATTCCATGCTTGGTAATTTCTTTGATGGATTATGCTTAGAAGAGCCATATTATATTTGTGAATCAATATTTTAGTTTC
GTATAACTTTATCGCTGATGCAATTTGATGGTGCATGCTTGGTTTTATTCTTTGATGCCCATGCTTAGAGTATACCAGTG
ACATTTGTGACTCTAATACATATAATAGGTGATTCCAATTAAGCAAACAATAAATATATATTCGAATTATGTTTCATTTG
GTGATTAAATAAAAGTAGTAGTGGATATCATAAAACCCTGGTTACCGACTCTCGCATCTTGGTTACATCTTTATTATTTT
AGTTTTGTAATTTTATTTACCAATTCTTAAAACTTCTGAAATATTGATTTGATTGGTTACTCTTTGGTATTAGTTAGTAG
TAGTATTTTCACACTTCTCGTGGGAACGACCTATACTTTCCATTGTTCTACTAGTTAGACACTGTGCACTTGCAGTATAT
TTTATTGTAGGTTTCCGAGTGTTGATTTTGGTTTTCAGTTTAGGGCTAAAATCGTGAAACCATGTATTTAATACGCTGTC
ATCCTACAAAGGAACAAACGCCATTTGAAAGTGATGAGTGCATAAACCTCCTCCCTTACGTATGTATTGAGAAATTCAAC
ATATTTATGAAATTTATCCAGAATGGTGCATGAAAGCAACAATCCCGGATATTATTCACTCCACACGGACTCTACTACTA
CACTCGCATGCCCTTCGGACAGAGGAATGCAGGGAAACATACCATAAGATGGTTGATGCAATCTTCAACCCATGGATTGG
GAAAACCTTAGAGGTCTATGTTGATGATATGCTCGTAAAAAAAGTAAGCTGCGCAAGGATCACCTCCAACACTTGAAAGA
TATCTTGGCGGAATGAAGAAATATATCATGAAAGTAAACAGGAAAAGTGCACCTTCGGCGTCACATCGGGGAAAGTTCCT
CGGATATTTGGTGACGAATAGGGGCATCGAAGTTAATCCCGCTAAAATCCAAGCCATCGTAGAGATGCCATCCCCAAAGA
ATTTGAAGGAAGTCCAAAAACTCAACGGATCCATAGCGGCACTCGGGAGATTCATCGCTAGATCATCGGACAAATAAAAA
CACTTCTTCAACATCCTCAAGAAAGAGAACAAGTTTGCATGGACGGCGAGTGTGAAGAAGCTTTCCGTAAGATCAAAGAA
TACTTGGCAACGATCCCGATCCTCCAAAACCGGAACCCGATGAGTTCTTTGGCATTATATATAGCTGCAACCGAAAATGC
TGTTAGTGTTGTATGTCATGTGCCTCATGTGAAGAGACTGCCCCATATCCTGTAAGTGTCAGTAATTAATATTAGTTGTT
GGTGGTAGTGTTTAGCTTAATAATAGGTGTATTTATCAGTTGTATGGGATGGGTTAGATTTAGCCATCCTGTGATTGTAG
TAGCCGTTAGATGCAAAGGCAGTGGAAGCTTAGTTTTATAAGCTAATTGTTCTCAGTAATGAAAACTCATGAAAATTATT
AATCAAAATATCGATTTATCGATTTAGGTCGTGTTCTTCGGAACCATAGAAACTTGGTTCTTTGAATCAAGTGGTTACTA
TCCTCATCTTGTCATTGTACATCTCGATACATGACTGTATTATTTGTGAATCTATGATCTAGCGATGGGTTATACGAAAC
TTGGTGCATAATTGTTAGGATCGAAAATATATTTGTCTACTTATTTGATATTTCCATGCTTGGGTTAAATCCTTTGATGG
GTTATGCTTAGAATAGCCAGGTATTATTTGTGAATCTATATTTAGTTTTGCATAACTTTCTCGCTAATGCAATTTGATGG
TTCATGCTTTGGTTTAATCTTTTGATGTGCCATACTTAGGGTGTCCTAGCGATATTTGCGACTCTAATACATATAATAGG
TGATGTCGATAGAACGAACGATAAATAAATATTCATGAATTATGTTTCATTTCAGTAACTGAATAGAAATAATGGTGGAT
ACTAAAAACCCTGGTTCGCGACTTTGTATTGGATTCATTCTATTAGTTTAGTTCATTTTCTTCGATCTTTTTATTATTTT
CTAAAAATCCAAAAACATCATTTGTGGTTAGTTAATTAGAGATATTGGTTACATTATTTTCACCGCTCCCTGTGGGTTCG
ACTCGTACTTTCCTCTGTCTACTAGTTAGACACCGTGCGATTGCAGTTATTATATATAGGGTTTCCCGAAATCCTATCAA
TTTTTGACGTGGTTGTGGTTAGACTTTTGAGGTGTCCCAATGATATTTGCGAATCTAATAAATATAATAGGTGATGTCGA
TAGAACAAGGGAGAATGATTGGCAGCAACAAGACATGGTGCTGTGGATTGATGGAAGTTTGAGCTGGGCAGCTGAGACGA
AGAATTGAGATGCTGGTGTTTGGCCTGACATGAAAGACCAATTGACGGACTGAAAACCGAGAAGGATTGAATCAGTTGCA
GTTGCAGGAAGTGGTGATTTCATGGACAAAATGAATCAATTAGGTTCGAGTTATTGAGATAATGAATGCATGGATGATTG
CAGATGGTGGCTGTATACGTAAAGCTTCCAAGTTTCAAGGAAATGACAGTGAAAGCTTCCATGCAATCTGATTATGAGTG
ATAAAATAGTGAAGAACTGGTGATCAAACTGCCTTGGTTTTGGGTTGTGTACGAGAAGATGGAAATATAATGGAAAATGA
GTGATGGAGCTGTTGATCTCAATGGAACGACAGTTGAAGGAAATGCTAGAAGATAACGAAAGGAAGATGTTGTTTGGAGT
TAAGTACGGATGGCAATTGGTCATGGTGGAGCTTGAACTCGGATGGATTTGAAGTTTGGAGCTACTAGACCCGAATGGAC
CGGGCCTTGGCAGATGTTGCTAAGGCTTAGTTGAACTCTTGGCAGCATATATATTACGAAAAGAGAAAAATAAGGAAGGG
GAGACGAAAAGAAAAAGCTGCGGCTACAAAGCCGAGAGCTGTGGAGAAGAAGACGGTTTGAAGTTCCATTATCTCTATTC
CGTTTCGATTTATGAGTGATTTTATTTTACATGTTTATGGCTTTTGAGAAAGCCATGTTTTGCTAAATTTATATAACTAA
GGTTTTTATGTTGAAACTACATGGGTTTAGGCTTATTTGGATTGATTATATAGCAATAGACCATTATGATATGAATGAAT
TAATCTTTGAATATTGCTTATCGATTTATTGAAAATGAGTTGTTGCTTCACCGGTTTCTTATAACCTTTGTTCGTAATTG
TTAGGTTCAAGAATATATTTGTCTCATTATTTGATATTCCATGCTTGGTAATTTCTTTGATGGATTATGCTTAGAAGAGC
CAGATTATATTTGTGAATCAATATTTTAGTTTCGTATAACTTTATCATCGATGCAATTTGATGGTGCATGCTTGGTTTTA
TTCTTTGATGCCCATGCTTAGAGTATACCAGTGACATTTGTGACTCTAATACATATAATAGGTGATTCCAATTAAGCAAA
CAATAAATATATATTCAGAATTATGTTTCATTTCAGTGATTAAATAAAAGTAGTAGTGGATATCATAAAACCCTGGTTAC
CGACTCTCGCATCTTGGTTACATCTTTATTATTTTAGTTTTGTAATTTTATTTACCAATTCTTAAAACTTCTGAAATATT
GATTTGATTGGTTACTCTTTGGTATTAGTTAGTAGTAGTATTTTCACACTTCTCGTGGGAACGACCTATACTTTCCATTG
TTCTACTAGTTAGACACCGTGCACTTGCAAAGATATTTTATTGTAGGTTTCCGAGTGTTGATTTTGGTTTTCAGTTTAGG
GCTAAAATCGTGAAACCATGTATTTAATACGCTGTCATCCTACAAAGGAACAAACGCCATTTGAAAGTGATGAGTGCATA
AACCTCCTCCCTTACGTATGTATTGAGAAATTCAACATATTTATGAAATTTATCCAGAATGGTGCATGAAAGCAACAATC
CCAGATATTATTCACTCCACACGGACTCTACTACTACACTCGCATGCCCTTCGGACAGAGGAATGCAAGGGAAACATACC
ATAAGATGGTTGATGCAATCTTCAACCCATGGATTGGGAAAACCTTAGAGGTCTATGTTGATGATATGCTCGTAAAAAGT
AAGCTGCGCAAGGATCACCTCCAACACTTGAAAGATATCTTCAGCGGAATGAAGAAATATAGCATGAAAGTAAACCCGGA
AAAGTGCACCTTCGGTGTCACACCAGGAAAGTTCCTCGGATATTTGCTGACGAATAGGGGCATCGAAGTTGATCCCGCTA
AAGTCCAAGCCATCGTAGAGATGCCATCCCCAAAGAATTTGAAGGAAGTCCAAAAACTCAACGGATCCATAGCGGCACTC
GGGAGATTCATCGCTAGATCATCGGACAAATGAAAACACTTCTTCAACATCCTCAAGAAAGAGAACAAGTTTGCATGGAC
CACTGAGTGTGAAGAAGCTTTCCAGAAGATCAAAGAATACTTGGCAACGATCCCGATCCTCCAAAAACCGGAACCCGATG
AGGTGCTGGCATTATATATAGTTGCAACCGAAGATGCAATTAGTGTTGTATGTCATGTGCCTCATGTGAAGAGAGTGCCC
CCATATTCTGTTAGTGTCAGTAATTAGTATTTGTTGGTGGTAGTGTTTAACTTAATAATAAGTGTATTTATCAGTTGTAT
GGGATGGGTTAGATTTAGCCATCTGTGCTGGTAGTAGCCGTTAGATGCAGGGCAGGGAAGCTTAGTTTTATAAGCTAATT
GTTCTGTAATGAAAACTCATGAAAATTATTAATCAAAATATCGATTTAGGTTGTGTTCTTCGGAACCATAGAAACTTGGT
TCTCTGAATCAAGTGGTTACTATCCTCATCTTGTCATTGTACATCTCGGTACATGACTGTAAGGACCCTCAAGCTCGTCA
ACGCTATTGGACCGGTCAAGTGAAGAATTAGCCGATAATGACTCAATTAGTTTAACACAACCGTTAATTAATAAGAATTA
ATCTAACAACGATCTAGATATGAAAATAGTACTATTGGATATATATCTCGAAAAGTTATGCGAAGTGGACTACTCGAACG
TGTCATTCAGACATCGGACGAAGAAGATATTTGTTATTTTAGGAGAAGGGTAAAATGGTCATTTTAAATAAAGTATTATC
AAGGAATCCAGCTTTTCTTCCCAGGGCACCCTCTGTGGATAAACTGCAATTCGATAAGGTCGAGGATTTTCTATTGATTT
TTGTTAAAGGGAGAGCAAAAATGGATCTGAGGAGAGCAAAAATCGTAGTTAACTCGCGAGTTAAAACCTTTTCGATATAT
TTTTCTAACTCGGACAATAATATCCTCCTAAATACATCCACTAACCGTACATAATCCACAAGCACCCACGACTTCCACCA
GCAACCCCACCGCCAACACCTAAACAGTTGAATCTAAGGGAAACCATTAAAACTATGGTAGGGTGTTAAAAATCAAGATA
ATCTTGACGGTAAAACAATTAACAAAGTCGTGATGAAATCAACGAGAAACTGAACAGATTTCATAAGAAAAATTGGGGGA
AATTTTGTGACAGTAGCGATCCATTGTTCAACAAAAAAAATTGAGGTGATCATCAAGATATACAAAAAAAAAAATCACAC
GACCAGCTAAGATTGCTGCTTGATCTTTTAGTATGAAATTACATACTATGATTACCATGATGACTAATAATACTAGTAAA
AGTTTGTGCCTATATATTTTTCTATTTCTCATTCATTTTCTTTTCTTCTTCTTTCTTCTCTGTTCTTCATCTCTTTCCTC
TGTTCTTCACGCTCGTGATTCTGTGAGAGGGTTTGGGTGTTTTGAGATCGGAAACTTAAGGGAAAGCTTTAAGAGTTGAT
CGTTGGTGTGATGTTGTGGTTGTTCGCGGGATGAAGATGGTAGAGTTGTTTCTATATAGCGAAGATAAGATTTCTGAAGT
TAGGGTTTCTGTCAAATTGGGAAGAGAATCGAGATGTTGATGGATGAAGAAGAAAAGGGTTGTTGTTAAATAAACAAAGT
AAAGTTTCGGTAACAGTGAATCGAAGAACTAGGGTTTCTCAGTGGATTGTTTAGAGGTTCGATTAATGATGAATAAGAAA
CTATTGATGGTGTTGAGGAAAAGACATTTGAAGAGAACTGGATGGTGCTTCATTAAATTGATTTGAGGTAATTGTTCTTT
TCTGTGAATTTTGTGAAGTTATGCAGTTCTGTTATTGAATTCATGGATTTGTATATAGACGGTGAATTGAGATGGAATTA
CGAATGTTTAGGGTGTATCTTGAACTACAAAAAAATAAAGATGATGCAGGGATTGAATTGTGTTTTAGAATTGTTATCGA
GATGAGTGGAAGGGAAGAAGATTTGGTGATCTGAAGTTAAGATCATGTATGTGTTGTTAATGTCAATGCTTAGAAATGGA
ATTGTTAGTGTTAGTATTCATAGGTGTAATACTAGATGGAGTTGCAGTTGAGTGGAGAAGATGAGGTTGTGCTATCGTTT
GTGTTTGAGAATTTGTGGAAATGGAAGTGGAAATCGAGTATCTGGTGGAGGTATAATTGCAGGTAGTGGTTCTGAAATAG
TGAAGCTGAGTTATGAAGGTGGGATTGGGACTCTCAAGTGAAATATGGTGGTGTTGTTGTGTTGCTGATGGCATAAAGTT
AGTGGTGCAAAGGATTGGTAATTTAGAGTTGAAGTTGCAGGGGATATGAGTGAATTTAGTTTAAATGAATGAGTTATGAA
GGTGTATGAGTTTGTTTTGCCAGTCACAGGACTTGGAAAAAGTATATGATGTGGTATGAATGTAATGGGATTATGGGAAC
AGATTGTAATTAGGGTAATTGCAGGCCTGAAGTCATTGAGCTTTGACGTTGAGAGTTAGGCGAGTGTAAGGCTTTGCAGA
GAGGATGAATTAGTATTAGTTGTTGTTAGTGTTGCTGTAAAATCTTGGAACTGCATTCTCATGTAGGCTCTATTGTGATT
ATGAAATAATCTTGTAGTTATTTGGTAGAATTGAATTTGTAATAGAGTTTTGGATTTGTGTTATATGTTGTTGAGACACC
ATTATGGTGCGTCTCAAGTTTTGGCCTGTGCAATGGCCTTGGCCAGATTGCATTCAGTTTAGCTGATTGAATCTGTTTTA
GCCAAGTTGTAACCCCAGTCAGTCGTCTGACTCGTCTGACTCGGTTTGTCTGACTGAGTTGACTCTAAATCAGCCGACTT
TGACCGATTCATGTTTGACTCAGTGGACCGTTTGTCTTGACCATTTACCCAGGACTTTGACCTTGGACTTGACCAGACTT
TGACCTGGACTTAGATGTTGACTGTTAGTCGACTCCTCTGACCAAACATTGACCGTTAGTTGACCAGTTAGACCGGACCT
TAGATTAATGGGCCAGAATAGAGGACTTGGGCTTAGGACTAGTTTTATTAATTAGATGTTTTGGACCGTTTATGGTCTGA
ACTAGCATTTGACTCCTTCTACAAAGTTGTAGATTTTCATAAGACTTATTAATGGCCTTAGAACCAGTAGATAGACTTGT
ATGATTCTTGTGTAAACCATTTTGACTAGATTGTTAGAGTTCTTGTGTGATTAATAGTTAGTTATTAACAACGATCGAAT
CAAAGGATGAACCAGTGGATCGTGGATCTCGAGGTAGGCGAGGCTTGTCATCAAAAGAGGTGGGAATACTTTTAACTCTT
TTGAAACCATTGTTGTTTCTTTTACAAAAGTTTATGTTTAACAAACTCATGTATTGTCATGCATGTGCTTTTCATGCATT
GTTTAGTTTGTATTATGATTGTTCTTTTAATTCTTTGAATCTTTCCATGAATTGGAAAGGACTTGTAATGTATGTCATTA
TGAATTGTTATGGGAAATAAGAATTTCCACTTGTGGTATATAGGATACACTCCTTCACATTTATACCTACATGAATTCAG
CTTTTATGCATATTACGTGTGGAACAACCTGGCATGAATATATTATTAGGTGTGGAACAACCCGGCATCACTATTATACA
TTGCTTGACGAAGGAGTTTGTCCATATACATGTTTGTGCATTTCCAGTGACTTAGTCACTTTGATGTTTGGCAAAACATG
TATTGTTTTTCCAAATCTTGCTCATGATTTCTTTAAAGTTAAATGTTATTCCTGCTGGGCACCCCTTTTAGGGATGATGT
GCTCACCCATTCCCACTTTCAGTTTTCAGAGACAGATCAGAGTTGTGCAGCGAAAGATTCGAGGAGTTGACTCTGTTAAT
TAGTTAACTTCTGCTATGTTTATTATGTTATTCTGTTTGTAAACCAAATGACTATTATATATGTATCATTTGAGAGGAGT
TTTGTATATATATATTCCCGAGCGGGGATAGTTTTGGGTTAGGTTTTGTAGCAGTTTTCTTAATTGAATGTTTAAGTAAA
TGATTTAGATTCTTAGTGCCTCTTTAATTAGTTAATCTCTTGGATTAGTCAGCTGCTAGCTTAGGGGGCTCTATAATGAC
AATTGGTATCAGATTCATTCGATCCATGGAGGTATTCACTGAAACTCATCAACATCAACAGATATCTGAAATTCAGACTT
TATCAAGCGAAAAATGGGTACAAATGAATGGAAAATTGGTACCAATATTGAAATTGGAAAGGTTAGCAAGTGATGAATTT
GACACTTGCTTTTCGTGGTATCTGTTTTATTTGATGAACAAGAACTGTGTAAATCCAGAGGACGACTTTCGAAGGTGGGG
CAATTTTTTAGACATAGCGGAGAAGAAATTGGATCAGATCATGTGTTTATCTCATCAACCTCCTCGCAGAGTGAAAACTG
CTTCTATAGTTAGTGATGAATTTTCAGAATCAGAGTTGATTCCTTCTTATTTCTTCGAAGAAGTTTTAACTGTGGATAAC
TCAATTCCTTCCATTTGTCAATAAAGCAGATGGTTCTCTCAATTTAGGGTCAAATGAATTCCAAATCGGAAAAGTCCAGC
AGTTCCAAAATAATGTCGTGAATGGGTTCGACAGGAAAAACCAGATCAAATTGGGTGAGCACTCTTCCATTATTCTCAAT
TCTTCTCGTAGCATATTTAATCCAGGAAAGGATTCCAAACTCATTAAACGTTTAACACATGGAATTTATGTTCCATAAAA
AGAACGTTTCACCATAAACTCCCTTTATTTACTAGCGGCTTCATCCTTATGACACTTCCTTATGACGGACGTAGTGTACG
TCGCGCGCTGTAAAACGCCAAACCAATACCCAAAGAGGATCCCCCAGTTTGTGATATGTGTTGATGTCTTGAATGTTTTT
GTGGAAAACATGTAGCATGTTGTTGTTGCCTGGATGGGGAGACTTGCTAGCTTGGTGACCTTCGACGGTCGAGATTTTGC
ATCTCAAGAGGAAAGATAGCCGTTGATCGTTGCACGCTTTTGTTTTGGTAGCCGCGTAGGGAAGGCCAGCATGGTGGCGC
GGCTAGGTTGGCATGATACTGGCATGGTATGGTTTGGCGTGGCCAAACTTAGGTTTTCGGGCCATAGGTTACCATGCGTC
GTTTGGTAACCTTGGATGGCTAGGATTTGCTCCTGGGATTGAAGGGGGACCGTGGATCGTCGCACGCCTTCGTTTTTGGT
AGCCGCGTAGGGAAGACCAGCATGGTGGCGCGACTAGGTTGGCATGGCATGGTTTGGCGTGGCCAAACTTAGGTTTTCGG
GCCAAAGGTTACCATGCGTCGTCTGGTAACCTTGGATGGCTAGGATTTGCTTCTGGGATTGAAAGGGGGCCGTGGATCGT
CGCACGCCTTCGTTTTGGTAGCCGCGTAGGGAAGGCCAGCATGGTGGCGCATCTAGGTTGGCCTGCCATTGGCATGACAT
GGTTTGGTGTGGCCAAACTTAGGTTTTCGGGCCAAAGGTTACCATGCGTCGTCTGGTAACCTTGGATGGCTAGGATTCGC
TCCTGGGATTGAAGGGGGGCCGTGGATCGTCGCACGCCTTCATTTTTGGTAGCCGTGTAGGGAAGGCCAACATGGTGTCG
CGGCTAGGTTGGCATGGCCAAACATAGGCTTTCGGGCCAAAGGTTACCATGCGTCGTCTGGTAACCTTGGATGGCTAGGA
TTTGCTCCTGGGATTGAAGGGGGACCGTGGATCGTTGCACGCCTTCGTTTTTGGTAGCCGCGTAAGGAAGGCCAGCATGG
TGGCGCGGCTAGGTTGGCATGCCGTTGGCATGGCATGGTTTGGCGTGGCCAAACTTAGGTTTTCGGGCCAAAGGTTACCA
TGCGTCGTTTGGTAACCTTGGATGGCTAGGATTTGCTCCTGGGATTGAAGGGGGATCGTTGATCGTCGCGCGCCTTCGTT
TTTGGTAGCCGCGTAGGGAATGCCAGCATGGTAGCGCGGCTAGGTGTGTTTGGCATGTGGGGCCAAGGGCTTAACATGTC
ATTGTCACATGGCGCGGCTAGCACGGATAAGGCCAAGGCAAGGTGCGGTTTGGCTTGGCATGTGGGGTCCAAGGGCTGGG
CATGCCATGGGCGCATGGTGCGGCTAGCATGGCTAGGGCCAAGGCAAGGTGCGGTTTGGCTTGGCATGGTGGGTCCAAGG
GTTTGGCATGCCGTTGGCACATGGCGCGGCTAGCATGGCTAGGGCCAAGGCAAGGTGAGGTTTGGCTTGGCATGTGGGCC
CAAGGGTTTGGTAGGTGCGAGTAGCATGGCTAGGCATGCCTTGGCGTGGTGGGTGTGGCTGGCACAGTTTGCCCTTGGCT
CAAGAGTAAGGCTAGCATGGTTGGCATGCCTTGGCGCGGTGGGTGTGGCTGGCACGGTTTGCCATTGGCACAAGGGTGCG
GCTAGCATGGTTGGCATGCCTTGGAGCGGTGGGTGTGGCTTACACGGTTTGCATTGGCACAAGGGTGCGGCTAGCATGGT
TGGCATGCCTTAGCGCGATGGGTGTGGATGGCACGGTTTGCCATTGGCACAAGGGTGCGGCTAGCATGGTTGGCATGCCT
TGGCGCGGTGGGTGTGGCTGGCACGGTTTGCCATTGGCACAAGGGTGCGACTAGCATGGTTGGCATGCCTTAGCGCGGTG
GGTGTGGCTGGCGCGGTTTGCCATTGGCACAAGGGTGCGGCTAGCATGGTTGACATGCCTTGGCGCGGTGGGTGTGGCTG
GCACGGTCTTCCATTGGCGTGGGAATCATGGTTTTGGCCTATCAAAACCCTAATTAGTAATTAATTAGAAAAAAGGTACC
TTGGTAATTTTCTCGCAGACATATTAAAGGGTTCAATGATGCGTTCAAGTCCTGTGACGTCACTGTTTGGCTAGGCAAAG
GCCAAATGTTTCTGAATACAGTCTAATTGTCTCCCAAGTGGAACATGAGATCTCCATTGCTATAGATTTGATCATATGAG
ATACTAGATCCCTTTTTAGTTCCACTCATCCTCTTGATAATTCCTTGAGAGACAGTTTTAGTATCTTTTTCATCTCCAAA
GCTGTTCCCCATTGCGTTTTCACATAACTTGGTGATGAGACAAGGATATCCAAGATTTCTATGGAATGCTATGGTATTGA
TAGATTCAATGATTTTAATCATTTGATTGATAATTAACCCACAAATGTCAATTTGCTTTTTGCCTTCTAGAAGGTAGTAT
ATAAATTCAGCAAATTCTTTACTCCATTGTGAAGAATCTCTTGTACAAGAAAAGAGGGTTGCTACAACAAGTTTACCGAA
AATTCTTAAGTAGAAGGGTACATCTTTGGTTAGCATCTTTCCCTTTTTCCATTCAACAGTTTTACCAGCGATAAGTTTTT
AAATGTTATCGTGCTCAATTTCAGAACCGGTAATCATATGATTCCCTTTCACTTTGGAATTGATGATTTTTGATATCATC
TTTATGTCGACATGATGAAAAATGCTTCCAATCAAAGTACTAAAAGTAATATTTCCATGATTAATATTGTGAATATTATC
ATAAAAGATTCTTACTATATCAGGTGAATATTTTTCAAACACGAACATATTTCCCCAGATTCGATCTTGAACAAATTTCA
CATAATTGGTTCCTGAAACATCTGGATCGAATCTCTTGTCAGCAGTGAAACTTACTCCCTTTAAAGCTTGATATCTTTCA
AATCATGTATTATCCACGAAGATTGTACGATCATGTTTGTCTTTGATGAAGTGAGGATACTTGATTTTCTCAATATCTCC
AGGAGGAATAAATGGGTTTAAATCCAGTTTGTCTGTTTCAGAGTTTTCTTCCCTTGATTTCCTTTTTCTCATATTTGCGA
AAATATGAAAAACCCTAGTTACAGTTTCGATCAATCTTCCCCAATATGTTTGTGAACATAGCAAGAGGTTATCTTTTATA
GGAAGAATTGATATCAAAATCCGGAAATAACTAGTTTTAGGAAATTCTATCAAAATCGGAAATCGAGGCTTGTGGGGAGA
CAATTTTATATCTAGGTTTTTTTTTTTGGAAAACCAGTTTCTCATGGTCTGGATCTTTGTCTCGGATTGATTCTATGTTT
CTGTCCAAAAATCTGTTTACTCTTTTATTACCAGAATTTGATAACATCATTTGAAATTCACTCAAGAATTTTCTAATAGA
GTATGCAGAGATAAATTTGAACATAATATGATATTTTTAAAAATACCATCAGAATCATAAATCTTGTAATATTTCAAAAG
ATCACTTGCTTCATTAAAACAGTTGTGAGGTGTATGAAGCATTCCATTGTTAATAGAATTATTAACTGAAAAAACATTCC
TTGCAAGGTTACAAAGTTTCCCAAATTGCATCCTAGGTAGCGAAACATTGGCAGTCTTAGATCTGAAAATGTACATATAT
ATACTTTGATAGGATATCCAAAATATATTTAAGATTCCAGATTTTTCAAGAACACGATAGCCATGGTTCATATAATAAAA
AATTCTGAGAGGAATCTTATGCATTTTCGAGATACAACCTGTCTCATAGAGCATTGTATCATTGTTACTAAACATGTTAG
TATCCAAGGCAATGATATACAATCCCAGCTAATTATGTACGTCCCTCATGACATACATAGACATAATTCAAATTCCTAAT
ACATTTAGGAATAAGAGTATTACATACTTCATTTGTGTCTTCCACCACGAGTTTTTGAAGTAGTCAAATCCTGCCGTTAA
GTTCACTGAATCAAACATAGATCCAATTCTTATAGGTTGGATCGCACCAAACACATATTATTAGATCTTTTCGTGTTTGC
CTTCTCTGATACCAATTGAAAAGACGAGGGTACCCAAATATACCTCAATCTAAAACTTTTCCACCTATAAGTCCTTTTTC
CGAAAGTGATTGTCTATGGATTGAGTCGAGACAATACAACTAATCGGTTCACACTTCGTGTGATCATCTATGGATACGAG
ATCGAGACAATACGACAACAAGATAACTTGTGTGATTGACTATGGATACAAGATCGAGAAAATACAACAACTAAGTATGA
TTACTTGATAAAAGGTTCGGACTTAACCAAACACAATAGGATTGCAATCAAGTAATTAAGAATTAACGTTTGTGTATTTT
ACTTCTAATTATAATAAAACAATTATAATTGCGGAAATAGAAAAGTAAAAGACACAGCAAGATTTTGTTAACGAGGAAAC
CGCAAATGCAAAAAAACCCCGGGACCTTGTCCAAAATTGAATACTCTCAGAATTAATCCGCTATACAAAATCTAAACAAA
CTTCGTATAGTTGAGACCAAGCAACTAAACCTATAGTTCACCTAGTTCCCTCAGTATCCCTGCGCCTCCAACTTGTAATA
AGTCACGCACTTGGAATAATTCCTTTGGTTCGTATTCCAAACAGTAAAGGAACAACAAATCTGTTTGGTAACAACTCGTT
TCAAACAAAGTGATATGAGTTTGACAAAAGGCTCTTCCGTTTATCCCAATAAACTCCTTTGTCGGGTTCTTAGATCTATC
TATTCAACAACTACCATAGTAATTGTTTAGACTATGCAATCAATACTATTAATCACAAAAAAATATATTGATGCCGATCT
ACTTAACTAATCAATCAAGGTTATCACAAAGATAAACCGATTATAGTTGGATCCCTCCAGCCGATCAAGTTTTGTGCACA
CCAAAAATTTTGAACTCAAATAAGAAATCTTCTTTGACTTCAAATCTTCTTAGATCTTCAATAAACACCTGCGCACAAAT
AACTTGAATCTCTTGTGATCAATCACACACATAATGGAGTCTGTTAACAATGGATTATCACAAGATGTCTTTAGATCTAT
AAACAGTTCTAAAGATCCCCGTCGATACTTCGATCTAGTTTGAGTGAATCTTATATCAGAAGAGAAGATTCTCAAGCATA
AACAAACTAGGTGCAATCAAAGTTCAACAACCGTTATTCAATCAAATCAATCAAATACTAATAATAAACTACAATTATCT
AGTTTCCCACCAACGGTATTCGTAGAGCTTCCCAACCCTAAAAAAGTCTTTAAAACGAGCGGTCGTAAGAGATTTCGCCT
AATTAGGGTACTTTCCTATCCGAATAGACGGCTCCACCAGTAACAACACAGCTAGGTATTTTTGTTGGCTCTGAGGATTA
GTTTGCTTGAAATGAAAACTTCAATATTTATAAACCAAGGAAGTTTGGACACCAAGGAATTTCCAAAACCGAATATTCTC
AAAGATGTGCAATAAAGTCCAAATACGATTTTCAAAATTTCTGGAAATGCTCTTTCCAAATATTGACCGAAATCTCAGTA
GAAAATCTCCAATTAGTAAATGCACATTACCAATTTTTATTTTCTAAAGATATGCATTTAATTGATGGAAATTAAAAGCA
TATAAAACTAAAAACTTTAATTAAAAGATTCTCAATTTATGTCGATCCGGGATTCTCCTTTAGTTATTAAGGAATATCTT
TGAACAATAAAAGATAAGAATTACTGCACATGTTCAAATTATGTCGACATCTTTACTTTGTAAATCATTTTCCATATTTA
CAATCTTGGAACCGATTTGCCACACTTCCAAATAAGTTTAGAATTGGTTCATCTGACTTTCAAGAACTATGTGATTGATT
ATCCTATCAAATCACCAATCATGGGTTTAATGGTTTACCAAAAAAAGTTTCGGTTCTACCTCCATGTGGGTACTAGGATC
AGTCACACTAGGTTTCCAAAAATTGGTTGACTAGGTAATAGGATAGGTTACCACATATTTATGGTATTTAACTTGTAATC
GGTGGCACAAGTCATAGGATCGGTTACCAATTACTAAGACTTGTTGCACCTCTTACACGTATCGATTCCACATGCATGTG
ATCGGTTGCGCCTCTTACTAGGATCGGTTCCCCAATGTCTAGAGTTGGTCATACCAATTACTGATACGTATTGATCTCTG
TACCTTGGTAACTATTACTATAAAGGCGGAATTCAGAATAATAAGAGACGAGAAACTTAGAAAACAGAACACAAGTAGTA
ATTCGAAGAAAATATTTTCTCTTAGATTATGAACAAGAAAACAATTACAATTCTCTCTTTGTTACGCTCACAATCTTCTC
TAAACAGTGGATTAACCTTAAACTGTTTGCTAAGCTTGCACAAGTATTGTCGTAAGCTTTCTCTAGGTTTCCTGTGCCTA
GTATCTATCTTAGCTATTAGCCAAAGCCCTCTATTTATAGCCTTTATCGTACTCAGCCGACCAAGGACTTCTATTAGGAA
TCTATTTCCTAAACTAAGAGTATTGCCTAAAACAAAACTATTCTCTAACTAGGAATTATGTCTAAACAAGGATTCATGCC
TAGAATAGGTTTCTTCCCTCAACTTAGCTTGAGGTTAACTAAGTTCCCTAAAGGAGTACGGATACACCTGTATCATGGGT
CCCCCTTTTAAGAACTTGAACTCCTGTGAGAGTTAAAAATGAAGGTTAGGGAACTCGTGAGTCCCTTTTTCTTTGTTAAA
CCACTTAGCCTTGCTAGGAACTTGACCTTTACGTCCAATCAGAAAAGCTTCTTTCTCTCCTTGTCGTGTTTTAGTCACTC
TTCGCTCCAATATGCGGTCTTCCTTGAGTGGTTCCTCTCTATCAAACCATAAGTCTTCTACTCTTGGTAAGATCATAGTG
TCGTCGCCGTCATCATCAAGTAATGGTGGTTCAAACAACTTTAAGTATTCGGCATTTATTACCGAGTACATCCCTAGATA
AGGTGGCAGATCTAGACGAAAGGCATTGTCACCAATCTGATCGAGAATACGAAATGGTCCATACCTCAATGGTTTCAACT
TCTTACCTTCCCCCTTCAGTCGTTCCTTACATAATCTTAACCATACCAAGTCACCAACACCGAAATTACAAGGTACAAGA
TGCTTGTCATTCTTTGCTTTGTATTTGGCTTGTGACTTCTTTATTTGCGCTTCAACAGTCGCGTGAATCTGAGATATCTT
CTCCAAGAACTTTTGTGCCTTTTGCCGTTCACTTCCTTCCTTTCCCCCCATTGAGGTGTTACTAGAAAATACTAAATCGA
AAGGACTAGGTGGTAAGTAACCATAGTACGTCTCGAAAGGAGATTTCCCCGAAGAACTGTGAACTGCTCTATTGAAAGCA
AATTGTAGATACGGTAAACTCTCATCCCAAGTTTTAGGATGCTTAGAATTATATCCCCTTATCATGTGAACCATAGTCCT
ATTGACCACTTCTGTTTGTCCGTCTGTTTATGGATGAAAAGCTGTACTCTTCTTCAACCTAGTGTACATCATTTTCCATA
AAGAATCCCAAAAGTGACTAAGGAATCGACTATCCCTATCAGAAATAATCGAAGTAGGTAAACCAAAATGCTTCCACACG
TGCTCAAAGAAGAGCTTTGCTGCATCGGCTCCCGTTACTATCTTTGTACATGGAATTAATGCAATCATCTTGCTGAATCG
GTCGACCACAACGAACAAGTAATCATGACCAGACTTGGTCTTTGGTAACCCACCAAGAAAATCCATAGAAATACTCTCCC
AAGGCCTTGATGGTACTGGGAATGGTAGATATAACCCACGTTTTCTGTTGGAAGGTTTAGATGTGCTGCACAACTTACAC
CCTCTAACAAACTTAGCCACATCATCTTGCATCTTCGGCCAAAAGACATAACGCCGGAGGTTAAGTAGAGTTTTATTCAT
CCCAAAGTGTCCAGCGACTCGGGAAGTGTGTGCCTCTCTCAACCACTGTAAGCGATCTCCATCTTATGGTATGCAAAGTA
ATTGACCTTTGTATAACAATCCATCTCGGAGTTCATACTCGCTTTTCAAACCACTCTTTACACCTTCTAGCACCTTCTTG
AAGTCTTTGCTGGATGCGTATAACTCCGCATACTCTTGAGGGACAATTGGCTGAATTCTCATGGCTACCATTAATGCTCG
AACTGGAGGCCGAGATAACATATTTGCTAACTTGTTTGTTACTCCCTTCTTGTACCTAATGAGAATATTGAAAGTCATCA
AGTAAGACATCCACTTCATGTGCCGGGCTTGTTGTAGTTTCGTCTGTGCATATAGATACTCCAACGGTTTGTGATCTGAA
TGTACCACTACTTCTTTACCTAAGAGATACACTCGCCAATGTTTGATACATTGATATAAAGCATAAAATTCTTTGTCATA
AGGTGCGTAGTTCTTAATAGCACCTGAGAACAATTCCGAATGATACTCTACTTTGGTTTACCATCCCGTAACAACACTCC
TCCCAATGCATAGTTAGAAGCGTCGGTCTCAACTTCAAAAGTACGTTGTAGGTTAGGCAATGCCAACACTAGTGCTTCTG
AAATCTTTCTTTTTAGTAACTGAAAAGCGTCTTCATGGGTTTGCTGCCATTCAAACTTTGCCTTAGCTCCCGTCAAACCA
TGTAATGGTCCTGCAATATTTGAAAAATGCCGGATAAACTTACGCAAGTAGGTGCAAGCCCCTAAGAAACTCCTGATTTC
AGTTACAGTACTAGGTCTAGGACACTTAGTGATCACTTCAACCTTCCTTGGATCAATCTTCCGTTGTCCACCACCAACAA
TAAATCCGAGATACACTAACTACTCCTTCACAAACTCCCACTTCTTTACGTTCAACTTCAGTTAGCCTTCATGTAACACT
TTAAACACCTTCTCAACGTGAACGAGATGCTCTTCCCAAGTTTTGTTGTATATTAGGATATCATCCAAGTAAACAATCAC
AAAATCTTCTATAAAAGGTCGTAACAAATCATTCATCAAACGCATAAACATTGCTGGAGCATTACACAAACCAAAAGGCA
TCACCAACCATTCGAATAAGCCTTGTTTGTTTTGAAAGCAGTTTTCCATGTATCATCTTCTCGAACTCTCATCTAATGAT
ATCCGAATTTGAAATCTAACTTTGTAAAGACTCGAGCTTTTTCCAACTGATCCATCATGTCGTTTATCCTAGGTAAAGGA
TAACGATTCTTGACTGTGATCTTGTTCAATGCTCTATAATCAATACACATGCGCCAGCCTCCATCTTTCTTTAGAACCAA
CAACACTGCTGATCCACAAGGTGAAGCACTTGGCACTATCATTCCTAATTCTAGAAGTTCCTAGACTTGTTTCTTGATCT
CATTAGATTCCTATATGGTCGTGCGATAAAGACCTACATTAGGAAGAGAACTCTCCCCGGTCAACATGATATCATTCTCC
ATACTCCTCTTTAAAGGTAATCCTATGAAATCTGAAAATAAATCCTTGTACTTCAACTTCAACCTTTCTAGGTCATCTTC
TTGTTGTGCAGTCAAGGCTGTCAAACAAACTCTACTCGGCTTCTCCTCAAGAGAACGGATCACAAGGAGAATGAACTTCG
TGCTAGCATTCACCAACCGCTTAGCCTGAGTGGATGTGATCAGACTTTCTCCCTCAAGAGGAGAATCAATAGCCTGAATC
ACAAAATTTTCTCCATCTTTGGTAAAGGTGTACTTTTGTTCCCTCCTGTGTAGAGTTGCATCTCTATCCCATAGGTAAGG
ACTACCTAGTACCACCTGACAAATATCCAAAGGAACTACGTCGCATGTAACTTCGTCAATATATGACTCATCTAGAGCAA
ATTTGAACGTGCATTGTTGTGAAACTTGTAAGCCCCCTTCCTTTTGAATCCATCCTAAAGGGTATGGTTTTGGATGTTTG
AACGTCTTCAAACCTAACTTCTGCACCAAAGAATTTGAAAGTAAATTCTTCTGACTTCCCGTGTTAATAACAACATCAAC
TAGTGAAGTTTTGACTTGCATCTTCACTGTGAAGAGTTGCTCCCTAAGATCATCTTTTGAAGATCTTTCTTTTGACCCTG
TCATAAGAGAAAGCTTTGAATTGGGTTCCGTTAGTCCGTGGACTTCTTTTGGAGTTTGAGAAACTAGTGATGCCTTCTTG
TCTTCTTTCCTCTGCAACCCTTTAGGCTTTAGATGAGGGTTCTTAACCCAACACTTGTCGACAATGTGACCTGTTTGCTT
GCAATGGGTGCAAGACAGACCTTCCTTGTCACTAGATTTCCCTTCTTCTTTGCTCCTTTCACCTCCTTTCACAGTGGTAC
CTCCAGATTTCATCTTAGTATTTCCCTTTGAATCAGATTTCTTAAGCCTGCCCTCAATGGCATTAGATTTTATACTTGCT
TCGGAGATAGTATCCACCGAAAACATCTTCAACTCCTTCCGTATATACTCATGGAACCCGGAAATATATATTTCATGTAG
ATAACATAATCTCTCAAGTCTAAGTCCAAAATCATAGCTTCATTCTGAAATTCCGAAGTATATTCTTGTACGGTTTGGTT
GTAAGTCTGCTTCAAGTTGTACCACTTGAACCATCTCTCCTCAAGGTAGCCAACCAGATAAAACTGTTTCCTTACAACTG
CCTTGAATCTTTTCCACGACAATACTGCTTTACCTAGGTTTTGTCTTTGATAAGCTTTCCACCAGGTTAGAGCATGATTT
TGTAGCTTCAATGCCGCGAAAGCAATCTTTTCCTTTGAACCATATTCAAAGAAATAAAAATACGTCTCTAGACGTTCAAT
CCAATCATCCAATTTTTCTACATCGACAATCCCATCGTAAAGTGGAATATCAACACGGAAATCAATTTTCAGATTCTTAT
CATGAGGTTTAGTTGATGTAGGACTTTTAAGAAACTCTTTCTTCTTTTCTTCTTCCTCTTCTTCTCCTTCTTCCGAATCG
TCTTCTTCCGAATCATCTTTTTCCGAAGCTTCAGGTGAAGGTATAATCTTTTTCTTCGTCTTCAGCTTGGTTGTATGAGA
ACGAATACATTCACTCAGCTCCTGAAGGGTAACTTGAATTGACTTCATGTCTGTTTGTAACGTAGCCACCTTTTCTTCCA
TAGTTTGTGGTTCGCCTTCCTTAGGATCACCATCTGACTTTGTCATCCTTGATCCCCTTGTTTTCTTAACGTCTTCCAAC
TTCTCGAGTACCTCACCAAGCTTTATGTAAAGAGATCTAGTGAAAACCATAAACCACAGGGATTTACCCTAAAAAAACTA
ACCTTGCTCGTGATGCCAACTTGATACGTATTGATCTTTGTACCTTGGTAACTATTACTATAAAGGTGGAATTCAGAATA
ATAATAGACGAGAAACTTAGAAAACAGAACACAAGTAGTAATTCGAAGAAAATATCTTCTCTTAGATTATGAACAAGAAA
ACAATTACAATTCTCTCTTTGTTACGCTCATAATCTTCTCTAAACAGTGGATTAACCTTAAACTGTTTGCTAAGCTTTCT
CTAGGTTTTCTGTGCCTAGTATCTGTCTTAGCTATTAGCCAAAGCCCTCTATTTATAGCCTTCATCGTACTCAGCCGACC
AAGGACTTCTATTAGGAATCTATTTCCTAAACTAAGAGTATTGCCTAAAACAAAACTCTTCCCTAACTAGGAATTATGCC
TAAACAAGGATTCATGCCTAGAATAGGTTTCTTCCCTCAACTTAGATTGAGGTTAACTAAGTTCCCTAAAGGAGTACAGA
TACACATGTATCAATTACAATATATCGATCATACCATCTCAGGTGATTACTTAAGATCGGTTTCACTAATAAAAGTCATA
CTAATACAAAAGTCAGGCATTGTGAATAGTTTTACCAAGATACATAAACAATTTATGATCAATTATACTAAACACACATT
TTGGTAATCCAAAGATTTGCAATGAATAACAATACCAATAAGCCTAGCGATTTCCCTTTCGATTCACAAAACAAGTTTAT
GAATTGTACTTCCTTTAAACGAATGTAAAACATTGTTTCCTAGGACGAAATCTTCACCCATACCCATACATAATCACAAT
AACATTCATACGATTATTTCGATGTATTATATACGAAGTTCAAAAGATAGACGTTATACTTCGTATTGTAATTCCTTAAT
ACTATGTCTAACTAGAGTATAATCATTCACAGCTTCGCAATTATGTTTTCAATATGCACAACTTGAAAGATACGTTAGGA
ATGAAACAGTTCAAGTCAAATATTACTAACTTCAAGAGGAAGGATGATGTCGTCGTCATAGTTCTTTACTTATTCACATT
CTTCAAAGTTTTCATGTAATACTTGTAAATCTCATATCCTAGTAATTTTCTAGATAACCTATACGAAGTTGACTCTAGTA
AATAATCAAGCGACTCTTTAAATGAGTTTTGATTCACTAAAATATGACAACCAAACTTGACATACCAACGCTTGGTGGGT
TCAACCGAGCTATGCTCTAACAAGCTGTCTCTCGAGATCTGAAACAAAAGCAAACAAGTAATCAGGAGAAAGGAATAAAC
ATCTACCCACGACTAAACAAACATATACCTTCGACATCAGCCGAAGCTATTTCAAATTCATTTACTACAGCATCCCGAGC
ATCGTCAAGAAAATCGTATTCGTCGGAAAGTTTTTTATAATCGAGCCGAAGGTTTTCGAGGTCAAATTAGCACTGATCTA
ACTCTACCTTCTTAATGCGATCTATGATGAAGACGATTGACTTTGTTAGTCATCTCCTCGATCCCTTTGGTGAGTCTATA
CATGTTAATGAACGAGCAACATCGGCACGAGAAGCAGTTAAGGATTTTCTAAGAGCATGCGCCTCCGCCATGGGATTGTC
TCTTTCTCGAACAATCCACTGTATATAATCCTGAATTTCAGGGTCAGGGGACGAACGGGCTTGATGAAGCTCCACTTCTA
GATCCGTTACTTTGGCTTCCAATCGATAAGCTTTATCCCGAGCCTCATAAAGAGATTTGCGTGTCCATTCCATAATACTA
TTAAATTGATCCCGAGCGGCGTACATGGAATTCTGCATTTCAAACATTTGATCTTGTTTCTTCAGGTAACCCGCCAACAA
TTTATTACGCTGATCGGCATGAAAATCCACTTATTAGCTTATCACTTCTGAATCGGACAATCATTGTTAGAAAGAACAGC
AAGGTGCTTTCATCAAAGGAAGGAATATTCATGAAAAAATTGTTTTAGCATCTGAGCTTGTAAATGAGATGAGCATTAAG
AGAAGGGGTGGAAATGTGGGCTTGAAAATTGATATTAATGCTTTGGATTCAGGAGGATTTTATGTCAGCAAGAATTTCGC
TTGTAAAATGGGGACCATGTGGATTCTTTGGTTGGGAGAGGACTCGAGGCAAGGTGATCCAGCCACCAATTCTTTTTGTC
CTAGTCGAGGAAGTGTTGAGTAGGAACATTACAAAGTTGACTCAAGAGGGCAAAATTCAACCAAAGTTGGAAGTCAACCA
ACTCATTTGATGTTTGCAGATGATATCTTCATATTCTGTAATGGTCATAAGAAGACTGGATTGCTTAACCGAGTTACTAC
ACAAGTATCAAGTTTCCTCCGGTCGAAGTGAATAGAGCAAAAAGCAAATGTTTTGTAGGAGGAGTTTCATGAAGACATTT
AACAATCGAGATGGAACTATCTTTCTTCCTGATAAATACTTAGGTGTCATCCTTAACCAAGGAAGAGTCAAGACTCATCA
AGTTTGGGGGATAGTGGAAATGATGCGAGAAAATGTTAGTTCGGATGGATGGGGAAGTTATTAGCTTTTTCAAAGAAGAC
TAACTTTGGTAAAATTTGTGTTATGTAGCATGCCCATCTACAATATGTGGGTGTACAAATGGCCTAAGAGTGTAATTCAA
GCATGTGAAAGAATCATTAGAAAAAAAGAGGGTGGTTTGGGGTTGAGGAGGCGGAAGTGATAAATAAAGCTCTACTTTTA
AAATTGCGAAAATTGAAAACGAGAGAAGATGTTGAATGGACTGTGTTTATGAGAGCAAAGTATAAAGATAAAAAAGGTGA
ATGGATAAAGTATCATAAACAGTCTACTATTTGGCCTGGGATTAAATGGGTGATCTGCGATTTTCAAGAAGGAAGTAGAT
GGATTGTGGGTGATGGAAAAAGATATATCTGTATGGAATGATAAATGGATTAAAGATTATGCCATAATTGAGAGGTAAGA
GATACTTACATTCTGCAAAATAAATTAATGAATGTACAAGATCTAATCCCATTCTGATGCTATGTGGCATTATTTTGAGG
TTTGCCGATCGGTGGAGGACATGATAAAAAGATTTGGTCAAAAGATTTAGTTGGCAACTTTACAAGATCAAATGCAACTC
AAATGATTAGAAAAAAATTTCTAGAAAGCTTGGACTCATCTGAAGAAGCGAGTAAGAAAAAAGGTTTCTCAACAACTCAA
AGTGTTATTTGTGTGGTAATGCTCAAGATACAATGGAGCACATTCTTTTGGCAATGTGATTTTAGTGAAGATATATGGCA
TCGGGCTGTGTGGAGTGTTTCAATTTTCTTATCCACAAAAACTTTGATGAAGTTTTAAAAGCTTTATTAGAAATTTGGTT
CATTTGTGCTTTTTAATACAATGGTCGTGGTTTGCCGTAAATGTCGTGATTTTTGAAGGTGAGTATCCATCTCTGTGGAG
AAAATGAAAAGAAGAATACAGGATGTGCAAAGGAAGGAAGTTTTAGAATGAGAGGCAAAATGTGGGGAGTGCTCTGATCT
CAATATCATGTTACATTTTGGCATTTCGAGGATACAAGTCAAACCGGTGGAGAGTAAAACAATGTTTCTTCAATTTTCCC
TCTCAAAATCAAGATGGAGCTTAAAGGCAATCCGGGGTTCAAATTTTGGATTTGGTTATTGGTAGAGATCACTATGGAAA
ACACATGGGTTCCGGTGGACTTGGAATTGCCACAAACTATTTGGCGAGGTAATGGCTCTAATTATAGCATGTGAGTGGGC
AATGTCTAAAGAATTATTGAATGTAGTGTTCGGATTAGATTCTAAAGTCACAATCATAATGGCAAGAAACATACCTTGGA
TTGAGGGATGGATTAGAATCACTAAGCCATTCCAATCATCAAGTCTGGGAGGTCAATTTCTCACCCGATAAAATGGCAAA
AAGAGGTGTGCTTTTAAACAAGGAGAGTACATTATTTTGAAGAGAAACCCGTATTCCCGAGCAATCTGAAAATGAGACTG
ATATATACTTTAGATTCTAACTATAATGTATCCTGGTAAGATAATTGGGCTTTGGAAGAATGGGTTGATTGCCTTACGTT
TTTTGTTCTTTCTTTTGTATTTTTTGGCTTTAAAGGAAAAACTTTCCTTTTGTAATTTGTAAATATTTATTTTAAGAATA
AAATTTGCGATTAAGCAAAAAAACTTCATTTCTATTAGTCAATAAGAGATACTGATTATTGATATTTTGCTCCTTGTGGG
AACTAATCTGCACTTGCCTCTCGTCTACTTGTTAGACACCGTGCGATTGCGGTTATTATAATATAGGCATCTCCGATCCT
ATCAATTTTTTGGCTCCGCTTTTGCCGGGGATATGCCAATGCCTTACGTGCCTTAGTTGTTTATGCTCCCGATAATCAGA
ATTACTTATACTTTCTGTAAAAGCACTAAAACAATGTTGTTAGCCAAGATATTGAGTCCTAGCTAATATAAATATGGGTA
TAAAATGTAGCACTAACGTGCTTATCAACACCCCCATACTTATATTTTGCTAGTCCTCGAGCAAAACAAAGAATTGACCC
GCTCAATAGCTGGTCATCATTTTTTTTTAGACCCGCTCAATCTGGTCATAAGAAAATGATTGATCATTTTTTTTTCTTAA
ATTTGAGACCCGCTACACAAATGGTGATAGAATAAGAGATGAGAGAGAACTGGTCATAACATGCAAACAAAATAAAAATC
TACACACCGTCATCACCCTAACAATCATTTTTTTTTTTTTTTTTTTTAGACCCGCTACACCGGGTCATAAAAATACCTAG
GAACCTATAATAGACCCGCCTCAAGGGTCATAAATTATAAGAAAATAAAACAAAAAGTAAAAAGTTAACCACTCCCCCAC
ACACTCAAACATTACATTGTCCTCAATGTAATTGAGTCATCCAACGTAAAAATTAAGATGGGAAATTCATAATATGCGAA
AATAAACAATTAAAAATGAAATAAGAACATAGATGTACCTACCGGAATATACAAATAAGACTCACCATAAATCAACAACC
TAAATATTTGGGGATGCAGCACAATATATACAACCGATGGTAACCTCAAATCCTCGCTGAAGCAACGTAAAGATATAGAG
ATTATCAAAAGGAAAGAGCTACCAAACCTAATTTTTGCAAAGGATATATCGTCAATAACAAGAATTACCGACTCAAGTGG
TTAAGAGCATGCGTTCCGAATGATCATGCCTATGAGAATAATTCCAATCATTATTTACACACTCGTGAGTTCTTGATAAT
GATAAGGTGCATACGCATACTCCTCATGTGAAATATCGATGACACCTATGAAAAAATCAAATAAGCTACGTAAAAAGAAC
TAAAAGAAAATATAAAAATAAAAGCAAAAATAAGCTATGTACAGAAAATAAAATAAAAATGTACAAAATACCAATTACCC
ATAACTCATCAAAGAAATCCCAAGCATAAATTATCAAACAAGAAACAAATAATTAGGTGAAGCTAATTAAACGAATTAAA
ATTAAGGTGAAACAACAACATATATTCTAGGTAAATCGATGGACAAAATTCTAGGAATGAAAATTGCATTCATAAAAGCA
TGTTGCCAAATATTCAATTTATTATTATAGCCTATTGCAAAATCAATGCGCTCCATGGGATTGTCTCTTTCGAACAAGCC
ACTGTATATAATCCTGAATTTCAGGGTCAGGGGACGAACGGGCTTGTCGAAGCTCCACTTCTAGATCCGTTAATTCCAAT
CGAGAAGCTTTATCACGAGCCTCATAAAGAGATTTGCGTGTCCATTCCATAATACCATTAAATTGATCCGGCATCATCTT
CGACACCAACTCTTTAATCCGAGAAGCTTGGCGATTCCTTTCACCCCGAAGCCATACTAATTCTTCGGCATCACCCGCTG
GAGACATGGCCGATTAACTCAGAAAGAACACTAAGAAGGCAAAGGTGGAAGAAAACAAAAAGGGACAAACCTTTAAACGA
CGAAGACTCAGCACGAGCCTTCTCCAAATCTCCACGAAGAGAAGCCACCTCTTGACGAAGTTGTCCTTCAGTGGCACCAG
CCTGCTGCTTCCCCTTCAGCTGTTACTTCAGCTCCAATATCTTATTGTCCTTGGCCAAGAGAGATTCCTAATAAGTAAAT
AGATCATCATACCTCTGAAGTAGCTTCGCCTCCAGCTTGAGTGCCTTAGCTATGAATAATTGATATAGAGCATGGTTGCA
GTGCTCGCTCCTTTCCAACTGCAACAACCAGGGGAAAATAAGAATACTAAAAAAGAAAAAGCTGTGCTACTTCGACATAG
AACAAGAACAACATCTTACCTCGAGGATACGCTGCTGGGTAAAGCCATATTGATGACCATCAGCTATGGCCATAATCTCG
GAGATCGAAGAAGGAGGAGCGGTCAAGAGATCAGAGGGGACTGCCACACCTAGGTCTCATTTCCAGGCTTCGTTTACCAT
GTCAAAAGGTGACAACTCCATGTTCCGATGCGTGAAAGCATCAGAATCCCTCTCACCAGGAATAATAGGGGCATGGAAAT
GTACATTCATAAGAACCTTCTTCTTTAACCAGTCGAAGGTCTCATCGTCCCCACCACGCATCACAGCGTTGACAAAACCA
TCGCAAGATACACCAACAGCTGTTTTTCCATCAGCGGAGGTATCATTACCTGCAGAGGTACCTCCGCCAGCAGCGGTCTC
CTTTCCTTTTGCTTCTTTAAAAGCGCGAAGTTCGGCATCCTCGCCATCAGAACTCTCATCTTCGACTACTTTCCCACCAA
CGTCCTTGTCCATTACCTCCCAATCATCGCTAGGAGACAACAAGAAAGAATCTGAATCTATCCCCATCACAACACCAATA
TCTACCTGACTGCCAGCGGAGTAGATCTTACCGAAGGAGAATTCTTGGTTCGGTTCCGAGCTGTTCATCAGCTCGGGAAT
TGCTGATTGAAGATCAGCGTCTTCATTTCTTTGACGAGGAGGACTGCCCTCGGGTTCAGCCATAAGATCATCTTTGTGCC
ATTCAGGAGCAATCTCTTCTTCTGATTCTTCTTTATTATCAAGAGTAGTCTCAGTACGTTCTTGTTCATCGGTCTCCTCC
TCCTCTTTATCGTCAAATTCTTCTTCGTCACCCACTGGACTGGTAACTTCAGGAATCCCCGAATCTTCAACCTCCACAAT
AGAAGATTCAAGGGGACAAATCTTCTTCTTCCTCGAAGACTACAGTAAGCACACATCAATCTATGGTTCAAGTGGAAAAA
CACATACATATACAACACATTTTGTTAAATCATACCTTGATCACAATAGTGGCATCCCTCGAAGGAAGAAGAGTCTCGGA
ACCTTCTTCGTCACCAACATCATCGGATTCAACAGCTTCAAAGGTATAATTGAAGTTCATACCGGTAAAATTTAATTCCC
AAGGACAAAAATCACCGTAGCGGGATGGGGCACCATCACGAGGTTTACTTTGAGGAGTAGGCTTCCACCCATGCTGACCA
GGGATCCAACCATGGGCCCAAGGACCAATAACTTCAATAGGCGTAGCATGCCACTCATAGTCATGATCACGACGAAAACG
CTCCTTGAGGGGGAAGAGCTCTGGCTTATCAGTTTTCTCAGTACCAGGAACGAAGCGTAGCTTTGAGTCACTCACTTCAC
TCAGATGACGAACCTCGCCATGAGGAGCACCCATCGCGCGAAGACCAACACTCCACCGTTTTCGATTCATGCTATTTACA
TAGTATCTAAAAGAAGCATTGAAATTATCAAGGGTATACAAACTCTTATCCTTAGGATCAGGAGTATAACGTGTCATCAC
CGTCTCACCCTTGCTCCGAAGGTAACATTCACGAAGAGTTCGTAGGTAGTTCCCACTCCATTGAACTACTGAGCGGCAGT
GGGTATGATGAGTAGAGCCCTCTCGATGCTCCAAAACATCATAGTAGAATGAATCTCCCCAATTATACAAAGGAAGCATT
AAACCCGCTTCAAAGGCACCAACGGAATAGATGCTGGGAATCATACTTATAATTCTTTATCATGTCATAAGTAAGATCAT
CACCCTGATTATAAAAAAGGACCTCAAAATGCTCAAGACCATGCTTTACGTTAAACTCTTTGAGGTCAATATGCTTGAAG
GACACAGGAGCCCTCTTTTTCTTCTTCGGAGCTGGAGCAATTCGTTCAGAAGGGATAACCCCAGAAGATGGTGTTCTACC
CGATGATGTCTTCTTAGGAAGACTCATTTCCGAAGCCTTTCTCTTTGTCGACGGATTCCTCGAAAAATCTACATCCTTTG
GCGAAGACCTCTTCGACGAAGCAGTTTTTGGTAGAGCTTTAGATGTATGTGAAGACGACGGGGCATTAGGAGCGATACGT
AGAGGTTGAACTTCCAATGGATCCGAGTGTTGTGAAGAAGTTCTAACTGTACGACGATCAACCGCATAGCGAGATCCTCT
TGTCGGATCTCCCCTCTTTTGAGAAGAAGCCTTCAGATCATATGACGAAGAAGTTCTATGAGGACGAAGATCCGACTGGG
AAGATCTGGACGACCCACCCTTTGACGGAGATATATCAGGACTTCTAGTTGGAGGAAATCTATAAGGACTCGTCGGCAGA
GATTTGTAAGGGACACGTCTACGATCATTGCCTGACATAGATACCTGAAATGGGCATAAAAGGGTAATGCAGGTCAAAAA
CAGATTTGTGATCAACTTTTTGCATCAAGAACACCATTAGAACATGAGAGAAAAACCCAGAAGTAATCAAAACACATGAA
TCCAACTTTCGTGATGAAGAATAGGGGCAAGTATATATACTTTCATATATTATGTTCTCCATCACGAAACTCATGAGCAC
AACAACAACGGAAGAATCGAAGATAATCAAAATCATGGATATAACAATGATGAACAACACACCTGAAACAATGGCAGAAC
CCAGAAAACAGCCGGACGAAATCAATGATCACCGATCGAAGCTACTTAAATAGGAAAGGTACTTGTAGGATATGATTAGT
ACGAGGAAGGAATATCACTAGCAGAATTGAAGAACAAGAAGACAAATACGAAATCAAAATTAAAGTCTCTCCAGAAGACA
GAGACAGAGAAGAATGATAGTGAGAATGAGAATGAGGAGAATAAAATTTATTTCACTCATCCCCTCTCTCATATTTATAG
CATCCATAAAAAGAAGAAAACTTCCCTGGAATTCGAGGGGAGTTATTGCAAGGAGTGGGAAACGTGCCAAAAATTCTAGG
AGAAGTTATTCCGGGAAGAATGTGGAGAGTTTTCCTCAAAATTTGACCTAATTCAAACTTAGAAGAAAAGGGGCAAATTG
TATACACATAATCCCGCTATTAGCCATGTGGCATAAGTATTACACGTGCCGCACATAAGGCGAGTAAACATCAATCCTCG
ATGTCATGTTACCACACCCAAGGGGCCGTATCATCACCAATTGCCACGTACTCCTCACCGAACGGATCCAACGATATAAA
GATCTGGGAGCACCAGATGTATAAGGAGCTGCGAAGCACCATAGAGGATCCGAAATATACTTTATCCCATCCCAAGATAG
ATCCAAAATGAACGGAGAGGATAGGTATAACTGACGAGGATGTGACAGCAACAGTAGCAGCTATCGGGCGCGTGCAGTCT
GCCCCAACCACCCGCCTTAAATGCCATAAACATAGGATACGTGTCAAGCATCCTATGGAAGAAGGAGAGGCATGCCATCG
TTATGACATATATCCGTTAGAGGCATCGGGCGAGCGCGAAGATGGTTATCGGCATCGACACGTCTACCAAGAAGATAACC
ACTAGTAAAGACAGTGAGGAGAGGCCCACACAAGTACTCTATAAATACCCAGCTCGACTAAGAGAGAAGGGGTCGACCAA
ATTTTAGGAGAGAGAACTATTGGTAGTGAAAAGATAGATTGTATACAGTAAGTATGAGTTTATCTACTTTTAACTATCAT
CGTCCCATACTCAGAGTCACTTGACTATCAATTGTAACCTTATGATCTATAGTGAAGAAACCCAATCCCCCGTGGACGTA
GGCCTTAGTGCCGAACCACGTAAATCATTGTCTTATTTACATTCCGCACTTATGATTTTGGTTTATCTCTTTTAAACATC
GTCTTGGTCATCATAGGTGCATCTGTGACAATAAGCAGAGTGGAGACCATTACAAGCCTCAGGCTCAGAGTTTCCAATGA
GAGTTGGGAGCCAATTCATAGTCATTTCGTTCATTATTGTATTTCATCATTGCTGCGAACATTGATTGTGGACACGACGC
TACCATCGTTACTTCTATGTTCACACCTTAATAATTGTGCAAACTACAAATAACTCAATTAATTTGAGACGCAGGAGTAG
TATACTGGCGGACATGTGAGGAGCTAACCTGGGGTTTAGAAGATTACATTGACCAAAAACTTAGTCCTTTAGAAATGATG
TTGTTCAAAATGAATATTGGCATCAAAAAAGAAATCAACTAATTAAAGTGTAAAGAATCACATGTGAGTACGAACTAAAG
CACAAAAGTTCTCCAAATAGCTGATGAGCCTCTACATTAATGCGATATGGACTCATGGTGAGTGTTGCACTCACCTGAGG
GTGCACTTGGGTGAGAAGCCATTGATATCTTCCCATGGTACATGGTAGCTATGTCGTACCATTTCATTTTCGTAGCAATT
ACTTATCTAAGAATTCAAACAGATACCCCCCTCCACCATTTGCTTATCTAATAATCACATGGTTCCAATTTAAGCACCTT
AAAGCTTATGTATGTGTTTCTCACCCCTTATCTGTAAGAGCAGAATCTCGCAACAGTTATACCTCAGCGAAGCTTTAACT
AAAGGAAGGTTGCGAAGATCATCGCAGAGTGTTAAAGTAGTGATGTAGCGAGTGACATCAGCTTAGCCATAAGGAAAGTG
TGAAGATTCTGCGAAGATAGAGATTACCTTGCGAAGAAAACCCTTATAATCTTGCGAGAACAATGCAGATCAGATCCGAA
AATAAAGGCTGGCTTAGATGTCATCCACTATGTAATATCCTATATAAAGGACCAAGCAAAGACGAGAGAGGGGAGATCTT
TTTGAGAGTGAGAGGAGAACAAATAGGATAGAGAAAGTTCAGAGCTATTTTGATTTCCTTGTATTCTCATTACTTTTGTA
AAAATCATTAAAAAGATAAATAAAACTTTGTAAATTTATCATGGAATTTGGCTAGAATAGCATATAATCTTTGAGGGGTG
TGGTTGTAGGAAATCCTGCAACCACATATTGGCGCTAGAAACAGGGAGTGAAAATTTGAAGATTATCTGAAAACAAGATT
GAATGAGGATATTATGATTCGACAGAATTTGAAGTATTTGATGAAGAATTTGTGAGGTGTATAACAAGTTATTGAAATCA
AAAGAGATGATGAAGAAAATCAGTAAATTGATTGAGGAAAAGATCATCAAAATCAAAGAAGACGGCAAGAAATTGGAATG
TAACTTAATTACAAAGACAATGATTAATGAGTTTCATGAAAATCTCAAAGGAAGAATACATAAACGAGATTTTGAGGGAA
AGAAAATTATGACACAATAAAAGGAGCCACCATTGAAGGAGTGGGAAAAACAGAAAATTACATTCACAGCAGCAGAAATA
CCGGTAGAAAATCTAAACCACACATCTCCGTTAGTAATTACAGTAACTGCAGCAAGAAAGGATAAAGATGGACCAGCGAA
ATCTATAGAAGAATGAGCGGTGAACAGAACTTTAATAGATACAAGAAGTTCAATCGATATAATATTTTACCATGCATTCA
AAGGGATGGGGTACAAAGATGAAGAGATGACTTGTTCAACATATCATATCCATGGTTTTGGTAAATTTACAACAATACCT
AAAGGAGAAATAGTGGTGCGAATATTATTAGGAGAAATTGAAACACACATGACATTATGTGTGGTGGATATAGAGTCACC
TTACAACATGCTATTGGGAAGACCATGGATACATGCAATTAAAGCGGTAGCATCCACATTGCATCAGTGCATCTAATTTC
GTATGCCTAGCGGAGTAGGTGAAATCAGAGGAGATAACAATGAGGCGAAAATGTGTCATCAGGTGGAAGTAGAAAATTAT
GAAGGACGTGCAAAGAAGCGAAAGCTTCGCTGGAAAATGGCGAAAGAAGCAAGGAAAGAAGAAGAATTTATAATCTACAT
GATAAAAGCAAAATACCAAGCGAAATTTCGCAAGAAGGAGACAAACCGATAAAAACGATAAAAGAGCAAACACCAATAGG
AGAGTCAAAGGCGGCCTACACATCAGAAGAACCAACAAAAGAAGTGAATATTGGAACTGAAAAAGAGCCAAAAATGTTAA
AGATCAGAACTAAAATGGATGCAGATGAAGAAGAAAGAACAATCAATCTATTGCGAGAATTTAAAGATGTCTTCGCATGG
AACATGGATGAAATACCTGGGATAGATCCTTCAGTTGCGTGTCATCATCTGGAAATCAAAAAAAATATAAAACCATACAA
CAGAGAATATGAAAAATAACAACAACATATCACCATCAAATAGAACAAGAGTTACAGAAGATGTTGGATGCAAGAATTAT
ACGACAAGCAAAATACCCAAAATGGATTGCAAATATGGTAGTGGTACCTAAGAAAAATAATGGGATAAGGATTTGCATAG
ATTTCACTGATCTAAATAAAGCTTGTCCAAAGGACAATTTTCCTTTACCAGACATCCCATAATTGCTTGAATCAGCGGCA
GGGAATGATAGAATATCTTCTTTAGATGGATATAAGGGTTACAATCAAATTCTTCTCGCTGAAGAAGATCAGGAGCATAC
CGCCTTTTTTGCACCAAGAGGATTATATTGTTACACGAAAATGCCGTTTGGTTTGCGAAATGCTGGAGCGACATATCAGA
GAATAGTAGAGAAGGTGTTTGCAAAATGGATTCATAAGACATTAGAAGTGTACGTGGATGACATGTTGGTGAAAAGCAAA
GAAGATAAAGATCATGTGCAAGATTTAGAAGAAATCTTTGAACAAATGCGGCAGTTCAATATCAAAGTAAATCCTGAAAA
ATGTATCTTCGGTGTTGCGTCAGGAAAAATTTTAGGATACATTGTGTCAAAAGAAGGAATACAAGTTGATCCGAAGAAGG
TGCGAGCAGTTCGCGACATGCCAACACCAGCGATGGTGAAAGATGTACAGAAATTAAATGGACTCTTGGCTTCGCTGGGA
AGATTCATTTCGCGATCATCAGACAAGTGCAAGCATTTCTTCAATATACTCAAGAAGGGAACAAAATTTAAGTGGACAGA
TGAATGCGAGAAAGCACTGTAAGGGATAAAGGATTACTTGATGAATATATCCATCTTACAAAAAGCAGAGCCAGGGGAAG
AATTGCTGATTTATCTTGCGACCACTTCGCATGCTTTAAGTGCCGTTTTGTTGCGAGTAGATGCCGGAGTAGAAAAGCCA
ATTTATTACATTAGCAAGACGTTTAATGCAGCAGAGAAGAACTATTCAAAGATTGAAAAACTAATACTGGCATTAGTTTA
TGCAGCCTTTAAGCTTCGCATATATTTTCAAGCCCATAGAATAAGGGTATTAACAGAGGTTCCCATTGAATCAGTAATGA
CAAATTCAAAGAGGTCAGGTAGGATTGAGAGGTGGAATGCTCAAGTGGGGCATTTTAAGATTAAATATGAAATATTATCT
TCGCCAAAGTCACAAGTTGTTGCGAATTTTTTAGCCGAATTTCCATTGGAAAATGATGAAGCAGTGGAAGAGATGATGGA
TATATAAGAAGAACATCGGAATCCAAGAGACCTGTTAACAGAGCCTGATAGATGGGAAATATTGGTGGATAGATCATCAA
ATGGAGAAGGTAAGGGAATTGGAATTATCTTGATTTAACCAAAATGAACAAAGATGGCTTTTTCTTTTAGATTGGAGTTC
GCATCTACTAACAATGAAACGGAGTATGAAGCAGTGGTGCATGCTTTACGACTCGCAATAGAAATGAAATTAGAAAACGT
AAGGATCACTAGCTATTTGCAATTAGTCATTTGACAAATAAAAGGAGAATACACTACAAATGAACCCTCATTGAAGAAGT
ACAAAAGGCTTGTTGGGGAGTTGTCAGCGAAAATCCCGAAAATAAAATGGAGACATATATCAAGGAGGGATAATAGGTTA
GCGGATGCTTTTGCTTTTATCTCAAGCATGATGGTAGATCCGACTGCAAGATACATAAAAATTCATACGTTTCATTTGTT
GTCAATCAACAAAGAAGAAGAAGAAGAAGAAGTAGATGTGATGATAGTAGAAGGTGTGGAAAATGAAGAGGCAAATAAAA
TCACAGATTGGAAAATTGAACTTCATGCATACTTGGAGAGAGGAGAAGTACCAAGGAATAGATTAGAGGCACATAAATTA
AAGAGTCGTGCGACAAATTATGAACTCAGAGACGGGGTATTGTATCGAAGGTCATTTAATGGACCTTCGCTGAGATGCTT
GACACGAAAAGAAGGAGAGGAAATACTGAAAGCGTTACATTATGGAGATGTTGGTAATCATAGTGGAGGAAGATCTTTGG
CATACAAAGCGAAAACACAAGGATATTATTGGCCGTACATGCATGAGGATGCAAAAGAAGTATCAAAACGTTGCGAAGAG
TGCCAGCGACACGGTAAGAGAATACATGCACCAGGAGCACTTTTATCATCTTCAACAAGTCTTTGGCCTTTTGGAAAATG
GGGTCTAGACATTGTGGGACCATTTTTACCAGGATCAGGGCAAAGGAGATATTTTATTGTCGTAACAGACTATTTCACAA
AGTGGGCAGAAGTAAAGGCAGTACAGCATATATGCAATAAAGACGTTTTCACTTTTATATTCGAAAACATCATTTGTAGA
TTTGGAATTCCGGCACAACTGGTGTCTGATAATGGAAAACAGTTCGAAGGGCAGAATATAGAAATGTTGCTTAATGCATT
TAAGATAAAGTGTGGGAAATCCACACCATTATATCCACAAAGTAACGGACAAGCGGAGGAAACAAATAAGACAATAGCAG
ATACATTGAAGAAGAAGTTGGAGGGGCATAATAAAGCATGGTGTGAACAGGTACCTAATGCAGTTTGGGCTTATAACACA
ACTAGGAGAGAAGCTACGTGAATGTCACCTTTCTGTTAAACATATGGAGTTGAAGCGATGTTACCAACTGAAGTCATTAT
ACCCACTACAAAAAGAGAAGCATGGGAGAAACATCTAAGTGCGGATATGATTTTATCAAAGCTTGATGATTTAGAAGAAA
AGAAGGAAAAAGCCATACAACATATGGAGAATTATCAGAGAAGATTAGCTCGAGAATACAATAAGTGAGTCAAGATAAGA
GAGTTTCAGCCAGGTGATTTGGTTCTACGAGAAATACCGCCGTATCAGCGAGGAAATGATGGTAAACTAGAGAAAAAATG
GGATGGACCTTATATCATTAAAGAAATAGTTGGAACAGGGGCATATAGACTGATGGATCCTGAGGGAATAAACACTGGTC
ATAAGGTTGATAGGCCATGGAATAGATTATATCTAAAGAAATATTATCCATAAAATATTTGGCGAAAATCACCAGGAAGT
AGAGAAAAAGAAGAAATTTCATAGTTGCGAAATTATATTTACAGAATGAAGAATGCGATGATTTCGCATAAATTATTTTT
ATCGAAACAAGTATGCGATAATTTCGCATAAAATGTATCAGATAGAACAGGTGAAAGATATGCGATAATTTCGCCAGAAT
TATGAATATTACAAAGAAAATAAAAGAAAATATGACAATAAACAAAAAAGATAGAGGCACCCAACTTTGGTGTACACCCT
AGTTCGCGAATAAAATTTCGCAAGAGGCAAATGTTAGACCTAAAGTGCGTCATTGAAGGGGAGACCTATTACATGGCTCA
GGGAAAGGTTACACCGCACCGGAACCAGGGTCATGGAGACTTGGGGTTTTTAAACCCATCCAGTAGAGGCGCCTTGGATT
CTCAGCTTAAGCTTATGACTTAGGTTGGGCGACTAAGGTAAGAAGGTCTCTTCTAAGGAGTGCGGAACTCGATCAAGGAG
CCGAGGTACACGGTTGAGCCCAGAGTGCCTGGGGCGTTTGAAGCGTCTTGGCCATTCTTGGCAAGTCTTGGCTATGATGC
ACTCGGCCCGAAGAAAACTCCACTTAGGGTGCGGTCTTGTAACCATGAGCCATATCGACGAAGGGATAAAAGGACGCGAA
AACAACTGGTTGTTGTAAAGAAATCGGATGAGAGGAGCCAACCTTGTATGGTAGAGGTACGCCTCCTTGAAGGGGCAACC
AGGGGGATGATAAGGGCGGCACCCTCCATTAGGGAGCTGATAAGTGTCTAAAGACGCAAATGTCATGAAACTTTTTACTC
ATGGGAGTATTAAGGCTTGTCATATTTGTGCAACGATCCTGTAGAGGTAAAAATACTAGAGAAAGATAAGACGAGATCAA
TGGGTTGATGCACGAAAGTGTAAAGACGTCCTGCGATTTCGTCGCAAGATGACAATATCATGGGGCTTTACGTTCGCAAG
AATATTTAGGCCTGTCATATTGTCGCATGCAAAATATCCTGTTGAGGCAAAAATACAAGAAAATGATAAGACAAGATCAA
TGGGTCAATACATGAAAATGTAAAGACGTCCTGCAATTTTGTCGCAAATATAAAAAGTGGCAAGATAAGACCTTTTCTTA
GGAAGGCAAAATAAGACCACATAACAAAATGAAATTTTGCAAAATTCAAATATATATTTGATAGCAAAATTTCGCAGGAA
AATAAGAACATGTCTGCGATATTGACGTCCAAATGAACTTATACAAACTAACCATTTAAGTATTGTGCAGGAGACAAATT
CAGTTTTCGCAAGATAGATAATGAGAGGCAAGTATGGGAATTAATAAACAAGATGCATTATCTATCTCGCTGATAAGGAG
TTATTAAAAAGATAAGTGAATTTCAAGATTCATGAAAGTACACTGCTTGGCAGAAAAGTAAGGCGAAGATAAAATAACTT
AAATAACTAGAAAAATTTCAGATTTCAACATGTGATTCGCCAAGAGGGGCTGGTGTATGGCCTTCTAAAATCATTTCATC
TTCACAAGCCTTTTTATTTTTGTTGGTCCATCCTAGCTTGTTCTCCATCTTGATTATCCTCAACATTAACTTCCTTGATG
GGCTCATTTTCTTCATTTTCTTCAAGAATAGCGTCATCATCACTTTCGAAGTCAAAATCACTATCAGGATCACGAGGAAC
TTCATCAGCATCTATGTCAAGAGGCATAATTTTTGTAGGAGGAAGTGATTTATCTAGTAAAATTCCATTCACAAGAACTT
CATCCTTGAGATGAACTTGGCGAAGAAGTGCCTTCTGGTGATTTCTACTTTCAATATCTTTGAAATGTTGAAGGTAGTCA
AATCTTCTTTCTGCACGATCACGAGAATGAGCAAGGGAAGTAGCAAGTGTAGCATTTTCCTTGCGAATCTTGGATAATTT
CGATTGCAAGGAAGATATAGAAGAATGAAGACTTCTCTCAGAATCTACGAACAATAAGAACACAAAAGATTGTTATAGCG
AAATTCACAAAAGAAGAGTATTGCGAAGATAATTAAGCGTAAAAAGTTGGATGAGGCAGTCAGATTCTTATGACTACCTT
CCTTCTGTGAAATAAGATATTGGGCTAAAGCCAAATTATTATTCTCCAAGTTGTTCATTGCATCATCAAAATTATCCCCA
ATTAAACCTTTCAGGCGAGATCGAAATTTCTTATCATTAGCGATAAGTAAAGCATTTTCCTTCGCTAAAGAAGCATAGGA
ATCTTCTAGCTGAGTATGTTGCTCTTTAAGTTGGTTTGCCTTTACGCTCAAAGCTATTCTACCTTGGATGAGTTTATTCT
TCTCAGCAATAGACGATTCAGTTACTTCTTTAAGTTCACTTCTTAACGAGCGAAGAGATCACTCTTGTTCATCACATATT
TTTTGACTATATTAAGTTGTTGCGAAGATATCGCTACTTTGTTTAGGAGGATTCTCTTCTCTTAAGACAAGGTTCCATTT
TCATCTGACAAAGTTTCAATCTTCAAGTTAGCTTTAATTAATGAATAAGAGAGTTGGGATAGCTTGCTACTTGATACTTC
TTGTTCTTGGATTAGTTGGGAATTCTCATTAGAAAGGTTGTTAATTTGATCAACAGAGTACGAGTAAAGATTATCTAATT
GGTTATATTGGTTTAACAAAGCTTCATTGTCAGCACGAGCTTCTTCAGCGGCATATTGAAAGTCGTATCTCTCCATTATT
CGTTTCTGAATTAGAACTTAACGTGCGAACCAGAAAAGTGAATACAAAAGAAGTAAAACTAACAAAGAAGATAAGTTATA
AATGAAAACAAGAAGATCATACCTTTCAGTTTATCATTTTTTCTGCGAAGATTCTCGTAATCTAGCGAAACATTCTCAAG
CTTTTGATTTTTGAGACGAAGATCATCACATTTCAAAGTCATAGCTTGGAGATTCTCCTTCAAAGATTCAATTTCTAAAG
ATGCTTGCGAAGTTGTTCTTTCAGCATTAAAATATTTACCTAGGGTTTCGCAGACGTTAAGCTTGAGAGGGTCAACAGAA
GATCTTCGAGCATCATCAAGAACATCAGACAAAACTCTAAAGGCAATGTCTACTCCTTCCAACAACTATATCTTAACAGG
AAGGGTTTCAGATGAAGAATTAGTGATAATTGAAGGTATGGGAAGTGAATCATCTTTCGCAATGGATATCTTTTTTCCAG
GCGAAGAAGAAAAAGGTTCTGTAGGCGAGGTTGCGACAGAATCAATCTTTGCGGCATTCGCAAGAGGAGAAGAAGGGGTT
TCATTCGAATAAGGGTCAACTGATAGGACGACATCTGTAATGATATCCTCATGGGAAGGAGCAATAAGTAATAAAGATTC
AACTGGCGAAGCCGTAGGAGAAGAAGCTAAGGGTTTGAAATCAAGAAATGAAACGGAAGAAATAACAGTCTTTAGTTTCT
GAGATTTCTTGTAGGGTTTGTTAACAGCTTCATCATCCTGCGAATATCAACTCAAATAAGAAACAAAGGCAACAATATTG
TTATTAAAGAAGATATGTTTCTTATTACCGTGGAATTTGCAGGCTTTCTTTTGACCACAACAGTGAATTTGGTAGAAGAG
GTGCTTTTGCTGAAACAAAATCAATATGGGAATTAGACAAGATAATAAAATTAGTTAAAAAAGTCATTAAAGTAAGATCA
GTTCCACAAAAATGAAGAAGAAAAGCAAAACTAACCTGGGTGACTCCATGAAAACAGTAGCAGACAGATAAGCTTGTAAG
AACTAAAGATGAAGAAAATGGCAGAGAATGAAGATTTACAGAGAGCTCGGAGACGAGGAAGATGAACTAAAGGAAGAAAA
TAACATTCCCATCAATCTTCTCCTTAAATAGGCAAAAAGGATGACCGGTTGAAATTGAATGTGCCGGTAAAAAAGGGGAA
CAATAAACACGTGTAGACGGTTACGCAAAATTCACGGACGGTTGTCAGTTGAAAAAGATAGGGAAAAATGAGCGGTTGCG
GCATTTAGAGATAGAAATTCTCATATGATTCTCTTCTTCGCAGAGAAGACATGAGAAAAGGCAAGATGTAGGAGCAGAAT
CGCGCAACAGTTATACCTCAGCGAAGCTTTAACTAAAGGAAGGTTGCGAAGATCATCGCAGAGTGTTAAAGAAGTGATTA
GCGAGTGATGTCAGCTTAGCCATAAGGAAAGTGTGAAGATTCTGCGAAGATAGAGATTACCTCGCGAAAAAAAACCCTTA
TAAGCTTGCGAGAACAATGCAGGTCAGATCCGAAAATAAAGGATGGCTTAGCTGTCATCCACTATGTAATATCCTATATA
AAGGACCAAGCAAAGACAAGAAAGAGGAGATCTTTTTGAGAGTGAGAGGAGAACAAATAGGAGAGAGAAAGTCCAGAGCT
ATTTTGATTTCCTTGTATTCTCATTACTTTTGTAAAAATCATTAAAAAGATAAATAAAACTTTGTAAATTTATCATGGAA
TTTGGCTAGAATAGCATATAATCTTTGAGGGGTGTGGTTGTAGGAAATCCTGCAACCACATTATCCCGTCTATTTATATA
TGCTTGTTTAAATTTGAGTAGCACTTAGCTTTTTTAGCCGTATTCTTCATAAGCTGTGTTTGTTTTTTCTTTACTTTTAG
TGTCCTTTTGTCAATCGAGAGGGAAAGTCTCTGCCGTTATGTGAGTTTGGCACCTATACTATTCCACCTCCAAGTTGCTC
TTGGACATTTCACGAGCTGGAGTGTTCCAAAGAACTTGGGTCATGTCAGAAACTATATAAAACTTGTGCAAAAATCGTGT
TGGCGTCTATGTATACTTGTTGTTAGTCCCGTTTCTACGTATGCCTATTGTCTTTAACCAATTCCCCTGTTCTTTTAATG
CAATTTGAATGCACATCGCTGTAGTCAGTACATTTCTGATAAGCATGAAGCAAATATCTCCACTTTTAGTACTGCTTTAG
AACTTTATTGAGCAAATATCTCCACTTTTAGTACATTTCTTGGATGGTTTAGCCCCACCAAACAATAACTCCTGACACAG
TACAAACGCCTTCTATAAAAGCCACATCTAGCGTGGGTGACCTTAATTATCCCCACGAGGTTCTTGCATTACTCTCGTGG
GCTGATATGGGACACTGCTCCACCCCCACAATCAGACACCTTTATAGAAAGCACCGGCATATTATTACATCAATCAATCC
ATTATAAAAGATAATTGATATGTATAAGGGATGATATGGGACACCGCTCCAACACACAATCAAACACCATTATAGAAAGC
ATTAACATATTAACATCAATTCTTTATAAAAGATCATCTTTATACATGTATGAGTAGCAATAGGGGTGTGCATGGGATGA
TCTTTATAAAAGATCATCTTTATAGGTTTTCATCTCATCCGCATCCAATCCAATGCACTACGGATTTTAAGTTTGGCATC
CGCATCCAATCCAGATCCAACGGATTTGCATCCAATGGATTAAAGGTGTAAAACGTGCCGGCCCGGCACATCCCGGCACA
CGAAGTCGCGTGCTTCACATGCCATGTGCCGTGCTGTACTGTGCCAACGATTTAAACGTGTTGTGCCGTGCTGTGCTTTA
CTAGTCAAAAGCTAGGCACAAAGACGACCACGGGCACAACACACGAATAAACGTGTCGTGCTGTGCCGTGTTAGCACACG
TGCTATAAACAATTTGAAATCACTTAATGTATACATTGAGTCGGACATTATCACAATAATTTAATTAGACAACATATCAT
TTGAAATTATTTCAAGTAAAATTAACAAGTTTATTCAATAAAAAGAAATAGCCCATCAAATATAAAATTGGATTATTGTC
ATGTAAATTAATGTTCTAGTTAAATATAGGTGACAACATTATAACAACGATATTGAAATATATTTTCCAAATATTAAGGT
ATTATATGTGTTGTTATAAATAAGCCAACATAAAATGTTAAAAACTAGCTAGAATAGTGACTCTTTTGTGAAATACACAA
AAAATGTGATGTATTATGCCTTGTTATATGGTGTATTTGTACATGTTATGACGTGCTCTCTTAACGTGCTGTGCTGCACC
GGCATATTATTACATCAATCCATTATAAAAGATAATTGATATATATATATATATATATATATATATATATATATATATAA
GGGATGATATCGGACACCGCTCCAAAACACAATCAAACACCATTATAGAAAGCATTAACATGTACGTGGAGGTGTAAATT
GGGTTGTGCCAACGCGAGCATAACCCAGCTCAGTACGCTAAAATTTAAGCACAGCCCAGTCCAGGACGTGACTTAGCCCA
GCACGGCACTGCACGTTAGTTTTTTGGGACGGGCTGGGTTTGACTAATCGACACAGTAGCCCAGCACAACACGCGGCACG
GATAAACACCTGGCACGACACAACACCGCACACTAAGAAAGCACGCCGTAATATGTATAAGATACTACACAATGTGGCAC
AATACATCACATTTTGTGTATATTTCACAAAAGAGCCAATATTCTAGCCAATTATTGACATTTTATTATCGGTATGTTGA
CTTATTTTCATAATAACACATATAATACCTAAATATTTGGAAAACATTTATATTAGAAAATATAAAATAAATGTGCCCGA
CACAGCACAACACGACACAACACGTTTATTTTTCTGGCACAGTCCAACACAGCACGCCTTTAAGCACGTCACAACACGAC
ACGTCATAATCTCCGGCACAGCACAACACTACACATAACACGCTAAGCACGTGACTTCGTGGGCTGGGCAGTGCTGGGCC
GGCACGTTTCACACCTCTACATGTATGGGCTGATACGTGAAACTGCTCCACCACATAATCAATCCTTTATAAAACATTGA
ACTTTATATACAGTATATTTATATAAGTTATGATAGGTTGACCATGGATTCTGTTCCGCATATTTTGTAGATTGCTTTTT
TCAACTAAACCACTTTATAATAAACTTTTTACCAAAAATTGTGTTTGGTAATTTTTTTTTTTAAAGTACTTTTGAAAAGA
AGCACTTTCATTTCAGACTTGCTTTTAAAAGCTACTCGCACTAACTTTTAAAAGCAGAAGCCATAATTTGATTTAAGGGA
TTCTCAATTTTGGAAACTGCTCAAATGGGCCCAACTACAACTGTAAGATATGCTGGGATTAAAATTCGAGCTTAAGTTAC
CATGAGACGCACCGAAATAAAATAATCCTCCTATTCATGTGCTTCATGTATGGAATAACTTGATTGCTAAAGACATGTAC
TGGTATCAGCGGGGCGGGTACCATTTCAAATAAGACACAAAACTTACAACTAGTGGCTCAACCACTTCAAATACGATTAG
AGTTATCAGATATCAAGTAATTTTTCAATAATTTTCGTTATGTAACAGAAATCATAAAAACCTTTTTTGTCCAAAATTCA
GTTTAAAAAGTTCAAAATATCAAATTCTGTCCAGTCGTTTTGTAAAAAATCTGTTGGGTATGAAGGTCCAGCCGTTTTAT
AAAAGAAAATATCAGGTAAAAAGATCCAGCCAATTTATATAAAAGAAAGTGGCGGGTAAGAAGGTCCGCCCATTTTATAA
TAGATACGACCGAGGAAGAAAAAGAAACCTTAATTCTCTATATTGATTCACTGATTCATAAGTGATAAAGAGAAGAGACT
GGGGAGAGTCTGACCAAGACAAATTAGATTGAACAAGAAGAAGATTTAGAAGAGAATAGATGGAGGTGTAAATTGGGCTG
TGCCAGCACGAGCATAACATGCTAAAATCTGAGCCCAGCCCAGCCCAGCGCGTTAGTTTCATGGGTTGTGTTGGGTTAGC
CTAATCGGCGCAGTAGCATGGCACAGCATGCGGCACGGATAAGCACGTGGTCCAGCCCAGCACAACACGTTAAGAAAGCA
CGTCATAGCATGCACAAGTATACAATATAACAAGGCATAATACATCACATTTTGTGTATATTTCACAAAAGAGTCATTAT
TCCAGCGCGACTTCGTGTGCCGGGCCGACACGTTTTACGCCTCTAAGAATAGGTAAAAAAAAAAAAAAGTTTGATTTTTC
TTAGTTTACGTCGAAGAAGAAGATATTATACGCGGGTATAAAACGATAACAGATCAATATATACTATCGGTGTTACCGTA
ACGGAAACTGTCTCAGCTGGTTCAGTTACATTAAGCCAAAAAGTTCTAATAACTTCCCGATCCCAAGATACGCTAACCGT
TATGTCGGAAAAAATTCTATCGTATCCAGGATTATCTGTAACGTCTATCGGATTTCGTCTGCTTGCAGGACCGTCGGATC
ATTCAAATGATACCAGAAACGACGTTAATGCTAGTAGTGCCTCTAACAATCACGTGGAACGTGTGTTTTTTTTTTTTCTT
CTAGTGGTGCTTATATATATTTGAGTTCACCATAAATATCATATCATCAAAATCTATCATCCTACATACTGTACTGGGTT
GAATCATGGAGCTCCAATATTTTTCTTATTTTCAACCAACTTCCTCCGTTGTTGCTCTTCTACTTGCTCTTGTATCCATC
TTATTCAGTTTCGTTGTTTTGAGGAAGACATTTTCGAATAACTACTCATCACCTGCATCATCAACAGAAACAGCGGTACT
TTGTCATCAGCGGCAGCAGTCGTGTGCATTGCCAATTTCCGGTCTTCTTCATGTTTTCATGAATAAAAACGGCTTAATTC
ATGTAACTCTTGGAAATATGGCCGATATATACGGACCGATTTTCAGTTTCCCAACAGGTAGCCATAGAACTCTCGTTGTG
AGCAGTTGGGAGATGGTAAAAGAGTGTTTTACAGGCAACAATGACACTGCTTTCTCAAACCGTCCTATCCCGTTAGCTTT
TAAGACTATATTCTATGCATGCGGTGGCATAGACTCATACGGTCTTTCGAGTGTACCTTATGGAAAATATTGGAGGGAGC
TACGAAAAGTCTGTGTGCATAACCTCCTCTCTAATCAACAACTACTCAAGTTCAGACACTTGATAATTTCTCAAGTTGAT
ACGTCTTTCAATAAGCTGTATGAGTTATGCAAAAACTCTGAAGACAACCAGGGAAACCATACTACTACTACTACTACTAC
CGCAGCTGGCATGGTGAGAATGGATGATTGGCTCGCCCAATTATCGTTCAACGTGATAGGAAGAATAGTCTGCGGATTCC
AATCAGACCCTAAGACAGGTGAGCATTTTCCTAGAGTTTCTGTAGAAAATGTTGGATTTTACAGAGCCGATCCTGAGTGT
AGAAGGGCCCTGTGCGAACGTGACCGTAGGGCCTTCATAGTGTCAAATTATTTTTTTCATGATAATTTTTTTTCAACTAA
TAAATCAGTATTTTTAAGTTAAAACTTGACTTATGCAGCACATGAGTCCATCTCTAGTCCTTAACGTATATGCACTCAAC
GAGTATGCGAAAACTGTTTTTGAACATTATTATATATGGTTTGCATTCATAAGATAACTAGTTCTTTTTTAAATTCTAGA
TGCTAAATTGCATTCTGAATAGTGAATTAAAGTTTAGATGTCAGTTTTCGTACCTAAATATAAAAATTAAGTATAACGTT
AATCTCACATTTCGTAACTAAAAAGGTTTTCAAATTTAAACTAAGTTCTATATTATATTCTAAAAAGAGTTCAAATTTAA
ACTATGTATTATACTGACTAAAATTATAATCAGGAGCATTTGAATTATATACACCCTAAGAGCATCTGCAGTGGTGCGAT
CATATACCAAAGATCAAAGAGCAAAAAAATTTGAAAATTTGGGTTTAGTCCGTGTTGCAACGCAGTGGGGGAGACTAAAA
TTTGGTCAGGCGTAAGAGGAAGTTACGTAATCGAGGTAAGAGGAGGTTCCGCCCCATTGTCATCAGGCGTAACTTTGAGG
TTACGCCTTAAATTTTTTTTTTTTTTTTTTTTTTTTTTTTAATGGGGCGTAAGTTTGAGCTACGCCCCATTCAGGCGCAA
CTTTAAGTTGCGCCCCATTTTTTTTGTTTTGTTTTTTAGTGTGAGGCGGAGTTTTCTGTTACGCCTGTTCGGGCGTAACG
CACCAATTGCGCCCGACTAAAGACCAGACTAAAGACTAAATATGGTCTGGGTTTTGGTTATAGTCTGGTCTTTGGTCTAT
ACTCCTTCCCCACTGCGTCTGCTATTTGATCTTTAGTATGGGTTTTAGTCGCCCACTACGGATGCTCTAAGCCTTTGGTC
TCTCGAGGTTGAATCTCTCTCTCTGGGTTTGTTTTGTCAAAATTTTAATTTTGCAAATGAAATGGGCTTTGGTATTAAGG
TGTCCACTAGTAGGAAAATGTCCCTAACCAGAGCTAGGCCCTGTGCGGTCGCACCCCCTGCACACCCTCAGGCCCGGCTC
TGTCAGCATCGATTTTATACTATGAGATCATCAAAGACTATTCTTCTAACTGTGCACATGTATAAACAGGTGCTCCAAGC
AGGGTGGAACAATTTAAAGAAGCAATTAATGAAGCATCGCATTTTATGTCGACATCTCCAGTGTCAGATAACGTTCCAAT
GCTAGGGTGGATTGACCAATTGACTGGTCTTACAAGAAATATGAAGCACTGCGGAAAGAAATTAGACTTGGTGGTCGAGA
GCATAATTCAAGATCATCGTCGAAAGAGACGATTCTCTAGAACTAAAGGAGGAGATGAGAAGGACGATGAACAAGATGAC
TTCATCGACATTTGCTTGTCAATTATGGAGCAACCACAGCTTCCTGACAACAATAACCCTCCTCATATACCTATCAAATC
TATTGTCCTGGTATGCAAATATTGATCCGTGGTATGGCTGGAGCATTAATTGTATTCCAGCGGTTAATTTTGGTTGTGGT
AGCTCATAGAGTGCAGAAACATGATTTGGTTTTGATTGGTATCATTGTATAAATGCAGGACATGATAGGTGGGGGAACTG
ACACAACAAAACTGACCACCATCTGGACCCTTTCCTTGCTGCTGAACAACCCCCATGTGTTGGACAAGGCAAAACAAGAA
GTGGATGCACACTTTGGAACGAAAAGGAGATCAACAAATGATGCCGTGGTGGATTTTGATGATATTCGTAACCTTGTATA
CATCCAGGCAATCATCAAAGAATCAATGCGGTTGTATCCAGCCAGCCCCGTGGTGGAGCGACTGAGCGGCCAAGATTGTG
TGGTCGGTGGGTTTCATGTACCAGCAGGGACGAGATTATGGGCTAACGTATGGAAGATGCAACGAGACCCTAAAGTATGG
GATGATCCATTGGTGTTTCGACCAGAGAGATTTTTGAGCGATGAACAGAAGATGGTTGATGTAAGGGGTCAAAATTATGA
GCTGTTACCATTTGGAGCCGGTCGACGTATATGTCCAGGTGTATCCTTCTCTTTGGATCTAATGCAACTGGTACTGACTC
GTCTTATTCTTGAGTTTGAAATGAAGTCTCCTAGCGGGAAAGTGGACATGACAGCAACACCAGGATTAATGAGTTACAAG
GTGGTCCCCCTTGACATTCTGCTCACCCATCGTGGCACAAAGTCGTGTGTGCAGTCAGCAGCCTCTGAGACTAGTGGTGT
ACCAGTAATCACTCTGAGCTCGGGCAAGGTGATGCCTGTTTTAGGCATGGGTACATTTGAGAAAGTTGGTAAAGGGTCTG
AAAGAGAGAGGTTGGCGATTTTAAAAGCGATAGAGGTGGGTTACAGATACTTCGATACAGCTGCTGCATACGAAACTGAA
GAGGTTCTTGGAGAAGCTATTGCTGAAGCACTCCAACTTGGCCTAATCAAATCTCGAGATGAACTTTTCATCAGTTCCAT
GCTCTGGTGCACTGATGCTCACCCTGATCGTGTCCTCCTCGCTCTTCAGAATTCTCTGAGGTAAATTTTTTTGATGCAAA
TTAGGCTTACATGTATTTGCACATACCAGCAGGTACACTTAAACATCTATTTTTAGATAAATGAAATTGTGTTGTGTGAT
ATGTACATAGGAATCTTAAATTGGAGTATCTGGATCTATATATGTTACCCTTCCCGGCAAGCTTGAAGCCAGGGAAGATA
ACGATGGACATACCAGAGGAAGATATTTGTCGAATGGACTACAGGTCTGTATGGTCAGCCATGGAAGAGTGTCAGAACCT
TGGCTTCACTAAATCAATCGGTGTTAGCAATTTCTCCTGCAAAAAGCTTCAGGAATTGATGGAGACCGCCAACATCCCTC
CAGCTGTGAATCAAGTGAGTACTCTTACTTGAAAGTTTTGATAAGACATCGGAAGATTTCTAATGCTTATTAAATTTCCA
ACATTATGCATAAAACTACTACTCTTTATAATGTTGATTAAGGTGGAGATGAGCCCGGCTTTCCAACAAAAGAAGCTGAG
AGAGTATTGCAACGCAAATAATATATTAGTCAGTGCAGTCTCTATACTGGGATCAAACGGAACCCCATGGGGCTCCAATG
CAGTTATGGGTTCTGAGGTGCTTAAGAAAATTGCTATGGCCAAAGGAAAATCTGTTGCTCAGGTTGGTCAAATTCTCTGC
ATATGCCATAGTGTGGTCTCTGTTCTTTGGCCATCGTATTTGCATCACATTGTATTCCTTCCTTATACGGAATGTAACTT
ACATTTGTATTACGTACTGATCAGGTTAGTATGAGATGGGTTTACGAGCAAGGCGCGAGTCTTGTGGTAAAAAGTTTCAG
TGAAGAGAGATTGAGGGAAAACTTGAACATATTCGACTGGGAACTCACTAAGGAAGACAATGAAAAGATCGGTGAGATTC
CACAGTGCAGAATCTTGACTGCTCATTTTTTGGTCTCACCTAATGGACCTTTCAAATCTCAAGAAGAGTTGTGGGATGAC
AAAGCTTGAACATCGATCATTTAACTCTACACGTGCATTTATAAGAGAAGCTTCCCCTGCAGTGTGCTCAATCTTGATTT
ATTTTATCAAATTACATCTTACTATATGGGAGTCACAGATCTCTTTCCCTTCCTATAAGTTTGAATAAATTTGTAGCGAG
TGATGTAGCTAAAGAAATAAATGTAGTAAGTTTCTTTCCTAAGCTTGTTTTCCTTTACAAAAACTAGATGAGAGTCGGAG
GTAAATAATGGTGAACTCGTGTTCATCAGCAACAATAGTGTGATTAGGCACAATGTATATACCTTAGCAGAAAACACTAT
TCCAGACACAAAGAAATGTACGAATGCGTAAAGAGTATTCTGCCATGCATATACAGCAGCTGATGCGGAAAAAAAACAAT
ACAAAACCTTCTGTGAAACCAGACGTATTATTGTCCATGTGAGAGTAAAATATCTAATTGCCACGTGTAAGCATCACAGG
AGGTGATCATAAGATAAGATGGTAAAACAGATACACTGAATAAAGATGTAAAAGGTGATTACAACAAAACCAAGAATATT
CACTGCTTCTTTTCAAGTCTAAAAGAAAGCAGTGCATTTAATGAGAATCAGAAGAGGTGCGATACAGCTGTAGAAGGAGG
TACATCCCTCTCGTGAATTCGGACGAAGGGCGAGGTACTTCTACCCGAAGAAGGCGCCACACGATAAGACCCAAAGGGCG
ATATATAGTATCATCCGAAGAAGGCATCACACGAGGTAAGTCGAAGGGAGCAATGGCGAGCCAGTCTGAAGCGAAGAGGC
GTATATATTGTATATATCGTCATACACCCAGGAGCACCGTATCGGACCTGAATGAGTTTACTTTGCCTATTGTTGATGGT
GGTTTTTAAACAAAGGGTGAAATCGTAAAACCCAAAATAACCTAATGTCACCGGTGACACATTTATTAGGACATTTAATG
CATGTAGTCAGTAATTAATAGGGGGTATTTTTTCAAATTAGGGTTACAACGAACAAAACCCTAATTCCCCTCCGTGCCAA
TGGCAAATCATGCCAGCCACACCTAGGCCAAGCTAGCCGCACCTCTATGCCAATGGCAAAGCATGCCAGCCATACCAAAC
GCGCCGAAGCATGCCAACCATGCTAACCGCACCTCTATGCCAATGGCAAATCATGCCAGCCATACCAAACGCGCCAAAGC
ATGCCAACCATGCTAGCCGCACCTCTATGCCAATGGCAAATCATGCCAGCCATACCAAACGCGCCGAAGCATGCCAACCA
TGCTAGCCGCACCTCTATGCCAATGGCAAATCATGCCAGCCATACCAAACGCGCCAAAGCATGCCAACCATGCTAGCCGC
ACCTCTATGCCAATGGCAAATCATGTCAGCCATACCAAACGCGCCGAAGCATGCCAACCATGCTAGCCGCACCTCCGTGC
CAATGGCAAATCATGCCAGCCATACCAAAACGCGCTAAAGCATGCCAACCATGCTAGCCACACCTCCGTGCCAATGGAAA
GTCATGCCAGCCACACCTAGCCCAAGCTAGCCGCACCTCTGTGCCAATGGCAAATCATGCCAGCCACACCAAACGCGCCA
AAGCATGCCAACCAAGCTAGCCGCACCTCCGTGCCAAAGGCAAATCATGCCAGCCACACTTAGCCCGAGCTAGCCGCGCC
ATGCCAAACACACTCTGCCTTGTCCCTAGCTACGCTGTTCATGCCATGCCAAGCTAAACACCCTTACCTTGGCCCTAACC
ATGCCATGCCAAAATGGCGCCCACGCCTAGGCTTACAAATCATGCAACCTAGGCCAAATTGGCCACGCATGCCATTGGCA
CATGCCAACACGCTCGCTGGTAGCTTTTCTTACCAAGGCACGACCCAAATTGGCCACGCATGCCATTGGCACATGCCAAC
ACGCTCGCTGGTAGGTTTTCCTACCAGGGCGCGACCCAAATTGGCCACGCATGACAATGGCACATGCCAACACGCTCTCG
GTAGCTTTTCCTACCGGGCGCGACCCAAATTGGCCACGCACGCCATTGGCACATGCCAACACGCTCGCCGGTAGCTTTTC
CTACCAGGGCGCGACCCAAATTGGCCACGCATGCCATTGGCACATGCCAACACGCTCGCTGGTAGCTTTTCCTACCAGGG
CGCGACCCAAATTGGCCACACATGCCATTGGCACATGCCAACACGCTCGTTGGTAGATTTTCCTACCAAGGCACGACCCA
AATTGGCCACGCATGCCATTGGCACATGCCAACGCGCTCGCTAGTAGCTTTTCCTACCAGGGCGAGACCCAAATTGGCCA
CGCATGCCATTGGCACATGCCAACACGCTCGCTGGTAGCTTTTCTTACCAGGGCGCGACCCAAATTGGCCACGCACGCCA
TTGGCACATGCCAACACGCTCGCTAGTAGCTTTTCCTACCAGGGCGCGACCCAAATTGGTCGCGCATGCCATTGGCACAT
GCCAACACGCTTGCTGGTAGCTTTTCTAAACACGGGCCATGATTCAACTTGGCCACGCATGCCATTGGCGCATGCAAAAC
ACGCATGTTGGTAGCCCAACTTGCAAGTCGTGCAACCTAGGCCAACTTGGCCGTACGCGCCATTGGCACATGCCAAAACC
CACGCTGGTAGCCTAACTTGCAAACCGTGCAACCTACCGCCAAGGCATTCCGCACATGCCATTGGCACATGCCACGCACG
CCACTAGCAGCTTTATGCATTGCCACTTACACTCAACGTACAACCTACCACCAAGGCATTCCACACATGCCATTGGCACA
TGCCACACACGCCACTTGCGCTCGAGGTGCAACTCGCAACAAAGGCATTCTGCACATGCCATTGGCACATGCCACATGCG
CCCCTAGCAGCACCACTTGCACTCAAGATGCAACCAACACTCGAGACATCAACACAAACTGGGGGATGCTTTCCAGGGTC
TTGGTTTGGCGGTCACTGTAGGATCATAATATCGCAATGCATAGGGCTCGCGAGATCAATAAACGACAGTACCGCGAAGG
AGTCGCAGGAAACTAAAATAGACGACGCAATGGAAAACGACACACAAAACAACTGAAAGGCATGGAACCTGGCGAGGGTT
AAGAAGTGTCGCGAGATTGAATAGTTGTACACTGGCGACACTTCGCGAGACATTCCCGAAAATAAAGGATAGCTTAGCTG
TCATCCACTATGTATTACCCTATATAAAGGGTCGAGTGAGTCTGTTGTAAGGGGGGGAAGGTTTTTTGGAATTGTTGCGC
AAGTCATTAGGAGAGAGAAAGTTTAAGAGTGTTTTATTTGCTAAGTGTAATTCCATTTTCCCTGTGTAGATAACTCATGA
AATTAATCAATAAACATTCTTTATTATGCATCTTTCAATGGACTAATTAACCAAAATATAGTGAGGGGTGTAGTGTGGGA
AAACCTGCTACTACATATGCGCTAGAAACAGGGACGAGCGGTGATTGACGAAGAAATTGGAGAGAATTTGGATTAACAGA
GAAGAGATTTGGAAAAGATACTCAAGAATTCATTGAAAGGAAAGATGGCTAGAAGAAGAAATGTACAAGAACAACCAACG
ATTGTAAGAAGAAGTGGGAGACTTGCTGGAGAAAGGAGGAATGAAACAGGAGAATCGTCAAGGATAAATAGGAGAAATGA
CGGAGAAGATCAAAATCAGCCGCCGATCTCCCCAGTAGCAAACGCAGCTATGGATTATGATAGAGTAAGTGTACATACTT
GGAGATCTGATTCTGAAGACGAGAGAGAGAGGAAGAACAGCAGTTGGTGAACAATGGACAAGGGGAACAAGGGATGAATG
GAGAAATGAATCCAGGAAATGAAGAAATGGCAGCGTTAGAAAGATTGAGGCAAACAATACACGAGGAGAGACGACTAGAG
GCAGAGGAGCGAGCAAACTTGACAAGACAAAATCATGAATTGAGGATGGAAAATATGAGATTGCAAAGTAGGAGATCTCG
AAGTAGCGTGAGATCAAGTTCTAGATCAAACAGAGAAGAGAGAAGAAGAGTTTTACCAACAGAGAATACCGAGGAAGAGA
CACAAGATCCAGACACAGAGCACGGCGAGAGAAGAGGAGAAATAGAAGATCGTTATATTCCTCAGCCCGAAAATCTTCGA
AATGAGCGAAATAGGGAAAATCAGGAAAACATGCAACTCCAAGGGCCAAATGACCCATTTCTTTGAAGGAAGAATAATCC
TACGCGGGAGAGAAGAGTTGAGAAGAAACCGAGAGATCGAGGATGACATTGAGAGACACTACATTGAACAAGCGCGACTA
GCTCGCGAGAGAGAAAGGCTAAGAGAAGAAATGGAAAATCAAGAGATGGAGGAAGCAATCCGGTGAGAATAACCATGACA
ACCGCGAGAGAAGGAGGGAACAAAATCGTGCTAATAGAAATATTAATGAAGAGTATGAGAGGGTGCAAATGATGAGAGCT
GATAGGCAGCCAAGAAGAGAGAACAACCGATATAATGGCGTGCGAATTAACGAAAGATGCCAAGAAGAGCGTCGCGAGGA
AAGAAGAGGAGAAGATAATGAGCAGGAAGGTCAAAATAGGCACGAGCGAAGAAGGAGAGAAGCAGAGCTAAAAAGACCAG
TAGAATCAAATTCTGAGGCAAATGAACAAATCTTAAGAGAGCTAGCTGAAATGAGAGGATTACTGAACAATAGAAGGGAA
GGAGGAAGGAGACAATTGGATGAAGCCATCGCAGAAGCCGCGAAGAACCCTTTTACGCTAGAAATACAGATGGGAGGAAT
ACCTCCTAAGTGCAATCTACCTGCATTAACCAACATCTTTGATGGAACAACCTGTGCGATACAACATATTAAGGCTTACA
TGAGATGTATGTTACAATGGGAGAACCATGATACCATATTGTGCAAATATTTCGCGTCAAGCTTAATAGGAGAAGCATTA
AAGTGGTTTGAAAGCCTACCAAGGAATACAATTACATCATTTCACCATTTACAAGCCACATTCCTGGGAGCATACATAAG
TAACAACTCTTCGCGACCAGGTATTGAGGATGTATTCGGGCTGAAACAAAGGATTGGCGAGAGCTTAAGACAGTTGACAG
TAAGATGGAGAACCATGTGCAGCGAAATGGCAGGACGGGTTGAGGAGAGATATCTCATACTCTCATTTGTGAATGCTCTC
TTCGCGACTAACTTGTTATACATTCAAATTTTTAGAATCAAAAATACAATCACGATGGCAGAATCATGAGAATTACAGGA
AGAATATATTGCCTTAGAAGAAAGACAAAATGAAATGAATTCTTATCCCGTCGCGAACACGAACTCCAACGCCGCGAACG
CAAGTTTGTTACCTCAATTCATCAATACGATGGCGAACACTTCGCAAGGACAAGCGAGCAAGGAGGGCTGATGAGGGACA
TCAGAAGGTAGTAGCCATGGGAAGCCATGATCAAGAAGAGTTTGAACGCGAAAGGAATTACTACAATCGTAACAGCAATA
ATAAGATTCAGAGACTAGATCATGTGCAAGAAACTTATGGCGGACGAAGGCAAAATAACCGTGGAGGGCAGAGAAGTCAT
AGAACAGTATGGGAACAAATTAAGATGCCTCCACTGAATGCTAGCGTTGAAAAGATCTGGGAAGCTATACTTGTGATGGA
AAATGTACCAGCACCTTGGAATGTTGGGATGGAACCACCGCCAGGAGATAGAAGCCATGAGTTTTGTTCTTACCATCGCT
TCCATGGGCATCAAACAAACGATTGTAGAAACATAAAGAGAATTATTCTCAGGATGATTGATCAGGGGAAGCTGAATCAC
TTTTTAAGGGGAGAAGAAACAGGTCAGACATTACCACCACCACCAGAGATGCACAGAACAGTGTCAGCGAAGGGAAAGGA
AACATTTGTGATAGAGGTAGGAACAAAAGCCAAGAATTTGAACTGCAACTCCATTGTCCACTCCTATCGCACCATCGAAG
ATTTTCATGACAACGTGCTTAGTAGAGTCTTTGCGAGAGATGCTAATGATAAAGAAATTATGAGTCTGGCGAGATCAACG
CAGTTAGAACAGTGGCAGTTGAAGACTATTTCTTTTTCTGCAGATGAAGTGCCAAAAGGAAGAGAAACACATGATAGCCC
GTTGGTTGTGAAACTAGAGATTAACCCGAAACCAGTCGATGGAGAAGATGATGAGGCAGAAACTTGCTGGGCGATCAACC
GAATCTTAATCGACACCGGAAGTTCGGTGAATATCCTCTTCTACCATACTTACAAGACGATGGGAGGAAAAGATGAGGAT
CTGATCCCCTCTACATACAAGATATATGGCTTTAACGGCACTGCAAACAAACCAAAGGGAGAGGTTCACATGAGAATACC
TCTACAAGGATTATCAACTGGTATTTTATTCTGTGTGGTTGACGTGGAATCTCCATACAATGCGCTGATTGGGAGGCCGT
GGCTTCATGAAATCTTGGGAGTAGCGTCAACATATCATCAATGTATTAAATTCCCACATCCAAATGGCATTGGTATTATA
CAGGGAGATTGGAAGGAGTCGCAACAGTGTCATGAAGTAGATGTTGAAAGCTGCGAAGAAAGAAATGCCAAAAGAAAGGG
TTGGAAGCAGCATGTGAGAGATGCGCAGAGAAAGGAAAAACTGATGGTGGACGCCATAGAGGTAAGGACTGAACATACCT
CGCGAGATGAATGCCTAGAGACAGGCGAATATTATGGTAATAAGGAAGCAAAGGATATGAGGAGCAAAAGGCATAAGAAA
TGAATAAACAACAAAAAGCAGTTGAAGTAATGATATGCGAGAATCTCGCAGAAGAGTAAAAATGAGAGTTCGACTAAGAA
AGAAAAGTGAAATACAACAAGTGAAATAGAACTCTGCGAATACTTCGCAAACAAATATCAGCAAATAATGAAACATGAAT
GATTGAATGATTTAACAAATATAAATGCGCAAATGAATGGGACGAACCTTTATGGCGTACACCCTAGTTCGCGAATAATA
TTTCGTAAGAGGCAAATGTAAGACCTAAAGTGCGTCATATAAGGGGGTATCTCTCGCCGTGGTTCGGGGGAAGGTTACAC
CGCTCCCGAAGCCCGAACCATGAAAATTTGGGGCCCATGAAAGCCTATCCGGAAGAGGTACCTTGGATTCCCAACTATAT
ATGTAGGTTATACCCTGGTTGGGCGACCGAGGGTCTCTTCCTAGGAGTCGATGTATGCTCAAGGCGCGAGGTACACGGTT
GAGCCGAGTGCCGGGATGGATGAACCTACCCCTGGCCATTCTTGGCAAGTCTTGGCATGCGCTGCACTCGCCCGAAGAAA
ACTCCACTTAGGGTGCAGTCTCGTAACCATAAACCATATAGGTATAAGGGATAAGAGGCTGCGAAAACAAGCGGTTGTTG
TTAAGACCGGATGGGAGGAGCTAGTCTTGTATGGCCGATGTTTCGCCTCCTTGAAGGGGCAAGGGGAGATGATAAGGGCG
ACGCTCTCCATTAGGGGGGGTGTCAAAACAGACGCAAATGTCATGAGGCTTTGTTTTCGCAAGGAGACTTAGGCTTGTCA
TATTTGTGCAATGATCCTGCAGAGGCAATAATACTAACGCGAGGGTAAGGCGAGATCAATGGGTCTTCACACGAAAGTGT
GCGGACGTCCTGCGATTTCGTCGCAAGACGGCAATGTCATGGGGCTATGTGTTCGCAAGGATATATAGGCCTGTCATATT
GTTGCAACCAAAACATCCTGCAGAGGCAAAAATACTTGAAAAAATGATAAGGCAAGATCAATGGGTCTTTACATACAAGT
GTAAAGACGTCCTGCGATTTTGTCGTAATGAACGGTGGCAGGGGAGGACCTCTAACTAGGGAGGTCTGACTTGGAAGACC
ACACAAAATGATAAGGCAAGGTCAATGGGCCTTTGCATGAAAGTGTAGAGGCGGCCTGCGACCTTGTCGCAGCACAAAGA
GTTAGCATTCTCAGCTCATAAAGATATCCGCGACCTCGTCGCCGCCATACATTTCAACAACAATAAAAATTATTTACATG
AGGATAACTAACTTCCTCATCAGAAGATAAATATCAGAGGCAAGTATGGGAATGGAGAAGTTGGAATATTGTTATTCATC
TTCTGATGAAAGAATTATACATTAATAATGTTAGCCAATTATATTACAAGGAAGAACTACCAAAAAAGGGGAGTAGAGAT
TGAACTCATGAAAAAAGAGTTCACTATAATAACAAAGATACAGCAATGTACAGATATTACACGCAGCAAAAGAAAACAAA
AAGAATTATATCTTTGGTGATTCTTCTTCTTCATCTGATTCTTCAGCTTCATTATTCTCATCGCCAGAATTTTCTTCTTC
GCCAGCTTCACTGTCAGAAACATCAGAGACAGGTAGATTTTCAGGAACCTTTTCAAGAAGCCAGGGATATGTATGCAACG
GGATGTTCTGGTGTTTACAAACATACTCCATGCCTCCGTTGCGAAAACGAACAGCATCATTGTTAAAGTTCTCCACTGTT
GTTAGAAATTGCTTCTTCAACTTGGAATATCTATTCTCGCGAAGGGAGAGATTTTTTGCGAGCTGTTCTTTTTCGGCTTC
GAGTTCTTCGATTCTCGCTGGAAAATTCCCGGCGAGTTGTTCTTTCTCAGATTCAAGTTCTCTAATTCTAGTTTGAAGCT
TCTTCTCAGATTCTGCAAATAAGTAACAACAAATTAATAATTTACAAGCAATATTACAGAAGCAAGAAGTAGTAAGGTGT
AATAAATAACCTTCTCTATCAGATATCATATCTTTAATCAAGGAAGTATGCTCGGCGTGAAGACTAACATCAACACCTAG
GTTATTCCTGGCATTATCTAAAACTTTCGCAGCCCAGGCGAATTCATCGTCATTATTTATAACGAGAAGAGAACGAACTT
GCTCTTCTCGCTGCTTAAGTATGGTATTCTGACGAAGGAGTTCATCTCGCTCAATTTGCACACCAAGGAGAGATTTATGG
AATTCTGCTAACGCTTGTGCACCTCTGTTAGTAATACGATCATTCTCATCTATGAGGTCACTAATTTTCTTCCTCGATTT
TTTGATTTCTTTATTGGACTCGAGAAACATTCGTTTAAATTGGTTGGCAGCACTTAAACCAGATCTATGTTCGATTTCTA
AAAGACGATATTTGGACTGAAGTTCATTTAATGAAAGGGAGTTAATTTTGTTTGATGAACTACTTAAAGAGTTGTTGAGG
TGAGCGAGAAGAAGGTTATTATCCATAGGATCAGGAAATGTATGGAGAAGAATAGCCTCATCGGAGAGATTATATACATC
TGCGAAAGTAATAAGTCAGGTAGTAATAGGCGACCATTAAAATAAAATTAATAAAAGGAGGTAAAATTTTATACCATAAA
GTTGCTGATTGGCATTTTGAAGAGAGGACACCTTATCCTTTTGGGAAGTAAGTTCGGTGTTTAACTTTTGAATTCTCTCG
TCTTTCTCACGAGATGACGCAGCTTCGGTCTCTAATTCCTGAACCTTCTCGCTCAACCGCAAATTCTTCTTTTCAAGATT
ATTGCGCCTTCTCTCAAGGTCTGAGGCAACTACAAAGGAAGATCTTCCAACCTATGAAAGGAGATAGAAAAGCTGTTAAT
ACATATACAACAATATAAAGTCAATGGGGAGACATGATTGTATACATACCAAGGATCCAAGCGCATTCAAGAAGTCAGGA
GACATAGTTCTAGAGACTCCATTGAAAGAATCATTGCCTTCCAGTAGAGTGGCATTGCACACGTTTGCGAGAGTCCCGCA
AAGAGAAGCAAGGGGAGCATCTCCCATTCCTTGGAAAGAATCAGAGAAGATACTGGACAACTGACCCATAGAAGAACTAG
TTAACGGGGTCCCTGTAGCGAGAGAGCGATTCGAATCATGGTCATCCTTGTCAGAAGATTCAGAGCTTGAGCTAAGGCGA
GAAGAGGATTGGATCTTTCGCTTCTTAGTTAAGGGGGCAGAGGATTTACTCTTGCGAGCGACAGTTTTACCCTTATTTGT
AGTCTTCGCAGCAATAATTTTTTCAACTTCAACCTTCGCATACGTGTAGAGATAAGAAACAGAGGCAACAATATTGTTTA
AAATAAGAAGAAAGGAAAGGATTCTTACTTCACTCGCAAGCGATCGAAGCAATGTCAGAGTATCCTCCGACGGATCATTT
TTGTAGCTTCTCTTCAATCTAGCTATCTGAAAGATTTCACAAACTCAGCAATTATAGAAAGAAAATTACGAAAACCAAAT
TTGAAGTCGGAAAAATACCTCTTTCTTCTTCTCAGGCCATTTGAATTCCCAAGGATGATATCCTGCGAGATTCGCAGGAA
GAATATGCGAACCCGTGATGTAAGGACCATTTAGGATCAAGGGTACGACCCACCATCTCTCATCTTTGGAGTGGCGAGGA
GTAGTGTTGTTACCCGGATGCCAATCAATATCCTGCATGACCAATTTATCCTCAGAGACATTATCCTTTTTCTTCAGGCG
AACGCCCCAGCGAGACTTCGCGTTCACCATAGTTATCACTGAATAATTTTCAAAAAAGTTTTCCACAGTGTATTTCTCAG
CATTTATTTCCAAGTCTTTGAATTTGGGATTTCTGACAGAGTTAGAATATAAAGATCCTTTGCCTGCACCGCGGTTCGCG
AACTCAAGCATCAGGCGAATACAGTCGCCACTTAATTGATAAACAGCCCGAGAGAATTTTTCATGGGCTAAAATTTCATA
AAATAAAGGCAATTCAGGATTGTACAAGGGAATAGGAAGTCCCGCGAGAAGCTGACCGAGCGAGACTATAATCTTCTGAT
CATTACATTGATGATCAGAGAAAAGATTTACAGAAAGAATGGATGAGGGTTCTTGATCAGGAATGGTTGACAGAGTAAAA
CCCTTCTCGATCAATTTCTGTTGAACTTCTTCAAAAGAAGTTTTGTATCCACGACTGATGGAAGCCATCTATCAGTATGG
GAATGGATGAAAGATCGGAGATTAAAAACAGCGCTAGGAAGGATGAAGAAAAGCTTTGCAGCAGCAGGAGCGCAAATTGC
GGAAGGAGAGAGTCGAAGAAAGATTGCAGAGAGAAACCAAAGAATGAAAAGGAGGGGAAAAGAAAACTATATATAGGGAA
AAAGATCCTCGAGAAAAACGAGGTCATTTAATGCGAAGAGACATGAACGGTCAAGAAAAAGTGGTTAGAAGAAACGTGTC
AAGAGAAGGCATTAATAATCAAAATCCGTGTAAAAGTACAAAACTGAAGATAAGCAGTCGCGGCAACAACATTGTAAAAA
TCTCATGGTATTCTTCCCCTCGCAGGAGAGATAAAGAGACGATACTTCATATATACCTCAAAGAAGCTCCGGAACTTCGC
AAAAGAATAGAGGCAAGTACGTACTTTTCAAGTACAATATTCTTCTGCTCGTTCCTTCATCAACAAAGATCAAAGATTAC
TACAACAACAAATTTTTCCTTCAAGATCGCCCTTCAAGCAATATTCAAGGAAAAAGAGGCAAGATGTAGGATCATAATAT
CGCAATGCATAGGGCTCGCGAGATCAATAAACGACAGTACCGCGAAGGAGTCGCAGGAAACTAAAATAGACGACGCAATG
GAAAACGACACACAAAACAACTGAAAGGCATGGAACCTGGCGAGGGTTAAGAAGTGTCGCGAGATTGAATAGTTGTACAC
TGGCGACACTTCGCGAGACATTCCCGAAAATAAAGGATAGCTTAGCTGTCATCCACTATGTATTACCCTATATAAAGGGT
CGAGTGAGTCTGTTGTAAGAGGGGGAAGGTTTTTTGGAATTGTTGCGCAAGTCATTAGGAGAGAGAAAGTTTAAGAGTGT
TTTATTTGCTAAGTGTAATTCCATTTTCCCTGTGTAGATAACTCATGAAATTAATCAATAAACATTCTTTATTATGCATC
TTTCAATGGACTAATTAACCAAAATATAGTGAGGGGTGTAGTGTGGGAAAACCTGCTACTACAGTCACAACTTGCAGCGT
ACACTACGCTCACATTAAGAAAGCGTGAAAAGGAATAAAGCGGTCAAATAAATGAGGAAATAATGGTGAAAACGTTTTCA
CCCATTAACACCATACGGTTACCACCTCCTCCCATTATTTCACCCTTTACTCTCTTCCTTCATGAGGCCAGGATACGTTT
CAATCTCGACTTGTATAAATAGGTCTTACCTATTTCCACCAGACAACAAGTCTCGGTCAGGAGAAAAATACAACACTCTC
AGAAAAGGCAACTTTGCAAGCTCTCCAAAAAGGCTTTCATCTCTTGCAAGCTTCCGAAGCTTTCACTTTCTGATACAAGT
CGAGACACTACTCTCCCAGAATTATTCTGGTCTCAACACCTTTCTTTGCTTCCCTCCCCAAATCAACCCTTCTCCTCCAC
TTTGTGACCGAAGCAAGTCCGGAACGACCATTTCTTGGTTTAGGTAGGACTTGTATGCGGATCGATCTCTCGAATCTATA
AAGTGCTCACGTGCAAAGCACATTTGTTTAGGGTTTGAATCAGTTTCTCACTCACCTACCGAATTTACCGAAATCGGCAG
AAACGGTTTTTACCCATAAACAATTGGCGACCACAGCGGGAGGATTGATCTATCGGCTACAATGTCAGACTGTCAATCTC
GTTCTTCGACCCAGAAGTCAAGATGGTAGGGGAAAGCGACTCAATCTGACTCAACTGCCAGACAACCCGGTTACCAGTTG
TAAAAGCTACACCTAAAAACTGGGGACTCGTTGAAGATGCTACCAGCGATTGGGGACTTGCGACTCAATCCGACTCAACT
GCCAGACAACCCGGTTACCAGTTGTTAAAACTACACCAGAAAGCTGGGGACTCGCTGAAGATGCTACCAGCGATTGGAGA
CTTGCTGGCGATGCTACCAGCAAAGCCGCCTTTTACTTAGAGAGAGGCGTGTTTGCAAAAACCTATTAAGTGAGTAAATT
TAGATTGGGCAAGATATACGATATGTTTTTGGGTTCTTAATAAAACCGTCATACTACTGCGTCTTGTGCCCATTGCTAGC
ACACACTTTCATAAAAAGCAATAATCCTTTCCCAAAACATAACCAGAGTTATATTATCAAAACCATTCATCCCAGAAATA
ATCCAATATCCTCAAAAGATACCAGCTGTCTATCAAAACCGGTCGAACTTTGAACCAGACAACCAGTATGTTTTTCAAAA
AAAAAAAAGAAGAAGAACCTAAATGAAAGTTTAACAGAGAAACATTCAAGGAAAATCATCCAACAGAGGTCTGCTTTTCT
TGGAGAAAGTCAACTTTGTGTCTTCTCTTCATAGTTAACATCTTAGAAAGCTTTTCGAGTTCTACCTCTCCTGTCGTGCA
ATCTCCTCGGCGGAAAGGCTTTCGATTGCTGCATCTTTCAACTTTTGGATCTCAGCAAGGCCTTCGACAAACCACGAAGT
GTTGAACTCCTTTTCTACGCACACGTCGCGATGGTGCTCCCCGATCGGCAATAACGTCTCGTAAACGGTGTGACCCGGTC
ACCTCACGCATATCCTCGATGGAAGATTAAGCCTCTTCCACACGCTTAACCAGCGCAAATCGACTAGTGACTTTCTTGGT
TGTGGCCATATGTCCGTACTTCTCCCAGATTCTAGTGTACAACGCCTCATACTTAGCTTGACGCTGAAGCCGCCAACCAA
AGACATGACTGGATAAGGAACCAAGTACGGGGATCATAAATGGCGCCTGCAACTGGCCTCACGACTCACAAAGGGTCTTC
TTCCATGTCTACGGCAGCAACCATCAGAGAATCATCCACCGTTTGAACCACATCTGTGCCCGGCGATTGGCTAACTCCTA
TCTCCAAGTCACCGGCGGTGGTCACCAAAGGCAAGTTTTGTGTGGCTCCACCCCAGAATCGTCCTCCGAACCGGATTCCT
CCTGCGAACTTGAGTTAGACATTTTTCAAAAGAAGAAACATAAGAAGAAAGAAAAGAAGCGCGAAACTCACCGAACCACT
TCCCGAAAAAGAACCAGTCTTTGCCAGAGGAATCACTCTCACTTGTCGAACTTTCTTATTTCTCTGACTCATCACCGCTA
TGAGTAGGCTCGGTGCCGCCGGAATTCTTCAAAGAAATTGCCGTCTCCTGGCAACGTGCAAGGGCAGCGAAAGCATTAAC
ACTACCGAAGCCCTGGAAGAAACAAGACACATGTTTTCAGCAGAAATTCACGTGTTTTGAGACAAAACAACAAGGAGGCG
ACACATACCTGGTTATTGGAAGAACTGAAAGACACGAGAGCTGCGGGAGGGTCTTTTGAAATCGCCCGGAACCCGCCAAC
ACGATTCTTCGTTCTCTGTTCCTTGGCCTGGGGACTTTCCGAGTTGCTAGGCAACTTTCGCTTGAGATCTCTCAACATTG
GATACTTCTTCAAAACTGCTGGGGAAGGTTTACAACGAACATTCTCCACCACGCTGTTTACAAAATCTTGGATCATAATA
AACTCATCGCACCAGAATTCATTATAGCCAAAGGTCGTCGAAGTTACTCTTCCCGTTTGAAAGAAGGGAAGGCGGATACC
CGGCTCGAGGGCACTGGCATTGAGGGCGGCACGCAATGAATCCTTAGGAATCACCGGCTGGTAAGCAAGAGGCACCCCTT
GATCGAAACACATGTGACGAGCCGCACGGTCAATATTGTAAGCAGCTATCTGGAAAGACCCCATGAAGAAAGACGGCATA
TGGACCGACAAATTCAAACCGGACATGCAGCTTTGAATGAACAAGTTTTCACCAACGCTCAAATTGCCATCAGAAGACAA
AGACATGATCGGAGCAGAAACAAAGGTGTCAATTTGAGCCACCGACCAATGGACCGGCTCCCATGGGCGAAAACTGATTT
CATACGACTAATCGAGAAGACTAACCAAGCTCATGCCAACCCTTGGACGCCTGTTCACCCATCGAAGAATTCGGGAACCC
CCCCAACTCGCGGGAATCGAAGACAACGGTTTTGGGGCATACTTCTCAAAGTGTTCCCATAACCAAGCTTGCAGGAAAGC
AACGTGCACATATGAATCCACTTTCATAAAACCATTCGAAACTCGCATGTTCGCAACTAGGTGATCCAGATGCACATACA
TGGAACCAAGAAATAGCTTGCCAATGGGAAGAACTTCGCCTTTTGCCAACTTCACAGCAATCACTAGCAACTCTGGTCTT
ATCTCCTTCTTACCTTAATCAAGTCGTCAAAAATGTCTCTAGACAACCAGAGAGCCAAAATCTTTGCAACATGAAGATCA
TCGTTTCTGTTTAGGTTCGAGCTCGTCAGGAAACCATTGAGATATCCACCACTGTAAAGGCACCTTTCATCCTCTTAGGG
ACAGAATCCTTCGACTTAGCAGTGGAGTCTTTCCGAGCGAAATCTCCCAACATAGCGGCAAGGTCATCCCGCATCTTCCC
CTCACTTTCGAGATAATTGGATGTTAAGATTCCCGATTCTGGGAAGATTCAAAGAAGAGAGCCACACTCTCCAAGGAGAA
AGTTATCTCACCCCATCTACATATGATCGTATGGGTATCCGAACACCATCTGGAGATGAAAGCGACCAAGCCCGGATATC
CTTCCTAACTGGAGATTTATTGAAGCTCGACAAAGCATCAATAATCTGCGCTCGAGTCAAGTTGGTATTTATGTGCTCCT
TACTCACCATGAACTCAACCCATCTATCAAAAGAACGCAATGGGCTTTGACACATCCTGAAATCAATGTTGGAAGAGGAA
TATACCCCTTTATGAAGATAGAACCGTATGGTGTTCTCTGGGCGAACCGAACGTGTCTTCTTTTCATCTTCACCACCGGT
TAACAAAATTGGCACGAAAACACAGGTGATTTTTCCGAGCAGAGGCAAGTTTTTTGGCGAAGAATTCATCATCCGTGTTT
GGTTTGGAACTATGTACATCCTTCGATGAGGCAAAATTTTGTTCAGGTAACATCTTGCCGGATTTCTTCATAACAACTTA
ATAACAAGATATCTGCACACGGAGAAAAACAAAATTATCTCCCTGACACATTACCACGCCCAACAAAAGGAAAACCTGAA
ATACAAAAAAAAGAGAGGGCGTATTCTTTACTTGCTCAAAACTGCACACGCAGTATTTTCTTCAGGGTTCAAAATTATAT
ACGCAGTATTTTATACGGGCTCAAGTGCGTCTGCAGTATCATTGTTCGGGTTCAAGATTATATATGGAACATTTTTCTAC
GGGTTCAAAACTGCACGCGCGGTATTTTCTTCAAGTCCGAAATTCATATATGTAATATCTCCTATGGGTTCGAAGTCATA
TGAAGCACATATACAATATTCTCTACGGGTTCAAAAATACACACGCAGTATCTTCTTCAGGGTTCAAAAAATTATATATG
CAGTATTTTATACGGGCTCAAGTGCATCTGCAGTATCCTTCTTCGAGTTCAAGACTATATACGCAGTATTATACGGGCTC
AAGTGCATCTGCAGTATCCTTCTTCGGGTTCAAAATTATATGTGGAGCATTTTTCTACGGGTTCAAAACTGCACGCGCAG
TATTTCTTTCAGGACCGAGAATCATATATGCAATATTTCCTACGGGTTCGAAGTCATATGAAGCGCATATACAGTATTCT
TCTTCGAGATTCATATACAGTATTCTCTACGGGTTCGAAACTGCACACGCAGTATTTTCTTCAGGGTTCAAAATTATATA
CGCAGTATTTTATACGGGCTCAAGTGCGTCTGCAGTATCCTTCTTCGGGTTCAAAATTATATATGGAGCACTTTCCTACG
GGTTCGAATAATATATGCAGTATTTTCCTTGGTTGCATACATGCAATATTTTCTACAAGAGACACGCCAAGAAATTATAT
GCGCAATATCATTGCAAGGATTATAAAGAAAAACGCCTACTCTTAGGGTTTGCACCGACATAGGGAAACAAGAGAAGTAC
TGGAAGACATACCTGGAAGCCGGTTTTTCTTTGTAACTCTGCCGCTAGTAGGAAAGGATGAAAGGAATAAGGTGCAAGAT
GAGAGAAAGGGATTTTATATATATATGGGCGTGAAGATTCTGAAATAGGGAAGGATTTCCCTTTACCAAAAATCGTGCGG
GCTCACAAGAACGCCCAACTTCCCAATGCCGCCCAAGTCAAGTTGGCCGGTCCAAAGCAAGCACGCTCGCTTCTTTCCCT
ACCTTGCGCCGGTCCCACCTGCTAGCACGCTCAGTTTCCAAACTCGCAACAACTTCCCAATGCCGCCCAAGTTGCGCTGG
TCCCACCAGATAGCACGCTCAGTTTCCCAACTCGCAACAACTTCTCAATGCCGCCCAGCTTCCTGTCTCTCACGACGCTA
ACTTCCCAATTGTGCCAGCCTCCCGATTTGCGCAAAACCGCCAGAGGCAAGGATTCCAAATCCTATTTATAAAAAGGTCA
GACAAGCCTCCTCAATTCTCTTTACGATTTGCTGCTGATAATTTGTCACCATCTTATGCTTACCTCACAACAAATCTCCT
TTTCCGAGCTAAGCAGGGGACTTAATGTTGATGGTGGTTTTTAAACAAAGGGTGAAATCGTAAAACCCCAAATAACCTAA
TGTCACCAGTGACACATTTCTTAGGACATTTAATGCATGTAGTCAGTAATTAATAGGGGGTATTTTTTCAAATTAGGGTT
ACAACGAACAAAACCCTAATTCCCCTCCGTGCCAATGGCAAATCATGCCAGCCACACCTAGCCCAAGCTAGTCGCACCTC
TATGCCAATGGCAAAGCATTTCAGCCATACCAAACGCGCCGAAGCATGCCAACCATGCTAACCGCACCTCTATGCCAATG
GCAAATCATGCCAGCCATACCAAACGCGTCAAAGCATGCCAACCATGCTATCCGCACCTCTATGCCAATGGCAAAGCATG
CCAGACATACCAGACGCGCCGAAGCATGCCAACCATGCTAACCGCACCTCTATGCCAATGGCAAATCATGCCAGCCATAC
CAAACGCGTCAAAGCATGCCAACCATGATAGCCGCACCTCTATGCCAATGGCAAATCATGCCAGCCATACCAAAGGCGCC
GAAGCATACCAATGATGCGTGTCGTAATCACAACAAATTAATTAATACTTTACTACCTAATTAACAAGTAATATAGGGTA
GTCAAGGTCGATCCCACGAGGAGCACGAGATTCTAGTTGTAAAAATTGTCACGAAAGGGGGGTGTAAAAAGCAAAAGAAA
ATAAACAAAGCAATTAAAAGATAAAGTTGAAAGCAATAAGAGAGACAAGATCAAGGAATCCTTCTTCGTTGCAGAACAAT
GATTAAAGTTATGTTCTTTTCTACTTGTTATTAGTCACAAATTATCACCAACCGTAGGTAAAGCAGCTAGCTCAGTGCTA
AACCCCTAAATCCCTTGTATCACCGGACACGGAAGTTCTCGACTACCGGATTCTATTTACCAAACCACCTAGTAGTAGCT
CACTCTAGATGTAATTTAAATAAACGCATTAAGATTTATGAACTTATTAGGTTAATATTAGTAGTTAGACTCTTAGATCA
AGGTCTACTTGCTAACGTTGTTTCTACACACAATTGCTCCACGGAATCACTAGCTTTAGATCAAATTAACAAATCAATTT
AGTTAGCCACCCAAACAATCTATCAATCAATCATGAATGTCTTTAAGATCATTCCTATTAGTAAAAACAATCGATAATTA
TGTGAAAAACTTCAAGATAGAATTGAAAACAAAAACTCAAATCATATTAAGAACTAGGAATTCATCCTCAATCAATAAAA
TTAGCTACTCATGTTAAGGAGTTCACACAAAGAATAAGAAAAGAAAAGTGTTGTGTGTGTAGAGATGTGTAGAAGTTGTA
GAAAACTTCTCTATTTATAGGCTTCAATATTCTCCAAATCTTCCAAGGAATATAATCCTTTTTCTTTTGCAATTCAATTT
CCAAATCCAAGCTTTTCTCAACTCTTCCACCTTCTCTTTCCAAATTTGAGTCCAATTCTCCATCCAATTCCAAGCCCAAG
TCTTCACACCCATGAGAGAAGTCCATAGAAAATTCTGGAATTTTTGTTCACGGAAAATCGGGATTGTGGCGGAATTTGGC
CGGAAAACGTCACCGTAGGAACTTTGAAATTCACTCTGCGGTCACTTTGGAATCTTTGGCGGAATATTCCGTCGGTCACA
GTTAGGACTAACGGTCAAACAGGTCAACCGTCAGTCATTTGTTAGTCAAAGGTCAAGGAGAAGGAGTGAGTCGGACTCGA
GTTAGCTTCGACTCGCCTAATCTGGGCTTACTCGGATGAGTCGATTCTTGAATCACCGCTTACTCGGTGACTTAATCTAA
TTGACTCACCTGGAATCAGTTGAACTCGGTTGGGATCGGTCATCGGGATCGTCTAGGATCGGTCCGAGTCGACTCGCCGG
GAGGATGATTTGCCGAGTTTCGTTTATTTCAGGATTTCGGCCAATTTCGAGGCCTCTACTTCATCGGTTCTGTGAAATTC
CTAAGCATTCATCTAGTTTCAACCATTTCAAGCTTCACTCATACCCAAGCTTGCTCGAGGATGGCTTCAAATCATTTCAT
ACTTGCGGTCAACACCATCTTCGTTATCGATTCAATCCCCCGCAATGCAAACACCACCATCTTCTCGTGGCGTCGGACCA
TCTCCAATTTCGTATTCTCGACATCACAAAGAGCTCAATCAACCTGTTTGATTCATCCGAGCCACAAACCCATCTCTAAT
CTCGCTGCTAGTTTCTTCCGATTCAACCCAAAATCTCTTTTAGTTCATGGCGGCTATCATCTTATCTTCCTGTGCAATTC
TTGCTACGGCAACTAAATCCGATTATACCCATCTCTCAACAACATCGATTTCTTCTCATAAATATCATCTTGACTCATGG
CCATCTTCGATTCAATCTCTCGGCCTCGAGTGCAGCCTCATCTCCACTTCACCGATTCAATCTCACGGATACCCTTCTCA
TACTCGATTCCATTCAATAGCAGCAGTGAGGTCTCAATATCGACAAATCCCATCACCGAACTCAAACCAACAAATTCAGA
GCAAGCCATTCACAGAAACTCATTCAATTTCATCATCAGCTTCTCTCCCAGATCTTCTTCATTTCGCCTCGATTTCACTC
AGCAACAACGTCTCATCACCAACAATTACAGCTTCTCGATTTTAAACTCAAACTCAAATTCCTCCCAAGTCTCTGAGCTC
GATCTCTCTGTGTTAAATTCCAGAATGAAATGAAAAATGTGAGAGACGAGTTCTCTCGATTAGGGTTGGGGCGATAAGGA
TATGTACACCCCACAGATAGGACCTGATAATTACACCCACTAGTAGGTGATAAGGGACACCCTGATAACAACCCCCCTTA
GCCTTGACTGGGCCTGGTTTTAGTACTCCTCCAATTGGGTTGCCCCTTAACCTCATCTGGGCTCCAAATATCAATCGCCT
GCAAATTGACCTTTTTGCCCTTTTGGCTCAAATTGGGTAATTTCTTCTTCTTTTCCTCCGTGTGACTCCAAAGTAGCTAC
AAAACTCAAAACAAGCGTAAAATACATAATTTACAAGAAAAATAGCAAAGAAAGCATAAACTACTAGATAGTAAATTAGG
TGTATTCTACACCTATCAACCAACCATGCTAGCCGCACCTCTATGCCAATGGCAAATCATGCCATCCATACCAAACGCGC
CAAAGCATGCCAACCATGCTAGTCGCACCTCTATGCCAATGGCAAATCATGCCAGCCATACCAAACGCGCCGAAGCATGC
CAACCATGCTATCCGCACCTCCGTGCCAATGGAAAATCATGCCAGCCATACCAAAACGCGCCGAAGCATGCCAACCATGC
TAGCCACACCTCCGTGCCAATGGCAAGTCATGCCAGCCACACCTAGCCCAAGCTAGCCGCACCTCTGTGCCAATGGCAAA
TCATGCCAGCCACACCAAACGCGCCAAAGCATGCCAACCATGCTAGCCGCACCTCCGTGCCAATGGCAAATCATGCCAGC
CACACTTAGCCCGAGCTAGCCGCGCCATTCCAAACACACTCTGCCTTGGCCCTAGCTACGCTAGTCATGCCACGCCAAGC
CAAACACCCTTACCTTGGCCCTAACCATGCCATGCCAAAATGGCGCCCACGCCTAGGCTTGAAAATCATGCAACCTAGGC
CAAATTGGCCACGCATGCCATTGGCACATGCCAACATGCTCGCTGGTAGCTTTTCCTACCAAGGCACGACCCAAATTGGC
CACGCATGCCATTGGAACATGCCAACACGCTCGCTGGCAGATTTTCCTACCAGGGCGCGACCCAAATTGGCCACGCATGC
CATTGGCACATGCCAACACGCTCGCTGGCAGCTTTTCCTACCAGGGCGCGACCCAAATTGGCCACGCATGCCATTGGCAC
ATGCCAACACGCTCGCTGGTAGCTTTTCCTACCAGGGCGCGACCCAAATTGGCACGCACGCCATTGGCACATGCCAACAC
GCTCGCTGGTAGCGTTTCCTACCAGGGCGCGACCCAAATTGGCCACGCTCTCCATTGGCACATGCCAACACGCTCGCTGG
TATCTTTTCCTACCAGGGCGCGACCCAAATTGGCCACGCATGCCATTGGCACATGCCAACACGCTCGTTAGTAACTTTTC
CTACCAAGGCACGACCCAAATTGGCCACGCATGCCATTGGCACATGCCAACGCGCTCGCTTGTAGCTTTTCCTACCAGGG
CGCGACCCAAATTGGCCACGCATGCCATTGGCACATGCCAACACGCTCGCTGGTAGCTTTTCCTACCAGGGCGCGACCCA
AATTGGCCACGCACGCCATTGGAACATGCCAACACGCTCGCTGGTAGCTTTTCCTACCAGAGCGCGACCCAAATTGGCCG
CGCATGCCATTGGCACATGCCAACACGCTCGCTGGTAGCTTTTCTAAACACGGGCCATGATTCAACTTGGCCACGCATGC
CATTGGCGCATGCAAAACACACATGCTAGTAGCCCAACTTGCAAGCCATGCAACCTAGGCCAACTTGGCCGTACGCGCCA
TTGGCACATGCCAAAACCCACGCTGGTAGCCTAACTTGCAAACCGTGCAACCTACCGCCAAGGCATTCCGCATATGCCAC
GCACGCCACTAGCAGCTCTATGCATTGCCACTTACACTCAACGTACAACCTACCACCAAGGCATTCCACACATGCCATTG
GCACATGCCACACACGCCACTAGCAGCTCTGGCATTGCCACTTGCGCTCGAGGTTCAACTCGCAACAACGGCATTCCGCA
CATGCCATTGGCACATGCCACATGTGCCCCTAGCAGCACCACTTGCACTCAAGATGCAACCAACACTCGAGACATCAACA
CAAACTGGGGGATGCTTTCCAGGGTCTTAGTTTGGCGGTCACATCTTGCAGCGTACACTACGCTCACATTAAAAAAGCGT
GAAAAGGAATAAAGCGGTCAAATAAATGAGGAAATAATGGTGAAAACGTTTTCACCCATTAACACCATACGGTTACCACC
TCCTCCCATTATTTCACCCTTTACTCTCTTCCTTCATGAGGCCAGGATACGTTTCAATCTCGACTTGTATAAAAAGGTCT
TACCTATTTCCACCAGACAACAAGTCTCGGTCAGGAGAAAAATACAACACTCTCAGAAAAGGCAACTTTGCAAGCTCTCC
AAAAAGGCTTTCATCTCTTGCAAGCTTCCGAAGCTTTCACTTTCTGATACAAGTCGAGACACTACTCTCCCAGAATTATT
CTGGTCTCAACACCTTTCTTTGCTTCCCTCCCCAAATCAACCCTTCTCCTCCACTTTGTGACCGAAGCAAGTGCGGAACG
ACCATTTCTTGGTTTAGGCCGGACTTGTACAGATTGATCTCTCGAATCTATAAAGTGCTCACGTGCAGCACATTTGTTTA
GGGTTTGAACCAGTTTCTCACTCACCTACCGAATTTACCGAAATCGGCAGAAACGATTTTTACCCATAATTACAGGAAAA
ATATACATCTACAACTGGATATTTACAACGCTTCGCTAAGTATTGTAGAAAGTCCTATGTTTTACAACTGGTTTGAAAGG
AAGAGTTGTCGTATATCATCACTGCCAACCCTTAGGAAACAAGGGGTTGCGCTAAGAAAACAAACGACAACTCCTTAAGC
AAAACAGTTGCGACGACATTTAGATATAACAACTTTGTTCCATATATGTAGTGAATTAGCCTATCACAATTCTCACAAGT
GTTGTTGAAGAACACAAAAAATATGATAATGAAAAATATGTTAGAGGGTAGATTCGAACATGAAACCTAGTGCATGGAAG
TCTAGCTCATCAACCACCCTTTCAGTTAACAAGTTTGGACTTTTTTTTCTTTTTTTTAAATAGAAACCTACAACAACACT
TATAAGTGTTGTTGAAGTAAAAATATAAATGTTGGAAAAAATGAGGTTATAGGGGAGATTCGAACATGAATCTACTGCAT
GGACGTCTAGCTCATCAACCATCCTTACCATTCACAAGTTTTGGCTTTTTTTTTCTTTTTTAAATAAAAATGTATAACAA
CACTTATAAGTGTTGTTGAAGTAAAAATATAGAACATTAGAAGAAATGAGGATGGGGGGATTTGATCCTCAACCTCCTAT
ATGGAAGTCTACACCACTAACCATACCTACACTATTACATGTTCTGTCAAGTTTGTGGTTCTTTAATACACTAACTTTAT
GACAACCCTCATAAGAGTTGTAAAACAAAATGTAATGCTCAAAAATAATGCTCAGGTGACTGAGCCGCAAACAGCACGAA
GCCTTCTCTGTAAACAATCACATACACGCCTTCTATGTAAATAATTACATACATTTTTCACTATCTGTAATATTTACTTT
ACTCACTTCAGATAAGGGTACTCTGGTAATTTTTACAGTCTCCATAATATTTATTACCTTTATTTCTAGTAAGGGTAATA
TGGTGATTTTAACAAATTATAATATTTAGTTTACTTATTTTCCGATAAGCATGGTCTGGTCATTTTCATAGTCTTCATAA
TATTTATTGCATTAATTTCCAAGAAGGGTTATATGGTCATTTTCACAAGCAGTAATATTTACTTTAATTTTTTTTGATAA
GGGTAGTCAGGTCACTTTCACAATCTCCGTAATATTTATGGCACAAATTTCCATGAAGGGTAATATGATCATTTTCAAAA
TCGTGATATTATTTACTTTACTTATTTTCAAACGTGATAAAGGATAGTTTAGTAATTTTCACAATCTCCGATAAATATTT
TCTGTTTTATTACCTTTATTTAGCCAGTATAATGCCAAGTTTTTAAAAAGTCGTAAGGGTAATATGGTCATTTTCTAGGG
TTTCAATAATGGGAAGAAGAAGCTATCGATCTGAAGATTCAAGATATGGATTCATCATCAACAAAATCAGCTACGTGAAA
ATCAGGTATAAACCTTATTCTTGTTAATCTTCGAATTTGAAAGCAAGTCAGTTATATTTTTTTGTATTCAGTTATATGAA
AATTTGATGGTTATGGATTTAAATTGGGATGTTCATTTTAACGTCATCAGAAGGATAAATTTTCCCTATTCGTAAATATA
GTAAATATGTTTCTTTGGATTATTATTTCTTATCCATTTTGCAAATATAATATATTGATGAGTGGACCAAGTTACAACTC
AAGCACAGTGCAGGGGGACTAAAGTTTCTCAAATAGATTTTAGGTGAGAGCATCTGTATATTTCTAATGAATAAAGTTTT
ACATTGAAAATTTGTCTACTGTATTTTCTACATTTCTTAAAACAAGGGACACAGTTGTTTTAATGTTTCCAGCTGCATAA
ACTGTAATTCAAAAATGGATGGATCTGTTTTGCACCATATCGAAAGTATTTGAGTATTATGGAATTGTTGGTGCTTTCTT
ACCAAGTTTACTTTTGACTTAGTATATTGTCTTTTAGTCAACTAAAACCCGTTTTCTAGGGGGAAAAGATCTATCAAAAT
AACTTTGTTAGTGCCAGTTTCGATCAAATGCTTTCCCAGGGGAGCAAGGTATGCATAAAATATGCATAAATAAGGTTTGT
TTAAGGTTTCAAGCCGAAAAGGATGAAAGGTGAAATCTACACTGTTAAATATCAATCACACAATTCTATGTGAAAAGGAA
TCTTTATTTCAGATTCAGCCAGCAATGGAAAAGGTAAAATGGATGGTGGAAGTGGATTATGGTTTACAGCTAGTGGACAT
AGTTCTCTCAGTTCGGATTTCTCTGCGCTCCTTCTTGAATTAGATTCTGAACCATGATAATGTGTTACCTGCAGTCAATT
TTTACTGTCTTGGTTTGTTGTATGGAGTCTAAAGACAAGTTTCACTATCAAAATTTTTGTACAGTTAATTACCAGATATT
TTGCCAGTATCTTTGGAACTATTTTCCTAGGAGCTGAAGTTCAAGGTTTTACTTTTGAAGCCTCACCCCTTCTAAGTTTT
TATTTATATTGTTGTAGGTTTGGCTGAAACTGATCCGAATGAGCATTATTGGAAGGGTTTTCTGAAGTAGTGCCTATTGA
ACTGGATATTCCAGAAGGGTAAGTTTCATAAAATGCTAAGCTTGCCATCTAGGTAATAATATGTGGAACTGTATATGTGA
ATCCCATTTCATTAGAATGTTAAGTTAATTACACCTCTCCTCAGTTCTATGTCTCATGTTACTTGGGAACCAACTAACGG
AATAGCATCTAGTCTTTCTAAGGAAGATTCTCAACGATGAACCAATGGCAGAACCAATCAATCTCATTTTTATTATTAGT
ATTGGATTTAGTTTCAGTATGTGATCTTGGATTGCTAGAATTTATTTCTAAAATTGTATCCAGAGATTCTATTTTTTTGA
ATATTATTTTGGTAAAAATATTATTTTCAATTCGTTCTTTTAGAATTCTATTTCAATTTTAGGTTTTCAAATTAAATTTT
TGTTTCACGTCCAGAATAAGTTTTAGATAGACATTCAGATTCACAAGATCTGTATCATTAGCCATAAATTAAGGAATATT
CTCGAGATTTTTATTTTTATGATAGCGCCTCCCTTATGACAGATATTAAACGTTATTTTATTTAACGTTTCTATATAACA
TACTATAACCGTGGTACTAAATAACAGCTTCTATTTGTGACTTAAAGTTGCATATTTTATTCGTCATATTTAATAACGTC
TTTTTTCTTGAAAACCGTGATAAACCATGGATCGTTATTTATAGCCCCTTTTGGACTAGTGCTTATTTCGGATAAGGATA
GTTTAGTAATTTTCACAAGATGCTTCGAACTGGGATGTTCACAATGCATAAAATATAGGTTTCGCAGAATATCTCGAAGG
AATCTTACCTGTAAATGGATGGATTCGTCGTTTTTACCAAGTTTCTGACTTAAAGTAGTCAACTCGCGGCCAGGTTTCGA
TCTTGGATCCCGAGATGCATACAATATACAGAAATAAGGTTTGTTTAAGGTTTCGTATAATATTTCGAAAGAATCTTACC
TGTAAATGGATGGTTTCTTCGTTTTTACCAAGTTTCTGACCTAGAGTAGTCAACTCGCGGCCAGGTTTCGATTTAAGATC
CTGGTATGCATACATTTATGCAGAAATAGGGTTTGTTTAAGGTTTCGTAGAATATCTAGAAGAAATCTTACCTATAAATG
GATGGATTCGTCGTTCTTACCGAATTTCTTAATTAGAGTAGTCAACTCGCGGCCTGGTTTCTATCTCGGATCCTAGTACG
CATACAATATGCAGAAATAAGGTTTTTTAAGGTTTCGTAGAATATCTCGAAGGAATCTTACCTGTAAATGGATGAATTCG
TCGTTCTTACTAAGTTTCTGACTTAGATTAGTCAACTCACGGCCAGGTTTCGATCTCGGATCCTGGTACGCATACAATAT
GCAGAAATAGGGTATTTTTAAGGTTTCGTTGAATATCTCGAAGAAATCTTACCTGTAAATGGATGGTTTCGTAGTTCTTA
CCAAGTTTCTGAGTTAGAGTAGTCAAATCGCGGCCAGGTTTAGCTTTAAGAGCCTGATACGCATACAATATGTAGAAATA
TGGTTTGTTTAAGGTTTCGTAGAATATCTAGAAGAATCTTACCTGTAAATGGATGGTTTCATCATTCTTACCAAGTTTCT
GACTTAGAGTAGTCAACTCGCGACCAGGTTTCGATCTCGGATTCTGGTACCCATACAATATGCAGAAATATGGTTTGTTT
AAGGTTTCGTAGAATATCTAGAAGAAATCTTACCTGTAAATGGATGGTTTCGTCGTTCTTACCAAGTTTCTGACTTAGAG
TAGTCAACTCGCGGCCAGGTTTCAATTTAAGAGCCTGATACGCATACAATATGCAGAAATATGGTTTGTTTAAGGTTTCG
TAGAATATCTAGAAGAAATCTTACCTGTAAATGGATGGTTTCGTCGTTCTTACCAAGTTTATGACTTAGAGTAGTCAACT
CGCGGCCATGTTTCGATTTAAGAGCCTGGTATGCATACATTTATGCAGAAATAGGTTTTTTTTTAAGGTTTCGTAGAATA
TCTTGAAGGAATCTTTCGTCGTTCTTACCAAGTTTCTGACTTAGAGTAGTCAACTCACGGCCAATTTTCGATCTCATATC
CTGGTACGCATACAATATGCAGAAATAGGGTATTTTTAAGGGTTCATACAATATCTCGAAGAAATCTTACCTGTAAATGG
ATGGTTTCTTCGTTCTTACCAAGTTTCTGACTTAGAGTAGTCAACTCGCGGCCAGGTTTCGATCTCGGAGCCTGGTGTGC
ATACATATATGCATAAATAGGGTTTATTTAAGGTTTCGTAGAATATCTCGAAGGAATCTTACCTGTAAATGGATGGTTTC
GTAGTTCTTACCAAGTTTCTGACTTAGAGTAGTCAAATCGTGGCCAGGTTTCGCTTTAAGATCCTGATACGCATACAATA
TGTAGAAATATGGCTTTTTTAAGGTTTCGTAGAATATCTAGAAGAAATCTTACCTGTAAATGGATGGTTTCGTCGTTCTT
ACCAAGTTTCTGACTTAGAGTAGTCAACTCGCGGCCAGGTTTCGATTTAAGAGCCTGGTATGCATACATTTATGCAGAAA
TAGTGTTTGTTTAAGGTTTCGTAGAATATCTAGAAGAAATATTACATGTAAATGGATGGATTCGTCGTTCTTACCAAATT
TCTGAATTAGAGTAGTCAACTCGCGGCCAGGTTTCGATCTCGGATCCTAGTACGCATACAATATGCAGAAATAGGGTTTT
TCTAAGGTTTCGTAGAATATATCGAAGGAATATTACCTGTAAATGGATGGATTCGTCATTCTTACCATGTTTCTGACTAA
GAGTAGTCAACTCGCGGCCAGGTTTCGATCTCGGATCCTGGTACGCATACAATATGCAGAAATAGGGTTTGTTTAAGGTT
TCGTAAAATATTCTGAAGAATCTTACCTGTAAATGGATGGATTCATCATTACTACCAAGTTTCTGACTTAGAGTAGTCAA
CTCGAGGCCAGGTTTCGATCTCAGAGCTTGGTTTGCATATAATATGTAGAAATAAGGTTTGTTTACCTGAGAAGGTCCGA
AACTCTTGTTTGCATACCTAGTATGCGAACACAGTAGTTAAGTTCTAGAATCAGTATTGTATGAATCTCATACTCATGAA
CTAAAACATTTAAGATCTAAGGAATGCAAAGTTTGCAAACAGTGGATTAATGCAAAGTTCGAAATACAATTAGATTTATT
TGATTATCTTTCATGATTGACTGATCATCATATTTGATTAAGTGTTAGATAAATATATGGTTAAGTTAAAACTGTTCATA
TGGCTAACTTCGGTTAACTATATGGTTGGTTCGATCTCGGAGCCACTTTCTTTTTTCGAAGTTATTATAAAAGGGTTTGT
TTAAGGTTTTAGAGAATATTCTGATATATCCTGCTAAGGTTGAAGTCGAAACCCTCCCAGAGCTTCTTGGTTCATAGTTT
GTATGACGGTATACCACATTTGAAGTTCGAATCGACATTGAGTTTCATATTTATTGATTTAGATGATGTATCATGTTAAG
TTTTAAGTCTGAACCCTCCTGGAGCTTCTCAATTCATAGTTTGTATGCCGTTATGCCACATTTGAAGTTCGAATCGACAC
TGAGCTTCATATTTATTGAGTTAGATGATGTATCATGTTAAGTTTTAAGTCTGAACCCTCCTGGAGCTTCTCGGTTCATA
GTTTGTATGCCGTTATACCACATTTGAAGTTTGAATCGACAATGAGCTTCATATTTATCTATTTCGATGATGTATCATGC
TATGTTTCAAGTCAGAACCCTCCCGGATCTTCGTGTCTTCATAGTTTGTATGTATTTATATCACATTTGAAGTTTGAATC
CATCCGGAATTTCGTGGTCCATCTCTAGTAATCTTATAACCTGAGTCTACCGGTATGAACTAAAGCTACTTCATGACATG
TATGACTAGTCAAAATTACTTCATGACCTCTGTGACTAGTCGAAATTCAAACCGGAAGCACAAAAAAAAGTATAAAAGCA
CAAAGAGAAAGCACAAAGAAACACACCAATTATCGAATTCATTTTTATTTTCCCGGTTCATTCTTATACATTTTTTGGAT
TTTTTTTATGTCAGAATATCGATAAAAATGCCATAAATTTATTAATATTTTTTTTAAATTTTTTTTTCGTGTTGAAGGTT
GATAATATAACCGAATAATGAGTTCGTATTAACACAAAGAGAAACACATGCTTCTCAATCCGTATGAGCATCCCAAGTAC
AATCTCAACCGTCAAGATCTACCCTTAATCCGTATGAGTGGATCAAATTAAATCTTGTTCGTACATTCTTTTACACCTAA
CCCTCCTCAACACTAAGAACTCCAATTCCTATCAATTTTCTCTTTCTTCCTCTCCGTCTGTTTTCTTCCTCAGCCTGCGC
CTCCGACTCTCCCTCTCTTTTTTTTTTCTTCATCTATATCTAATGGGTGTTGTTGATATTTACTTCTTCCATATGGATCT
GCATCATACCCATCTCTATTCAACATCATAGAACCCTAATTTCATCTTCAATCGAATCTCGAGACCAGATTCAGAAACCC
TAGCTCAGTTCATCTCCAATACAAGTTTAGAATTTCAATTGAGACTTAACCCATGGTTCTTCATCAAACCACAACTCTAA
TTTCATCTCTTAAAACTTCAGAGCATCAATCGGTTCTATAAATCCTAATTCTGAATATAACAGCATCGACTTCTTCCTTT
CCACAAATTAATAAACATCAATCACCACCACCAACCGTTATCCCTAACTTGTCTAATATATCGACCTCACAACCTCAGAG
TTCTCACAAAATCGCCTGAGGCGAAGAACAGAAGAAGAAGAAGAAGATGAGAGAAGAAGAAAGAAGATTAGGGTTCTGTT
CTTCCCCAATTTAAGAATTAAGGTTTTGAGAATTGAAGATGGTGATGAAGGTTGCAGGGTTGTTGATGATTGTAGAAGCA
ACAGATGAGATTTTTGGTGTTGATTGTTGTTGAACTGGAAAAATTGAGAAGATGGATTAATCTTAAGGTATTGGGCTAGT
ATTTGAGGTAATAGTCCTAATCTATGATGTCTGTTAAGTTATGCAGTTATGTTAGATCAATATTATTATCTGTGTTTGAA
TCTGTATGATTTGGTGAAGCTGTTGATTTTATGATTTTGGTATTGAGTAGGATTTTGTAATGTTGGTGGTTGTGGTTATG
AGCTGTTAGTATGAAATGGAAATGGAGTTTGCCTGTTGAACTGAAGTGCAGGTGGTGGCTTTGTAAAATGAATGTAATTG
TGTGTATTGGTGATGATACTGAGTGAGTGTTATCAGAGATGTGATGTTGAGATTCACAGATGCGGGGGAAGATTGACAAG
GTTTGTTTGCGGACTCTACAAACAAAATCTTGTCTCTGTATTTTCCCTGGATGTTGTTATTCGTGTTCTCTAATTGGTTC
TAATGTGCAGTTTTCAGGATGTGGGATTGATGAGAGGGAGAACTATGAGTACATAATTGTTGGTGGGATTATTCTTCACA
AGTTAAGTGGAGAACTTATAAATACAAGTATAGGATCTGAAGGAGCTAAATGGATATTTGTACATCCAAGAAACTTTATG
CAGGAGAGGTAATAAATTTTAAGATGATCATGTAAACTACAATCTATGTTGCCGCACCATTCTGCTACTTTGGATGTTGT
TGAGTTGCTCATACTGTTGCTTACTGTGTGCAGAAAAAGAAAGGGTGTTTTCATCATTCCAGTTTTCTTGCTGGAGGAAC
TACTTTAGCAGCTGGTAGGCTTGTTGTCCAGAATGGAAAGCTCAAGGTGAATTATTGGCGTTATAATCAATCCTAAGTAA
CTTGGTCTACTTACTAAACCGAACTTAGTTCAACGAAATGTCATTTTTTTTCATCCGTTTTGGGCTCTAATTCTTTATCC
TATTGCAGACAATTTCTGCATATAGTGGACATTATCGCCCAACTGAAGAAAACCTTGACAGCTGTAAATATTTTCTCAGT
GAAAATGGGGTCAACCTTGATCAAGTTCAGGTATTATGCATTGTGTTTATTGGTGTTCCAATCTCACTACCTCGCAATCC
AGGTAGTCAAGGGACAATAGTTAGGGGAAATGGTGAACACTTACTGTTTTTGTTTATGTATCTTCCGAGTGAATGAGCCT
TATCTTCAATTTTTGGTATTGTAGATTCGCTCTTCCACTGATGACTACGAGAGCAATGGAGACAACAAATTAGTTCATGG
GAGTGCAGCATTAGAATCCTTTGCAATTAAAACTGAAGCTTCGGCATCTTCTGATGATTGTCTTCATCTTGAAATTTCGA
CTTGTAAGGTTCAATCCAGTTCCTTCATGTAATGCAATTCTGAAAATCCACTTGTTGGTTGTTGTGTAGCCTTTCTAGAT
TACATAAGTTTGCTTCTTTTGTTTCCCATATTTGTTTTGGACTTAAGAGTTATGATGTAGTTATTTGTTAGGCTTAAAAA
ATCTAAGTTTTGGGAATTATTTGGTGACAGTTATTTAGTAAGGGTTGGCTTTGGATATTAACTTGTATTCTGAATAATCT
GCTTGGATGCAATTACTGGGAATGTTGTTGTAATGGTATTGACACCAGTAATAGAATGTTCTTATATGCAGTGCTTCCAC
TTTTAGTTAGTTTTTTTTTCTCTTCGTTTATATTATTGGTAAAAAGAAAAGAAGATATTTTTGAAAATATAATTTCTTTG
TTTGTTGGTTTGGTGCCAATTTCAGGTAATTGGAGATCCAGTTCTGGGTTTGAGGATGACTCTCGTTTGAGCTTTCATGA
AAGAGTCCATGGTGCTCGTAATAATCGGCCTCGAAGTCTAACCAAAGGGGGAAGTGGTAGTGGGTGGGGCACAAGAAGCA
GGAGCCGCAGCCCTAATAGATTTAAATAGATTTGAATGAGGGTATAACAAACAAAAGGATGAAGTAAAGGAAGCTTTTGA
CTAGTGATTTGTAAGAAGGAATTTGGAGCCAATGTTTACTCTGACTGATGAAGAGAAGTGGGATTGATCCCAGGTTCTGT
ACTGCGAGCAATGAACTTGTCCCTGATCTCATAGGTTATAGTTTCTCTTTTTCTTTTCGTGATATGATTTTTTGCTGGTG
TTGTAGTAGAAAGAAGAAATAGTGGTAAAAGTCTTAACATTGTAAGGTTGTCATTTTTTGCAACTTAGAATGAATGTAAA
TGTGAATTGAAATACTTTGGCGGATTAATGTGAATGTGAAATACGGAAATTTGCGCTATAATTTTTTTTTAATGTAAATG
TGAAATACTTTACACAAACCAAAGGTGTGAAAAATTTGATTCCAAGATATTTCTACAATAACAAATTTTTTTTCAAAATA
GTTTTTATGCACACAACTTCTAATAAGAGTTGTGTTCTATAATTCAACTACACAAACCAAAGGTGTGAAAGAATGTCTTT
ACAACATAACTAGCTATTGTCCAAGATATTTCTACAACCCTAATACAGTGTTGTAAATGATGATTTTTCCCGTAGTATAA
ACACCTATAAATACCAGTCCATGTAAAGGGAGATGCACATGTTATGTAATATTAGATGGTCTTTCTACAGAGAATTCTAG
AGAGATATTTAGAGAAGGAAAGAGTGGGAAGTCTAAGTGATATTTGTAATTCATTCAAGGGTAAGACCTTAATCAATAAA
GAAATACTTTCTTTCCCATGGATTTACCTACGATAAAAAGCTTGTAACCATGTTATACAGTGGAATTCGTGCTGATATAT
ATCTAGTCCAAAAGTCAATTGAACTAAGTCGGAGCAAAGTGGTGGAGGCTAGTTGAAGAGTTTTTAGGTTAAATCGTTTT
ATGGATATGCAACAATAACTGATTGAATGGCAAAAATAGGAAAGAATTCAATCTTGCTGAAACCAGCCGCTTCCACTAAA
GTTCTCAATTCATCTTTAGTCCTTTCTCTTCCTCCCGAACATACCATCATATCTAAATCAAGGCTCAATCTTCTAGATGG
TTACTCGAAATACACAAACACAGGTGTTGATGGTGGTTTTTAAACAAAGGGTAAAACCGTAAAACCCCAAATAACATAAT
GTAACCGGTGACACATTTATTAGAACATTTAATGCATATATTCAGTAATTAATAGGGGGTATTTTTTCAAATTAGGGTTA
CAACGAACAAAAACCTAATTCCCCTCCGTGCCAATGGCAAATCATGCCAGCCACACCAAAGCGCGCCAAAGCATGCCAAC
CATGCTAGCCGCACCTCCGTGCCAATGGCAAATCATGCCAGCCACATTTAGCCCGAGCTAGCCGCGCCATGCCAAACGCA
CTCTGCCTTGGCCCTAGCTACGCTAGTCACGTCATGCCAAGCCAAGCACTCTGCCTTGGCCCCAGCCACACCTAGCCCAA
GCTAGCCGCGCCATGCCAAATGCACTCTGCCTTGGCCCTAGCTATGCTAATCACACCACGCCAAGCCAAACACACTTACC
TTGGCCCTAGCCGCACCTCTGTGCCAATGGCAAATCATGCCAGCCACACCAAAACGCGCCAAAGCATGCCAACCATGTTA
GCCGCACCTCCGTGCTAATGGAAAATCATGCCAGCCACACCTAGACCAAGCTAGCCGCACCTCTGTGCCAATGGAAAATC
ATTCCAGCCACACCAAACGCGCCAAAGCATGCCAACCATGCTAGCCGCACCTCCGTGCCAATGGCAAATCATGCCAGACA
CATTTAGCTCGAGCTAGCCGCGTCATGCCAAACGCACTCTGCATTGGCCCTAGCTACGCTAGTCACGTCATGCCAAGCCA
AGCACTCTGCCTTGGCCCAAGCCATGCCATGCCAAAATGGAGACCGCGCCTAGGCTTCCAAACCATGCAACCTAGGCCAA
ATTGGCCACGCATGCCATTGGCACATGCCAACGCGCTCGCTGGTAGCTTTCCCTACCAGGACGCGACCCAAATTGGCCAC
GCATGCCATTGGCACATGCCAACGCGCTCGCTGGTAGCTTTTCCCACCAGGGCGCGACCCAAATTGGCCACGCATGCCAT
TGGCACATGCCAACGCGCTCGCTGGTAGCTTTCCCTACTAGGACGCTACCCAAGTTGGCCACGCATGCCATTGGCACATG
CCAACACGCTCGTTGGTAGCTTTTCCCACTAGGGCGCGACCCAAGTTGGACACGCACGCCATTGGCACATGCCAACACGC
TCGCTGGTAGCTTTTCCTACCAGGACGCGACCCAAATTGGCCACGCATGCCATTGGCACATGCCAACACGCTCGCTGGTA
GCTTTTATTACCAGGCCACGACCCTAATGGACGAGCATGCTATTGGCACATGCCAACATGCATCGCTGGTAGCTTTTCGC
ACCAGGGCGTGACCCAAGTTGGCCACGCACGCCATTGGCACATGCCAACACGCTCGCTGGTAGCCTTTCCTACCAGGACG
CGACCCAAATTGGCCACGCATGCCATTGGCACATGCCAACACGCTCGCTGGTAGCTTTTCTTACCAGGCCACGGCCAAAA
TGGCCGAGCATGCCATTGGCACATGCCAACACGCATCGCTGGTAGCTTTTCCACCAGGCCGTGACCCAAATTGGCCGAGC
ATGCCATTGGCACATGCTAACACGCATCGCTGGTAGCTTTTATTACCAGGCCATGGCCCTAATGGCCGAGCATGCCATTG
GCACATGCCAACACGCACCGCTGGTATCTTTTCTTACCAGGCCATGGCCCTAATGGCCGAGCATGCCATTGGCACATGCC
AACACGCATCGATGGTAGCTTTCTTACCAGGACATAGCCCTAATGGCCATGCGTGCCATTGACACATGCCAAACACACAC
GCTGGTAGCCTAACTTGCAAACCGTGCAACCTACCACCAAGGCATTCTACACACGCCATTGGCACTTGCCACACACGTCA
CTAGCGGCTCTGGCATTGCCACTTACACTCAACGTACAACCTACCACCAAGGCATTCCGCACATGCCATTGGCACATGCC
ACACACGCCACTAGCAGCTCTGGCATTGCCACTTGCACTCAAGGTGCAACCCGCAACAAAGGCATTCCGCACATGCCACA
CGCGCCACTATCAGCGCCACTTGCACTCGAGGTGCAACCAACACTCGAGACATCAACACAAACCGGGGATGCTTTCCGGG
GTCTTGGTTTGGCGGTCACAGCTTGCAGCGTACACTACGCTCACATTAAAAAGCGTGAATAGGAATAAAGCGGTCAAATA
AATGAGGAAATAATGGTGAAAACGTTTTCACCCATAAACACCATGCGGTTAATTACCACCTCCTCCCATTATTTCACCCT
TTACTCTCTTCCTTCATGAGGCCAGGGTACGTTTCAATCTCGACTTGTATAAATAGGTCTTACCTATTTCCACCAGACAA
CAAGTCTCGGTCAGGAGAAAATTACAACACTCTCGGAAAAGGCAACTTTGCAAGCTCTCCAAAAGGCTTTCATCTCTTGC
AAGCTTCCTAAGCTTTCACTTTCTGATACAAGTCGAGACACTACTCTCTCAGAATTATTCTGGTCTCAACACCTTTCTTT
GCTTCCCTCCCCAAATCAACCCTTCTCCTCCACTTTGTGACTAAGCAAGTCCGGGAACGGCCATTTCTTGGTTTAGGCCG
GACTTGTACAGATTGATCTCTCGAATCTATAAAGTGCTCACGTGCAGCACATTTGTTTAGGGTTTAAACTAGTTTCTCAC
TCACCTATCGAATTTACCAAAATCGGCGGAAACGATTTTTACCCATAAACAATTGGCGACCACAGCGGGAGGATTGATCT
ATCAGTTACAATACCAACTCCGACTCCTGATTTTGTTTCCCGAACGTCAAATCCCAAAATGATGGAACTTAGGTCTGAAG
CGGCTGCGAGAACACCAAAGATAGAATGCATCCACGATGTTAGCGTCTCTCCCAATAACGTTGTTGCATCACTGTGACTA
CGGTAACATCGAATGCACTCCCTCAAGTGTAACACCTCCAATCACTGTGGGACAGAGCGCTGCCTCCTCTAGTATCTCCG
CACAACCCTCTAATCATGGCAACGAAAATATCTCTTCGGGTGTCACACCACCGATCACGGGGCTAGAGCCGCCGCTACGA
CCCCAAATGCTTCGTCTAGCATGGCGTCTCCGACCACAACTAAGGTTCCAACTACCCCGCCGACGGGACGAGAGACCGGA
GGGACCAGAGGAAGTCGTCCTTACGTCACCATCGCTGATTTGATGGAACGACAAGAGATGCTCGCCAGAGCCCAGACGGA
TATGGTTTCAACTCAGAAGGAGGTACTCATCTTTCTCAAGACCCTGACAGAGCGACTACCACGTGAGTCGCGTCCTCCAG
AGCCGCTTAGAAACATCTCCAACAACCCCGACACCAGCACCTCGGCGGAGCACGCCTCCACGGATGAGGAAACTCGCGCT
AGAATCTCGTTGGAAAGAAATCAGCCGCCCAACTTCGTCACGAGAGAATATTTGGAACAACTTCTCCGCAACCGAATCAA
GAATGATGAGTTGGACGTGCATCATCACCAACCCCCTTACCCATCCGAAATGCAGAGAATCCCTCTCCCAATGGGGTACT
CTTCTCCTCAATTTACCTTGTACGATGGTACCGGGAATGCACATGAGCATGTCTCTCGTTTCCTGGAATCCCTAGGTGAA
CATGAATATAATCACATTCTTCGTTTAAGGGAATTCTCAAAATCACTTACTGGAAGGGCGTATACATGGTACAACAGCAT
TTCACCGAACAACATTCCCAACTGGAGTAGCATGGTCACTGCGTTTTACAAGAAATACTTCTTCGTGTCTGAACAAGTTG
CTTTCTCAGACCTCGGAAGAATGTACCAGTGGGATAACGAACATCCGAATGATTTCGTCAAAAGGTTCAGGGTTCAAGCA
CTCGACTGTCTAGACCCAAACGTGACCGAGCAACAACTGGTGAACGCATGCATCAATGGTATGATTCCAATTTACCGCAC
CCTGCTAGAAAACTTGCGCTTCCAAACGTTCTCCGAACTCCATGAAGCCGCCAGACGATCTGCAACAACAGCACCAGCAT
TACTGGAAAGAGCTAGGCCAAATTGAACCGAAGACACACGTGAAACTTGCGGGAGTAGACGCCTCATCAGCAAACAATTT
AATGCCGGCTCATCCTCCGTGAACATAGTAAACGAAAGGTGAAAAAGGAAAGCCCCAACTACGAGCCACCAGCCAAAACG
TGAAGCGCCGGCGCAACGGGAACCCCCGCCATGAAAGGCCGTCACTAAAACTCCTATGCAACATCATGAGACCGAAGGAA
ATACCTTTGATTTCCCGTTTCCCATCAAGAAGGTGATTGACCTCCTAGAAGCCTGGGTTCAAGATGATATTATCAGACTG
CCACCTACCATACCAACTGAGGCTGAGATGGCGAACCCAGAGTACTGCCACTACCACAGGTTCGTTCACCACCCGACCAG
CGATTACAACAGACTAAAGCATATTTTCAAAGAAAATATAGAAGCGGGAGGACTCCAACTAGGAGATGAAAGAGTGCATC
GAGACCCACTCCCAATAAGAAACTGCGGGTCCTCTGGGGACTCCGTGCACGAGACTGTACAATCCATGATGCAACATGTA
TGCGAAATTCTCTATCTTTCCAAGGTGCAGCGCCAAGATATTTTCGCAGCTCTCAATCGTGTTGTATCCGGCAGACGACT
TTTTCTCTCCTCGGAAACCATGCTAGGGGCCCAAGCTTTCCAAACAGGCGGAACCAAAAAGGAGAACTGGGGACTGCTGA
CCACGTCCCATTTAAGAGGTAACGAATTTAACGACACGCTCATCGACACGGCCTCTGACCACAACATCATTACTTTCAAG
ACACTAAAGGCAGCAGGATTTACAAAACAAGACGCTACCTATTCCCCGTCTGTGATTAAGAGATTGAGAGGAGAAACTTT
GAACGCGCATGGCTACGTCAACCTAGAGATCAAGGTGGGAGACGCTATAACGCATAGCAAGTTTCACATTGTCAAAGAAC
TAGATCATGACATGATATTGGGACGCTTATGGGTGCTCGACAACAAAGCAAAATTGGATGTACACCCTCTGCCGACGTCC
ACACCCGAAGGAATTCCCACGGCGGCGCCAAAAATTGATGGTTATTTTCAATGATGTTGTAGAAAGTGGTAGTAAGGTTG
TCGTTCACTCGGACTTGACGAGATTGATTTTAAGAATTAATAAAAGAAAATAAAAGAAAAAAAATATATACAAAAATTGT
CACAGGATGAAGAGTGTTACTGGGACTAGGATTTCGTCGAATTCATAACATAGGGTCCAATTTATTTATTCTCAACAATT
AAAGCTCAATAAATAAAATTAACACGGACTCTGATTTTTCCAAGGTAGATTCTTAAAAGATTGGTTGTAAATCCTAAGCA
TGATGTATCAAAACATTTAAGCTAAGCATACCTCATCAAATTAAATGACAACCAATTAATTCAAATCATATTTCAATTAA
AATTAATGCAAAAGTCTTAAAAAGAATTAAATAATTTTACCCATGTATGAAATTCGTCTTCCTCCATCGTCCCAGTGTTG
GAGTCTAGCTCATCATGTTGGAAACACGCTCAAAATATGATTTTATTGCTCAAAGGTGCTTACAAATGATGAAATGGATA
AAATGATGAAAATCGGGTGTTTGCAACGTTTATAATTGTTGCAAACACCATTCTGGCTTGTTGCTTTAAGACTGCCTCTT
AACTACGACCCTCAGGAACGACTGTCGCCTGTGGGTCTTATGTTCTTCGTGTTCTTCCTTAATGGCAGCAGCAACAGATT
TTCAAACTCTCGATGCTCTGTAATGCTCTAAACTCTCCCAAACTCTCCATCTCCGTTCTATGACCTCCCAACACCTATTT
ATAACCTTTTTGGAGCAAGAATAACTCCTCATTAATCCCAGAAATCTTCCCATTACTCGGCAGCAATAATATTGTTCTCG
GAATATATTCTTTCCATTTTTTGTAGCAGCACACGCCTGCAGCTGTTATTTTCTTCCTCATTTACCTTCTACACTCGTCT
GGCAACAACCCACACACTCCAAACACGAGCAGTGCACGTCTCAGAGCTCACAGCGATTCACGAAATACCTATGCAAACCC
GTGCTTCTCTGCTTTCTCCTAGCGAGTTATCTAGCCAAATTTAGGTCACTAATCGACCCATACCAACCCTGTTAGGCTCT
AACAGGTTATCCCAAGCAATCTCAGCCATTGAGTCTCTCCAAAATGCCTTCAATTCTCGAACCAAAATTTTGCAGGTGAG
AAAATAATTTTTCCCGCCAAAACTAGATTTTCAAACGATGAAGAAGGTCAGCCCTTATCCAACAGCTGGGGGTGCGAATA
TCAATTGGGTGCCCCTTAGTAATTGGGTTATCCCTTATCCAAAGTGGGAGTCCGAATATCAAATGTCCTCCGGGGGTGTT
CCGAGCAACTTTTCGAGCCGAATTTTCCAAAAAATATTTTTTCCAAAAATACCTAAAAATACATAAAAACACAATATTAG
TACAAAAATCGAGTTCCAACAATAGCAACAATGAGGACAATTCAGACACAAAAAATGTGTCTATCATCAGCAGCCATTAT
AAATTCTCCTGTTGCAAAAAGCCGATGCAACCTAATTTTTACCCTTACAAATTCTCATGTTACAAATTCTCTTTTGCCCT
TCAGGCAAGAGCCGTTACAAATTTTTTTCGTTATCCATAACAAGGTTCGGCTGTTACGAATCGTAATAGGATAATTTATT
ACGTGTGCTAATCACACGCTTGGTCACGTTCGGATGTTATTAATCCATTTTCACATTATTTGTAATGCATACATTCTCTT
ACTTGCCCTTGGTAAATAGGTATGACCTAATTCTAACATACATGGCCATCTTCATTTTAATTCAGAAAAGAGAAAGGCGC
AGAGGACTATGTATGAAAATGAAAGGTTGATGAGAGAGTTAGAAACTCAAAGAAAAGAAAATCAAGCAGCAGGGTAAGGA
AATAGATAATGCGATGGCTGAATTGGGGAGGTTACTTATCTATGAAGCGTCAAGGACCTAGTACGTTGGCTTATCTATAG
GTTACTTAATAGGCCAGAGCCTGTGTGACTACTAAACACTGATGATGAGCAATATGCTTTGGAGTACCAAGCTGGTGGAT
CATGCATCGTTACCAGAGATGTAGATGGTTAGCAGTTGAGTAGAGGAATCAGAATCACTCTCTTTCTCAAAGAAGGTAAG
GTAATCAAAATAACTTCGGTCATTATTGACTGAGTCGGACCAGGTCAATGTTGACTGGCAGTAATTTTTTGATGTTACAA
AAAAGTTCGTAATGGCTTAGGGCTGTTACGATGTGTTACAAAATAATTTCGTAACGGTTGTTACGAAATTGCCACATAGT
AACAAATAGCGGCCGTTACAACAGCCGTTACAAAATAAATTCGTAACGGCCATTACAAAAAATTTGTAGTACCCCTTTTC
ATTACAACAGAAAAGCTTTACAACCCAGATTCGTAACGCGTACTTGCGTAAGGTACAGGTCCGGGAATTTTTGCTGAAGT
TTGGAAGTGTTAAGGTATGCATACACGTTCGCATAATAGCGAACCTAAACACAGTCTGGTCACTAAGGTATGCATACCCG
TTTGCAGACCAAAGTGAATCATGTTCTAAAATCGTCTTGCTCATGAACTAATACATTTATATAATAAGGAATGCATTCTT
TGCAAACCGTGGCTATAATGTTCATGAATTGATTCGAGTGAATCAAACCGATTTTGCTTCAATTGTGTTCTTGTATAATT
CTATGAGAATATAACAATTGAACAACTCTGTAACTAGTTTCATTTGAATCATTTGAACTAGTTATGGTTAAGATGAATAT
GGCTAAATACCACATGTATGATTCTTAATTACCTAACTAATTTGTGATCGAAATTCTTAAGTATAACAGGTTAGAAGCAA
TAATCAAAGCCATTGGATGTTGGTTTTTATTGTAAAAAAAACCTTCTTCATACGCTTATGGTAACTATTCTTGGTGTAAA
TCCTTGTAGAAAAGGTTATTCTTCCTTCTAAGCATATCAATTCTTGTTTATACAAGTTTGTATCTTAGAAAAGATGATCA
CAATATTTGATTTTCATGATTACATATTGTTTATTGTTTCCATGAGATAATTCTAATTTTTTAGTAACACGATCTCATGA
GATACTTTCAATGATTGGTTCTTAAATCATATCTCCTTGTGGGATTTCTAAAATCCAATATATAATCCTTCTCCCTGGAG
TAAGGTCACTCTTGTTGTTCTGTCGGAAATAACATTTTATGGGAGAGAGTTCTTAAATGAACTTTTTAGGGAGTTCTTAA
TTGTCATATATTTGTAGGGAGAAGCGGGTTTGGAACATGAAGGGGTTATCTTGTATCTTTATAAACTCCTTGATGAATGC
ATTTAGTTTCGGCTATATGATTGCATCTAAACAAGTTGATATGCTGTTATCTTTTGGTCATGAAGTATCTCTATGGAAAT
TTCATTAGGATCCCACTAGTTTTCGTACCTTTGCCAATTTATATTGACAAAAAGGGGGAGAATTAATGTGTAGTTTACAC
TACAGATACATATGATTTACAGATCATTATGTAAGGGGGAGTGGTTTTCATTGTGAGATGAAGTATTGACTAAGGGGGAC
TGATACATATCACCGTAGTATTATTGTCAAAGTTGTGATACAATTGAACTTTGATAATGTGTATAATACTATGATGGATC
TTCAACAAGTATAGGATGAACACATGCATAGTTGAAGAACCAAGTAAATCAAGCATGTCGGATTTTGGTTCTCTAGTTCA
GTTAGAACCTTGCAGGTTAACACGACTTCCTAGGCGCTCCCATACAGAGCGACCTCTCCGATTTTGATTAAAATCTACCA
ATCGATCTTGATTGTTCAGATCAATAGTCCTTGATCGAGACTGGCTCACACGTTCTAGTCTCAGGAGAGCATTTTCTTTC
TCCACCTCATTCAGCTGCTGGCGCAGTAGATCTTCCACTGTACTAGGAGTCGCGGTTCGTCCATCTTGCTGATCAAGTTG
ATTATCGTTTCTCCTTGATGGGCTGCCGAACACCAGTTCTGTGTTTACCCGAGCTCGCGGGTTTCCTTCACTGGGTACGG
GGTCAACGTCCATTCCTGCGCTATCGATTAATGGTTGTTTTTCGCTTCTCCGAGTATTTGGATCTGGAGTTCTGTCATGA
ACTCGATCCCGATCTCTTATGTTTCCAGTAGGAACAGCCGGTGCAGATTGAACCTCGTTTGGTTCAGTCATTGCGCGTCG
CGGGTAGGTAGCAGAAACGATCCTTCGAGCAGTTAGCTTTACTTTTGCCATTATCTTGATCCGAGAAAAAACACGATCTA
TTTTCTCGAATCCCGTTAGTCGGCGCCAATGTTTTTAAGATAAAAGATTTTTACCTCAAACACGAATCTGATGTTGATGT
TTATCGATCTGCTGCCTTTATCTTCACGTGAACAGTGCTGGGGGTACCTGCAAAAAACCCTCCGATGCTTAAGTTAGCTA
GAGTTTTTCATAGGAGTTTTGTGTAGAGAAGATTGCGTACCTTTTAGGGTTGTGAACCTATGTATTTATATGTTGCAGAT
TAAGGATTAACCCTAATTTCGAGGTAAGCATAACTGTGTCTACCTGCCCTGCAAGTCTCCTGGAATACTTGGCTAACAAT
CCTTCCAAATATTTCCAGAAACTTCCTCTAGGGTTAAAGGTGCAAAGGGTTGGCCCAAACAAATGTGTAAAATGCCAAGC
CCATGAAGAGTAATTCACTTAAGCCCATAGTGGGGCGTATAAATCCGCAAGCCTAACAGCATGGGGCTGAAAATTCCATC
AAGCTATTGGCTTGACTCGACTAATCAACTCAGCTGGTTGAGTTGGCTCAGTGGGGCGCAAATATCCTTCAGTGTAAAGA
AATGGGGCGCAAATATCCAGAGGGTACGAGAATAAATTACTTCGTGATGCACTGGAATTTTCTCGCCACTGCCGGACAAA
ATTCGGTCCAGCCGTCGGACACAGACGCATGACCTCGTCGCCTGACGGAGCCGCCTGATACTACCGCCGGGAGCCGCCGG
GCAAGGCGGGCACAACCTGCTGCTCATCGTTCTTTGGAGAAGACCGCCGTCGCGGCACGCTGCTTTATTCTTGGCATTGA
CGGAATATTCCTTTTTCAGACGGAATATGCTAACGGCGTTAGTCTCTGTTGGCATCATGATGACGTCATCGACCTTGAAC
TGCTGACTGTGCTTGTGCTGCTAATGTGGCAGTCTCTGATTGGCCCACACTGGTGACGTGACAATGGTGACATGGTTCCT
TCTTGCCTTGACTTGGATATTTGCATATGGGCTTCTATGTATAGTGCTTATGAGGCCTAGTTAGCCATAGTTGGCTAACA
AGAGGAGCATATTAGGCCCAATGAATCATACTGAGCTAATAAGAGGAGCTTTTTAGACCTAAGTAAGCCCATTTTTGGTA
TAAAATACTAGGGTACAAACAAAGTTAATAAAAATATTAATTTATCGATTAATTAATATCGCGCTTAATTAATAAATTTT
GGTGGTCCCAATAGCATTAATTTATAGAGTTTCTACTATACTTAGCAAACAGATGCCCTCTCCACCATTTGCTTATCAAA
TATACACATGGTTCTAATTTAAGCACCTTAAAGCTTATGTATATGTTTCTCACCCCTTATACCCTCTATTTATATATGCT
TGTTTAAATTTGAGTAGCACTTATATTTTTTAGCCGTATTCTTCGTAAGCTGTGTTTGTTTTTTCTTTACTTTTAGTGTC
CTTTTTTCAATCGAGAGGGAAAGTCCAGAGCTATTTTGATTTCCTTGTATTCTCATTACTTTTGTAAAAATCATTAAAAA
GATAAATAAAACTTTGTAAATTTATCATGGAATTTGGCTAGAATAGCATATAATCTTTGAGGGGTGTGGTTGTAGGAAAT
CCTGCAACCACATTATCCCGTCTATTTATATATGCTTGTTTAAATTTGAGTAGCACTTAGCTTTTTTAGCCGTATTCTTC
ATAAGCTGTGTTTGTTTTTTCTTTACTTTGAGTGTCCTTTTGTCAATCGAGAGGGAAAGTCTCTGCCGTTATGTGAGTTT
GGCACCTATACTATTCCACCTCCAAGTTGCTCTTGGACATTTCACGAGCTGGAGTGTTCCAAAGAACTTGGGTCATGTCA
GAAACTACATAAAACTTGTGCAAAAATCGTGTTGGCGTCTATGTATACTTGTTGTTAGTCCCGTTTCTACGTATGCCTAT
TGTCTTTAACCAATTCCCCTGTTCTTTTAATGCAATTTGAATGCACATCGCTGTAGTCAGTACATTTCTGATAAGCATGA
AGCAAATATCTCCACTTTTAGTACTGCTTTAGAACTTTATTGAGCAAATATCTCCACTTTTAGTACATTTCTTGGATGGT
TTAGCCCCACCAAACAATAACTCCTGACACAGTACAAACGCCTTCTATAAAAGCCACATCTAGCGTGGGTGACCTTAATT
ATCCCCACGAGGTTCTTGCATTACTCTCGTGGGCTGATATGGGACACTGCTCCACCCCCACAATCAGACACCTTTATAGA
AAGCACCGGCATATTATTACATCAATCAATCCATTATAAAAGATAATTGATATGTATAAGGGATGATATGGGACACCGCT
CCAACACACAATCAAACACCATTATAGAAAGCATTAACATATTAACATCAATTCTTTATAAAAGATCATCTTTATACATG
TATGAGTAGCAATAGGGGTGTGCATGGGATGATCTTTATAAAAGATCATCTTTATAGGTTTTCATCTCATCCGCATCCAA
TCCAATGTACTACGGATTTTAAGTTTGGCATCCGCATCCAATCCAGATCCAACGGATTTGCATCCAATGGATTAGAGGTG
TAAAACGTGCCGGCCCGGCACATCCCGGCACACGAAGTCGCGTGCTTCACATGCCATGTCTTGCGTCTTTGTCTTTGTAG
GCCAACGATTTAAACGTGTTGTGCCGTGATGTGCTTTACTAGTCAAAAGCTAGGCACAACACAGCCCACGGGCACAACAC
ACGAATAAACGTGTCGTGCTGTGCCATGTTAGCACACATGTTATAAACAATTTGAAATCACTTAATGTATACATTGAGTC
GGACATTATCACAATAATTTAATTAGACAACATATCATTTGAAATTATTTCAAGTAAAATTAACAAGTTTATTCAATAAA
AAGAAATAGCCCATCAAATATAAAATTGGATTATTGTCATGTAAATTAATGTTCTAGTTAAATATAGGTGACAACATTAT
AACAACGATATTGAAATATATTTTCCAAATATTAAGGTATTATATGTGTTTTTATAAATAAGCCAACATAAAATGTTAAA
AACTAGCTAGAATAGTGACTCTTTTGTGAAATACACAAAAAAATGTGATGTATTATGCCTTGTTATATGGTGTATTTGCA
CATGTTATGACGTGCTCTCTTAACGTGCTGTGCTGCACCGGCATATTATTACATCAATCCATTATAAAAGATAATTGATA
TATATATATATATATATATATATATATAAGGGATGATATCGGACACCGCTCCAAAACACAATCAAACACCATTATAGAAA
GCATTAACATATTACATCAAATCTTTATAAAAGATCATCTTTATACATGTACGTGGAGGTGTAAATTGGGTTGTGCCAGC
GCGAGCATAACCCAGCTCAGTACGCTAAAATTTAAGCACAGCCCAGTCCAGTACGTGACTTAGCCCAGCACGGCACTGCA
CGTTAGTTTTTTGGGACGGGCTGGGTTTGACTAATCGACACAGTAGCCCAGCACAACACGCGGCACGGATAAACACCTGG
CACGACACAACACCGCACACTAAGAAAGCACGCCGTAATATGTATAAGATACTACACAATGTGGCACAATACATCACATT
TTGTGTATATTTCACAAAAGAGCCAATATTCTAGCCAATTATTGACATTTTATTATCGGTATGTTGACTTATTTTCATAA
TAACACATATAATACCTAAATATTTGGAAAACATTTATATTAGAAAATATAAAATAAATGTGCCCGACACAGCACAACAC
GACACAACACGTTTATTTTTCTGGCACAGTCCAACACAGCACGCCTTTCAGCACGTCACAACACGGCACGTCATAATCTC
CGGCACAGCACAACACTACACATAACACGCTAAGCATGTGACTTCGTGGGTGGGCGAGTCTTTGGCCGTAAACACGTTTC
ACACCTCTACATGTATGGGCTGATACGTGACACTGCTCCACCACATAATCAATCCTTTATAAAACATTGAACTTTATATA
CAGTATATTTATATAAGTTATGATAGGTTGACCATGGATTCTGTTCCGCATATTTTTAGTATAGCCCCGTTGTAGATTGC
TTTTTTCAACTAAACCACTTTATAATAAACTTTTTACCAAAAATTGTATTTGGTAAAAAAAAATTTTAAAGTACTTTTGA
AAAGAAGCACTTTCATTTCAGACTTGCTTTTAAAAGCTACTCGCACTAACTTTTAAAAGCAGAAGCTGCGGATCCACATA
ATTTGATTTAAGTGATTCTCAATTTTGGAAACTGCTCAAATGGGCCCAACTACAACTGTAAGATATGCTGGGATTAAAAT
TCGAGCTTAAGTTACTATGAGACGCACCGAAATAAAATAATCCTCCTATTCATGTGCTACATGTATGGAATAACTTGATT
GCTAAAGACATGTACTAGTATCAGCGGGGCGGGTACCATTTCAAATAAGACACATAACTTACAACTAGTGGCTCAACCAC
TTCAAATACGATTAGAGTTATCAGATATCAAGTAATTTTTCAATAATTTTCATTATGTAACAGAAATCATAAAAACCTTT
TTTTGTCCAAAATTCAGTTTAAAAAGTTCAAAATATCAAATTCGGTCCAGTCGTTTTGTAAAAATTTGTTGGGTAAGAAG
GTCCAGCCGTTTTATAAAAGAAAATATCAGGTAAAAAGATCCATCCAATTTATAAAAGAAAGTGGCGGGTAAGAAGGTCC
GACCATTTTATAATAGATACGACCGAGGAAGAAAAAGAAACCTTAATTCTCTATATTTGATTCACTGATTCATAAGTGAT
AAAGAGAAGAGACGGGGGAGAGTCTGGCCAAGAAAAATTAGATTGAACAGGAAGAAGATTTAGAAGAGAATAGGTAGAGG
TGTAAATTGGGTTGTGCCAGCACGAGCACAACCCAGCACAACATGTTAAAATATGAGCCCAACCCAGCACAGCACGTGAT
TCAGCCCATCACGGCCCAGCACGTTAGTTAAATGGGACGTGCTGGGTTAGACCAATTGGCACATGATAGCACTCAAGACA
AAGACGCTAAGACGGATAAGCACGTGGTACTGACCCAGCACACCACGTTAAGAAAGCACGTCATAGCATGCACAAGTATA
GAATATAACAAGGCATAATACATCACATTTTGTGTATATTTCACAAAAGAGTCACTATTCCAGCTAGTTTTTGACATTTT
ATGTTGGCTTATTTTTATGACAATACATATAATACCTAAATATTTGGAAAATATATTCCACTATTGTTGTTATAATGGCA
TTACCTATATTTGACTAGAACATTAATTTACATGACAATGATCCAATTTTATATTTGATAGGCAATTTCTTTCTATTGAA
TAAACTTGTTAATTTTACTTGAAATAATTTCAAATAATATGTTGTCTATTTAAATTCTCGTGATAATGTCCGACTTAATG
TATACATTAAGTGATTTCAAATTTTTTATAACACGTGTGCCAACACGACACAGCACGACACGTTTATTTGTGTGCTGTGC
CCGTGGGCTGTATTGTGCTTAGCTTTTGACTAGTAAAGCACAGCACGACACACACGTTTAAATCGTTGGCACGTGAAGCA
CGCGACTTCGTGTGCCGGGCCGACACGTTTTACACCTCTAAGAATAGGTTTAAAAAAAAAAGTTTCATTTTTCTTAGTTT
ACGTCGAAGAAGAAGATATTATGCACGGGTATAAAACGATAACAAATTATATACTATCGGTGTTACCGTAACGGAAACTG
TCTCAGCTGGTTCCGTTACATTAAGCCAAAAAGTTCTAATAACTTCCCGATACGCTAACCATTATGTCGGAAAAAATTCT
ATCGGATCCAGGATTATCTGTAACGACTATCGGATTTCGTCTGCTTGCAACTGATTGGGACCGTCGGATCACTCAAATGA
TACCAGAAACGACGTTAATGCTAGCTAGTAGTGCCTCTAACAATCATGTGGACCGTGTGTTTTATTTTCTACTATTAACT
TAGTGGGACTCACTATACCTGATAGTGGAAGGTGACAAGGTGTGGGGAAATGTGCGTGGGAGGAAACTCACGCTCATGGC
CAGAGGTGTATTCTCTTTCTTTTGTTTGTAATGGATAGCAGCCAGTTCCGGCATGCTCGAAAATCAGATAACTGTGCCGG
AAGTAGACTGATTAAAACCAGAAAAAATAGGTTTTGAATACCACTTATGAAAATTTCCAGCAAATGTCGGCATGGTTTTT
TGGTTGAATACCATGCCGGCACCAAGTTTTTTCAGCTACAACAATGGTGGATTCAAAGAAAAAAAAAATCAAATTTTCAA
CCTCTTAGCAGCAATTCTCTCATCACAATCATCTTCCCATTTTAAAAAAAAAATTCCACTCAAAAACCATTTTCCCTCCT
TCTACTCTCAACAAACCCACACAAAATTCAAATAAAAATAAAATACACACTAATTTATCCCCAAATACTTAACATTTTAC
TAATTATAATTAATCATTAATCCTGATTAGTGGGGGCTAGATTAGGAATTAAAAAAATAATTACATAGGGGTCGCCCAGA
ATTGCTATTGGGTTGTCCTGTAGCTATATCCCATTAATTCCCATATCCCCCAATTAATTAATACAAAACAAGCGGGTCGG
CCGTTTTTAGTTGTGATTGATTTTAGGACAAGGTGTCCCCCCTCTAAACTATCGTTTTGGATTCGCCATTGCACGAGCTT
CTCGTGCATGACCGTTTGCTGTCTTCTTGTGCATGACGGTTTGTTATCCCGATGTCCTCTTTCCCTTATAAATGTAGTTC
TCAGTGCTTGAATACCTAAGACATTTGGGTTTTGATTCAATCTCTATTAATTAATAGTCAAATTCAATAGAGTAATTCCC
TAATCTTTGTAAACCGTCTTATATTTCTGTTTCATGGCTCCGATTAATATAGAGGAGAATGATGTTTGGATGATAGCATG
CACTGTAATAATAATATTTGCATTGGTGAAGTTCATGTTTTCTTTTTATCAATCTGCAAATACAACGGAATGGCCAGAAG
GTCCAAAAACACTACCCATAATTGGAAACCTTCATCAGTTGGGAGGAGGTGTGCCCTTACAGGTTGCTCTGGCAAACTTA
GCCAAAGTATATGGAGGTGCATTTACAATTTGGATTGGAAGCTGGGTTCCAATGATCATCATAAGCGATATCGATAACGC
TCGGGAAGTTCTTGTTAATAAATCTGCTGATTATTCCGCTAGAGATGTACCTGATATTCTTAAAATCATCACAGCAAATG
GGAAGAATATTGCCGATTGTGATTCTGGTCCATTTTGGCATAATTTAAAGAAAGGTCTTCAAAGTTGTATAAATCCATCA
AATGTTACGTCTCTATCTCGTTTACAGGAAAAAGACATGCAAAATCTCATCAAATCCATGCAAGAAAGAGCGTCACAGCA
GAATGGAATTTTAAAACCTCTTGATCATGCCAAAGAAGCGTCTATTCGATTACTGAGTAGAGTTATATTTGGTCAAGACT
TTTCAAATGAGGATCTCGTTATTGGTGTGAAAGACGCCCTCGATGAGATGGTACGCATAAGTGGGTTGGCAAGTTTAGCT
GATGCTTTTAAAATTGCTAAATATTTACCAAGCCAGAGAAAAAATATTCGGGATATGTACGCCACAAGAGACAGAGTATA
TAATTTGATTCAACCACATATCGTCTCTAATCTTCCTGCAAATTCTTTCTTACATTTTCTTACATCTCAAGATTACAGTG
ATGAAATTATTTACTCAATGGTACTTGAAATTTTTGGTTTGGGAGTAGATAGTACTGCAGCAACGGCAGTTTGGGCACTC
TCCTTTTTAGTCGGCGAGCAGGAAATTCAAGAAAAACTTTACCGCGAAATCAACACCCTGACGGGTGGGCAAAGACCAGT
GAAAGTTGTAGATTTGAAAGAGCTGCCATATCTACAAGCCGTGATGAAAGAAACATTGAGGATGAAACCCATCGCACCAC
TAGCGGTCCCTCATGTAGCAGCAAAAGATACTACATTCAAGGGGCGGAGAATCGTTAAAGGTACAAAAGTAATGGTGAAT
CTGTATGCTATTCATCACGACCCTAACGTTTTTCCTGCACCGTATAAATTCATGCCAGAGAGATTCTTAAAGGATGTTAA
TAGTGATGGACGTTTTGGTGATATCAACACAATGGAAAGTTCATTGATACCATTTGGTGCTGGTATGAGAATTTGTGGAG
GTGTAGAATTAGCCAAGCAGATGGTAGCTTTTGCTCTTGCAAGTATGGTCAACGAATTCAAATGGGATTGTGTTTCTGAG
GGGAAATTGCCTGATCTTAGTGAAGCAATTAGCTTCATTCTCTACATGAAAAACCCACTTGAAGCCAAAATTACCCCTCG
TACAAAACCTTTCGACAGTAGATAAAATCTTATTTTTATCAAACTGCAAGTGTATGTTTATGTAAAATCAAGGGTGAAGA
TGCTTGATCTTAGTGCGCCAAAATGGTGGTGGCTATGTAGGAGTTAGATTAGCTCTTGATTTAGTAAATGTTTTTCTTTG
CTAGAGACTGTGTCTCAACTCAAGTGTGTGTATTGTGTGTGTTTCAAGTGTGTATTGTGTGTGTTTCAAGCGTGTGTTGT
GTGTGTAATTACTGCCACCTGAAAATTACATTAGTCGCCGGCTGTAACTGTCACATCATTCTTGTGTTTTTAAATAACGC
GTTATTACACTACGTGTCTATACCTCCTTTGGTACATGTTGTCTAATAATACGCAACCGTTCATCCAAACATAGTTGTGT
AAACATAAGCAAAGCTTTCTCTTCTTCATCACTATCACTAGAAGTATCCAAATAGATTCCATGTTTGAATCTCACATAAG
AACGCATTAGACTCATTGTGCACCTTAGAAAAAATAAAAACCCAATATGAATTTGTGTATAGCATACATAAATACAAGTC
TATCAAGGTTCTACATTGATATGCATTTAGATGAAACATTTCATTCAACATAAATCAAGACACACAACAAATAATCATGC
ATTTTTCACTACATATATGTTTTAATAACGTTATTCAATTGCATACTACATATCCAACCAACCTAGTATAAACAATTTCA
TCAAAACTAGAATCAAATTAATTTAAAAACCCTAACATTAGAATCACTCACCTTAGATTATTTTTTTGATGAAATTCAAA
ATTGAAGAATGGATTTGTTTCACTAGTTGATTGTATGCAATGGCCATGGAATAATTCGAAATTCGAAATCGGGATGGGAG
GTCACCATAGCAAGCTTGAGAGGATGAAAGTTAGAGAAGAAGAAGAAATGGCCGTCTGCTGCGAGTTCTGTGTGTTTAAA
CCTACGAAACGCGTACTGAGTACCCGTATTTTGGTCAAGTCAACGAGTTGACTAATATGCGTACTGAGTACCCGTTTGGA
ACTGTACATACGCGTACTGAGTACCCGTTTGTGTAGGGAAGGGATGGGAGGGCACCATAGCAAGCTTTCCTTCCATGTGT
CATCCCTTCCCTTCAACGCTCTTATTATTTTCCTTTTGTGAGATTTACCTTCTCTCCCCTGTTCTGAATATTATTTCACT
TTACATTGAAGATTGTTGTTAGGTTTACTAGATCGTATAAAACCTTTCGACAGTAGAAAAAATCTTATGTTTATTTATTT
TTTGATGGGAAGAGAGAATTGTATTAGATAAAGAGAAAAGCAAGAACACAGAACTAAGAAAATTAAGAAAAAACAGTTTC
CCAGTTGTCGAGTGTGTAATAGAAGTTGATGTGCACTCTCTTCCCAAACACAGCTGCCCAAGACAGAACAAGACTTTTTG
CGTCATTTGCCAAATCTTTGTCAGTCTTAGTCAATTTTCGGTGTCAAAGTTGAGTTTATATTTTTTAAGATATATTTTTG
TGTTTCCAATATGTATATGTATATTTTCTCAAGTGCATGTATGAAAGTTTTTCTTTCTGTCTATTCAAGATAGATCTCCA
TATAAGAATAACCCCCATATAAGAATATTTTTTATCGATCCCTAGAATATTCTTATACAAAAGTTTTACTGTATCTGAAA
TTTTCACAGTCAGCTGGAAGCTTGGAACTCACTAGAGGTGGCCAAAATAAATTCCTAGATACCCACATATCACATATGAC
ATAATAAGATTAAAATAGCCCGGAGGTACCAAAAATAAGCTAGGGGATAGACGTCCACTACCCTATACATATCTCAATTT
ACTACTGTTCATCATGTTCGCATGTAGTGTATGTAATCTTTCATCACATTCTCCGTCCAATTAATAGGAAAAAGCAGACA
AATAACTAAATGTTGTTTATCTAAAGTAGGTAAAAATATATGTTTTTTTTTTTGTTTATTAGCGGAGATGATACCATTTA
ACGATCTGACTATCAGGATCCGTTATTGGTTTGTTTTATATGTAACAATACCGCTTATATTGGTAATTTGGTATACCTTT
ATAAATCGTGATTTTTGATGGGGTAAAAAGATCTGAAAATGGGTTATTTGTCCAAATAAATTTAAAACATGGTTCAAATG
GATAAGTAAAAATTATCATGGGTGAAATGGACACCAAAAAAATAGCAAGGATGAAACTGGATTCATCCTGGCTTAAACTT
AAAAAATAGCGAGGATGAAACTGGATGCATCCTGATGTAAATTAAAAATAAGAAAAAGAATTTGAAAATGGGTAGGATGA
AACTGGTTACATCCTGGCTATTTTTATATTTTTGTCCATTTAAACAGTATCAAAATCTAAATGTCTTTTTCACCCAGAAA
TTATTGATTTTGATCTTTTTAACCAATTTTGTGTAAAAATATTAGCTTATCAAGTACGCATAGTGTTTCTAGGGTACATA
TACGAACACCCGTTAGGCTGAGTCTAGTGGAGAAATTGGGTATGATGATGGTGACCCAAAATCGTGGTCTAAAACCAAAC
AAACGAAGTTACCGTTCTCTCTGCTCGAATGCAGGTAAGATGGGATAGGATTTAAATCCTCGCCAAGAAGAAGAGAAAAG
CGAACATAATCTAATAGTGGACCCGCTTTATATATTTAAAAATAATAAAACTTATAAAAAAAGAGTATCTTATCAATTTT
TACATTATATTTGAGGATTATGATTCATACACAACTTTGGTTGGTAACCGAGCAACGAGCTGGACGCCAGCTCCCTTTTG
AATAGCAACACCCCAGGGACGGAGCCAGGATTTTTTCACAAGGGGGGCGAAGATAAAGAGGACAAACACAAACCATTACA
AAATAGAAAAATAAACCACAGCTATTTAAGTTAAAAATGATCAAAATGTTTACCAATGCTATTTAAGTTAAATTGCTAAA
AAATTTAGCAATTTCTTTTTCGATATGCTCAATCAAAGAATCTCCAAGGAATTCATCACCCATTTTGCTGCGAAGTCTGG
TCTTGATAATTTTCATTGCAGAAAAAACTCATTCTACCGTTGCAGTAGAAACTGGTAGGGTTAGCACAAGTTCAATCACT
CGATGTATAAGAGAATATGTAACCGACCCAAGATTTTAATTTTAAATATGGAACAAAAAAAATCTAGTGACTAGTCCAAA
ATTTATAAATTGAAATTTACATTCAATTCAGTCATATCTAAAACCCAAATCAAACAAGCCTAAATGTTAGATATGATATG
ATTCATGAAAGACAAAAATTTAGTCTACAATTTAAAATTTACACTCAATTATTTAGAAACTAAATTGATAAAAGAAGTAG
AAAAATACCTTCAATGCAATCACTTTCTTATCTCCTCGTATAAAAATGAAATATTTGCAGAGATACGAAGTTTTTATGTT
GGTTTCTTGTTCACTTTCTTTCTCAATATTCTTTATGTAAAAAACAATATTGAAAATATCAAATCGGATCTCATATTCTC
AAGCAGATAAACTATAAAAGGAAACACGTTTTAGTAAGCCATAAATACGTTTTAGACTAAGAAAAGTCATACTCAAAAAT
ACAAAAACAGATCCCACACCCCACGTGTTTATACGAAACCTTAACAAATTTAAATTAGTATTTCTAAATCATAATTTGGG
GCTGATATTAGACTTACAATTTATTTTAGGGGGGCTGTATTAGATTTTTTCCCCAAAACTAAGAAATTTGACGACAACTA
ATGAAGATTTTCCGCCAACCCTGATGTATACACAGCTCCGTCCCTGCAACACCCAATTTATTAAAAAAAAAACTGCATAG
AACACTAGCAGCATCATTACTAACTAAATAATTTTTCAAACGAAAAAAAAAAGAAAGATTTATTTAAAAGTAATAACATT
CGTTAAAATGGCATATAATATATTTTGGGCGAACATAATTTTTTTGTCGATATCATAATTACCTCACTTACATTAGACTA
AAACCTCCCTGCAATGTAACTTGGCGCCACTATTCAGACACCACCTTACCTCCTCCACTACCCTTAACATTTAATAGTAA
AACGCGAAAAACGCTGAAGTTTTAACACTTTTCAAAGTGGAAACTACTTTTGTGAGTGTGATTTGTGATCATAATCGACA
AAAAAAAAATTAAAAGAAAATGTTGTGTTCACAAAAATGAAAAGTAGACAAATAATTGATAGTACGGACTAGATCATAAT
CGACAAAAAAAAATAATTAAAAGAAAATGTTGTGTTCACAAAAATGAAAAGTATGACAAATAATTGATATCATAATCGAC
AAAAAAATAATTAAAAAGAAAATGTTGTGTTCACAAAAATGAAAAGTATGACAAATAATTGATAGTACGGACTACCAACC
ACTAGATATCTATAAAGGGTAAATTTATTAAATACCCTTAGTTTTGACACTCAATAAATATATCCTTATATAACAATATA
AATACCTTTATCATTTAAATACTTATCTTTTAAAAAACAGATTACCTTAATACCCTCACTTACAATATTATTTTCCATTT
AAAAATCTTATCCATTAAAAAATAAATTTTCCTATTATTTCACATCCACCAGCATGAGCAATGGCTGCACCATTTCACCA
CCACCAATAGATCACGGATCCCGGATGGTGATAATCAAAACAAATCTTCAAAGAAACCAAACCGCCACCACCACTCCACC
ACCACCGCCACTCCGCCACCACCACCGCCACTCCGCCACCGCCACTCCGCCACCACCACCACTTACTAAATACAACCACC
AATAATATTCCACCACCGTCACACACCACCACCACTGTTGTTGCCGCCGCCATTACTATTAGGTGTCAACAACTGAAGTT
GATCCAAAAAATCAAAAGTTCAAAAATATTTGTCAAATTTGGTTGTTGATTCCATTTTTCCATTGTTGATACACAAACAT
TGGTTGTTGACTCCCTAAAAACTAAGGTCAATTTCTATTGTGGATACACAAATATTTGTTCACTAAGATCTATTTCTATT
GTTGATATACAAATATTGGTTGTTGATTCCATTTTTCTATTGTTGATACACAAACATTGGTTGTTGACTCCCTAAACTAA
GGTCAATTTCTATTGTTGATACACAAATATTTGTTGTTGACTTCTTACACTAAGATCTATTTCTATTGTTGATACACAAA
TACTGGTTGTTGACCACCATTTCTATTGTTGATACAAAAACATTGGTTGTTGACTCCCTAAACTAAAGTCAATTTCTATT
GTTGATACACAAATATTTGTTGTTGACTCCTTAAACTAAGATCAATTTCTATTGTTGACACACAAATATAGGTTGTTGAT
TCCATTTTTCCATTGTTGATACACAAACATTCGTTGTTGACTCCCTAAATAGTTGATGGAGTAGTATTCAACAACTTGTT
GTCCAACCTCACCACCACCACCGCCAGCAGCGTACAACATTTCCAACACCACAAACAACCAGAATCACCATTATCTTCAT
GACCAACTTTAATTAATCATTCCAACCACAACCAACACAATCTCCATCATCAAAATTCATCGTTCTAACCTCACCAACAT
CACCAACACCACCTGCACACAGAATATCCACCAACACCACAACAACCATAACCACCACTATCTTCAAGATTTAACGAACC
TAAATCTCAATTGGAATCACTATAAATAAAAAAGTTTCTGATGTAACCCCAAATTTCAAAACAAAAACAGATTCCAACAC
ATACCTCTTCCACCACCGCCCCACTAGAACCATCACCACCACCATCATCATTGCTTTTTGAGCTTCAATAATTCGAAGAA
CTTCAACTCTAAAATCATACACACCGCAACATGATGTCGGCTTCAATGAATCTAACATGCAAAGATCTCGTTCCATTTTC
AACTTGAAAACCAAAAAAATCGAATCTATCGATCCGAACGGAAAATCATACACACCCAATCTCCACCACCACAACCACCA
CAACAACAGCAATAACCACCACTATCTGTATCACCAATTTTATCATTCCGACCCAACCACCACCAAAAACAACAAAAACT
AGTTATACCACCACCGCCGCCATCACCAGGCACCAGCAGAAACTTAACTAAAGAAGAGAAAGAAGATAATCGATGCAATC
TCATTTTATCTCCATCACCAATTTAGAAAACGAAGGAATTTGAATTTGGATCTGTAATCCAATAAATAAATAAATAATAA
TCAATCACACTTCTCAATTTGTTTGTTCATAATCTGGCTGCGGCGGCTTCGACGATGATGGTGAAATTTTGGAAAACAAT
GATGTATTGTTGATGGTGGCGATGAAGATGGTGGTGGTGGGTTTAGTTTGGTTTAATTTTCGATCGAAGATCTCTCTCCC
AATCTGGATATAAATCTCTTCTATCTCACTCAGAAATGGTAGTGGTGCTGGTTATGGTGGCGCAGGACGACGTGGTGGTG
GCAGCGACGGAGCATGTAGTGGTAGTTGCAGAGGTGCGACGATGAAAACGATGATGGTGCTGATAAAAACGGAAAGAGAG
AGAGAATTGAATAAAAGAGGAGATGATGTAAGGGTATATTTGTAATGTTGTATAATCCTTAATGGATCCCTGATGGGCTT
TGGATGGAGAGGGGTATTTTTATTGTAGGATAAGGGTAGTTGTGTAGCCCGTCAGAATTGAGGGCAATTATATAATTCCC
ACATATATAAATGTATCGTAGCATTACCGGTTCCCAACTCTATGGTTGGTCCCAGAAAAATAGCATTACCGGTTCCCAAC
TCTCTCTCTATATATATATATAAATGTAGGGTTCTATTAACTTATATACCAGGGCATACGTAAGGGACATTAAATACTCT
ACTTTTTACCTTGGATTTAGGGATCATTTATAGAAAATGCAACAATCTCGGTTAATCTGATATTAAATACCAATGAAACG
TAAATACCTACTCTACCCTTATTAATTAATGATTATTTTATCCTGATAGGAAATAAGAGGCGGATTGAATCGTTTATTAC
AGTGGGACCTAGTCTTATGTTTAGCAAATAACTCCTAATTAATGTTGAATAAATTGTGTCCGCACATCTATGTAGGATGT
GTCTTTTTTTTTTTTTTTTTTTTTTGAAGCATGCATATATTATAAAATCAACTAAACCGAAATTACACGAGTGAATGTGA
TTCCCCTAGAATCGCTTAACAGAATATGGTTAAGAAAAGCCGGGTTCGCCCGGTCCCATATTGAGGTTGAGAAGTTTCCA
TCTTGGCTACCGTCTGCCGCATAGTTCGCTAGACCATCTGCTGCTTGGTTTCCTTCTCTGTAATTGTGCTGAATAGCACA
ACATGGAATTAGGCCCATCCGATGTTTAATTTCTGCAACCATTTCTGATATATACCAAGGGGCTTCTGTTGGAGTTTTAA
TGAAGTGTATGAGACTTTCAGAATCTGCCTCAAATAACACTTTAGACCATCCTCTTTACGTGGCAGTTCTAGTTGCTAAT
ACTGATTGCCCATGTTTCTGTTTGTGAGCGATGATGTTAATCCTAGAGGTTGAGCAAGAGCCATTATCGTTCGCGCATTC
GAGTCCCCGCAAATGAAACCTACTCCCGCCATACCCGGGTGGCCTCTAGCAGCTCCATCGGTGTTGACTTTGATCCATTA
CAGTTGGGTTACACCAACCTACTTGAATTGTTATGGTTGTTTTGGTTATGTTTGTAGCAGTTCGAGACGGCGGTTCTCCC
GGGAGAACTGGAGGGGACATCGTTAGAGCCCATTCAAATTCCTGTTGTTGTGCCAAGGATTTTTGCATAATATCTGTGAT
AGTGGATGGTGCTTGATTGAACACGAGTTCATTTCTTGTCGTCCAAAGTGACCATAACAGAAAACAACATGCCGTGATAG
AAGATGTATTGCCTCGAGTTTGGAGTATTTGTGATATTGTTGTTTCAGGGGTTATAGTAATTGATTGGTTGTTGCCTTGA
CGTTGGTTTGTTGATATTTGGTTTGAAAGGATGGTCCAAGTGGACATTGCTATCGGGCAGTGAATAAGTATGTGTTCAGA
TGTTTCTGGTGCGGAGTTGCAGCGGGAGCAAAGGTTGGTATTGGAGAGGTTGATGTGATGTAGTTTAGATAAGGTTGGTA
AACCTTCATTTATAGCTTTCCACAAGAAAAGTTTAATTTTTGGTGGACATGGTAAAGTCCATAAAAATTTGGTAGTTGGT
AGGAGGTTAGGGTGTGAGAGGTTCTCTTGTTGGATTAGACAACTATACCCAGATGCAGTGGTGTATTTTCCTGACTTAGT
GTGGGGGCAGATTATTTTATCCGGGGTGCTGACATTAGGAAGGTGGATGTTTATTATGTGTTGGATGGCATTAGGTGGGA
GGTTGTTTGGCGATTATGGCTCCAATTATGAGAAAATGGGTCAATTAACTCACTTCTGATTGTATAAGGGAACACTTTGG
GTGGGATCGAGATTTTGAAAGTGTGGTATCCAATTAGCTTGGATAGGGGTATCTAAACCATTTCCTATTTGGTGAAATAA
ATGTTGTTTTATCGACGGTACGAGAGACGCCATTTGTTTCCATTGTGGGCTGGCATTAGAAGGAACTGTGAGCTCACCTT
GGAATATTGGTTGATGTTTGAGGTACTTCTCATTGAAAAGTCCGGTGTAGATGGAATGTGGCTGGGCATGAATGTTCCAT
ATCCGTTTCATGAAAAGAGCTTTGTTGTGGTGGCTACTCTTTCTGATTCCGAGTCCTCCCTCTGCTATCGGCTTGTGAAG
TTTGTTCCATCCTATTGGGTGAAACTTTCTCACAGAAGAATCATGTCCCCAAAAAAAATTCCTAGCAATCCGAACAATTT
GTTTGTGTACCTGGGTGGGGAAAAGCTGTGTTTGCATAAGATGATTGGATGTTGGTGTTAAAGAGGTTTTAATAAGAACT
AGCCTCCCTGCCTGGTTAAGGCATTTTGTCATCCATCCTTGAGCTTTATGAGCCAGACGTTGGAGTAGAGGTTCGAATAT
GTGTCGAGAGTTTCTTCCGTGCTTGAATTGGACTCCTAAATATATAGGTGGAATTGATGTGGTTGACATGTCGTAAAATT
GTTTCAGAGAATCAATGTTATTCTGCTGTAGCCTCGGGTGGTGGATGATTGTTGATTTCGTTGTGTTAATTATTTGTCCT
GCTGAAGTGTTGTAAGATTGAAGTATCCTCTTTAGGTGATTGCTACTTTCCTGTGTAGCTTTGTACGTGATTAGTAGATC
GTCTGCATACATTAGATGTAAAATTGGTGGTGCCTTTTTTGATATTCGGAGACCTCCGACCATATTCCTCGCTTCAAGAA
TAACAAGATTTGTTGATAGAATTTCTGCACAAATAATGAAGATGTAGGAAGATATAGGATCACCTTGTCTGATACCCCTG
GTAGGAGTGATAAATCCATGAGGTGTGCCATTGATGTTGATCGAGTAAGTGACTGATTTGATACATAACATGATATACTC
CACAAATATTGATTGTAGGATTCAAATATCGCACAACATATTCTCTTAGCGTGCGAGATTCAATTATTTTCTTAACTCGC
GAGAGTGTCTCGAGAGAAGGTAGCAAGACTCGAGAGAATGTCTCGAGAGAAGGTAGCAAGAGCCTGCGAAATCATTAAAA
GGGCTCGCGAGAATATGAGCTGTATGTGAGCTGTCATCCATTATGTAAACACCTATATAAAGAGGAGAGCAGGAGAGAGA
AAAGGGAGGAATAATTTTGAGGAGACACATTTTGGGGAGGACACTTTTAGGAGGAGAGAGAGATTTTTAGAGAGAGATTT
ATTTTCTTTATCATCTTCTTCCCCAAATAATTAGATCTAGAGCTCTACAAAATATCCATTAATGGAGATTGTAAATCTAA
TTCTTATGTAACCTCAAAATCATAGTGAAGAATCGTGGATGTAGATCACATTGATCGAACCACGTAAAAAATCTTATGTG
TCTATTTAAATTTCTAGCACTTATATTTTGAGATTTAGGTGATTAATAAGGTTTAGATCTACGAAATTGAGTAAGGGGTG
TAGTGTGGGATTTCCTGCAACTACATATGCGCTAGAAACTGGGACCTAATCTTGTTGGTTCAAGAAAGTTTAGAAAAAGC
GACTCTTTTGTTGGTGATGAATTCAATTGGATCTATAAACTTTAAGAGAAATTTCCATGAAAAGTAGTTCTTGTTCATGC
TTTTTATTAGATCTATAATATTTGGGTTCAAAAATGGAAGTTTTATGGAAGAAATCACATTTTCGGGAGAAAACAACTGT
GATGAAATTCAAGGAAGAAAGCTAGTTTTTTAATGGAAGGTTTCATATTCAGGAGAAAAGAAAAAGGCAAATTGTTGAAG
GAAATAAAGGAAGAATGAAGAAAAGGATAAGAACAAAATCTTTGTGAATTTTATCACAAAAAGAAGCTCGCATGAGATGG
TTTGAGTTGGAGCGAAGAAGCTTGATGTCGCAAGATCAAATCTCGCCACAGTCATATTTTTTCAAATATTTTTGAACTTT
CAAGAGGGAAAAAATGGAATAAAACTATAGCATTGTGTGTTTCCTTCGCAAGCGACAAGTAGCCCGGATGGTCATTCGCG
AAGAGAATAAGCTTGGGGTTGCGGTTCGAATCCCACCTTTTACATATTTTTGAACTTCCGAGAGCAAAGAAGTGAATAAA
GTTATAGTATTGTGTGTTTCTTTCACAAACAGACACTAGCACAATTGGTCACCTGCGAAGAGTATAAACATAAGGTCGCG
AGTTCGAGTCTTACCCTTCGCCAAGAATTTTTGTCATCTTTTTCCTTGAATATCAAAGGGTGAATATAAGTCATGTATTA
GCATTCTGCGATCCTTTCGCACAGGAGGAGTAGCACAATTGGTCACTGGCGAAGAGTATAAACATAAGGTCGCGGGTTCG
AATCCCCCACCTCGCAAAGAATTTTTTGCTTCGCAAAGAAGGGAAAAAATGGATAATTTCGCAAGGTTGTTTCATTCTTT
CGCAAACAAGAGGCAGCACAGTTGGTCACCTGCGAGGTTAATGAGTTCATGGTCGCGAGTTCAAGTCCCATTGAACGTCC
ATTTTTGCATGGATTTTTCGCAATGCAGTATCTCGCAAGAAGAAAGTAAGTGATTATTTCGCGAGAAACATTTCGCAGAG
GCAGGGCTAGCACAGTTGGTCAGGAGGCATGAATGCAAGCAGGAGGTCGCAGGATCAATTCTTGTCTTTCGCACATTTAT
TTTTGTTATGCGAAATTTCGCATGACTTTATTATCTCGCAAAGAGGAAAGTTGATGATTATCTCGCAACTTAATCTCGCA
AATGAGGGTTAGAGCAGTTGGTATGGTGCGAGAATATACAAGAGGCGGGATGCTAGCTTCGCAAGCAAATCATATACTTA
GCAAGAAACAACAACAACAAACCACAAAAGCTAAGTACCACTTTCCTTAAATATTTTACTTACAAAAAATAAAAGATTTT
GATTTGATTTACAAAAGGCGAGATAATCGCAGAACTACAAAGATTTCACGATTACAATAATTCGAGAAAAATCTCGCAGA
TATTACAAGAGAAACCGAGAACAATATCTCATAAAGATCAATTTATATATTTCCCTTAAATACTCGCTTTGTTTCAAATG
AGAATGATATCCAACATGGAGAGTAGTAGCGGGCAAACCTTTATGGCGTACACCCTAGTTCGCGAATTTACTCTAGGATT
TCGCAAGAGGCAATGTACCTAAAGTGCGTCATATAAGGGGTACCTATTAGGATCATTTCCATGAAGGATGTTTTATCGGA
TGAAATGAAATGAGTTATACAAAGGAAATCAAAACAAAGAAAAATGATTTGAACTTGAAATTAAATAAATTTCTTTGATA
AAAGAAATGTGGAATACTAATCTAAATTTTTATTTGCATTACAGCATAGCATGAGGCAAAGAACATGGAGCGGGAGTTTC
GCATGATGGATTCACAATACTTCTTATATTTAGAGGATTAAGTACTTCTTATACTTCTCAAAGGATACTTCATACTTCTT
ATATATTTCGAGGATTGAGTACTTCTTATACTTCTTCAAGGATACTTCATACTTCGCATACTTCAAGAGATAATACTTCT
TATTCACTTCGCAAAGCTTCGGAACTTCGCAAAAGAATAGAGGCAAGTACGTACTTTTCAAGTCCAGTATTCTTCCGCTC
GTTCCTTCATCAACAAAGATCAAAGATTACTACGACAACGGATTTTTCCTTAAAGATCGCTCTTCAAGCAATATTCAAGG
AAAAAGAGGCAAGATGTAGGATTCAAATATCGCACAACATATTCTCTTAGCGTGCGAGATTCAATTATTTTCTTAACTCG
CGAGAGTGTCTCGAGAGAAGGTAGCAAGACTCGAGAGAATGTCTCGAGAGAAGGTAGCAAGAGCCTGCGAAATCATTAAA
AGGGCTCGCGAGAATATGAGCTGTATGTGAGCTGTCATCCATTATGTAAACACCTATATAAAGAGGAGAGCAGGAGAGAG
AAAAGGGAGGAATAATTTTGAGGAGACACATTTTGGGGAGGACACTTTTAGGAGGAGAGAGAGATTTATTTTCTGTATCA
TCTTCTTCCCCAAATAATTAGATCTAGAGCTCTACAAAATATCCATTAATGGAGATTGTAAATCTAATTCTTATGTAACC
TCAAAAATCATAGTGAAGAATCGTGGATGTAGATCACATTGATCGAACCACGTAAAAAAATCTTATGTGTCTATTTAAAT
TTCTAGCACTTATATTTTGAGATTTAGGTGATTAATAAGATTTAGATCTACGAATTTGAGTAAGGGGTGTAGTGTGGGAT
TTCTGCAACTACATATGCGCTAGAGCGCAGGACCTAATCTTGTTGGTTCAAGAAAGTTTAGAAAAAACGACTCTTGTTGG
TGATGAATTCAATTTGATCTATAAACTTTAAGAGAAATTTCCATGAAAAGTAGTTCTTGTTCATGCTTTTATTGAGATCT
ATAATATTTGGGTTCAAAAATGGAAGTTTTATGGAAGAAATCACATTTTCGGGAGAAAACACTTTGTGATGAAATTCAAG
GAAGAAAGCTAGTTTTTTAATGGAAGGTTTCATATTCGTGGAGAAAAAGAAAAAGGCAAATTGTTGAAGGAAATAAAGGA
AGAATGAAGAAAAGGATAAGAACAAAACGTTGTGAATTTTATCACAAAAAGAAGCTCTCACAGATGGTTTGAGTTGGAGC
GAAGAAGCTTGATGTCGCAAGATCAAATCTCGCCACAGTCATATTTTTTCAAATATTTTTGAACTTTCAAGAGGGGAAAA
AATGGAATAAAACTATAGCATTGTGTGTTTCCTTCGCAAGCAGCAAGTAGCCCAGATGGTCATTCGCGAAGAGAATAAGC
TTGGGGTTGCGAGTTCGAATCCCACCTTTTACATATTTTTGAACTTCCGAGAGCAAAGAAGTGAATAAAGTTATAGTATT
GTGTGTTTCTTTCACAAACAGCAGCTAGCACAATTGGTCACTGGCGAAGAGTATAAACATAAGGTCGCGAGTTCGAGTCT
TACCCTTCGCCAAGAATTTTTGTCATCTTTTTCCTTGAATATCAAAGGGTGAATATAAGTCATGTATTAGCATTCTGCGA
TCCTTTCGCACAGGAGGAGTAGCACAATTGGTCACTGGCGAAGAGTATAAACATAAGGTCGCGGGTTCGAATCCCCCACC
TCGCAAAGAATTTTTTGCTTCGCAAAGAAGGGAAAAAATGGATAATTTCGCAAGGTTGTTTCATTCTTTCGCAAACAAGA
GGCAAGACACAGATTGGTCACTGCGAGGTTAATGAGTTCATGGTCGCGAGTTCAAGTCCCATTGAACGTCCATTTTTGCA
TGGATTTTTCGCAACAGTATCTCGCAAGAAGAAAGTAAGTGATTATTTCGCAGAAACATTTCGCAGAGGCAGGGCTAGCA
CAGTTGGTCAGGAGGCATGAATGCAAGCAGGAGGTCGCAGGATCAATTCTTGTCTTTCGCACATTTATTTTTGTTATGCG
AAATTTCGCACAGACTTTGCTTATCTCGCAAAGAGGAAAGTTGATGATTATCTCGCAACTTAATCTCGCAAATGAGGGTT
AGAACAGTTGGTATGGTGCGAGAATATACAAGAGGCAGGATGCTAGCTTCGTAAGCAAATCATATACTTCGCAAGAAACA
ACAACAACAAACCACAAAAGCTAAGTACCACTTTCCTTAAATATTTTACTTACAAAAAATAAAAGATTTTTGATTTGATT
TACAAAAGGCGAGATAATCGCAGAACTACAAAGATTTCACGATTACAATAATTCGAGAAAAATCTCGCAGATATTACAAG
AGAAACCGAGAACAATATCTCGCAAAGATCAATTTATATATTTCCCTTAAATACTCGCTTTGTTTCAAATGAGAATGATA
TCCAACATGGAGAGTAGTAGCGGGCAAACCTTTATGGCGTACACCCTAGTTCGCGAATTTACTCTAGGATTTCGCAAGAG
GCAATGTACCTAAAGTGCGTCATATAAGGGGGTACCTATTAGGATCATTTCCATGAAGGATGTTTTATCGGATGAAATGA
AATGAGTTATACAAAGGAAATCAAAACAAAGAAAAATGATTTGAACTTGAAATTAAATAAATTTCTTTGATAAAAGAAAT
GTGGAATACTAATCTAAATTTTTATTTGCATTACAACATAGCATGAGGCAAAGAACATGGAGCGGGAGTTTCGCATGATG
GATTCACAATACTTCTTATATTTAGAGGATTAAGTACTTCTTATACTTCTCAAAGGATACTTCATACTTCTTATATATTT
CGAGGATTGAGTACTTCTTATACTTCTTCAAGGATACTTCATACTTCGCATACTTCAAGAGATAATACTTCTTATTCACT
TCGCAAAGCTTGAACTTCGCAAAAGAATAGAGGCAAGTACGTACTTTTCAAGTCCGGTATTCTTCCGCTCGTTCCTTCAT
CAACAAAGATCAAAGATTACTACGATTAACGGATTTTTTCCTTAAAGATCGCTCTTCAAGCAATATTCAAGGAAAAGAGG
CAAGATGTAGGATTCAAATATCGCACAACATATTCTCTTAGCGTGCGAGATTCAATTATTTTCTTAACTCGCGAGAGTGT
CTCGAGAGAAGGTAGCAAGACTCGAGAGAATGTCTCGAGAGAAGGTAGCAAGAGCCTGCGAAATCATTAAAACGGCTCGC
GAGAATATGAGCTGTATGTGAGCTGTCATCCATTATGTAAACACCTATATAAAGAGGAGAGCAGGAGAGAGAAAAGGGAG
GAATAATTTTGAGGAGACGCATTTTGGGGAGGACACTTTTAGGAGGAGAGAGAGATTTTTAGAGAGAGATTTATTTTCTT
TATCATCTTCTTCCCCAAATAATTAGATCTAGAGCTCTACAAAATATCCATTAATGGAGATTGTAAATCTAATTCTTATG
TAACCTCAAAAATCATAGTGAAGAATCGTGGATGTAGATCACATTGATCGAACCACGTAAAAAATCTTATGTGTCTATTT
AAATTTCTAGCACTTATATTTTGAGATTTAGGTGATTAATAAGGTTTAGATCTACGAAATTGAGTAAGGGGTGTAGTGTG
GGATTTCCTGCAAGAGATAATACTTCTTATTCACTTCGCAAAGCTTCGGAACTTCGCAAAAGAGTAGAGGCAAGTACGTA
CTTTTCAAGTCCAGTATTCTTCCGCTCGTTCCTTCATCAACAAAGATCAAAGATTACTACGATTAACGGATTTTTCCTTA
AAGATCGCTCTTCAAGCAATATTCAAGGAAAAAGAGGCAAGATGTAGGATTCAAATATCGCACAACATATTCTCTTAGCG
TGCGAGATTCAATTATTTTCTTAACTCGCGAGAGTGTCTCGAGAGAAGGTAGCAAGACTCGCGAGAGTGTCTCGAGAGAA
GGTAGCAAGACTCGCGAGAGTGTCTCGAGAGAAGGTAGCAAGGCTCGAGAGAGTGTCTCGAGAGAAGGTAGCAAGACTCG
AGAGAATGTCTCGAGAGAAGGTAGCAAGAGCTGCGAAATCATTAAAAGGGCTCGCGAGAATATGAGCCGTATGTGAGTGT
CATCCATTATGTAAACACCTATATAAAGAGGAGAGAGGGGAGAGAGAAAAGGGAGGAATAATTTTGGGAGACACTTTTAG
GAGGAGAGAGATATTTTTAGAGAGAGATTTATTTTCTTTATCATCTTCTTCCCCAAGTAATTAGATCTAGAGCTCTACAA
ATTACCCATTAATGGAGATTGTAAATGTAATTCTTATGTAACCTCAACAATCATAGTGAGAACCGTGGATGTAGATCACA
TTGATCGAACCACGTAAAAAATCTTATGTGTCTATTTAAATTTCTAGCACTTATATTTTGAAATTTAGGTGATTAATATG
ATTTAGATCTACAAAATATAGTGAGGGGTGTAGTGTGGGATTTCCTGCAACTACATTGATGGAAATCCCAGTTGTGTAAA
AGCTTTTTTGATGAATCCCCAATCAAGGCTGTCATAAGCTTTCTGAATATCTAGCTTTAGAGATATCTTGGGGTCTTTAG
TTATTGGAGACGTTTTAATGTGGTGGAAAAGCTCTCTGGCAATTGCTATGTTATCATGTATTGATCTTTGAGGTACGAAG
GCACTTTGGTATGGGCTTATTAAGAATGGGAGAAGGGGGCGTAATCGATTGACAAGGATTTTGGATATGATTTTGTAACT
GACATTACATAGGCTAATAGGTCTGAATTGGGATGGTTTTGTTGGATTGTCGACTTTTGGAATGAGTGTTATGTTTGTGT
GATTCATGAGAGGGTGTATGTTTAAAGAATTGAAAAAACTTCGTACCATAGCTATAAGTTGTAGGTGAGTGGTGTCCCAG
AAAACTTTAAAAAACTTACTGGTGTATCCGTCCGGTCCCGGAGCGCTTTCGAAATTAATGGAGAACAGAGCTTGCTTGAT
TTCTTTCACAGTAACTTCCGCAGAAAGACTGTCACATTGTGCCGATGTCAATCTTGGAGTTATTTCCTCAAAGAGTGTTT
CATCTATCGTTGTATTTGGGGCAGTGTATTGTGAAGTGAAATTGTCCAGGATTATCTGGATGACCTGGTCTTTATCACTG
ACCCAGTTGTTTTGATGATCTTGTAGTTGTTTTATGTTATTACGGCTTCGGTGGATGGTTGCCTTTGTGTGGAAGAAAGT
CGTATTATTGTCCCCCGATTGAAGCCATTGAATTCTGGATCTTTGCTGTCAATATGTTGCATGGCATTGGAGTAATGTGA
TGTGTTGACCGCGTAGCTCTTTGTCGCGTTGTATCCAGAAATTTAGTTCCTCGCCGGTGTGAATAGCGCATTGATGTTGA
GCCCTTTGAATTTCCGCTGTTGATTTTTTAATTAATGTTGGTAGGTGACCAAAAGTGTTCTTGTTCCATTCCATCAGAGT
TTGTCCCGTTGTGATTAATCTTAGTTGAAGGTCTAGAGCAGAGTCTGAGTCACTTTGTTGCGTCCATGCTGATTCGATAA
TCTGCTTGAGTTGTGGATGTGTTAGCCACAAATGCTCAAACTTGTAATTTTTTTGTCCTTGCCAATCGATTGCTTTAGTG
TGCAGCAGGATGGGAGCATGATTTGAAGCAATCCTCGGGAGGTGAGTAACTCCTGCATGAGGATTTGTTGTTCGCCAATG
TTGGGTTGCAATTGCCCTATCAAGCCGTTCCATTATATTGTCTTGACCCTGTTGGTTGTTTGTCCAGGTGAATGGGTCCC
CTCGAAAACCTAAATCTATGAAGCCCATTTGATCAATCATCGTTAGAAATGGCTGGGTTTGACTAAATGTGATCTGTCTT
CCTCCCTTTTTTTCTGATTGATCCATTATGTCATTAAAATCTCCTATCAGAAGCTATTCCGTTGATATGTTGATATTGGG
GAAGATTGTTGGGAAATCTTGCCAAAAATCCGTTCTTGCATCTGGGTGAGGAGGACCGTATATACCTGTGCAGAGCCATG
GTTGTGCAGGGGGTGGAGGTTTGATAAGAATGTGGATGTAACTTTGGGACTGAAGTAACACTTGAATGTTTAGGTTGTTC
CACATGAGACAGAGTCCTCCTCGTCGACCCACCTTTGGAACAGAGGTTAGGTTTTGAAACTGAAGAGATTGAGCAAGATT
TGACATATGACGATCATTGGCTAAAGTTTCAGAGAGAAATAAGATATCGGGCTTATGTAATGTTACCAGTCCTTTTAGAT
GTTGAATCGTTGGTTGATTGTTGATGCCCTGGCAATTCCAGGCTAGGATATTCATGATGTGGTTTAAATAGTTTTGGGGA
ATTGGAGAAGGTTTAGTTCATATAATTTAAGTGATTGTTTTAGGTGAGCGAATTAAAAAGGAACAAGGATATTCATGATG
TGGTTTAAATAGTTTTGGGGAATTGGAGAAGGTTTAGTTCATATAATTTAAGTGATTGTTTTAGGTGAGCGAATTAAAAA
GGAACAAATGAGGGGTTGAAGAGTATTTTGAAATGGGGTAGAACTAAAACTTGAGGAGAAAAATCAAATACAGAGAGAAT
TAGAAATTTGAGGGTTAACTGGTAGACTAATAAGGCTAAGGCTCAAAGCATGATTAAAAAAAACAAATCTAGTTTAATTG
GGAAAGGAATTTTGGAACGCTGGAGTGCCATACTTGCACCGAAAATGAAACTCGCATGAACATTGTTTTTCATAAACCAA
ATATTTTATTCTTCTCCATTTTATCTTTCGAGTTTGATGCGATTTTTTCCCATTTATTTCGTTCCGCATATTAGGTTTTA
AATTGTTAACTATCAAAATTCGGGATATCTAAAAATATTACAGTAAAGATTTCTAGAGAGTATTTTAGGAGCCCTTAACT
TTAGTTGTTTATATGTCTCGTGGATTTTTCTTGGACAAAAACAATTATCAAAACAATAGGATTTTGTATCCAGTTAAGTT
AATAATTCAAAGAAAGCCCATAATCTTCACTAATTTATTTAGCCAAAGACCTTAGTCATCATGTGGGGCATACGTCAAAA
CGCATATTCACCAAATTTTCTTTCTGATAAATCATATAAAAAGTAAATAAGGGTAAAAACGGAATAGATGTTTTCTAATT
AACATGAAAACATTTCCCCACGATAACTATCTTTCCAATAAAAGTTATCAAATTCTAACATAAAAAAAAAAGTTATTAAT
GAGATTTTACCAAATTTCAAGACAAAAAAAAGTAATGATTGAATTCTTAGCACGTAGTATTATACTCCCTCTGTCCATTT
TTATCTGTCCTAATTTCTACTTTGGTATGTCCATTTTTATCTGTCCGCTCTGTTTATAGACATACTTTTCCCTTAAACTA
TCAAATATACCCTTTCTTTTTTATCATTATAAAATCATTTTTAATATAAACTTAATTCAAAATCATAATATCATCACCAT
ATATAAGGAAAAAATCCATTCAATATTTTTTTATACTAATTGCCATTCCTTTTTTAAATAAAAACATTTATGGGTAGTTA
CAAAATTCCTAATACTTCTATTTATTCTTACATGGCAAAGAATCAAAAAAATTTATAACAAAATCTCAAATTCATGGTAG
AGTATATCTAAAGAGGAAATAATCTACAATTTCAATTTTTTTTCCCTCTCAAATAAAAATTCCAAAGGCTCCAAAGTTTT
AGTACGGGAAACCAAAATCAAATGGAGGAAATAAAAAATTCTTAAATTTTGGAGTATAAGTTTGCTTTTATTTCTTTATA
ATATTTCCTAAAACAATAATACTATCCAAATTAGAATTTTTAACACTAATAATTTTAATTTTGGTAATAACGTAATATTA
AATAGGCAAGTCAAGGGATAGTCATGACATTTTATAGGATTTCCTTAATATCTTGACAAAGTCAAAGCGGACTCTTAAAA
ATGGACGGAGGGAGTACAAGTTAATAAGACCCATAAATATATCGTTAGCATTCCTATCGCCAAAACACCAACTTGAGTAA
TTATTTAGTGGAAACTACTGTATTACCGGTTCCCAACTCTCTCTCTCCAATTTCATTACCGGTTCCCAACTCTATCTCTC
CAATTTCCAACTTGAGTAATTATTTAGTGGAAACTACTGTACGGTTGGTCCCAGAAAATAGCATTACCGGTTCCCAACTC
GGATAGACTAAGAAAAGTCAAACTCAAAAATACAAAAACAGATCCCACACCCCACGTAAACACGAAACCTTAACAAATTT
AAATTAGTATTTCTAAATCATACTCAAAAATACAAAAACAGATCCCACACCCCACGTAAACACGAAACCTTAACAAATTT
AAATTAGTATTTCTAAATTATACCCTCCGTTTCTTTTTAATAGACAAGTTTGGTTTTTAAAAAAATTAAGGAAATTAAGA
GAGCCAATCATTGAAAGTGGTCTCTCATGATCTTGTCGATAAAAAAGTGAAGTGAAAATGGTCCCATGCACTTGTCGTGA
AAATAAGTAAAGTGAAATGGTCATGACACTTGTCATCAAAAGAAGTTAAGAGAAAAATGGTCCCACAAAAATAAAGTAAC
ATTTGACTTTCCCAACATATTTTTTTTGTAACATTTATTTATAGAAACCAGCCTATTATTATTTGACGGAGGGAGTAATA
AATTTATTATTTAGGGGGCTGATATTAGACTTACAATT
>Par_flye_v1-0_contig_40428_minus contig_40428
ATGGAGAAGGTAAGGGAATTGGAATTATCTTGATTTAACCAAATGAACAAAGATGGCTTTTTCTTTTAGATCGAGTTCGG
GATTTTACTAACAATGAAACGGAGTACGAAGCAAAGGTGCATGCTTTACGACTCGCAATAGAAATGAAATTAGAAAACGT
AAGGATCACTAGCTATTTGCAATTAGTCATTTGACAAATAAAGGAGAATACACTACAAATGAACCCTCATTGAAGAAGTA
CAAAAGGCTTGTTGGGGAGTTGTCAAATAAAAATCCCAAAATAAAATGGAGACATATATCAAGGAGGGATAATAGGTTAG
CTGATGCTTTTGCTTTTATCTCACATGATGGTAGATCCGACCGCAAGATACATAAAATTCATATTTCATTTGTTTCAATC
AATCAACAAAAGAAGAAGAAGAAGAAGAAGTAGATGTGATGATAGTAGAAGGTGTGGAAAAATGAAGAGGCAAATAAAAT
CACACATTGGAAAATTGAACTTCATGCATACTTGGAGAGAGGAGAAGTACCAAGGAATAGATTAGAGGCACATAAATTAA
AGAGTCGTGCGACAAATTATGAACTCGTAGACGGGTATTGTATCGAAGGTCATTTAATGGACCTTCTACGAGATGCTTGA
CACAAAAAGAAGGAGAGGAAATACTGAAAGCGTTACATTATTGAGATGCTGGTAATCATAGTGGAGGAAGATCTTTGGTA
TACAAAGCGAAAACACAAGGATATTATTGGCCAGTACATGCATGAGGATGCAAAAGAAGTATCAAAACGTCATAAGAGTG
CCAAATACACGAAGAGAATACATGCACCAGAGCACTTTTATCATCTTCAACAAGTCTTCGGCCTGAAAATGGGGTCTAGA
CATTGTGGGACCATTTTTACCAAAATCAGGCAAAGGAGATATTTTATTGTCGTAATGCACTATTTCACAAAGTGCGTAAG
TAAAGGCAAGACAAAGATATACGTTAATAAAGACGTTTTCACTTTTATATTCGAAACATCATTTGTAGATTTGGAATTCC
TATTAACCGGTGTCCGAGTAATGGAAAATAGTCAAGGGCGTAATATAGAAATGTTTTAATGCATTTAAGATAAAGTGTGG
GAAATCCACACCATTATATCCACAAAGTAACTGATAAGCTGAGGAAATAAATAAGACAACAGCGTATACATTGAAGAAGA
AGTTGAGGGGGGCATAATAAAGCATGGTGTGAATGTGTACCTAATGCATTTGGGCTTATAACACAACTAGAGAGAAGCTA
CGTGAATGTCACCTTTCTCAAAAACATATGGAGTCAAGCGATGTTACCAACCCAAGTCATTATACCCACTACAAAAAAGA
GAAGCATGGGAGAAACATCTATGGGATATGATTTTATCAAAGCTTGATGATTTAGAAGAAAAGAAGGAAAAAGCCATACA
ACATATGGAGAATTATCGTAGAAGATTAGCTCGAGAATACAATAAGTGAGTCAAGATAAGAGAGTTTCATCCAGTGATTT
GGTTCTACGAGAAATACCGCCGTATCGAGGAAATGATGGTAAACTAGAGAAGAAATGGGATGGACCTTATATCATTAAAG
AAATAGTTAGAACAGGGGCATTTAGACAATGGATCCCGAGGAGGGAATAGACACTCGGTCATAAGGTTGATAGGCCATGG
AATAGATTATATCTAAAGAAATATTATCCATAAAATATTTGGCTAAAATCACCAGAAGTAGAGAAAAGAAGAAATTTCAT
AGTTATGAAATTATATTTACAAATGAAGAATGCATGATTTCGCGTAAATTATTTTTATCTAAACAAGTATGCTATAATTT
CGCATAAAATGTATCGATAGAACAGTGAAAGATATGCGATAATTTCGCTAATTATGAATATTACAAAGAAAATAAAAGAA
AATATGACAATGAACAAAAATAGAGGCACCAACTTTGGTGTAGACCCTAGTTCGCGAATAAAATTTCGCAAGAGGCAAAT
GTTAGACCTAAAGTGCGGTCATTGAAGGGGAGACCTATTACATGGCCTGTGGAAAGGTTACACCGCCCCGAACTGGGTCA
TGGAGACTTGGGGTTTTTAAACCCATCCAAGAGAGGCGCCTTGGATTCTCAGCTAAGCTTATGACTTAGGTCAAGGACTA
AGGTAAGAAGGTCTCTTCTAAGGAGTGCTAGAACTCGATCAAGGAGCCGAGGCACACGGGCTGAGCCTTTGAAAGTGCCT
GGGGCGTTGAAGCGCCTCGCCATTCTTGGCAAGTCTTGGCTATGATGCACTCGGCCCAAGAAAACTCCACTTAGGTGCGG
GCTCAGTAACCATGAGCCATACGACGAAGGATAAAGGACGCAAAACAACTCGGGTTGTTGTAAAGAAATCGGATGAGAGG
AGCCAACCTTGTATGGTAGAGGTACGCCTCCTCAAGGGCAAACTGTGATGGATGATAAGGGCGGCACTCTCCATTAGGAG
AGCCGATAAGTGTCTAAAGACGCAAATGTCATGAAACTTTTGACTCATGGGAGTATTAAGGCTTGTCATATTTGTGCAAC
GATCCTAGAGGTAAAATACTAGAGAAAGATAAGACGAGATCAATGTGGGTTGATGCACGAAAGTGTAAAGACGCCCGCGA
TTTCGCTACGCAAGATGACAATATCATGGGGCTTTACGCTCGCAAGAATATTTAGGCCTCATATTGTCGCATGCAAAATA
TCCCGCTGAGGCAAAAATACAAGAAATGATAAGACAAGATCAAACGGGTCAATACATGAAAATGTAAAGACGTCCCGCAA
TTTTGTCGAAATATAAAAAGTGGCAAGATAAGACCTTTCTGTAGAAGGCAAAATAAGACCACATAACAAAACGAAATTTT
GCAAAATTCAAATATATATTTGATAGCTAAATTTCTCAGAAAATAAGAACATGTCTCATATATTGACGTCCAAATGAACT
TATACAAACTAACCATTTAAGTATTGTAGAGACAAATTCGGCCAAGATAGATAATGAGAGGCAAGTATGGGAATTAATAA
ACAAGATGCATTATCTATCTCATTGATAAGGAGTTATTAAAAAGATAAGTGAATTTCAAGATTCATGAAAGTACACCGCT
TACGTAAAAGTAAGGCGAAGATAAAATAACTTAAATAACTAGAAAAATTTCGTGATTTCAACATGGATTCGCTAAAAGGG
GCAAAATGGCCTTCTAAAATCATTTCATCTTCACAAGCCTTTTTTCTTTTTTTGTTGGTCCATCCTAGCTTGTTCTCCAT
CTTGATTATCCTCAGCATTAACTTCCTTGATGGGCCATTTTCTTCATTTTCTTCAAGAATAGCGCCATCATCACTTTCAA
GTCAAAATCACTATCATGATCACGAGGAACTTCATCAAAGATCTATGTCAAGAGGCATAATTTTTGTAGGAGGAAGTGAT
TTATCTAGTAAAATTCCATTCACAAGAACTTCATCCTTGAGATGAACTTGGCGAAGAAGTGCTCTCTCGGGGTGATTTCT
ACTTTCAATACCTTTGAAATGTTGAAGGTAGTCAAATCTTCTTTTCCGCACGATCACGAGAATGAGCAAGGGAAGTAGCA
GTGTAGCATTTTCCTTGCATGAATCTTGGATAATTTTGATTGCAAGGAAGATATAGAAGAATGAAGACTTCTCCTTTAAT
CACGAACAATAAGAACACAAAAGATTGTTATAGCGAAATTCACAAAAGAAGAGTATTGCAAGATAATTAAGCGTAAAAGT
TGGATGAGGCAAATAGATTCTTATGACTACCTTCCTTCATAAATAAGATATTGGCCAAAGCCAAATTATTATTCTCCAAG
TTGTTCATCAGCATCATCAAAATTATCCCCAATTAAACCTTTCAAAGTAGATCGAAATTTCTTATCATTAGCGATAAAAG
CATTTTCCTTCGCTAAAGAAGCATAGGAATCTTCTAAACAGTATGTTGCTCTTTAAGTTGGTTTGCCTTTTACGCCCAAA
GCTATTCTACCTTGATGAGTTTATTCTTCAAAAGAATGGACGATCTGGCTTACTTAAGTTCACTTTTAACGAGCGAAGAG
ATCGCTCTTGTTCATCACATATTTTTTTGACGTATATTAAGTTGTTGCGTAAGATATCGCTACTTTGTTTTAGGATTCGG
ACAAGGTTCCATTTTCATCCGACAAAGTTTCAATCTTCAAGTTAGCTTAATTGAACAATAAGAGATTGGGATAGCTTGCT
ACTTGATACTTCTTGTTCTTGGATTAGTTGGGAATTCTCATTAGAAAGGTTGTTAATTGATCAACAGAGTAATGAGTAAA
GATTATCTAATTGGTTGTATTGGTTTAACAAAGCTTCATTGTCGCACGAGCTTCTTCAGCGGCATATTGGAAAGTCGTAT
CTCTCCATTATTCGTTTCAATTGTAACTTAACGCGAAACGTAAAGTGAATACAAAAGAAGTAAAACTAACAAAGAAGATA
AGTTATAAATGAAACAAGAAGATCATACCTTTCAAGCCATCATTTTTCTCAAGATTCTCGTAATCTCAGCGAAACATTCT
TAAGAGTTTGATTTTTGAGACGAAGATCATCACATTTCAAAGTCATAGCTTGAGATTCTCCTTCAAAGATTCAATTTCTA
AAGATGCTTCATGGGTTGTTCTTTCAAAGATTAAAATATTTACCTAGGGTTTCGTACGTTGCTTGGAGTGAGGGTCAAGA
AGATCTTCGATCTTCATCAAGAACATCGACAAAACTCTAAAAGGCAATGTCTACTCCTTCCAACAACTATATCTTAACAG
AAGGGTTTTATGAAGAATTAGTGATAATTGAAGGTATGGGGAAGTGAATCATCTTTCGCAATGGATATCTTTTTTTCCAT
GCGAAGAAGAAAAGGTTCTCAGAGGCTTAGGCTGGACAGAATCAATCTGCGGCATTCGGCAAGAGGAGAAGAAGGGGTTT
CATTCGAATAAGGGTCAACCTGATAGGACGACATCTATAATGATATCCTCATGGAAGGATGCAAGTGCAAGTGGAAGGAA
GATTCAATCGGGCGGCTTGCAGGAGAAGCAGGCCAAGGGTTTGAAATCAAGAATGAAACTAAGAAAAACAAAGCTTTAGT
TTCGAGATTTCTTGTAGGGGTTTGTTAATTAAATTTCATCATCCTCATAATATCAACTCAAATAAGAAAAACAAAGGCAA
CAATATTGTTATTAAAGAAGATATGTTTCTTATTACCGTGAATTCGCAGTTTTCTTTGACCACACACAAATAATTTGCTA
AGAGGTGCTTTTGCTGAAACAAAATCAATATGGGAATTAGACAAGATAATAAAATTAGTTAAAAACCTGGCGAGATTGGG
GTATACCCAAACTAATTGGGGTATACCCAATGAGAAGGGGACATGGTGTGTCATTATTAAAAGTGTGATTTTACTTTTAA
TACCCTTGAAATAATTAAATCTTAAAATAAATTCATTTCTTAATTTCATTAACCATAAAATTAAAAACTAACCAACTATT
AATCTTCTTCTTCTTCATCTTCATCTTCCATCAACCAAACCCATATAAAAATCTCAACTTTGATTTTCCAAAAAATGTTG
ACTCACAAATGGAAAGAAGACTATAAAATGATGTTTAAACTTAAACCCATCATTGTGTTGTGTGATTTGATTGTTATATC
AAAGTTAGAAATCGAAATTTATGATTTCCTCTCGGCCGGCAAGGTCGTGACATGCATATCTTGCCGACTTTTCATACTAG
CTTCATGGCGCACCTGATCAGAAAAATTTCAATGTTCTAAGCAGTGGTATTTTGAAGACCTTGTTGTTAACAATACAAAT
TAAGGGTATTTTGAATACCTTGCCTACTAAAAACAGCCTAAGGGTATTTTTGAATACCTTGCCTGGCCAATAAATTTTTT
TTATGTCATCTCCGTATGTCAAAAAACAAAAAGTCTGCAAGGTCGACGATGAAGATCATGCCGCCACTTTTGGCTGGGCG
AGGCCTGGGCGATGAAGACCTTGCCGACTTTTCATACTTTAACTAAAAGTGTTGATTTATTCTTTGATTTTGAGTATGAT
TTCATATAAATGTATTTGCAATCCCCTTTTTTAAGTATTTTGGTCAGGTGCTTCATTTTCGCTGCAAGAGATATTCTCAA
AAAAAAAAAAAAAAAATCATCCCACAAAAGTCAATCAAAAACAAAATTTCATAACTTAAAATTCATAAGTTTTAATCTAT
TCAATCAATTTAAACTTAATTAATTAATCTAATCAAACTTTTTAGTGTTAATTAAACGAGGGCAATTTTGCCATTTTGAA
AATATTTGGTTAAGGGGTGACCTCTTTTACTTCAAAATGACCCTATTTTGTCTCATTGGGTATACCCCAATTAGTTTGAG
TATACCCCAATCTCGCCAGGTTAAAAAAGTCATTAAAGTAAGATCAGTTCCACAAAAATGAAGAAGAAAAGCAAAACTAA
CTCCGGGTGACTCAATGAAAACAAGAGGGCAGATAAGCTTGTAAGAACTAAAGATGAAGAAAATGGCAGAGAATGAAGAT
TTACAGAGAGCTCGGAGACGAGGAAGATGAACTAAAGGAAGAAAATAACATTCCCATCAATCTTCTCCTTAAATAGGCAA
AAAGGATGACCGGTTGAAATTGAATGTGCCGGTAAAAAAGGGGAACAATAAACACGTGTAGATTTGTTACGCAAAATTCA
CTTTTAGTTGTCACTGAAAAGATAAAGGAAAATGAGGGGTCGGCATTTAGAGATAGAAATTCTCATATCATTCTCTTCTT
CGCAGAGAAGACATGAGAAAAGGCAAGATGTAGGAGCAGAATCGCGCAACAGTTATACCTCAGCGAAGCTTTAACTAAAG
GAAGGTTGCGAAGATCATCGCAGTGTTAAAGAAGTGATTAGCTTAGTGATGTCACTTAGCCATAAGGAAAGTGTGAAGAT
TCCCGCGAGATAGAGATTACCTCAAAAAAAACCCTTATAAGCTTGCGAGAACAATGCAAGTGCATCCGAAATAAAGGATG
GCTTAGCTGTCATCCACTACATGTAATATCCTATATAAAGGACCAAGCAAAGACGAGAGAGGGGAGATCTTTTTGAGAGT
GAGAGGAGAACAAAATAGGAGAGAGAAAGTCCAGAGCTATTTTGATTTCTCAGATTCTCATTACTTTTGTAAAATCATTA
AAAAGATAAATAAAACTTTGTAAATTTATCATGGAATTTGGCTAGAATAGCATATAATCTTTGAGGGTGTGGTTGTAGGA
AATCTTGCAACCACATTATCCCGTCTATTTATATATGCTTGTTTAAATTTGAGTAGCACTTAGCTTTTTTAGCCGTATTC
TTCATAAGCTGTGTTTGTTTTTTCTTTACTTTTAGTGTCCTTTTGTCAATCGAGAGGGAAAGTCTCTGCCGTTATGTGAG
TTTGGCACCTATACTATTTCCACCTCCAAGTTGCTCTTGGACATTTCACGAGCTGGGTGTTCCAAAGAACTTGGGTCATG
TCAGAAACTATATAAAACTTGTGCAAAAATCGTGTTGGCGTCTATGTATACTTGTTGTTAGTCCCGTTTCTACGTATGCC
TATTGTCTTTAACCAATTCCCTGTTCTTTTAATGCAATTTGAATGCACATCGCTGTAGTCAGTACATTTCTGATAAGCAT
GAAGCAAATATCTCCACTTTTAGTACTGCTTTAGAACTTTATTGAGCAAATATCTCCACTTTTAGTACATTTCTTGGATG
GTTTAGCCCCACCAAACAATAACCCTGACACAGTACAAACGCCTTCTATAAAAGCCACATCTAGCGTGGGTGACCTTAAT
TATCCCCACGAGGTTCTTTTGCATTACTCTCGTGGGCTGATATGGGGACACTGCCCACCCCACAATCAGACACCTTTATA
GAAAGCACCGGCATATTATTACATCAATCAATCCATTATAAAAGATAATTGATATGTATAAGGGATGATATGGGACACCG
CCCAACACACAATCAAACACCATTATAGAAAGCATTAACATATTAACATCAATTCTTTATAAAAGATCATCTTTATACAT
GTATGAGTAGCAATAGGGTGTATGGGATGATCTTTATAAAAGATCATCTTTATAGGTTTTCATCTCATCCGCATCCAATC
CAATGCACTACTTGATTTTAAGTTTGCATCCGCATCCAATCCGATCCAACTGATTTGCATCCAAATAGATTAAAGGTGTA
AACGTAGCCTGGCACATCCTTACACGAAGTCGCGTGCTTCACATGCCGTGTGTCGTCACATCTTGCTAACGATTTAAACG
TGTTGTGCCGTAATCGTGCTTTACTAGTCAAAAGCTAGGCACAAAGATGTTTTACGGCACAAATACACGAATAAACGGTC
GTGTTTGTGCGTGTTAGCACACGTGCTATAAACAATTTGAAATCACTTAAATGTATACATTGAGTGGACATTATCACAAT
AATTTAATTAGACAACATATCATTTGAAATTATTTCAAGTAAAATTAACAAGTTTATTCAATAAAAAGAAATAAGCCATC
AAATATAAAATTGGATTATTGTCATGTAAATTAATGTTCTAGTTAAATATAGGTACAACATTATAACAACGATATTGAAA
TATATTTTCCAAATATTAAGGTATTATATGTGTTGTTATAAATAAGCCAACATAAATGTTAAAAAACTAGCTAGAAAAGT
GACTCTTTTGTGAAATACACAAAAATGTGATGTATTATGCCTTGTTATATGGTGTATTTGTACATGTTATGACGTGCTCT
CTTAACGTGTCATGGCCGCACCTAAGATATTATTACATCAATCCATTATAAAAGATAATTGATATATATATATATATATA
AGGGATGATATCGGACACCGCTCCAAAACACAATCAAACACCATTATAGAAAGCATTAACATGTACGTGGAGGTGTAAAT
GGGTTGTGCTAACGCGAGCATAACCAAAAGATCGCTAAAATTTAAGCACATACAAAGACGTGACTTAGCCCAAAGACGGC
AATCGCACGTTAGTTTTTTTGGGACGGCCGGCTTGACTAATCGACAAAGAGCCCAGCACAACACGCGGCACGGATAAACA
CCTAGCACGACACAACACCGCACACTAAGAAAGCACGCCGTAATATGTATAAGATACTACACAATGTGGCACAATACATC
ACATTTTGTGTATATTTCACAAAAGAGCCAATATTCTAGCCAATTATTGACATTTTATTATTCCAGTATGTTGACTTATT
TTCATAATAACACATATAATACCTAAATATTTGGAAAACATTTATATTGGAAAATATAAAATAAATGTGCCCGACACAGC
ACAACACGTTTATTTTTCCGCACAGTCCAACACAAAGACGCCTTTCAAAGACGTCATAATCTCCGGCACAGCACAACACT
ACACATAACACGCTAAGCACGTGACTTCGTGGGCTGGGCAGTGCTGGGCCGGCACGTTTCACACCTCTACATGTATGGGC
TGATACGTGAAACTGCTCCACCACATAATCAATCCTTTATAAAATATTGAACTTTATATACAGTATATTTATATAAGTTA
TGATAGGTTGACCATGGATTGTGTTCCGCATATTTTTAGTATAGCCCGTTGTAGATTGCTTTTTTCAACTAAACCACTTT
ATAATAAACTTTTTACCAAAAATTGTGTTTGGTAAATTTTTTTTTTAAAGTACTTTTGAAAAGAAGACTTTCATTTTCAA
ACTCTTTTAAAAGCCACTCAAGACTAACTTTTAAAAGCAGAAGCCATAATTTGATTTAAGGGATTCTCAATTTTGGAAAC
TGCTCAAATGGGCCCAACTACAACTGTAAGATATGCTGGGATTAAAATTCGAGCTTAAGTTACTATGAGACGCACCGAAA
TAAAATAATCCTCCTAATCATGTGCTTCATGTATGGAATAACTTGATTGCTAAAGACATGTACTGGTATCAGCGGGGCGG
GTACCATTTCAAATAAGACACAAAACTTACAACTAGTGGCTCAACCACTTGAAATACGATTAGAGTTATCAGATATCAAG
TAATTTTTCAATAATTTTCGTTATGTAACAGAAATCATAAAAACCTTTTTTGTCCAAAATTCAGTTTAAAAAGTTCAAAA
TATCAAATTCTGTCCAGTCGTTTTGTAAAAAATCTGTTGGGTATGAAGGTCCAGCCGTTTTATAAAAGAAAATATCAGGT
AAAAAGATCCAGCCAATTTATATAAAAGAAAGTGGCGGGTAAGAAGGTCCGCCCATTTTATAATAGATACGACCGAGGAA
GAAAAAGAAACCTTAATTCTCTATATTGATTCACTGATTCATAAGTGATAAAGAGAAGAGACTGGGGAGAGTCTGACCAA
GACAAATTAGATTGAACAAGAAGAAGATTTAGAAGAGAATAGATAGAGGTGTAAATTGGGCTGTGCCAGCACGAGCACAA
CATGCTAAAATGAGCCGAGCCTGCAATTGACCAAATACAAGTTAGTTTCATGGGTTGTGTTGGGTTAGCCTAATCGGCAA
AGAGCATGGCACAAAGATGCGGACGGATAAGCACGTGGTCCAAATTTCAAAGACAACACGCGTTAAGAAAGACGCTATAA
TTTGCGCAAGTATACAATATAATAAGGCATAATACATCACATTTGTGTATATTTCACAAAGAGTCATTATTCCAAATAGC
GGCTTCTTAGTGTCTTGCGACACGTTTTACGCCTCTAAGAATATGTAAAAAAAAAAAAAAAAAAGTTTGATTTTTCTTAG
TTTACGTCGAAGAAGAAGATATTATGCGCGGGTATAAAACGATAACAGATCAATATATACTATCGGTGTTACCGTAACGG
AAACTGTCTCAGCTGGTTCCGTTACATTAAGCAAAAAGTTCTAATAACTTCCCGATCCCAAGATACGCTAACCGTTATGT
CGGAAAAATTCTATCGTATCCAGGATTATCTGTAACGTCTATCGGATTTCGTCTGCTTGCAGGACCGTCGGATCATTCAA
ATGATACCAGAAACGACGTTAATGCTAGTAGTGCCTCTAACAATCACGTGGAACGTGTGTTTTTTTTCTTCTATTAACTT
AGTGGGACAAACCAGGAGATTGGACCCACCAAAGCCTTATGACTAGTAGTGCTTATATATATATATATATATATATATAT
ATATATTTGAGTTCACCATAAATATCATATCATTAAAATCTATCATCCTACATACTGTACTGGGTTGAATCATGGAGCTC
CAATATTTTTCTTATTTTCAACCAACTTCCTCCGTTGTTGCTCTTCTACTTGCTCTTGTATCCATCTTATTCAGTTTCGT
TGTTTTGAGGAAGACATTTTCGAATAACTACTCATCACCTGCATCATCAACAGAAACAGCGGTACTTTGTCATCAGCGGC
AGCAGTCGTGTGCATTGCCAATTTCCGGTCTTCTTCATGTTTTCATGAATACAAACGGCTTAATTCATGTAACTCTTGGA
AATATGGCTGATATATACGGACCGATTTTCAGTTTCCCAACAGGTAGCCATAGAACTCTCGTTGTGAGCAGTTGGGAGAT
GGTAAAAGAGTGTTTTACAGGCAACAATGACACTGCTTTCTCAAACCGTCCTATCCCGTTAGCTTTTAAGACTATATTCT
ATGCATGCGGTGGCATAGACTCATACGGTCTTTCGAGTGTACCTTATGGAAAATATTGGAGGGAGCTACGAAAAGTCTGT
GTGCATAACCTCCTCTCTAATCAACAACTACTCAAGTTCAGACACTTGATAATTTCTCAAGTTGATACGTCTTTCAATAA
GCTGTATGAGTTATGCAAAAACTCTGAAGACAACCAGGGAAACCATACTACTACTACCGCAGCTGGCATGGTGAGAATGG
ATGATTGGCTCGCCCAATTATCGTTCAACGTGATAGGAAGAATAGTCTGCGGATTCCAATCAGACCCTAAGACAGGTGAG
CATTTTCCTAGAGTTTCTGTAGAAAATGTTGGATTTTATACTATGAGATCATCAAAGTCTAACTGTGCACATGTATAAAC
AGGTGCTCCAAGCAGGGTGGAACAATTTAAAGAAGCAATTAATGAAGCATCGCATTTTATGTCGACATCTCCAGTGTCAG
ATAACGTTCCAATGCTAGGGTGGATTGACCAATTGACTGGTCTTACAAGAAATATGAAGCACTGCGGAAAGAAATTAGAC
TTGGTGGTCGAGAGTATAATTCAAGATCATCGTCAAAAGAGACGATTCTCTAGAACTAAAGGAGGAGATGAGAAGGACGA
TGAACAAGATGACTTCATCGACATTTGCTTGTCAATTATGGTGCAACCACAGCTTCCTGACAACAATAACCCTCCTCATA
TACCTATCAAATCTATTGTCCTGGTATGCAAATATTGATCCGTGGTATGGCTGGAGCATTAATTGTATTCCAGCGGTTAA
TTTTGGTTGTGGTAGCTCATAGAGTGCAGAAACATGATTTGGTTTTGATTGGTATCATTGTATAAATGCAGGACATGATA
GGTGGGGGAACTGACACAACAAAACTGACCACCATCTGGACCCTTTCCTTGCTGCTGAACAACCCCCATGTGTTGGACAA
GGCAAAACAAGAAGTGGATGCACACTTTGGAACGAAAAGGAGATCAACGAATGATGCCGTGGTGGATTTTGATGATATTC
GTAACCTTGTATACATCCAGGCAATCATCAAAGAATCAATGCGGTTGTATCCAGCCAGCCCCGTGGTGGAGCGACTGAGC
GGCCAAGATTGTGTGTCGGTGGGTTTCATGTACCAGCAGGGACGAGATTATGGGCTAACGTATGGAAGATGCAACGAGAC
CCTAAAGTATGGGATGATCCATTGGTGTTTCGACCAGAGAGATTTTTGAGCGATGAACAGAAGATGGTTGATGTAAGGGG
TCAAAATTATGAGCTGTTACCATTTGGAGCCGGTCGACGTATATGTCCAGGTGTATCCTTCTCTTTGGATCTAATGCAAC
TGGTACTGACTCGTCTTATTCTTGAGTTTGAAATGAAGTCTCCTAGCGGGAAAGTAGACATGACAGCAACACCAGGATTA
ATGAGTTACAAGGTGGTCCCCCTTGACATTCTGCTCACCCATCGTGGCACAAAGTCGTGTGTGCAGTCAGCAGCCTCTGA
GAGTAGTGGTGTACCAGTAATCACTCTGAGCTCGGGCAAGGTGATGCCTGTTTTAGGCATGGGAACATTTGAGAAAGTTG
GTAAAGGGTCTGAAAGAGAGAGGTTGGCGATTTTAAAAGCGATAGAGGTGGGTTACAGATACTTCGATACAGCTGCTGCA
TACGAAACTGAAGAGGTTCTTGGAGAAGCTATTGCTGAAGCACTCCAACTTGGCCTAATCAAATCTCGAGATGAACTTTT
CATCAGTTCCATGCTCTGGTGCACTGATGCTCACCCTGATCGTGTCCTCCTCGCTCTTCAGAATTCTCTGAGGTAAATTT
TTTTGATGGAAATTAGGCTTACATATATTTGCACATACCAGCAGGTACACTTAAACATCTATTTTTAGATAAATGAAATT
GTGTTGTGTGATATGTACATAGGAATCTTAAATTGGAGTATCTGGATCTATATATGTTACCCTTCCCGGCAAGCTTGAAG
CCAGGGAAGATAACGATGGACATACCAGAGGAAGATATTTGTCGAATGGACTACAGGTCTGTATGGTCAGCCATGGAAGA
GTGTCAGAACCTTGGCTTCACTAAATCAATCGGTGTTAGCAATTTCTCCTGCAAAAAGCTTCAGGAATTGATGGAGACCG
CCAACATCCCTCCAGCTGTGAATCAAGTGAGTACTCTTACTTGAAAGTTTTGATAAGACATCGGAAGATTTCTAATGCTT
ATTAAATTTCCAACATTATGCATAAAACTACTACTCTTTATAATGTTGATTAAGGTGGAGATGAGCCCGGCTTTCCAACA
AAAGAAGCTGAGAGAGTATTGCAACGCAAATAATATATTAGTCAGTGCAGTCTCTATACTGGGATCAAACGGAACCCCAT
GGGGCTCCAATGCAGTTTTGGGTTCTGAGGTGCTTAACAAAATTGCTATGGCCAAAGGAAAATCTGTTGCTCAGGTTGGT
CAAATTCTCTGCATATGCCATAGTGTGGTCTCTGTTCTTTGGCCATCGTATTTGCATCACATTGTATTCCTTCCTTATAC
GGAATGTAACTTACATTTGTATTACGTATTGATCAGGTTAGTATGAGATGGGTTTACGAGCAAGGCGCGAGTCTTGTGGT
AAAAAGTTTCAGTGAAGAGAGATTGAGGGAAAACTTGAACATATTCGACTGGGAACTCACTAAGGAAGACAATGAAAAGA
TCGGTGAGATTCCACAGTGCAGAATCTTGGCTGCTCATTTTTTGGTCTCACCTAATGGACCTTTCAAATCTCAAGAAGAG
TTGTGGGATGACAAAGCTTGAACATCGATCATTTAACTCTACACGTGCATTTATAAGAGAAGCTTCCCCTGCAGTGTGCT
CAATCTTGATTTATTTTATCAAATTACATCTTACTATATGGGAGTCACAGATCTCTTTCCCTTCCTATATGTTTGAATAA
ATTTGTAGCGAGTGATGTAGCTAAAGAAATAAATGTAGTAAGTTTCTTTCCTAAGCTTGTTTTCCTTTACAAAAACTAGA
TGAGAGTCGGAGGTAAATAATGGTGAACTCGTGTTCATCAGCAACAATAGTGCGATTAGGCACAATGTATATACCTTAGC
AGAAAACACTATTCCAGACACAAAGAAATGTACGAATGCGTAAAGAGTATTCTGCCGTGCATATACAGCAGCTGATGCGG
AAAAAAAACAATACAAAACCTTCTGTGAAACCAGACGTATTATTGTCCATGTGAGAGTAAAATATCTAATTGCCACGTGT
AAGCATCACAGGAGGTGATCATAAGATAAGATGGTAAAACAGATACACTGAATAAAGATGTAAAAGGTGATTACAACAAA
ACCAAGAATATCCACTGCTTCTTTTCAAGTCTAAAAGAAAGCAGTGCATTTAATGAGAATCGGAAGAGGTGCGATACAGC
TGTAGAAGGAGGTACATCCCTCTCGTGAATTCGGACGAAGGGCGAGGTACTTCTACCCGAAGAAGGCGCCACACGATAAG
GCCCAAAGGGCGATATATAGTATCATCCGAAGAAGGCGTCACACGAGGTAAGTCGAAGGGAGCAATGGCGAGCCAGTCTG
AAGCGAAGAGGCGTATATATTGTATATATCGTCATACACCCAGGAGCACCGTATCGGACCTGAATGAGTTTACTTTGCCT
ATTGTTGATGGTGGTTTTTAAACAAAGGGTGAAATCGTAAAACCCCGAATAACCTAATGTCACCAAGTGACACATTTATT
AGGACATTTATGCATGTAGTCGGTAATTAATAGGGGGTATTTTTTCAAATTAGGGTTACAACGAACAAAACCCTAATTCC
TCCGTGCCAATGGCAAATCATGCCCAGCCACACCTAGCCCAAGCTAGCCGCACCTCTATGCCAATGGCAAAGCATGCCGG
CCATACCAAACGCGCCGAAGCATTCCAACCATGCTAGCCGCACCTCTATGCCAATGGCAAATCATGCCAGCCATACCAAA
CGCGCCAAAGCATGCCAACCATGCTAGCCGCACCTCTATGCCAATGGCAAATCATGCCAGACCATACCAAACGCGCCAAG
CATGCCAACCATGCTAGCCGCACCTCTATGTCAATGGCAAATCATGCCAGCCATACCAAACGCGCCAAAGCATGACAACC
ATGCTAGCCGCACCTCTATGCCAATGGCAAATCATGACAGCCATACCAAACACGCCGAAGCATGCCAACCATGCTAGCCG
CACCTCCGTGCCAATGGAAAATCATGCCAGCCATACCAAAACGCGCTGAAGCATGCCAACCATGCTAGCCGCACCTCCGT
GCCAATGGCAAGTCATGCCAGCCATACCTAGCCCAAGCAAGCCGCACCTCTGTGCCAATGGCAAATCATGCCAGCCACAC
CAAACGCGCCAAAGCATGCCAACCATGCTAGCCGCACCTCCGTGCCAAAGGCAAATCATGCCAGCTACACTAAGCCCGAG
CTAGCCGCGCCATGCCAAACACACTCTGCCTTGTCCCTAGCTACGCTGGTCATGCCATGCCAAGCCAAACACCCTTACCT
TGGCCCTAACCATGCCATGCCATGCCAAAATGGCGCCCACGCCTAGGCTTGCAAATCATGCAACCTAGGCCAAATTGGCC
ACGCAAGCCATTGGCACATGCCAACACGCTCGCTGGTAGCTTTTCCTACCAAGGCACGACCCAAATTGGCCACGCATGCC
ATTGGCACATGCCAACACGCTCGCCGGAAGGTTTTCCTACCCGTAGCGACCCAAATTGGCCACGCATGCCATTGGCACAT
GCCAACACGCTCGGCTGGTAGCTTTTCCTACCAGTGCGCGACCCAAATTGGCCACGCATGCCATTGGCACATGCCAACAC
GCTCGTTGGTAGCTTTCCCTACTGTGGGCGCGACCCAAATTGGCCACGCACGCCATTGGCACATGCCAACACGCTCATTT
GGTAGCTTTTCCTACCGTATACGACCCAATTGGCCACGCATGCCATTGGCACATGCCAACACACATCGGGGTAGCTTTTC
CTACCACGGCGCGACCCACCTGGGCCACGCATGCCATTGGCACATGCCAACCCGCTCGCTGGTAGCTTTTCCTACCAAGG
GACGACCCAAATTGTCACGCATGCCATTGGCACATGCCAACGCGCTCGCTAGTAGCTTTTCCTACCAGGCGCGACCCAAA
TTGGCCACGCATGCCATTGGCACATGCCAACACGCTTTGCCGGTAGCTTTTCTTACTGTGGCGCGACCAAATTGGCCACG
CACGCCATTGCCGTGCCAACACGCCGTAGCTTTTCCTACCTTGGCGCGACCCAAATTGGCCGCGCATGCCATTGGCACAT
GCCAACACGCTCGCTGGTAGCATTTCTAAACACGGGCCATGATTCAACTTGGCCACGCATGCCATTGGCGCATGCAAAAC
ACGCATGCTGGTAGCCCAACTTGCAAGCCAGGCAACCTAGGCCAACTTGGCCGTGACGCGCCAATGGCACATGCCAAAAC
CAACGCTGGTAGCCTAACTTGCAAACCGTGCCACCTACCGCCAAGGCATTCCGCACATGGCATTGGCACATGCCACGCAC
GCCACTAGCAGCTCTATGCGTTGCCACTTACACTCAACGTACAACCTACCACCACGGCATTCCACACATGCCATTGGCAC
ATGCCACACACGCCACTAGCAGCTCTGGCATTGCCACTTGCGCTCGAGGTGCAACTCGCAACAAAGGCATTCCGCACATG
CCATTGGCACATGCCACATGCGCCCTAGCAGCACCACTTGCACTCAAGATGCAACCAACACTCGAGACATCAACATAAAC
CGGGGATGCTTTCAGTGGTCTTGGTTTGGAGGTCACAGCTTAGAGGCGTACACTACGCTCGCATTAAGAAAGCGTGAAAA
GGAATAAAGCGGTCAAATAAATGAGGAAATAATGGTGAAAACGTTTTCACCCATTAACACCATACGGTTACCACCTCCTC
CCATTATTTCACCCTTTACTCTCTTCCTTCATGAGGCCATGGTGTACGTTTCAATCTCGACTTGTATAAATAGGTCTTAC
CTATTTCCACCGAACAACAAGTCTCGGTCGGGAGAAAAATACAACACTCTCGGAAAAGGCAACTTTGCAAGCTCTCCAAA
AAGGCTTTCATCTCTTGAAAGGTTCCAAGCTTTCACTTTACGATACAAGTCGAGACACTACTCTCCCGCACTATTCTCGG
TCTCAACACCTTTCTTTGCTTCCCTCCCCAAATCAACCCTTCTCCTCCACTTTGTGACCGAAGCAAGTCCTGAACGGCCA
TTTCTTGGTTTAGGCCGACTTGTGCATCGATCTCTCGAATCTATAAAGTGCTCACGTGCGGACATTTGTTTAGGGTTTGA
ACCAGTTTCTTACTCACCTACCGAATTTACCGAAATCGCGCGAAACGGTTTTTACCCATAAACAATTGGCGACCACAATG
GAGGATTGATCTATCGGCTACAATGTCGACTATCAATCTCGTTCTTCGACCCGAAGTCAAGATGGTAGGGAAAGCGACTC
AATCGACTCAACCGCCAGTACAACCCTAAGTTACCGGTTGTAAAAGCTACACCCTAAAAACCTGGGACTCGTTGAAGATG
CTACCAGCGATCGGGGACTTGCGACTCAATCCGACTCAACCGCGGTACAACCCTTTGTTACCGGTTGTTAAAACTACACC
GTAAAGTGGGACTCGGCAAGATGCTACCGACGATTGGAGACTTGTTTGGCGATGCTACCAAAGAAAGCCGCCTTTTACTT
AGAGAGAGGCGTGTTTGCAAAAAACCTATGAAGTGAGTAAATTTAGATTGGGCAAGATATACGATATGTTTTGGGTTCTT
AATAAAACCGTCATACTATTTTGCGTCTTGTGCCCATTGCTAGCACACACTTTCATAAAAAGCAATAATCCTTTCCCAAA
ACATAACCAGAGTTATATTATCAAAACCATTCATCCCGAAATAATCCAATATCCTCAAAAGCTACCAAAATTGCCTATCA
AAACCTATTCGAACTTTGAACTGGGACATCTAGTATGTTTTTCAAAAAGAAAAAAAAAAAGAACCTAAATGAAAGTTTAA
CACAGAAACATTCAAGGAAAATCATCCAACATAGGTCCGCTTTTCTTGGAGAAAGTCAACTTTGCGTCTTCAAGAGCCGC
TCTCTTCATAGTTAACATCTTAGAAAGCTTTTCGAGTTCTACCTCCTCGTCGTGCAATCTCCTCGGCGGAAAGGCTTTCG
ATTCTTTGCATCTTTCAACTTTTGGATCTCAAAGAAGGCCTTCGACAAGCCACGAAGTGTTGAACTCCTTTTCTACGCAC
ACGTCGCGATGGAGCTCCCGTCGGCAATAACGTCTTCGAAATGGTGTGACCAGTCACCTCACGCATATCCTCGATGGAAG
ATTAAGCCTCTTCCACACGCTTAACCAGCCGCAAATCGACTAGTGACTTTCTTGGTTGTGGCCATATGTCCGCACTTCTC
CCAGCATTCTAGTGTACAACGCCTCATACTTAGCCACGCTGAAGCCGCCAACCAAAGATATGACCTGGATAAGGAACCAA
GTACGGGGATCAAAATGGCGCCTCGTAATCGGCCTCACGACTCACAAAGGGTCTTCTTCCATGTCTACTGCAGCAACCAT
CGAGAATCATCCACCGTTTGAACCACATCTGCATTCGGCGATTGGCTAACTCCTATCTCCAAGTCACCTAGCGGTGGTCA
CTTAAGGCAAGTTTTTGTGTGGCTCCACCCCAATCGTCCTCCGAACCGGATTCCTCCTGCGAACTTGAGTTAGACATTTT
TCAAAAGAAGAAACAAGAAGAAGAAAGAAAGAAGCGCGAAACTCACCGAACCACTTCCGAAAAAGAACCAAAGGTCTTTG
CAGAGGAATCACTCTCACTTGTCGAACTTTCTTCTTTCTCGACTCATCACCGCTATGAGTAGGCTCGGTCCGCCGAAATT
CTTCGAATAAATTGCCGTCTCCCCGGCAACGTGCAAGGGCAGTAAAGTATTAACACTACCGAAGCCCCTGGAAGAAACAA
GACACATGTTTTCAGCGAGAATTCACGTGTTTTGAGACAAAACAACAAGGAGGCGACACATACCGGTTATTAGAAGAACC
GAAAGACACGAGAGCTGCGGGAGGGTCTTTTGAAATCGCCGAACCCGCCAACACGATTCTTCGTTCTCTGTTCCTTGGCA
CGGGGACTTTCCGAGTTGCTAGGCAACTTTCGCTTGAGATCTCTCAACATTGGATACTTCTTCAAAACTGGGGAAGGTTT
ACAACGAACATTCTCCACCACGCCGTTTACAAAATCTTGGATCATAATAAACTCATCGCACCGAACTCATTATAGCCAAA
GGTCGTCAAGTTACTCTTCCCGTTTGAAAGAAGGGAAGGCGGATACCCTACTCGAGGGCACTCGTCATTGAGGGCGGCAC
GCAATGAATCCTTAGGAATTACCTACTGGGTAAGCAAGAGGCACCCCTTGATCGAAACATATGTGACGAGCCGCACGGTT
AATATTGTAAGCATTATCCGGAAAGACCCCATGAAGAAAGACGGCATATGGACCGACAAATTCAAACCTGGACATGCAGC
TTTGAATAACAAGTTTTCACCAACGCTCAAATTTCCATCGAAGACAAAGACATGATCGGAGCGTAAACAAAGGTGTCAAT
TTGAGTCACCGACCTATGGACCGGCTCCCATGGGCGAAACGATTTCATACGACTTATCGAGAAGACTAACCAAGATCATG
CCAACCCTTGGGCGCTGTTCACCCATCGAAGAATTCGGGAACCCCCAACTCGCGGGAATCGAAGACAACGGTTTGGGGCA
TACTTCTCAAAGTGTTCCCATAACCAAGATTGCAGGAAAGCAACGTGCACATATGAATCCACTTTCATAAAACCATTCGA
AACTTGCATGTTCGCAACTAGGTGATCCAGATGCACATACATGGAACCAAGAAATAGCTTGCCAATGGGAAGAACTTCGC
CTTTTGCCAACTTCACAGCAATCACTAGCAACTCTGGTCTTATCTCCTTCTTACTGGCAACCGTCGTCAAAAATGTCTCT
AGACAAACCGAGAGCCAAAATGCTGCAACATGAAGATCACTGCTTTCCGTTTAGGTTCGAGCTCGTCCAGAAAACCATTG
AGATATCCACCAGTCGTAAAGGCACCTTTCATCCTCTTTCCGGACGAATCCTTCGACTTCGCGGTGGAGTCTTTCCGAGC
GAAATCTCCCAACTTAGCGGCAAGGTCATCCCGCATCTTCCCCTCACTTTCGGATAATTGGATGTTAAGATTCCTGATTC
ATCGGAAGATTCAAAGAAGAGAGCCACAGGTCTCCAAGGAGAAAGTTATCTCACCCCATCTACATATGATCGTATGGGTA
TCCGAACACCATCTGGAGATGAAAGCGACCAAGCCCGGGATATCCTTCCTAATCGGAGATTTCTTGAAGCTCGACATCAA
TAATCTGCGCTCGAGTCAGTTGGTATTTATGTGCTCCTTACTCACCATGAACTCAACCCATCTATCAAAAAGAATGCAAT
GGGCTTTGACATATCCTGAAATCAATGTTGGAAGAGGAATATACCCCTTTATGAAGATAGAACCGTATGGTGTTCTCTGA
GCGAACCGAACGTGTCTTCTTTTCATCTTCACCACCGGTTAACAAAATTGGCACGAAACACAGGTGATTTTTCCGAGCAG
AGGCAAGTTTTTGGCGAAGAATTCATCATCCGTGTTTGGTTTGGAACTATGTACATCCTTCGATGAGGCGGAATTTTGTT
CGGTAACATCTTGTCGGATTTCTTCATAACAACTTAATAACAAGATATCTCGCACACGGAGAAAAACAAAATTACCTCCA
CCGACCGATAGACGCATTTATGTGTCTATTTTGTTCTCGATTTTCTATATTGTTAGTACCCATTTTGTATTTATTTTGGC
ATTTTATGTTTTTGTAGGTGTTTTGGAGAAATAAACTTTTGCGAAGAAATTGGCTCGAAAAGTGGCATTTGGACCGCCGG
GAGGAATTACTAAATGCACCTCGAAGAAGTGTTATTGGCCCCCTGAGAAAGTTATAAAGGCGCCCCAAGTTTTGGTTATT
TCCACCCAAAAATTACTATTTCCGCCCCAGTTGCTAAAGGGACTCCACTGTCGGATAGGGGGAATCCATCATCTTCATTT
AAACTTTGAGTTTTGGCGGGAAAGTTCACAGTTCACGGCATTTTAGGGTTCGAGTTTTGGAAGATTTACTCAAGAGATTC
GATCGCTGTATTTAGTTGATATGGGCCTAGTAAGCCTAAACAGGGAAGTTATGGGTGATAGTCTCGATTAAATTGGGCTG
GATAGTTGTCTTGGAGCAAAACAGAGTGTGTGGAATACATCGGGTTCTGTTGGTTTATTTACGGAAATCCAGTGAGACTA
AAACGCACATAAACTTTCCTAAGATTCACATATACCTTATAGAGAGTTTGGAAAGGATTGATACTTGGAAACGCGTAAAC
GCTTCGGCGAGAGATTGTTGCCTGACTTGCACGGAAAGGAAAGGAAGAAATTTAATCGGGTTTTGGAGGGTTTGGAGGTG
TATAAAAGGTATGCTCGAGTCCCAGAGGTGGGTATTGAAGTTTAGAAGAAGTTAGGGGAAGTTTAGAACACCACATCGCC
GAGAAATCAAAGTTGCAGGAATTGGAGTTCTGCTGGTATAGGAGGAAGAACACGAAGAACAAAGGCCATCTAGGACAGTC
GTTTAAGGCGTCTTAAATACAACGACAATTCAACAAAGGCATAAGTCGGCCCTTGTAATGTTTCATTGTAAATAAATGCT
TTGTAACTCCGATACACCGTTACAAATCGGGTTTGTGTTATTATTTTCTCATCCTTTTAATCAACTTTTGGGCTATAAAC
ATGTATTCGAGCAAGTGATTAATATGAGGAGCTAAACCCCTTTGCTTTGGCGACGGAGGAAGCTATTTTTCCAACAAATA
TGTGGTAATATTTATTTAATTAATTTCTGCCAATTCTTTTTATGATTATTTGCATTGAATCGAAATTGAAATAATGATTT
TTGCTAACTTGTTGTGTTTTCACTTGATGGTGCATGCTTAGCTTAGGGCTCTTGATGTTCCATGCTTGAGTTTAACAACT
AGTGTTTTGAAAATCTACTATTGGCAATATTTAAGAATCAATTGAATGTATGAGTTGCATGATAATTATTAATATTGAAT
CACACAAAAGTTGGAAAATAGTGGAATCCCGAGTCTCAAATGCTTTCTAAAATCTTGATACAACCATCTTTGAGTTTTCT
AGTTTTATTTGAGTCTAAAAATCCTTCACAAGTCTGAGAGGAACGACATCTTTCTTACCACTTTCTACAACAACATAAAA
ACCACATCAATTTTTGGGCGCCGACGCTTGGACTTGTTTTTAGGGTTTTAGATTTATTTTTAGTTTTTTTTATTCTTTTG
TTCTATTTTACGTTTTCTTGGGTATTTGTCTTGTGGTTACAGGTGTATTGGATTTGGATCGAAAAGAAAGCCGAGCCAAA
GATTTGGTGAATAATTAAAGACTTGGAGTCAAAGACAAAGCGAAAAGAAACGAGGAAGAGACAAAGAATTTTATTTTTAT
ATTTATTTATTTTTAGGGTTTTTCGGAAAAACCGTATTAGGGTTTATAATTATTTTTGTAATTTTTCTTTTTATTTTTGG
ACTCTTTGGACATTTTCGGGACTTTGGACATTATTTTTAAACCCTAAAGAAGGGTAGTCTTAAATATAAACTGTTTGCAG
AGAAGGAGGACAATTACGATATTTTCTTCGCACCTTGGTTCTGCATACGACATAGGAGTCGATGGCCCGAGTCGACTACA
ACCGATTCATCCCCGTCTCGGAACGGGAGGTAAGACTCTACACACTCGCTCGAATCTCCCATCGGCCGAGTTACTGGACT
CCTTCGTTTGCATATATGCGAGGACTTGAATACTGCCGCTTTAATTTTCTAGTAAAGGGCAAGGCCTGGCCATATAAGAT
AAGGGTTCGGATTTCATCACCGTTCTCTTCTTGCCCGCCTTAGGAACACGTAACCTACGCGAACCTAATCTTTAAAATTT
TGACTAGAACAAGACCGATAGGGTAACGAGCTTAATAGGACAAGTCGTTCGAAAAATATTGGTTACTCTTTTAAGCACAC
TTGAAGTTCATGAAGGTTTCGTGAGTTGAATGCGTGATCGCTAGCCGCATTGTAATTAGGTGAGGCCTTGGGTATCAAAG
CTCCACCGAGCTTCCCCTCGCCTCGATTCAACTTACTTTGACTGGATTGATTCGGAGGGGTTTGCTCAAATTGTAACGAA
TTCCCTTTCGAAGGGTTAGAAGCTGGTCTAGAAACAATCTAAGTGGAGCCATCATGCTTTTTGTTTGCTAGAAATCTCTA
GGTTTGCTTTGGTTGAGTCGGCCTTGATTTGTGATTGCATAGAATCCCTTCCTTATTCTTTTGCATGCACAACGTAAAGA
GACGCCCTAGGTAGATTTGTTAAAGAGAAACCTAGTAGTTCTAAGCGTCTCGATTACCTCAATTTAGAAAGTCCGATTTT
TGAAGAGTCTGTTTTGAACGTCCATTTGGGGAGACAATCCTAATATTAGATAGTGCCGAAATGGCAACTTTGAAAGCCTT
GTTGAACCCGACTAGGACTACTCGTCCCTCGTGTATCGGGTTAGTGAAATGAAGCAACTTATGAACTTAAACTGGGACCT
TACAACCTGCTCCCAATCTTCTTAGGGAAAGAAAATGAAAACCCTATTTTCATGTTAGGGACTTTGAGGAAATTTGTAGT
ACCCTAAAGATTAGAAACCTTGATGATGATGCTTTGAAACTCAAAGTTATTCCCCTTTCCTTGAAAGATAAAGCCAAATC
GTGGCTATATAGTTTGGCTTCCGGTTCAATTGAAACATATGAACAACTTACATCTCGCCTTTTTGAACAAGTTTTCCTAG
GCATAAAACATCGTCTATTAGGACGCAAATCTTGCACATTTTCTCAACGGGGAGGGAGAATCTTTGTATAGGTATTTGGA
AAGGTTCAATGATCTATTAGCCCAATGTCCTCATCATGGTCTAGAAAAGGTTAGGTTAGTTCGGATCCTTTATGAGGGTT
TAGATTATTCCACTACGACCACGTGAGAATCTATGTGTACGCAATGGGTTTGAAAACCAAACAGTTGATGAAGCGATGAC
ATATTTGCACGAAATCGCCGAAAAGACCCAACAATGGGAAAATAGTAGGGAACCCAATAAAATAATTCTTCTAGGCGGAG
GAAACGTTAATAGGGTAGAAGGAGGCTTTGAATCGGATGCCAAATTGCAAAGAATAGCTAAAAGGTTAGAAGCTTTAGAA
TTGGGTCACACTAGTGGTAGAGTGGAGCCTTTTTGGGAAGGCCATACTATTGAAGAGCAAGCCAATGCTCTTTATAATAA
TAACACTAGATTTGATAACCGTCAGAAATTTGACCCATATTCAGAAACCTATAATCATGGTTGGAGAAACCATCCGAACC
TCTCATGGTCTAAGGACCAGAACCAAGGTCAGTTTAGTAATTCGAATGCTCCGCACTCAAGCATACTAAAATTCATATAT
AAGTCACAGAGCTCTACTCAGATAGTCGCACTATGGACATCAATACCCGGAGTCAAAACTAATCACATGGATAAATCAAG
AAGATGGATATATAGAAAAACATAGATGATTTTGATGTTTATTAAGTGAACGGTGTTTCCCATATCTCGTCCAAGGCCTC
CGCCAAAATGAACCTATCCTAATGGACTGAGATACTAGTCGACTAATATCAACACACTGGCATATACAAGGGAACCAAAA
CAATATAATCCTAATTCTAGGTCAACACAACCGGGCATATACAAGGGTTCCGCAGGTCGACTTTATTGAATTTATTCTTG
GTCGATGGTCGTGTTCTCACAATTTTTTTTTTTTTTTTTTTTTTTTTTTTAGTATCTCAATCACTCTATTTCACCCTAGC
ATTGGTAACAACTTGATTCGTGGGCCCCACCTAATCACTTAGAGAAACATAGTTTAAAAACAAAATAAAATAAAAACAGA
AGTGAAAAGGACTCAACGAGATATGGTGAAACTATCATGTTATTTCTAACACCTGAGCTCTGTGCTTTTATGAATAGACT
CTTTAGATGTTGCCATCTAATCAGATTGGTTCCTCAACTCCTACAACCAAAATGCTTCCATCTACTTAGATTGGTTAGTG
CCATCCTTAATAAGCATAAATTTCTAGGCTCTGGAGTTTATTAATGCAATTAAAAGTTTCTCTCATACCCCCAAACTTAA
ATCTAACATTGTCCTCAATGTTCTAAAGATGAAATTTAAAGCATGAACAAGGAGAAACTGTTACCATTTGAAGTAAAAGA
GTTAAGGAAAGATATTACCGTGTCGCATGAGTATTGGGTTACCTCCCAAGAAGTGCTAAGTTTAACGTCTTCATCCAGGA
CTAACAAAGGATTAATCACCTCATAGAATCATAAAGTAATAGCCGTAATTTAAATGGGTCATCAAAACCAAATAAAGCTA
CCACAAATAAAAGGAATCACGCAACATGCCAAGAAAATTAACAAATAATGCACACCCTTGTCTAGTTTCTGTTTAAGAAA
ACTACATCTAGTTGTGGTTCAGGTTCAGGTTCTATAACTGGGTCGAGATAAAATATTTTCATGGACTGGAATTCCTCAAA
GCTAAGATCTGATTCAGGTATTAGAGTCTGGAAAAACTTAAATAAAAACTTAGAAGCACATAATAATAACCTGAATAATT
GCGGATCCTTAAAGTCAATCAGTTTTGACTCACACAATTGACCACGATGGCGGCGGTCAATCATAAGAAAATGTGTCGAT
ACTAATCTCTTAAAGTACATTTGAAACTCATATACGTTCCCACAATTGGTTGAAAAATTTTTGGTGGGAAAACAAAGTCA
ATCTGGGTATCATAGCCTGGATAAACCACATCAACCGGAGGATGGGTTTCTAACAACTGAACCTTTCTATGAAGATACTC
TTGTGAAATGGTAGAGGCATATATTCCAAGTCCCCCCCAAACTTAGAATTTTGGGTGTCTCTAAATAGACTAGTCACAAT
ATTCCTAATTTCTAGACCATCAGGTTCCTGAAAAAGGTCAATTGCTTTATCTAAGTTATAATCAGGTGGTTCATCCTCTA
AATGCATCTGATGCATACACAACGTAGGACTTCTGTCCTTAATATCCTCTATGGTCCACCCTAAAGCTTCCTTATTGTCT
TGAAGCACGGTCACATCGGCCTACTCTCCCGATCACTATCCAAATGGAAGCTATAATAACGGGGAAAGTGTCGGATGGGC
CTAAAAATGCATAGTTAGGGTCCAACTTAGGAGGCTCTTCTAAACAAGGGATTAAGGTAGACTCGAAAGCTAATAATGTC
TCAAACCTAGATTTCCATGTATCAGTATCTAACATAGGAATAGAATCCAACAGAGCATTTACTTGTTCAATGTTGCTATC
ATCGTCGAAATCCATGATAAAATGGGCTAGACAACTCTCTAATGGATCTTCCAATATGATGTTTGGTAATGACTCTGAAC
TAAGGTTCCTATCATGTTCACCTCTTCAATGCATGTGTCATCTAGCTCGAATGCGACTTATTGACATTAAAAATATTCAA
CTCAATAGTCATATTACCAAAGATAGATTCATAATACCAGTTCGGCGCTTTATGATCGCATTAGACGTAGCTAAAAATGG
GCGACCTAAAATCACGGGTATCTCGGTTCTCTGGGTCGGACAGGTTGGGTATCTAAGACCACGAAATCCACAGGATAAAT
AAACTTGTCGACCTCAATAAGAACATCTTCTATCACACCACGAGGACTTTTAACGGACCTATCATTAAGCTGCAGGTGTT
ATCTTGGTAGGTTTCAATTCACCAAGTCCTAGTCAGAAGTACACATGGTACGGCAAAGTAAGTTCACACTAGCTCCTAAG
TCAAGTAAAGCTTTATCTACCCGATGTTTTCCTATCGTGCAAGCAATGGTAGGGGCACAGGGTCTTTATATTTAGGAGTT
GTGTTGTTCAATGATCGAACTTACATGACTAGCTAAAAAGGCTTTTTAGGGACACTAAGCTTGCGCTTTCGCGTACACAT
ATCTTTAAGGAATTTGGCATAAAGCGGAAGTTGCCTAATTGCTTCTAGTAACTAAGGTTTATGGTAACTTTCTTAAAAAC
CTCCATTATGTCATTAAAGTTGGATTCACTCTTTGTTGGTACTAATAACTCATGGAAATGGGGCTCTAGGCATAAAATAG
GGCCTCTCGGGAACCGAATTGGCATCATCGGAGATTTTATCGGTCCCCTCGGCTATGGATGGTCCCGAGGGGTGAACTAC
AGTATGCTCACTATCGGGCATGGTTACCCTATTGTCTACTACTCTGCCACTCCTAAGGGTTCTAATTGAATTCAACTGAT
GTGATGGTTTTTCACCTACTTCATGAACTCCTCTAGGGTTGAGTTGTGTTTGACTAGGGAACCTACCTTTTTCTCTCAAG
GACTCATTTATCAGACTAACCTGCGTTTTTAACTCGGTAATAGCTTGACTGTTTTCTTGCCCTATCCTGTTACTAGCTTC
TACACTTTGTGAAAGTAATTGGTGCATCTTTTCAGTGTTTTGAATAAATGAGGCAAGAGTTTCTTCTAGACTCAAAATTT
TCTTATCTGACTGATTTTGAAACCGAGCTACTCCTCTGAAGGATTCTTAGTATAGCCAAAACCCGATTCTTTAGTGCCTT
CCAAGGTTACGCGTAGATAGTTAGGGTCTGGAGTATAAAGGTTTTGTGGGTACACCTCTTGTAAACCCTCCCGAGACTAT
AACTCGGCCACTAGGGCCACCTAGGGGTTTAAAGGCTTATTGCATACGCTAAATGCAATCGACGATGCCTGCGACAGTGA
GTTAGGAATTTATTTTCTAGATTTGATTTGCTCGGGACTAGCAAATAATAAGTTTGGGGGTATTTGATAGACGCATTTAT
GTGTCTATTTTGTTCTCGATTTTCTATATTGTTAGTACCCATTTTGTATTTATTTTGGCATTTTATGTTTTTGTAGGTGT
TTTTGGAGAAATAAACTTTTGCGAAGAAATTGGCTCGAAAAGTGGCATTTGGACCGCCGGGAGGAATTACTAAATGCAGC
TCGAAGAAGTGTTATTGGCCCCCTGAGAAAGTTATAAAGGCACCCCAAGTTTTGGTTATTTCCACCCAAAAATTACTATT
TCCGCCCCAGTTGCTAAAGGGACTCCACTGTCGGATAGGGGGAATCCATCATCTTCATTTAAACTTTGAGTTTTGGCGGG
AAAGTTCACAGTTCACGGCAGATTTTAGGGTTCGAGTTTTGGAAGATTTCTGAAGAGATTCGATCGCTGTATTTAGTTGA
TATGGGCCTAGTAAGCCTAAACAGGGAAGTTATGGGTGATAGTCTCGATTAAATTGGGCTGGATAGTTGTCTTGGAGCAA
AACAGAGTGTGTGGAATACATCGGGTTCTGTGGGTTTATTTACGGAAATCCAGTGAGACTAAAACGCACATAAACTTTCC
TAAGATTCACATATACCTTATAGAGAGTTTGGAAAGGATTGGACAGCTTGGAAACGCGTAAAACGCTTGGCGGAGAGAGA
TTATTGCCGTGACTTGCACGGAAAGGAAAGGAAGAAATTTAATCGGGTTTTGGAGGGTTTGGAGGTGTATAAAAGGTATG
CTCGAGTCCCAGAAGGGGGTATTGAAGTTTAGAAGAAGTTAGGGGAAGTTTAGAACACCACAGTTGCAGAAATCAAAGTT
GCGGGAATGGAGTTCTGGGTGTAGGAGGAAGAACACGAAGAACAAAGGCCATCTAGGACGATCGTTTAAGGCGTCTTAAA
TACAACGACAATTCAACGGTGCATAAGTCGGCCCTTGTATATGATTCATTGTAACATTTGCTTTGTAACTCCGATACACG
TTACAAATCGGTTTGTGTTATTATTTTCTCATCCTTTTAATCAACTTTTGGGCTATAAACATGTATTCGAGCAAGTGATT
AATATGAGGAGCTAAACCCCTTTCCGAGGCGACGGAGGAAGCTATTTTTCCAACAAATATGTGGTAATATTTATTTAATT
AATTTCGCAATTCTTTTTATGATTATTTGCATTGAATCGAAATTGAAATAATGATTTTTGCTAACTTGTTGTGTTTTCAC
TTGATGGTGCATGCTTAGCTTAGGGCTCTTGATGTTCCATGCTTGAGTTTAACAACTAGTGTTTTGAAAATCTACTATTG
ACAATATTTAAGAATCAATTGAATGTATGAGTTGCATGATAATTATTAATATTGAATCACACAAAAGTTGGAAAATAGTG
GAATCCCGAGTCTCGGTGCTTTCTAAAATCTTGATACAACCATCTTTGAGTTTTCTAGTTTTATTTGAGTCTAAAAATCC
TTCACAAGTCTGAGAGGAACGACATCTTTCTTACCACTTTCTACAACAACATAAAAACAACATCACTGACACATTACCAC
GCCCAACAAAAGGAAAACCTGAAATACAAAAAAAAAAGAGGGCGTATTCTTTACTTGCTCAAAACTGCACACTCAGTATT
TTCTTCAGGGTTCAAAATTATATACGCAGTATTTTATACGGGATCAAGTGCGTCTGCAGTATCATTCTTCGGGTTCAAAA
TTATATATGGAGCATTTTTCTACGGGTTCAAAACTGCACGCGCGGTATTTTCTTCAAGTCCGAAATTCATATATGTAATA
TCTCCTATGGGTTCGAAGTCATATGAAGCACATATACGGTATTCTCTACGGGTTCAAAAATACACACCCAGTATCTTCTT
CAGAGTTCAAAAATTATATACGCAGTATTTTATACGGGCTCAAGTGCGTCTGCCACGGTATCCTTCTTCGAGTTCAAGAC
TATATACGCAGTATTATACGGGCTCAACTGCGTCTGCAGTATCCTTCTTCGGGTTCAAAATTATATGTGGAGTATTTTTC
TACGGGTTCAAAACTGCACGCGCAGTATTTCTTTCAGGACCGAGATTCATATATGCAATATTTCCTACGGGTTCGAAGTC
ATATGAAGCGCATATACAGTATTCTTCTTCGGGATTTATATACAATATTCTCTACGGGTTCGAAACTGCACACGCAGTAT
TTTCTTCAGGGTTCAAAATTATATACGCAGTATTTTATAAGGGCTCAAGTGCATCTGCAGTATCCTTCTTCGGGTTCAAA
ATTATATATGGAGCACTTTCCTACGGGTTCGAATAATATATGCAGTATTTCCCTTGGTTGCATACATGTAATATTTTGTA
CAAGAGACACGCCAAGAAATTATATGCGCAATATCATTGCAAGGATTATAAAGAAAAACGCCTACTCTTAGGGTTTGCAC
CGACATAGGGAAACAAGAGAAGTATTGGAAGACATACACAGAAGCCGGTTTTTCTTTGTGACTCTGCCGCTAGTAGGAAA
GGATGAAAGGAATAAGGTGCAAGATGAGAGAAAGGGATTTTATATATATATGAGCATGAAGATTCTGAAATAGGGAAGGA
TTTCCCTTTACCAAAAATCGTGCGGGCTCACAAGAACGCCCAACTTCCCAATGCCGCCCAAGTTGCGCCGGTCCCGCCAG
CAAGCACGCTCAGCTTCCCTACCTTGCGCCGGTCCCACCAGCTAGCACGCTCAGTTTCCCAACTCGCAACAACTTCCCAA
TGCCTCCCAAGTTGCGCCGGTCCCACCAGCTAGCACGCTCAGTTTCCCAACTCGCAACAACTTCTCAATGCCGCCCACCT
TCCTGTCTCTCACGACGCTAACTTCCCAATTGTGCCAGCCTCCCAATTTGCGCAAAACAGCCAGAGGCAAGGATTCCAAA
TCCTATTTATAAAAAGGTCGACAAGCCTCCTCAATTCTCTTTACGATTTGCTGCTGATAATTTGTCACCATCTTATGCTT
ACCTCACAACAAATCTCCTTTTCCGAGCTAAGCAGAGGACTTAATGTTGATGGTGGTTTTTAAACAAAGGGTGAAATCGT
AAAACCCCAAATAACCTAATGTCACCAAAGTGACACATTTATTAGGACATTTAATGCATGTAGTCAGTAATTAATAGGGG
GTATTTTTTTCAAATTAGGGTTACAACGAACAAAACCCTAATTCCCCTCCGTGCCAATGGAAAATCATGCCACCACACCC
TAGCCCAAGCTAGCCGCACCTCTATGCCAATGGCAAAGCATGCCCGACCATACCAAACGCGCCGAAGCATGCCAACCATG
CTAACCGCACTCTATGCCAATGGCAAATCATGCCAGCCATACCAAACGCGTCAAAGCATGCCAACCATGCTATCCGCACC
TCTATGCCAATGGCAAAGCATGCCAGACATACCAGACGCGCCGAAGCATGCCAACCATGCTAATCGCACCTCTATGCCAA
TGGTAAATCATGCCAGCCATACCAAACGCGTCAAAGCATGCCAACCATGCTAGCCGCACCTCTATGCCAATGACAAATCA
TGCACCATACCAAACGCTACCAAGCATACCAACCATGCTAGACGCACCTCTATGGCAATGGAAAATCATGCCCGACCATA
CCAAACGCGCCAAAGCATGCCAACCATGCTAGCCGCACCTCTATGCCAATGGCAAATCATGCCACCATACCAAACGCGCC
AAGCATGCCAACCATCCTAGCCGCACCTCCGTGCCAATGGCAAACCATGCCGGCCATACCAAAACGCGCCGAAGCATGCC
AACCATGCTAGCCGCACCTCCGTGCCAATGGCAAGTCATGCCAGCCACACCTAACCCAAGCTAGCCGCACCTCTGTGCCA
ATGGCAAATCATGCCAGCCACACCAAACGCGCCAAAGCATGCCAACCATGCTAGCCGCACCTCCGTGCCAATAGCAAATC
ATGCCAGCCACACTTAGGCCGAGCTAGCCGCGCCATGCCAAACACACTCAGCCTTGGCCCTAGCTACGATGGTCATGCCA
CGCCAAGCCAAACACCCTTACCTTGGCCCTAACCATGCCATGCCAAAATGGCGCCCACGCCTAGGCTTGCAAATCATGCA
ACCTATTCCAAATTGGCCACGCATGCCATTGGCACATGCCAACACGCTCGTTGGTAGCTTTTCCTACCAAGGCACGACCC
AAATTGGCCACGCATGCCATTGGCACATGCCAACACGCTTCGTTGGTAGATTTTCCTACCAGTGTGCGACCCAAATTGGC
CACGCATGCCATTGGCACATGCCAACACGCTCGGGTAGCTTTTCCTACCGGGCGACCCAAATTGGCCGCGCATGCCATTG
GCACATGCCAACACGCCGTCGGGTAGCTTTTCTAAACACGGGACATGATTCAACTTGGCCACGCATGCCATTGGCGCATG
CAAAACAAATATGCTAGTAGCCCAACTTGCAAGCCGTGCAACCTAGGCCAACTTGGCCGTACGCGCCGATGGCACATGCC
AAAACCCACGCCGGTAGCCTAACTTGCAAACCGTGCAACCTACCGCCAAGGCATTCCGCACATGCCATTGGCATATGCCA
CGCACGCCACTAGCAGCTCTATGCATTGCCACTTACACTCAACGTACAACCTACCACCAAGGCATTCCACACATGCCATT
GGCACATGCCACACACACCACTAGCGGCTGGCATTGCCACTTGCGCTCGAGGTGCAACTCGCAACAACGGCATTCCGCAC
ATGCCATTGGCACATGCCACATGCGCCCTAGCGGCACCACTTGCACTCAAGATGCAACCAACACTCGAGACATCAACACA
AACCGGGATGCTTTCCGGGGTCTTGGTTTGGCGGTCACATCTTGCGGCGTACACTACGCTCACATTAAAAAAGCGTGAAA
AGGAATAAAGCGGTCAAATAAATGAGGAAATAATGGTGAAAACGTTTTCACCCATTAACACCATACGGTTTACCACCTCC
TCCCATTATTTCACCCTTTACTCTCTTCCTTCATGAGGCCATGGTACGTTTCAATCTCGACTTGTATAAATAGGTCTTAC
CTTTTTCCACCAGACAACAAGTCTCGATTAGGAGAAAAATACAACACTCTCGAAAAAGGCAACTTTGCAAGCTCTCCAAA
AGGCTTTCATCTCTTGCAAGCTTCCTTTCACTTTCTGATACAAGTCGCGACACTACTCTCCCGAACTATTCCTGGTCTCA
ACACCTTTCTTTGCTTCCCTCCCCAAATCAACCCTTCTCCTCCACTTTGTGATCAAAGCAAGTCCTAACGACCATTTCTT
GGTTTAGGCCGGACTTGTACAGATTGATCTCTCGAATCTATAAAGTGCTCACGTGCAGCACATTTGTTTAGGGTTTGAAC
CAGTTTCTCACTCACCTACCGAATTTACCGAAATCGGCAGAAACGATTTTTACCCATAAACACCTATAAATACCAGTCCA
TGTAAAGGGAGATGCACATGTTATGTAATATTAGATGGTCTTTCTACAGAGAATTCTAGAGAGATATTTAGAGAAGGAAA
GAGTGGGAAGTCTAAGTGATATTTGTAATTCATTCAAGGGTAAGACCTTAATCAATAAAGAAATACTTTCTTTCCCATGG
ATTTACCTACGATAAAAAGCTTGTAACCATGTTATACAAAGGAATTCGTGCTGATATATATCTAGTCCAAAAGTCAATTG
AACTAAGTCGGAGCAAAGTGGTGGAGGCTAGTTGAAGAGTTTTTAGGTTAAATCGTTTTATGTATATGCAACAATAACGA
TTGAATGACAAAAATAGGAAAGAATTCAATCTTCTTTGAAACCGGTAAACTTCCACTAAAGTTCTCCATTCATCTTTAGC
CCTTTCTCTTCCTCCCGAACATACCATCATATCTAAATCAAGGCTCAATCTTCTAGATGGTTACTCGAAATACACAAACA
CAGGTGTTGATGGTGGTTTTTAAACAAAGGGTAAAACCATAAAACCCCAAATAACCTAATGTCATAGGTGACACATTTAT
TAGAACATTTAATGCATATAGTCGGTAATTAATAGGGGGTATTTTTTCAAATTAGGGTTACAACGAACAAAACCCTAATT
CCCCTCCGTGCCAATGGCAAATCATGCCAGCCACACCAAAACGCGCCAAAGCATGCCAACCATGCTAGCCGCACCTCCGT
GCCAATGGCAAATCATGCCCCACATTTAGCCCGAGCTGGCCGCGCCATGCCAAACGCACTCTGCCTTGGCCCTAGCTACG
CTAGTCACGTCATGCCAAGCCAAGCACTCGCCTTGGCCCCGGCCACACCTAGCCCAAGCTAGCCGCGCCATGCCAAATGC
ACTCTGCCTTGGCCCTAGCTACGTTAATCACACCACGCCAAGCCAAACACACTTACCTTGGCCCTAGCCCGAACCTCTCG
TGCCAATGGCAAATCATGCCCGCCACACCAAAACGCGCCAAAGCATGCCAACCATGTTAGCCGCACCTCCGTGCCAATGG
CAAATCATGCCCGACCACACCTAGACCAAGCTAGCCGCACTCTGTTCCAATGGAAAATCATGCCGACCACACCAAACGCG
CCAAAGCATGCCAACCATGCTAGACGCACCTCCCGTGCCAATGGCAAATCATGCCCGACCACATTTAGCTCGAGCTAGCC
GCGCCATGACAAACGCACTCGCCTTGGCCCTAGCTACGCTAGTCACGTCACGCCAAGCCAAGCACTCGCCTTGGCCCTAG
CCATGCCATGCCAAAATGGCGCCCGCGCCTAGGCTTCCAAACCATGCAACCTAGGCCAAATTGGCCACGCATGACATTGG
CACATGCCAACGCGCTCACGGGTAGCTTTCCCTACCAGGACGCGACCCAAATTGGCCACGCATGCCATTGGCACATGCCA
ACGCGCTCATTGGTAGATTTTCCCACCAGGGCGCGACCCAAATTGGCCACGCATGCCATTGGCACATGCCAAAAGCGCTG
TTGGTAGCTTTCCCTACCCGAGGACGCTTTACCCAAGTTGGCCACGCATGCCATTAGCACATGCCAACGCGCTCGTCGGT
AGCTTTTCCCACTAGGGCGCGACCCAGGAGTTGGCCACGCACGCCATTGGCACATGCCAACACGCTCGCCGGTAGCTTTT
CCTACCCGGGACGCGACCCAAATTGGCCACGCATGCCATTGGCACATGCCAACACGCTCGGCGGGTAGCTTTTATTACTG
TGCCAGGACCTAATGGACGAGCATGCCATTGGCACATGCCAACATGCATCTCTGGTAGCTTTTCCCGCTGACGCGACCCA
AGTTGGCCACGCACACCATTGGCACATGCCAACACGCTCGTTGGTAGCCTTTCCTACCCGATGCGCGACCCAAATTGGCC
ATGCATGCCATTGGCACATGCCAACACGCTCGGCTAGTAGCTTTTCTTACCAGGCCACGGCCTAAATGGCCGAGCATGCC
ATTGGCACATGCCAACACGCATCGCTGGTAGCTTTTCCACCAGGCCGTGACCCAAATTGGCCGAGCATGCCATTGGCACA
TGCTAACACGCATCGCTGGTAGCTTTTATTACCAGGCCATGGCCCTAATGGCCGAGCATGCCATTGGCACATGCCGACAC
GCATCGCTGGTAGCTTTTCTTACCAGGCCATGGCCCTAATGGCCGAGCATGCCATTGGCACATGCCAACACGCATCACTG
GTAGCTTTCTTACCAGGACATAGCCCTAATGGCCATGCGTGCCATTGACACATGCCAAACACACACACTGGTATCCTAAC
TTGCAAACCGTGCAACCTACCACCAAGGCATTCCATACACGCCATTGGCTCTTGCCACACACGTCACTAGCGGCTCACAG
CATTGCCACTTACACTCAACGTACAACCTACCACCAAGGCATTCCGCACATGCCATTGGCACATGCCACACACGCCACTA
GCAGCTCTGGCATTGCCACTTGCACTCAAGGTGCAACCCGCAACAAAGGCATTCCGCACATGCCACACGGGCCACTATCA
GCGCCACTTGCACTCGAGGTGCAACCAACACTCGAGACATCAACACAAACCCCGGGATGCTTTCCAGGTCTTGGTTTGGC
GGTCCACGGCTTACGGCGTACACTACGCTCACATTAAAAAAGCGTGAATAGGAATAAAGCGGTCAAATAAATGAGGAAAT
AATGGTGAAAACGTTTTCACCCATAAACACCATGCGGTTACCACCTCCTACCATTATTTCACCCTTTACTCTCTTCCTTC
ATGAGGCCAGGGTACGTTTCAATCTCGACTTGTATAAATAGGTCTTACCTATTTCCACCCCGGACAACAAGTCTCAGTCG
GGAGAAAAATACAACACTCTCGAAAAGGCAACTTTGCAAGCTCTCCAAAAGGCTTTCATCTCTTGCAAGCTTCCTAAGCT
TTCACTTTTTGATACAAGTCGAGACACTACTCTCCCGCACTGTTCCGGTCTCAACACCTTTCTTTGCTTCCCTCCCCAAA
TCAACCCTTCTCCTCCACTTTGTGACCGAAGCAAGTCCTGAACGGCCATTTCTTGGTTTAGGCCGGACTTGTGCAGATTG
ATCTCTCTAATCTATGAAGTGCTCACGTGCAAAGCACATTTGTTTAGGGTTTAAACTAGTTTCTCACTCACCTCACCGAA
TTTACCAAAATCGGCGGAAACGATTTTTACCCATAAACAATTGGCGACCACCGCGGGAGGATTGATCTATAAGTTACAAT
ACCAACTCCGACTCCTGATTTTGTTTCCCGAACGTCAAATCCCAACATGGTGGAACTTAGGTCCGGAGCGGCTGCCGAGA
ACACCAGCATAGAATGCATCCCTGATGTTAGCGTCTCTCCCAATAACGTTGTTGCATCACCTGCTGACTACAGTAACATC
GAATGCACTCCCTCAAGTGTAACACCGCCAATCACCAAGGACAGAGCCGCTGCCTCCTCTAGTATCTCTGCACAACCCTC
TAATCATGGCAACGAAAATATCTCTTCGGGTGTCACACCACCAGTCACCAGGGCTAGAGTCGCCGCTACGACCCCAAATG
TTTCGTCTAGCATGGCGCCTCCGACCACAACTAAGGTTCCAACTACCCGCCGACGGGACGAGAGGCCTAGAGGGATCGGA
GGAAGTCGTCCTTACGTCACCATCGCTGATTTGATGGAACGACAATAGATGCTCGCCCAGATCCCGAGACGGATATGGTT
TCAACGAGAAGAAGGTACTCATCTTTCTCAAGACCACGAGAGAGCGACTACCACGTGAGTCGCGTCCTCCCGAGCCGCTT
AGAAACATCTCCAACAACCCGACACCAGCACCTCGGCGTAGCACGCCTCCACGGATGAGGAAACTCGCGCTAGAATCCGT
TGGAAAGAAATCAGCCGCCCAACCGTCACGAGAGAATATTTGGAACAACTTCTCCGCAACCGAATCAAGAATGATGAGTT
GGACGTGCATCATCACCAACCCCCTTACCCATCCGAAATGCGAGAGAATCCCTCTCCGAGGGGGTACTCTTCTCCTCAAT
TTACCCCCGCGATGGGTACGGAATGCACATGAGCATGTCTCTCGTTTCTGGAATCCCTAGGTGAACATGAATATAATCAC
GTTCTTCGTTTAAGGGAATTCTAAAAATCACTTACTTTGGAAGGGCGTATACATGGTACAATGACATCCCACCGAAAAGC
ATTCCCAAGCTGGAGTAGCATGGTCACTGCGTTTTACAAGAAATACTTCTTCGTGTCCGAACAAGTTGCTTTCTCGGACC
TCGGAAGAATGTACCGGTGGGATAACGAACATCCGAATGATTTCGTCAAAAGGTTCGGGGTTCAAGCACTTTCACATGTC
ACGACCCAAACATGACCGAGCAACAACGGTGAACGCATGCATCAATGGTATGATTCCAATTTACCGCACCCCTTTAGAAA
ACTTGCGCTTCCAAACGTTCTCCGAACTCCATGAAGCCGCGGACGATCTGCAACAACAAGACAGCACCAAAGACATTCTT
TGGAAAGAGCTAGGCCAAATTGAACCGAAGACACTCGTGAAACTCGCGGGAGTAGATGCCTCATCAAAGAAACAATTTAA
TGCCGGCTCATCCTCCGTGAACATAGTAAACGAAAGGGAAAAAGGAAAGCCCCAACTACGAGCCACCGGCCAAAAACGTG
AAGCGGCGGGCGCAGCGGGAACCCCGCCACGAAAGGCCGTCACTAAAACTCCTATGCGACATCATGAGACCGAAGGAAAT
ACCTATGATTTCCCGTTTCCCATCAAGGAGGTGATTGACCTCCTAGAAGCCAGGTTCAAGATGATATTATCAGGCCCGCC
ACCTACCCGGACGTCTACCAACCGAGGCCGAGATGGTGAACCCCAAACGCCACTACCACGGGTTCGTTCACCACCCGACC
AGCGATTACAACAGACTAAAGCATATTTTCAAAGAAAATATAGAAGTGGGAGGACTCCAACCGAGGAGATGAAAGAGTGC
ATCGAGACCCACTCCTAATAAGAAACTGCGGGGTCCTCAGGGGACTCGTGCACGAGACTAGTACAATCCATGATGCAACA
TGTATGCGAAATTCTCTATCTATCTAAGGTGCAGCGCCAAGATATTTTCGCAGCTCTCAATCGTGTTGTATCCGACAGAC
GACTTTTTCTCTCCTCGGAAACCATGTCGGGGGCCCAAGCTTTCCAAGCAAAGGAACCAAAAAGGAGAATCGGGACTCGA
CCACGTCCGTTTAAGAGGTAACGAATTTAACGACACGCTCATCGACACGACCTATGACCACAACATCATTACTTTCAAGA
CACTAAAGGCATGATTTACAAAACAAGACGCTACCTATTCCCCGTCGTGATTAAGAGCTTGAGAGGAGAAACTTTGAACG
CGCATGGCTACGTCAACCTAGAGATCAAGGTGGGAGGCGCTATAACGCATAGCAAGTTTCACATTGTCAAAGAACTAGAT
CATGACATGATATTGGGACGCTTATGGGTGCTCGACAACAAAGCAAAATTGGATGTACACCCTCTGCCGACGTCCACACC
CGAAGGAATTCCCACGGCGGCGCCAAAAATTGATGGTTATTTTCAAGGATGTTGTAGAAAGTGGTAGTAAGGTTGTCGTT
CACTCGGACTTGACGAGATTGATTTTAAGAATTAATAAAAGAAAATAAAAGAAAAAATATATACAAAAATTATCACAGGA
TGAAGAGTGTTACTGGGACTAGGATTTCGTCGAATTCATAACATAGGGTCCAATTTATTTATTCTCAACAATTAAAGCTC
AATAAATAAAATTAACACGGACTCTGATTTTGCCAAGGTAGATTCTTAAAAGATTGGTTGTAAATCCTAAGCATGATGTA
TCAAAATATTTAAGCTAAGCATACCTCATCAAATTAAATGACAACCAATTAATTCAAATCATATTTCAATTAAAATTAAT
GCAAAAGTCTTAAAAAGAATTAAATAATTTTACCCATGTATGAAATTCGTCTTCCTCCATCGTCCAGAGTGTTGGAGTCT
AGCTCATCATGTTGGAAACACGCTCAAAATATGATTTTATTGCTCAAAGGTGCTTACAAATGATGAAATGGAGAAAATGA
TGAAAATCGGGTGTTTGCAACGTTTATAATTGTTGCAAACACTGTTACAGAACTGTTGCTTTAAGACTGCCTCTTAACTA
CGACCCTCAGGAAGGACTGTCGCCTGTGGGTCTTATGTTCTTCGTGTTCTTCCTTAATGGCAGCAGCAACAGATTTTCGA
ACTCTCGATTATTTGCTCTGTAATGCTCTAAACTCTCCCAAACTTTCCATCTCCGTTCTATGACCTCCCAGCACCTATTT
ATAACCTTTTTGGAGCAAGAATAACTCTTCATTAATCCCAGAAATCTTCCCATTACTCGGCGGAATAATATTGTTCTCGG
AATATATTCTTTCCATTTTTTGTAGCAGCACGCGCCTGCAGCTGTTATTTTCTTCCTCATTTACCTTCTACACTCGTCTG
GCAACAACCCACACACTCCAAACACGAGCAGTGCACGTCTCAGAGCTCACAGCGATTCACGAAATACCCATGCAAACCCG
TTCTTCTCTCGCTTTCTCCTAGCGAGTTATCTAGCCAAATTTAGGTCACTAATCGACCCATACCAACCTGTTAGGCTCTA
ACAAAGTTATCCCAAGCAATCTCGGCCATTGAGTCTCTCCAAAATGCCTTCAATTCTCGAACCAAAATTTTGGGTAAGAA
AATAAGTTTTCCAGCAAAACCGGATTTTCAAACGATGAAGAAGGTCAGCCCTTATCCAACAGCTGGGGGTGCGAATATCA
ATTGGTTGCCCCTTAGTAATTGGGTTATCCCTTATCCAAAGTGGGAGTCCGAATATCAAATGTCCTCAGGGGTGTTAGAG
CAACTTTTCGAGCCGAATTTTCCAAAAAATATTTATTTCCAAAAATACCTAAAAATACATAAAAACACAATATTAGTACA
AAAATCGAGTTCCAAATGATACCAACAATGAGGACAATTCGGACACAAAAATGTGTCTATCATCAGCAGCCATTATAAAT
TCTCCTGTTGCAAAAAGCCGATGCAACCTAATTTTTACCCTTACAAATTCTCATGTTACAAATTCTCTTTTGCCCTTCAG
GCAAGAGCCATTACAAATTTTTTTCGTGATCCGTAACAAGGTTCGGCTGTTACTAATCGTAATAGGATAATTTATTACGT
GTGCTAATCACACGCTTGGTCACGTTCGGATGTAATTAATCCATTTTCACATTATTTGTAATGCATACATTCTCTTACTT
GCCCTTGGTAAATAGGTATGACCTAATTCTAACATACATGGCCATCTTCATTTTAATTCATAAAAGAGAAAGGCGCAGAG
GAATATGTATGAAAATGAAAGGTTGATGAGAGAGTTAGAAACTCAAAGAAAAGAAAATCAAGCAGTAGGGTAAGGAAATA
GATAATGCGATGGCTGAATTGGGGAGGTTACTTATCTATGAAGCGTCAAGGACCTAGTACGTTGGCTTATCTATAGGTTA
CTTAACAGGCCAGAGCCTGTGTGACTACTAAACACTGATGATGAGCAATATGCTTTGGAGTACCAAGATGGTGGATCATG
CATCGTTACCAGAGATGTAGATGGTTAGCATTTGAGTAGAGGAATCAGAATCACTCTCTTCCTCAAAGAAGGTAAGGTAA
TCAAAATAACTTCGGTCATTATTGACTGAGTCGGACCAGGTCAATGTTGACTGTCAGTAATTTTTTGATGTTACAAAAAA
GTTTGTAATGGCTTAGGGCTGTTACGATTGATAGGTGTAGAATACACCGTATTTAATATCTAGTATTTATGCTTTCTTTG
CGAGTTTTCTTGTAAATTATGTATCTTATGTGTGCTTTTGAGTTTATTAGGTGCAATGGAGTCATTTGGAGCAAAAAGAC
CAATTGGAACTCGTTCAAATACAAGATTTCTACTTTTCATTGTGTAGAGGACGAGAAGACGAAGCCAACGGCAAAGAACG
AAGTCATTCCGAGTTCGTGTGGAGAAGTTACAAGCAAAACGAGAATTTGAAGGCTAAAAAGAGCAAAATGGTCGGACAAG
TGCTATTGGTAACCCCACTGTACGTTAAGGGGTAGCCATTCTGTTAAGGGGTGAACTGTTCCAAAGGGACTACTACTGGG
AGCCCATCCATCTGTTAAGGGGCAACTCTCTTTAGGAGGAGTGTTAAAGACAACCAGCTAAGGTTATGGGGCTATTCCTC
GGGTTCACATCATTAGACCGTGGGTGCGAATAGCCATTCCCACATAAAACTCAATTGGGGTCGACTGTGTTTATACTCAT
TCTTCCCATTTGATGAATCGAGAGAGGATGACTCGAGTTTTGAGAGGATTAGGGTTTGAATTTGTGAGATAAGAAATCGA
GAGATGGAAACAATGAGAGCTGACGATGGTGGTGACGAAGGATGGAGGCTGCTCAATCTGAGATGTGAGTATTTTTTGCT
TTGAGATCGAGAAATTGGATCGAAGTAAGAATTGAGACTTGGGTTTCTCTCAAGATCGAGTCTCCGGAAGAAGATGGTGG
AATTGATGGATTCGATGAGGATGATAAAGCTCTCGGATAAAGAAGAGGATGTTGCCGTGAGTTAATGAGTATAGTCCGGT
TGAGATGAAGAATTCAAAGTCCGAGTTAATGGAAGGTCGGAAATGAAGATGATTATGGTGGTCACGATCCGGGGCTCGAG
CTTTTAAAGGGATTGTGATATGGGCTTTGAATAATGTTCATAGCCAAGAATCAATTGTTGCCATGGGTCTTTGTGGAGGA
ATGGTTATTCCTTGGCAAGTGTAGCCGGAATTGAAGCTCAAGTTATGCGATTCGGTATTGAAGAAGTGATGTGTCCGTGG
TACTTGTGGTTGTTTTTATTGTTATGGAGATTTGCAATGGAATATTTGCGGTGGTGGTTGAGTGCAGCAGTGACGGTGAG
GGATGTTTGCTGAGTTAGAATGGATTTGAAGGTGGTGCAGAGAGTAATGAATGCTCCTGGCGATTGAAGCATCAGAGAGG
ATTGAAGCTTGGGTTTCTCTGGAATTGATTCAAGATAGACTGGTGGTACCTGCAATGGAGTGAGTTACTATTGTTGCAGC
TGATTTGTGGCAGTGAGCTGCTGCCAAGGAAGAAGGATATTAGGATGATTCTGTAGGCATTGAGTCGATAGAGACCAGGG
AATGGAATGGAAAGCTGCAGAGTGTTAATTATGAAGCTGGTGGTTTTTACAGGTCAGGTGCAGTCCAAGGATTGGTGTTG
CCATGACCTGAACTGCATTGCAGGGCTGAGCAATGCTGGTGTGTTGTTTGAACTGAGCAGAAGTGGCTGAGGCTCATGGT
ACTGTGGTACTAGGCCTGGGATAGTGATGGAAAGGTTTCATGGCTGAAAAGGAGCAAAGGGTCTGTGGTTTGTGGTGGTA
CTGAGCTGGAGGTGATTAAGATGCTACTTGAGAAGTTGATGGAGTTGATGGGTCTTGAATCTGTGAAATTAAGGCTGGAT
TGAATGACAAGGTTGCAGGTCTGAAGGCATGTGTGCTGAGGCTTTAGGGTGTTGGCTAGAGAAACAATGTTGCAGGGCAA
AGCACAAGCAAATGAAGCCCTGAGCTTAGGTGAAGCTGGGAGTGGATTTTTGTTGCGGGGGGATTTGAATCGATGAGGAG
CTAAGGAGTTGAAACAATGTTTGGATGTTATGAGCCCCGAGCTTAGGTGTTTGTGTTGAAATTGAAGCTACAAAAGGTAT
AGCCATCATGGTGATGAAGCACAATCATAGTGCATGACCAATCATAGACACACACTGTGCAATGGCCTAGTCCCGGCCAA
GGCAACTCAGACCACTCGGCCTTGACTAAGAAGCTGACTTGGCTACCTGACTCACCTGACTGGACCGGTTTGACCGATTT
GACCCGACTGGTTTGACTGATTTGACCCGACTGAGTTGGACCGTTGACCGGTGACCGGGTTAACTTTGCCGGTCACCTGA
GATAGTTTTCCGGCGACTTTCCGGCGGGATTCCGGCCATAATCCCAGTTTTCCGGCGAGCGTTTTTGGGACATAATTTTT
ACACGGGTTTCTCTCCATGGTGGGCCGGGTGAATTTCCAACTAATGGACTTTGAAGACAAAACCTAGTTTTGGAAGGAGT
GGAGCTATATAAAGAGAAGACTTTTATTATCTATGGGATATCTTTTATATACAACGTTTTATTATCTCTTCTACTTTGTT
CTAGGGTTTAGAACCATGAAGTCTTTTCTCTTTCTTCTTGTGATGAACTCCTTGAATATGAGTACCTAAGTTTATTATTG
GTTATGGAATAGTTGGATTTCACAAAGCATGATTCTTTGATTCAATATATTAGTTTTGTCTCATAATTATCGTTTGCAAT
TCTCTGAAAATATTGTTTTATGATTGGTTGATTGTTTTGTCAAGTTGCAAATTGGTAGAACTTCTAATCACATCTATTGC
TAGTTTAGGGTTTATTATACGCAAAAGTGATATTCCTTGGATACAAGTAGCATAATATGATTATAGTTTGTAGTGATATA
TTCTTATGATCATATGTGAATCGTAACCTTTGTTAAATTGAATTAGTGCGCTTTCCACGTTCAATTGCTTTGATTGGCCT
GATTTCATAGAACTTAACGCATCTAGGGAATTAAACTTGATTAGTGCTTTTACACGTTAGGTTGTTCCTTTAGGTAGAAT
TCATATTCACATCTTTTAATGTGTTTGTTGATGACATGAGGAGATTTGCGGGATATTCTTGCGATCAAGGTATTCTAGGG
TCTTTGATAAAAGTTGAGATTAAAATATCAATTCTAGTTATTGTGTTGAAAACATGTGCGTGAATGAAAACGAAATCCAT
GACCAATATCTTCTTATCCTTGATTTTATTCGTTTACTTTTCTTTATTTGTTTTATTTAGTTTATTATAAAATCACAAAT
CCACCCGGTGTTTTATATAGGAAACCATAACAATTTGACAACCTAGACCTCTCTCTCTGGGATCGATCCTTTCTTGCCCT
TGCTATATTTATATTTTGAGTAGTAAGAAAGTGTAATTATATTTGTGTCGCTACGGACAGCGATCAAATTTTAGCGCCAA
GTGTTTGGGAAGGCAACGGTTGTTAATTGTTTTTGGTTTCTTATTTTTGTATTTAGTTTTTTTTTGTTTTATTTTATTTT
TCTTATTTTCTGGGTTCTAACTTGGTTTGAGAATCTTATTTCAGGTGCTAGTTTCTCATGGAAGGAGCATATTGGAGCAA
TGGATATGATTTTCAACCTCCTCAACACTATGAAAAAATTACCCACCATCTATGGGATGCAATCAAAACCAATTTATTGG
CTATGATGCATATCCTAGAGAACCTTATGGTGATTTTCATACATACCAACAACAACCTTGTAGTGGGTATGTAAGTCAAG
CACCTAGGTGGGATAATTCTACATCTAATTGGCTTTATTCGAGTTGTATGCAGATTATGAATGGGTTACAAAACATGCAA
CAAAGGCTAGACCAACTTGACCGTGATAGAGAGAACGTCGCACAAACCAATTTTTGGAATATTCCTTCTTACCCGACTCC
GGATCGTAGTTATGATCATTCACCCATTCAACGGGAAGAGTCATGGGAAAGAGAACATATTGTAGTCAATGGTGGTAAGC
GTGTGAACGTCAAGAGACTTGCGCGAAATTATACAAGTTGGAAGATGATGGAGCCTCGGAAGAGCTAGTCAATGAAATTA
GTAGGACCATTCATATGGAACTTAAACGACGTCGTGATAAGGGTTGGGAAACCGACGACGATTCTTATTATGGTGAGTCC
GAAGATGAAGACGAAGATGAATGTGTTAAAAAGGACCAACCTTTGGAGATATTTGATGACATTAGTGTAGTTGACTCAAC
TATTGATCCTTATAATGATCAACCACCTATTCAAAAGGTAATTGAGTATGATGAAACTAGTATTTTACAAGATTTTGCAA
AAGAGTATGTGCCTTACAACAAAGAGGAGTATGTTGAGAATGAGACCGGTTTGACCAATATTGTGGAAGACCCAATTGAG
CTTGCGTATGATTGTAATGATGATGTTTATGTCGATACTTGATTACGGCGAAACGGACGAAGAATGGTTGCAAGGTTTGA
TAGAGGACCATGATATACAAGAGGTGAATAATTCACTTGAGTTTTTCAAGGATGAAGAGGATTCCATAATACAAGAGATT
GTGAAAGGTTTATCTAACCCTTTGCCTATTATTTCTTCTCCTTTACCTCTTATTGGTTTGAATGTATGTGCTTCGAAAAC
ATTGTTGAATGACTTTGTTTCTCGTTTTCCGCCATTAGAGAAACTTGATTCTCATACTATGCAGGTTATGGAACCCGAAA
CCGTGGAAGTACCCGATGTCTATATTCTTTATACACTTCCAAGTGTGGACAAGAATAAGTGTGGGGGAAGCTTTTATCGG
TTCATAGCTTCACTTTTGCTTTATGTTACTAATATTTGTGTGAAGCTAGTGTTTGAAAAACAGGTTCTATGGAAGGATCC
CCAACTTTTCCGATTATTGGTGTATGGGGAATGAATCTTACAAGAAGCTAAGTCGGGCCGTCGACTTTAAAACAAAAGCG
CTTAGTGGGAGGCAACCCACCGGTTTTGTATCTCTTATCCTTTTTCTTTTTATTTTTGTTTCGTTTATTTATTTTTTACT
GTTTTTATATCATATTTGCATCCCTATGTTTAATTTCATTGAGTCCGTAATCTATCTTAGAAGAGAATTATGACGAATAC
CTTTTCGTCAGAAAATTTCAGACTGCGCGTAGTTCAGTCCAGAGACCATAACTGTCAGACCGTTTATCAAAACACTGTCA
AATTTTGACACTGTGTAGAAAACACGTAGGTGAACAACTTTTGTGAAATGGAGTTTTCCAAATTCCTTACCAATTTGCAC
AGTTTTTGCGTTTTATCTGCTGTTACGTCAGAATTCAGAACTTTCGGTTTTACACATTGAGGACAATGTGAAGTTTAAGT
GTGGGGAGAATTTATATGTTTGTATAGTTTGTTTTTGACACCATTAGTGGATGGAACCATTTTGAATGCAGGAGTTGAGG
AACCAATTAACTAAAAGGGAAGAATATAGCTCAGAAATCACAAATTTATATGATAGTTGTTACCATATCTCGGAATATCA
CCATATCGCATTCTATTTTTATTTTTCCATATTTATCTATTGTTCTCTAAGTGCTTTGGTGGGTCACTAAAAATCGACGT
GTTATTACTGCTAGGATGAAATAGAGTGGTTGAGTTACATGAAAAAAAAAAAAAAAAAAAGAAGAAAAAAAAAAAAAAAA
AAAAAAAAAAAAAAAAAGACCGATCATTTAGACCAAAACGGAATAAAAAGACACTTGGGAATAGCGGTATGTGTGAAACG
TAGTCCCCGTCTCAAAATCGCCTAAACAAGCGTGGAATGCGGGATCCAAGGCAACTATCATGTACTTGCGACAAGAAGCA
TGCGCTTGGATCCAAAAGATCTAATCATGCCGTCTAAAAAAAAAAAGAGAAAATTGGATCCAGTTTGATCCAATCATATA
AAAAAAAAAAAAGAGAAAAAAATTATTATTGTGTTGAATAAAGTCACTTTTGGTTCCCTTGTATATGCCAATTGATTTGA
TGTAGCATTCAAGCACTAAGTAGCTCAATCCAATAGGATTAGGTTCATCTTAGCAATGACCTTCGAGACAGAGATATGGG
AAACATCGAACACTTGTGAATATTCGCCAACATCTACATCTATATCCATCTTCTTAATCTTTTCATTGTGATTGTGGTTT
GTTAGTTTCCGAGTATTGTGGCTTGTTCGACTATCTAATTAGAGTTTATTTACTAATATATCAATTGAATTTGCAAGGTA
CCTCCTCCTGTAGTTATTTTGGATTCGTTCATTGATTTGTCACACATAGACGGAGTTTGAAATATAGGTTTTGTAGGTAT
ATCTCTAGTAAACCTTCACGAGACTATAACTCGTCCACTAGGGACACCTAGGGGTTTAAAGGCTTGTTATTTATGCTAAA
ATTAACCGTAGCCTCGACGACACGGAGTTGTTGTATTTTAGTTTTGTTTTGTTTGATTTGCTCGAGGACTAGCAAAGTCT
AAGTGTGGGGGAATTTGATAGGTGTAGAATACACCGTATTTAATATCTAGTATTTATGCTTTCTTTGCGAGTTTTCTTGT
AAATTATGTATCTTATGTGTGCTTTTGAGTTTATTAGGTGCAATGGAGTCATTTGGAGCAAAAAGACCAATTGGAACTCG
TTCAAATACAAGATTTCTACTTTTCATTGTGTAGAGGACGAGAAGACGAAGCCAACGGCGAAAGAACGAAGTCATTCTGA
GTTCGTGTGGAGAAGTTACAAGCAAAACGAGAATTTGAAGGCTAAAAGAGCAAAATGGTCGGACAAGTGCTATTGGTAAC
CCCACTGTACGTTAAGGGGTAGCCATTCTGTTAAGGGTGAACTGTTCCAAAGGGACTACTACTTTGGGAGCCCATCCATA
TGTTAAGGGGCAACTCTCTTTAGGAGGAGTGTTAAAGACAACCAGCTAAGGTTATGGGGCTATTCTGGGGTTCACATCAT
TAGCACTGTGGGTGCGAATAGCCATTCCCACATAAAACTCAATTGGGGTCATTGTGTTTATACTCATTCTTCCCATTTGA
TGAATCGAGAGAGGATGACTCTGAGTTTTGAGAGGATTAGGGTTTGAATTTGTGAGATAAGAAATCGAGAGATGGAAACA
ATGAGAGCTGACGATGGTGGTGACGAAGGATGGAGGCTGCTCAATCTGAGATGTGAGTATTTGCTGCTTTGAGATCGAGA
AATTGGATCTGAAGTAAGAATTGAGACTTGGGTTTCTCTCAAGATCGAGTCTCTGGAAGAAGATGGTGGAATTGATGGAT
TCGATGAGGATGATAAAGCTCAGATAAAGAAGAGGATGTTGCCGTGAGTTAATGAGTATAGTCTGGTTGAGATGAAGAAT
TCAAGGGTCTGAGTTAATGGAAGCTGGGAAATGAAGATGATTATGGTGGTCACGATCTGGGGCTCGAGCTGTTTAAAGGG
ATTGTGATATGGGCTTTGAATAATGTTCATAGCCAAGAATCAATTGTTGCCATGGGTGCTGTGGAGGAATGGTTATTCCT
TGGCAAGTGTAATGGAATTGAAGCTCAAGTTATGCGATTCGGGTATTGAAGAAGTGATGTGTCTGGTGGTACTTGTGGTT
GTTTCTGTTATGGAGATTTGCAATGGAATATTTGCAGTGGTGGTTGAGTGCAGGCAGAAAGCAGCTGATGGATGTTTGCT
GAGTTAGAATGGATTTGAAGGTGGTGCAGAGAGTAATGAATGCTCCTGGCGATTGAAGCATCAGAGGCGATTGAAGCTTG
GGTTTCTCTGGAATTGATTCAAGATAGACTGGTGGTACCTGCAATGGAGTGAGTTACTATTGTTGCAGCTGATTTGTGGC
AGTGAGCTGCTGCCAAGGAAGAAGGATATTAGGATGATTCTGTAGGCATTGAGTCGATAGAGACCAGGGAATGGAATGGA
AAGCTGCAGAGTGTTAATTATGAAGCTGGTGGTTTTTACAGGTCAGGTGCAGTCCAAGGATTGGTGTTGCCATGGCCTGC
ATTGCGGGCCGCAATCTTTGGTGTGTTGTTTGAACGGTGAGCAATCTTTGGTGTGTTGTTTGAAAGCATGGCTGAAAAGT
GGTGAGGCTCATGGTACTGTGGTACTAGGCCTGGGATAGTGATGGAAAGGTTTCATGGGTGAAAAGGAGCAAAGGGTCTG
TGGTTTGTGGTGGTACTGTGCTGGAGGTGATTAAGATGCTACTTGAGAAGTTGATGGAGTTGATGGGTCTTGAATGCACG
TGAAATTAAGGGTGGATTGAATGACAAGGTTGCGGGTGTTCTGAAGGCATGTGTCTTTGAGGCTTTAGGGTGTTGGCTAG
AGAAACAATGTTGCGGGGGCAAAGCACAAGCAAATGAAGCCACAGAGCTTAGGTGAAGCTGGGAGTGGATTTTTGTTGCA
GGGGGATTTGAATCTGATGAGGAGCTAAGGAGTTGAGCTGGATGTTATGAGCTGTTTGTGTTGAAATTGAAGCTACAAAA
GGTATAGCCATCATGGCTGATGAAGCACAATCATAGTGCATGACTGACACGGCTGTGTCTGTGGCCTAGTCTGGCCAAGG
CAACTCAGACCACTCAGCCTTGACTAAGAAGCTGACTTGGCTACCTGACTCACCTGACTGGACCGGTTTGACCGATTTGA
CCCGACTGGTTTGACTGATTTGACCCGACTGAGTTGGACCGTTGACCGGTGACCGGGTTAACTTTGCCGGTCACACCGAG
ATAGTTTCCGACTTTCCTATGGGATTCCGCCATAATCCCGAGTTTTCCGGCGAGCGTTTTGGGACATAATTTTTACACGG
GTTTCTCTCCATGGTGGGCCAGGTGAATTTCCAACTAATGGACTTTGAAGACAAAACCTAGTTTTGGAAGGAGTGGAGCT
ATATAAAGAGAAGACTTTTATTATCTATGGGATATCTTTTATACACCACGTTTTATTATCTCTTCTACTTTGTTCTAGGG
TTTAGAACCATGAAGTCTTTTCTCTTTCTTCTTGTGATGAACTCCTTGAATATGAGTACCTAAGTTTATTATTGGTTATG
GAATAGTTGGATTTCACAAAGCATGATTCTTTGATTCAATATATTAGTTTTGTCTCATAATTATCGTTTGCAATTCTCTG
AAAATATTGTTTTATGATTGGTTGATTGTTTTGTCAAGTTGCAAATTGGTAGAACTTCTAATCACATCTATTGCTAGTTT
AGGGTTTATTATACGCAAAAGTGATATTCCTTGGATACAAGTAGCATAATATGATTATAGTTTGTAGTGATATATTCTTA
TGATCATATGTGAATCGTAACCTTTGTTAAATTGAATTAGTGCGCTTTCCACGTTCAATTGCTTTGATTGGCCTGATTTC
ATAGAACTTAACGCATCTAGGGAATTAAACTTGATTAGTGCTTTTACACGTTAGGTTGTTCCTTTAGGTAGAATTCATAT
TCGCATCTTTTAATGTGTTTGTTGATGACATGAGGAGATTTGCGGGATATTCTTGCGATCAAGGTATTCTAGGGTCTTTG
ATAAAAGTTGAGATTAAAATATCAATTCTAGTTATTGTGTTGAAAACATGTGCGTGAATGAAAACGAAATCCATGACCAA
TATCTTCTTATCCTTGATTTTATTCGTTTACTTTTCTTTATTTGTTTTATTTAGTTTATTATAAAATCACAAATCCACCC
TGTTTTATATAGGAAACCATAACAATTTGACAACCTAGACCTCTCTCACAGGATCGATCCTTTCTTGCCCTTGCTATATT
TATATTTTGAGTAGTAAGAAAGTGTAATTATATTTGTGTCGCTTACGACAGCGATCAACGATGTGTTACAAAATAATTTC
GTAACGGTTGTTACGAAATTGCCACATAATAACAAATAGCGGCCGTTACAACAGCCGTTACAAAATAAATTCGTAACGGC
CATTACAAAAAATTTGTAGTACCCCTTTTCATTACAACAGAAAAGCTTTACAACCCAGATTCGTAACGCGTACTTGCGTA
AGGTACAGGTCCGGGAATTTTTGCTGAAGTTTGGAAGTGTTAAGGTATGCGTACACGTTCGCATAATGGCGAACCTAAAC
ACAGTCTGGTCACTAAGGTATGCATACCCGTTTGCAGACCTAAGTGAATCATGTTCTAAAATCGCCTTGCTCATGAACTA
ATACATTTATATAATAAGGAATGCATTCTTTGCAAACCGTGGCTATAATGTTCATGAATTGATTCGAGTGAATCAAACCG
ATTTTGCTTCAATTGTGTTCTTGTATAATTCTATGAGAATATAACAATTGAACAACTCTGTAACTAGTTTCATTTGAATC
ATTTGAACTAGTTATGGTTAAGATGAATATGGCTAAATACCACGTGTATGATTATTAATTACCTAACTAATTTGTGATCG
AAATTCTTAAGTATAACAGGTTAGAAGCAATAATCAAATCCATTGGATGTTGGTTTTTATTGTAAAAAAACCTTCTTCAT
ACGCTTATGGTAACTATTCTTGGTGTAAATCCTTGTGGAAAAGGTTATTCTTCCTTCTAAGCATATCAATTCTTGTTTAT
ACAAGTTTGTATCTTAGAAAAGATGATCACAATATTTGATTTTCATGATTACATATTGTGTATTGTTTCCATGAGATAAT
TCTAATTTTTTTAGTAACACGATCTCATGAGATACTTTCAATGATTGGTTCTTAAATCATATCTCCTTGTGGGATTTCTA
AAATCCAATATATAAATCCTTCTCCCTGGAGTAAGGTCACTCTTGTTGTTCTGTCGGAAATAACATTTTATGGGAGAGAG
TTCTTAAATGAACTTTTTAGGGAGTTCTTAATTGTCATATATTTGTAGGGAAAAGCGGGTTTGGAACATGAAGGGGTTAT
CTTGTATCTTTATAAACTCCTTGATGAATGCATTTAGTTTCGGCTATATGATTGCATCTAAACAAGTTGATATGCTGTTA
TCTTTTGGTCATGAAATATCTCTATGGAAATTTCATTAGGATCCCACTAGTTTTCGTACCTTTGCCAATTTATATTGAAA
AAAAGGGGGAGAATTAATGTGTAGTTTACACTACAGATACATATGATTTACATATCATTATGTAAGTGGGAGTGGTTTTC
ATTGTGAGATGAAGTATTGACTAAGGGGGACTGATACATATCACCGTAGTATTATTGTCAAAGTTGTGATACAATTGAAC
TTTGATAATGTGTATAATACTATGATGGATCTTCAACAAGTATAGGATGAACACATGCATAGTTGAAGAACTAAGGAAAT
CAAGCATGTCGGATTTTGGTTCTCTAGTTCAGTTAGAACCTTGCAGGTTAACACGGCTTCCTAGGCGCTCCCATACAGAG
CGACCTCTCCGATTTTGATTAAAATCTACCAATCGATCTTGATTTTTCAGATCAATAGTCCTTGATCGAGACTGGCTCAC
ACGTTCTAGTCTCGGAGGCATTTTATTTCTCCACCTCATTAATTCGCCGGCGCAATAGATCTTCCTCTCGTACTGGAGTC
GCGGTTCGTCCATCTTCTTTGATCAAGTTGATTATCGTTTCTCCTTGATGGGCTGCCGAACACCAGTTCTGTGTTTACCC
GAGCTCGCGGGTTTCCTCCACTGGGTACGGGGTCAACGTCCATTCCTGCGCTATCGATCAATGGTTGTTTTTCGTTTCTC
CGAGTATTTGGATCTGGAGTTCTGTCATGAACTCGATCCCGATCTCTTTCATTTCCAGGAAGGAAATGTAGGTGCGAATT
GAACCTCGTTTGGTTCAGTCATTGCGCGTCGCGGGTAGGTAGCAGAAACGATCCTTCGAGCAGTTAGCTTTACTTTTGCC
ATTATCTTGATCCGAGAAAAAACACGATCTCTTTTCTCGAATCCCGTTAGTCGGCACCAATGTTTGTAAGATAAAAGATT
TTTACCTCAAACACGAATCGATGTTGATGTTTATCGATCTCTGCCTTTATCTTCACGTGAGCAGTCTTTGAAAATTACCT
GCAAAAACCCTCCGATGCTTAAGTTAGCTAGAGTTTTTCATAGGAGTTTTGTGTAGAGAAGATTGCGTACCTTTTAGGGT
TGTGAACCTATGTATTTATATGTTGCAGATTAAGGATTAACCCTAATTTCGAGGTAAGCATAACTGTGTCTACTTGCCCT
GCAAGTCTCCTGGAATACTTGGCTAACATTCCTTCCAAATATTTCCAGAAACTTCCTCTAGGGTTAAAGGTGCAAAGGGT
TGGCCCAAACAAATGTGTAAAATGCCAAGCCCATGAAGAGTAATTCACTTAAGCCCATAGTGGGGCGTATAAATCCGCAA
GCCTAACAGCATGGGGCTGAAAATTCCATCAAGATATTGGCTTGACTCGTACTAATCAACTCAGCTGGTTGAGTTGGCTC
AGTGGGGCGCAAATATCCTTCATGTAAAGAAAATGGGCGCAAATATCCATAGGGTACGAGAATAAATTACTTCGTGATGC
ACTGGAATTTTCTACTCGCCATCAGGACAAAAATTCTCCCATCCGTCGGACACGGAGCCATGACCTCGCCGACTGAGTTG
CGTGGCTTTGATCTCCGGGAGCCGCCGGAGCAAGCCGCCAGCCAAGCTAGCCGCTCTACTTGCTTTGGAGAAGCCACCGG
CCGTCGCCGACCCTTTCTTTATTCGGCATTGACGGAATATTCCTTTTTCAGACGGAATATGCTAACGGCGTTAGTCTCTG
TTGGCATCATGATGACGTCATCGACCTTGAACTGACTTGGTGTGCTTGTCTGCTAATGTGGCGATCTCGATTGGCCCACA
TTGGTGACGTGACAATGGTGACATAGTTCCTTCTTGCCTTGACTTGGATATTTGCATATGGGCTTCTATGTATAGTGCTT
ATGAGGCCTAGTTAGCCATAGTTGGCTAACAAGAGGAGCATATTAGGCCCAATGAATCATACTGAGCTAATAAGAGGAGC
TTTTTAGACCTAAGTAAGCCCATTTTTGGTATAAAATACTAGGGGTACAAACAAAGTTAATAAAAATATTAATTTATCGA
TTAATTAATAAATTTTGGTGGTCCCAATAGCATTAATTTATAGAGTTTCTACTATACTTAGCAAGAAGATGCCCCTCCAC
CATTTGCTTATCAAATATACACATGGTTCTAATTTAAGCACCTTAAAGCTTATGTATATGTTTCTCACCCCTTATACCCT
CTATTTATATATGCTTGTTTAAATTTGAGTAGCACTTATATTTTTTTAGCCGTATTCTTCGTAAAGTTGTGTTTGTTTTT
CTTTACTTTTAGTGTCCTTTTGTCAATCGAGAGGAAAGTCCAGAGCTATTTTGATTTCCTTGTATTCTCATTACTTTTGT
AAAATCATTAAAAAGATAAATAAAACTTTGTAAATTTATCATGGAATTTGGCTAGAATAGCATATAATCTTTGAGGGTGT
GGTTGTAGGAAATCCATGCAACCACATTATCCGTCTATTTATATATGCTTGTTTAAATTTGAGTAGCACTTAGCTTTTTT
AGCCGTATTCTTCATAAGCTGTGTTTGTTTTCTTTACTTTGAGTGTCCTTTTGTCAATCGAGAGGAAAGTCTCTGCCGTT
ATGTGCGTTTGCCACCTATACTATTCCACCTCAAGTTGCTCTTAGACATTTCACGAGCTGGGTGTTCCAAAGAACTTGGG
TCATGTCAGAAACTATATAAAACTTTTGCAAAAATCGTGTTTGGCGTCTATGTATACTTGTTGTTAGTCCCGTTTCTACG
TATGCCTATTGTCTTTAACCAATTCTCCTGTTCTTTTAATGCAATTTGAATGCACATCGCTGTAGTCAGTACATTTCTGA
TAAGCATGAAGCAAATATCTCCACTTTTAGTACTGCTTTAGAACTTTATTGAGCAAATTTTTAATATATACCTCTTACAA
CATTTTCATAAACAGTTTCCTTTTCACCAGGACCAGCTTTCTTGGATGGTTTAGCCCCACCAAACAATAACTCCTGACAC
AGTACAAACGCGTTCTATAAAAGCCACATCTAGCGTGGGTGACCTTAGTTATCCCCACGAGGTTCTTGCATTACTCTCGT
GGGCTGATATGGGACACTGCTCCACCCCCACAATCAGACACCTTTATAGAAAGCACCGGCATATTATTACATCAATCAAT
CTGTTGGAAACAATGAAGAAATGATGAAATCGGATCTCAAACAGCTGAGTCGCGGACTAGGTCGCTATCTTTAAGGTATT
TCGCGACTCTGCCTCTTGATTGTGCTAGCAGTCAAAAAATTGTCGAACACCTATGGGATAAAGCAGTGATAACTCTCTTA
[truncated: 4,013,639 more chars]
