# Supplementary material for: A functionally conserved STORR gene fusion in Papaver species that diverged 16.8 million years ago
Source: Nat Commun. 2022 Jun 7;13:3150. doi: 10.1038/s41467-022-30856-w (PMC9174169; doi:10.1038/s41467-022-30856-w)
Supplement: Supplementary file 11 — Source Data [file 41467_2022_30856_MOESM11_ESM.zip › Figure 4b, Supplementary Data 4.txt]

Source data - Figure 4b, Supplementary data 4. 

Full length nucleotide coding sequences of the four promorphinan biosynthetic genes (SALSYN, SALAT, SALR and THS) from Clade 2 Papaver species
SALSYN
>Pso_SalSyn_PS1126580.1
ATGGCTCCGATTAATATAGAGGGGAATGATTTTTGGATGATAGCATGCACTGTCATAATAGTATTTGCATTGGTGAAGTTCATGTTTTCCAAAATATCTTTTTATCAATCTGCAAATACAACGGAATGGCCAGCAGGTCCAAAAACATTACCCATAATTGGAAATCTTCATCAGTTGGGAGGAGGTGTGCCCTTACAGGTTGCTTTGGCAAACTTAGCTAAAGTTTATGGAGGTGCATTTACAATTTGGATTGGAAGCTGGGTTCCAATGATCGTCATAAGCGATATCGATAACGCTCGGGAAGTTCTTGTTAATAAATCTGCTGATTATTCCGCTAGAGATGTACCTGATATTCTTAAAATCATCACAGCAAATGGGAAGAATATTGCTGATTGTGATTCTGGTCCATTTTGGCATAATTTAAAGAAAGGTCTTCAAAGTTGTATAAATCCATCAAATGTTATGTCTCTATCTCGTTTACAGGAAAAAGACATGCAAAATCTCATCAAATCCATGCAAGAAAGAGCGTCACAGCATAATGGAATTATAAAACCTCTTGATCATGCCAAAGAAGCGTCTATGCGATTACTGAGTAGAGTTATATTTGGTCACGACTTTTCAAATGAGGATCTCGTTATTGGTGTGAAAGACGCCCTCGATGAGATGGTACGCATAAGTGGGTTGGCAAGTTTAGCTGATGCTTTTAAAATTGCTAAATATTTACCAAGCCAGAGAAAAAATATTCGGGATATGTACGCCACAAGAGACAGAGTATATAATTTGATTCAACCACATATCGTCCCTAATCTTCCTGCAAATTCTTTCTTATATTTTCTTACATCTCAAGATTACAGTGATGAAATTATTTACTCAATGGTACTTGAAATTTTTGGTTTGGGAGTAGATAGTACTGCAGCAACGGCAGTTTGGGCACTCTCCTTTTTAGTCGGCGAGCAGGAAATTCAAGAAAAACTTTACCGAGAAATCAACAACCGGACGGGTGGGCAAAGACCAGTGAAAGTTGTAGATTTGAAAGAGCTGCCATATCTACAAGCCGTGATGAAAGAAACATTGAGGATGAAACCCATCGCACCACTAGCGGTCCCACATGTAGCAGCAAAAGATACTACATTCAAGGGGCGGAGAATCGTTAAAGGTACAAAAGTAATGGTGAATCTGTACGCTATTCATCACGACCCTAACGTTTTCCCTGAACCGTATAAATTCATGCCAGAGAGATTCTTAAAGGATGTTAATAGTGATGGACGTTTTGGTGATATCAACACAATGGAAAGTTCATTGATACCGTTTGGTGCTGGTATGAGAATTTGTGGAGGTGTAGAATTAGCCAAGCAGATGGTAGCTTTTGCTCTTGCAAGTATGGTCAACGAATTCAAATGGGATTGTGTTTCCGAGGGGAAATTGCCTGATCTTAGTGAAGCTATTAGCTTCATTCTCTACATGAAAAACCCACTTGAAGCCAAAATTACTCCTCGTACAAAACCTTTTCGACAGTAG
>Pso_SalSyn_PSUN63120.1
ATGGCTCCGATTAATATACAGGGGAACGATTTTTGGATGATAGCATGCACTGTAATAATAGTATTTGCATTGGTGAAGTTCATGTTTTCCAAAATATCTTTTTATCAATCTGCAAATACAACGGAATGGCCAGCAGGTCCAAAAACACTACCCATAATTGGAAATCTTCATCAGTTGGGAGGAGGTGTGCCCTTACAGGTTGCCTTGGCAAACTTAGCCAAAGTTTATGGAGGTGCATTTACAGTTTGGATTGGAAGCTGGGTTCCAATGATCATCATAAGCGATATCGATAACGCTCGGGAAGTTCTTGTTAATAAATCTGCCGATTATTCCGCTAGAGATGTACCTGATATTCTTAAAATCATCACAGCAAATGGGAAGAATATTGCTGATTGTGATTCTGGTCCATTTTGGCATAATTTAAAGAAAGGTCTTCAAAGTTGTATAAATCCATCAAATGTTATGTCTCTATCTCGTCTACAAGAAAAAGACATGCAAAATCTCATCAAATCCATGCAAGAAAGAGCGTCACAGCAGAATGGAATTGTAAAACCTCTTGATCATGCCAAAGAAGCGTCTATGCGATTACTGAGTAGAGTTATATTTGGTCAAGACTTTTCAAATGAGGATCTCGTTATTGGTGTGAAAGACGCCCTCGATGAGATGGTACGCATAAGTGGGTTGGCAAGTTTAGCTGATGCTTTTAAAATTGCTAAATATTTACCAAGCCAGAGAAAAAATATTCGGGATATGTACGCCACAAGAGACAGAGTATATAATTTGATTCAACCACATATCGTCTCTAATCTTCCTGCAAATTCTTTCTTACATTTTCTTACATCTCAAGATTACAGTGATGAAATTATTTACTCAATGGTACTTGAAATTTTTGGTCTGGGAGTAGATAGTACTGCAGCAACGGCAGTTTGGGCACTCTCCTTTTTAGTCTGCGAGCAGGAAATTCAAGAAAAACTTTACCGCGAAATCAACAACCTGACCGGTGGGCAAAGACCAGTGAAAGTTGTAGATTTGAAAGAGCTGCCATATCTACAAGCCGTGATGAAAGAAACATTGAGGATGAAACCCATCGCACCACTAGCGGTCCCTCATGTAGCAGCAAAAGATACTACACTCAAGGGGCGGAGAATCGTTAAGGGTACAAAAGTAATGGTGAATCTGTACGCTATCCATCACGACCCTAACGTTTTCCCTGCACCGTATAAATTCATGCCAGAGAGATTCTTAAAGGATGTTAATAGTGATGGACGTTTTGGTGATATCAACACAATGGAAAGTTCGTTGATACCATTTGGTGCTGGTATGAGAATTTGTGGAGGTGTAGAATTAGCCAAGCAGATGGTAGCTTTTGCTCTTGCAAGTATGGTCAACGAATTCAAATGGGATTGTGTTTCTGAGGGGAAATTTCCTGATCTTAGTGAAGCTATTAGCTTCATTCTCTACATGAAAAACCCACTTGAAGCCAAAATTACTCCTCGTACAAAACCTTTCGACAGTAGATAA
>Pse_SalSyn_Pse15G00640.0
ATGGCTCCGATTAATATAGAGGGGAATGATTTTTGGATGATAGCATGCACTGTCATAATAGTATTTGCATTGGTGAAGTTCATGTTTTCCAAAATATCTTTTTATCAATCTGCAAATACAACGGAATGGCCAGCAGGTCCAAAAACATTACCCATAATTGGAAATCTTCATCAGTTGGGAGGAGGTGTGCCCTTACAGGTTGCTTTGGCAAACTTAGCTAAAGTTTATGGAGGTGCATTTACAATTTGGATTGGAAGCTGGGTTCCAATGATCGTCATAAGCGATATCGATAACGCTCGGGAAGTTCTTGTTAATAAATCTGCTGATTATTCCGCTAGAGATGTACCTGATATTCTTAAAATCATCACAGCAAATGGGAAGAATATTGCTGATTGTGATTCTGGTCCATTTTGGCATAATTTAAAGAAAGGTCTTCAAAGTTGTATAAATCCATCAAATGTTATGTCTCTATCTCGTTTACAGGAAAAAGACATGCACAATCTCATCAAATCCATGCAAGAAAGAGCGTCACAGCATAATGGAATTATAAAACCTCTTGATCATGCCAAAGAAGCGTCTATGCGATTACTGAGTAGAGTTATATTTGGTCACGACTTTTCAAATGAGGATCTCGTTATTGGTGTGAAAGACGCCCTCGATGAGATGGTACGCATAAGTGGGTTGGCAAGTTTAGCTGATGCTTTTAAAATTGCTAAATATTTACCAAGCCAGAGAAAAAATATTCGGGATATGTACGCCACAAGAGACAGAGTATATAATTTGATTCAACCACATATCGTCCCTAATCTTCCTGAAAATTCTTTCTTACATTTTCTTACATCTCAAGATTACAGTGATGAAATTATTTACTCAATGGTACTTGAAATTTTTGGTTTGGGAGTAGATAGTACTGCAGCAACGGCAGTTTGGGCACTCTCCTTTTTAGTCGGCGAGCAGGAAATTCAAGAAAAACTTTACCGCGAAATCAACAACCGGACGGGTGGGAAAAGACCAGTGAAAGTTGTAGATTTGAAAGAGCTGCCATATCTACAAGCCGTGATGAAAGAAACATTGAGGATGAAACCCATCGCACCACTAGCGGTCCCTCATGTAGCAGCAAAAGATACTACATTCAAGGGGCGGAGAATCGTTAAAGGTACAAAAGTAATGGTGAATCTGTACGCTATCCATCACGACCCTAACGTTTTCCCTGCACCGTATAAATTCATGCCAGAGAGATTCTTAAAGGATGTTAATAGTGATGGACGTTTTGGTGATATCAACACAATGGAAAGTTCGTTGATACCATTTGGTGCTGGTATGAGAATTTGTGGAGGTGTAGAATTAGCCAAGCAGATGGTAGCTTTTGCTCTTGCAAGTATGGTCAACGAATTCAAATGGGATTGTGTTTCCGAGGGGAAATTGCCTGATCTTAGTGAAGCTATTAGCTTCATTCTCTACATGAAAAACCCACTTGAAGCCAAAATTACTCCTCGTACAAAACCTTTTCGACAGTAG
>Pse_SalSyn_Pse08G45720.0
ATGGCTCCGATTAATATAGAGGGGAATGATTTTTGGATGATAGCATGCACTGTAATAATAGTATTTGCATTGGTGAAGTTCATGTTTTCCAAAATATCTTTTTATCAATCTGCAAATACAACGGAATGGCCAGCAGGTCCAAAAACACTACCCATAATTGGAAATCTTCATCAGTTGGGAGGAGGTGTGCCCTTACAGGTTGCCTTGGCAAACTTAGCCAAAGTTTATGGAGGTGCATTTACAGTTTGGATTGGAAGCTGGGTTCCAATGATCATCATAAGCGATATCGATAACGCTCGGGAAGTTCTTGTTAATAAATCTGCCGATTATTCCGCTAGAGATGTACCTGATATTCTTAAAATCATCACAGCAAATGGGAAGAATATTGCTGATTGTGATTCTGGTCCATTTTGGCATAATTTAAAGAAAGGTCTTCAAAGTTGTATAAATCCATCAAATGTTATGTCTCTATCTCGTCTACAGGAAAAAGACATGCAAAATCTCATCAAATCCATGCAAGAAAGAGCGTCACAGCAGAATGGAATTGTAAAACCTCTTGATCATGCCAAAGAAGCGTCTATGCGATTACTGAGTAGAGTTATATTTGGTCAAGACTTTTCAAATGAGGATCTCGTTATTGGTGTGAAAGACGCCCTCGATGAGATGGTACGCATAAGTGGGTTGGCAAGTTTAGCTGATGCTTTTAAAATTGCTAAATATTTACCAAGCCAGAGAAAAAATATTCGGGATATGTACGCCACAAGAGACAGAGTATATAATTTGATTCAACCACATATCGTCTCTAATCTTCCTGCAAATTCTTTCTTACATTTTCTTACATCTCAAGATTACAGTGATGAAATTATTTACTCAATGGTACTTGAAATTTTTGGTCTGGGAGTAGATAGTACTGCAGCAACGGCAGTTTGGGCACTCTCCTTTTTAGTCTGCGAGCAGGAAATTCAAGAAAAACTTTACCGCGAAATCAACAACCTGACCGGTGGGCAAAGACCAGTGAAAGTTGTAGATTTGAAAGAGCTGCCATATCTACTAGCCGTGATGAAAGAAACATTGAGGATGAAACCCATCGCACCACTAGCGGTCCCTCATGTAGCAGCAAAAGATACTACACTCAAGGGGCGGAGAATCGTTAAGGGTACAAAAGTAATGGTGAATCTGTACGCTATCCATCACGACCCTAACGTTTTCCCTGCACCGTATAAATTCATGCCAGAGAGATTCTTAAAGGATGTTAATAGTGATGGACGTTTTGGTGATATCAACACAATGGAAAGTTCGTTGATACCATTTAGTGCTGGTATGAGAATTTGTGGAGGTGTAGAATTAGCCAAGCAGATGGTAGCTTTTGCTCTTGCAAGTATGGTCAACGAATTCAAATGGGATTGTGTTTCTGAGGGGAAATTTCCTGATCTTAGTGAAGCTATTAGCTTCATTCTCTACATGAAAAACCCACTTGAAGCCAAAATTACTCCTCGTACAAAACCTTTCGACAGTAGATAA
>Par_SalSyn_c11585_fh_054 Par_flye_v1-0_c11585_fh_054
ATGGCTCCGATTAATATAGAGGAGAATGATGTTTGGATGATAGCATGCACTGTAATAATAATATTTGCATTGGTGAAGTTCATGTTTTCTTTTTATCAATCTGCAAATACAACGGAATGGCCAGAAGGTCCAAAAACACTACCCATAATTGGAAACCTTCATCAGTTGGGAGGAGGTGTGCCCTTACAGGTTGCTCTGGCAAACTTAGCCAAAGTATATGGAGGTGCATTTACAATTTGGATTGGAAGCTGGGTTCCAATGATCATCATAAGCGATATCGATAACGCTCGGGAAGTTCTTGTTAATAAATCTGCTGATTATTCCGCTAGAGATGTACCTGATATTCTTAAAATCATCACAGCAAATGGGAAGAATATTGCCGATTGTGATTCTGGTCCATTTTGGCATAATTTAAAGAAAGGTCTTCAAAGTTGTATAAATCCATCAAATGTTACGTCTCTATCTCGTTTACAGGAAAAAGACATGCAAAATCTCATCAAATCCATGCAAGAAAGAGCGTCACAGCAGAATGGAATTTTAAAACCTCTTGATCATGCCAAAGAAGCGTCTATTCGATTACTGAGTAGAGTTATATTTGGTCAAGACTTTTCAAATGAGGATCTCGTTATTGGTGTGAAAGACGCCCTCGATGAGATGGTACGCATAAGTGGGTTGGCAAGTTTAGCTGATGCTTTTAAAATTGCTAAATATTTACCAAGCCAGAGAAAAAATATTCGGGATATGTACGCCACAAGAGACAGAGTATATAATTTGATTCAACCACATATCGTCTCTAATCTTCCTGCAAATTCTTTCTTACATTTTCTTACATCTCAAGATTACAGTGATGAAATTATTTACTCAATGGTACTTGAAATTTTTGGTTTGGGAGTAGATAGTACTGCAGCAACGGCAGTTTGGGCACTCTCCTTTTTAGTCGGCGAGCAGGAAATTCAAGAAAAACTTTACCGCGAAATCAACACCCTGACGGGTGGGCAAAGACCAGTGAAAGTTGTAGATTTGAAAGAGCTGCCATATCTACAAGCCGTGATGAAAGAAACATTGAGGATGAAACCCATCGCACCACTAGCGGTCCCTCATGTAGCAGCAAAAGATACTACATTCAAGGGGCGGAGAATCGTTAAAGGTACAAAAGTAATGGTGAATCTGTATGCTATTCATCACGACCCTAACGTTTTTCCTGCACCGTATAAATTCATGCCAGAGAGATTCTTAAAGGATGTTAATAGTGATGGACGTTTTGGTGATATCAACACAATGGAAAGTTCATTGATACCATTTGGTGCTGGTATGAGAATTTGTGGAGGTGTAGAATTAGCCAAGCAGATGGTAGCTTTTGCTCTTGCAAGTATGGTCAACGAATTCAAATGGGATTGTGTTTCTGAGGGGAAATTGCCTGATCTTAGTGAAGCAATTAGCTTCATTCTCTACATGAAAAACCCACTTGAAGCCAAAATTACCCCTCGTACAAAACCTTTCGACAGTAGATAA
>Par_SalSyn_c40428_fh_021 Par_flye_v1-0_c40428_fh_021
ATGACTCCGATTAATATAGAGGAGAATGATTTTTGGATGATAGCATGCACTGTAATAATAATATTTGCATTGGTGAAGTTCATGTTTTCTTTTTATCAATCTTCAAATACAACGGAATGGCCAGAAGGTCCAAAAACACTACCCATAATTGGAAACCTTCATCAGTTGGGAGGAGGTGTGCCCTTACAGGTTGCTCTGGCAAACTTAGCCAAAGTATATGGAGGTGCATTTACAATTTGGATTGGAAGCTGGGTTCCAATGATCATCATAAGCGATATCGATAACGCTCGGGAAGTTCTTGTTAATAAATCTGCTGATTATTCCGCTAGAGATGTACCTGATATTCTTAAAATCATCACAGCAAATGGGAAGAATATTGCCGATTGTGATTCTGGTCCATTTTGGCATAATTTAAAGAAAGGTCTTCAAAGTTGTATAAATCCATCAAATGTTACGTCTCTATCTCGTTTACAGGAAAAAGACATGCAAAATCTCATCAAATCCATGCAAGAAAGAGCGTCACAGCAGAATGGAATTTTAAAACCTCTTGATCATGCCAAAGAAGCGTCTATTCGATTACTGAGTAGAGTTATATTTGGTCAAGACTTTTCAAATGAGGATCTCGTTATTGGTGTGAAAGACGCCCTCTATGAGATGGTACGCATAAGTGGGTTGGCAAGTTTAGCTGATGCTTTTAAAATTGCTAAATATTTACCAAGCCAGAGAAAAAATATTCGGGATATGTACGCCACAAGAGACAGAGTATATAATTTGATTCAACCACATATCGTCTCTAATCTTCCTGCAAATTCTTTCTTACATTTTCTTACATCTCAAGATTACAGTGATGAAATTATTTACTCAATGGTACTTGAAATTTTTGGTTTGGGAGTAGATAGTACTGCAGCAACGGCAGTTTGGGCACTCTCCTTTTTAGTCGGCGAGCAGGAAATTCAAGAAAAACTTTACCGCGAAATCAACACCCTGACGGGTGGGCAAAGACCAGTGAAAGTTGTAGATTTGAAAGAGCTGCCATATCTACAAGCCGTGATGAAAGAAACATTGAGGATGAAACCCATCGCACCACTAGCGGTCCCTCATGTAGCAGCAAAAGATACTACATTCAAGGGGCGGAGAATCGTTAAAGGTACAAAAGTAATGGTGAATCTGTATGCTATTCATCACGACCTAACGTTTTTCCTGCACCGTATAAATTCATGCCAGAGAGATTCTTAAAGGATGTTAATAGTGATGGACGTTTTGGTGATATCAACACAATGGAAAGTTCATTGATACCATTTGGTGCTGGTATGAGAATTTGTGGAGGTGTAGAATTAGCCAAGCAGATGGTAGCTTTTGCTCTTGCAAGTATGGTCAACGAATTCAAATGGGATTGTGTTTCTGAGGGGAAATTGCCTGATCTTAGTGAAGCAATTAGCTTCATTCTCTACATGAAAAACCCACTTGAAGCCAAAATTACCCCTCGTACAAAACCTTTCGACAGTAGATAA
>Pbr_SalSyn_c2915_fh_106 Pbr_flye_v1-2_c2915_fh_106
ATGGCTCCGATTAATATAGAGGAGAATGATTTTTGGATGATAGCATGCACTGTAATAATAGTATTTGCATTGATGAAGTTCATGGTTTCTTTTTATCAATCTGCAAATACAACGGAATGGCCAGAAGGTCCAAAAACACTACCCATAATTGGAAACCTTCATCAGTTGGGAGGAGGTGTTCCCTTACAGGTTGCTTTGGCAAACTTAGCCAAAGTTTATGGAGGTGCATTTACAATTTGGATTGGAAGCTGGGTTCCAATGATCGTCATAAGCGATATCGACAACGCTCGGGAAGTTCTTGTTAATAAATCTGCTGATTATTCCGCTAGAGATGTACCTGATATTCTTAAAATCATCACAGCAAATGGGAAGAATATTGCTGATTGTGATTCTGGTCCATTTTGGCATCATTTAAAGAAAGGTCTTCAAAGTTGTATAAATCCATCAAATGTTATGTCTCTATCTCGTTTACAGGAAAAAGACATGCAAAATCTCATCAAATCCATGCAAGAAAGAGCGTCACAGCAGAATGGAATTTTAAAACCTCTTGATCATGCCAAAGAAGCGTCTATTCGATTACTGAGTAGAGTTATATTTGGTCAAGACTTTTCAAATGAGGATCTCGTTATTGGTGTGAAAGACGCCCTCGATGAGATGGTACGCATAAGTGGGTTGGCAAGTTTAGCTGATGCTTTTAAAATTGCTAAATATTTACCAAGCCAGAAAAAAAATATTCGGGATATGTACGCCACAAGAGACAGAGTATATAATTTGATTCAACCACATATCGTCTCTAATCTTCCTGCAAATTCTTTCTTACATTTTCTTACATCTCAAGATTACAGTGATGAAATTATTTACTCAATGGTACTTGAAATTTTTGGTTTGGGAGTAGATAGTACTGCAGCAACGGCAGTTTGGGCACTCTCCTTTTTAGTCGGCGAGCAGGAAATTCAAGAAAAACTCTACCGCGAAATCAACAACCTGACGGGTGGGCAAAGACCAGTGAAAGTGGTAGATTTGAAAGAGCTGCCATATCTACAAGCCGTGATGAAAGAAACATTGAGGATGAAACCCATCGCACCACTAGCGGTCCCTCATGTAGCAGCAAAAGATACTACATTCAAGGGGCGGAGAATCGTTAAAGGTACAAAAGTAATGGTGAATCTGTATGCTATTCATCACGACCCTAACGTTTTCCCTGCACCGTATAAATTCATGCCAGAGAGATTCTTAAAGGATGTTAACAGTGATGGACGTTATGGTGATATCAACACAATGGAAAGTTCATTGATACCATTTGGTGCTGGTATGAGAATTTGTGGAGGTGTAGAATTAGCCAAGCAGATGGTAGGTTTTGCTCTTGCAAGTATGGTCAACGAATTCAAATGGGATTGTGTTTCTGAGGGGAATTTGCCTGATCTTAGTGAAGCTATTAGCTTCATTCTCTACATGAAAAACCCACTTGAAGCCAAAGTTACCCCTCGTACAAAACCGTTCGACAGTAGATAA

SALAT
>Pso_SalAT_PS1126610.1
ATGGCAACAATGTATAGTGCTGCTGTTGAAGTGATCTCTAAGGAAACCATTAAACCCACAACTCCAACCCCATCTCAACTTAAAAACTTCAATCTGTCACTTCTCGATCAATGTTTTCCTTTATATTATTATGTTCCAATCATTCTTTTCTACCCAGCCACCGCCGCTAATAGTACCGGTAGCAGTAACCATCATGATGATCTTGACTTGCTTAAGAGTTCTCTTTCCAAAACACTAGTTCACTTTTATCCAATGGCTGGTAGGATGATAGACAATATTCTGGTCGACTGTCATGACCAAGGGATTAACTTTTACAAAGTTAAAATTAGAGGTAAAATGTGTGAGTTCATGTCGCAACCGGATGTGCCACTAAGCCAGCTTCTTCCCTCTGAAGTTGTTTCCGCGAGTGTCCCTAAGGAAGCACTGGTGATCGTTCAAGTGAACATGTTTGACTGTGGTGGAACAGCCATTTGTTCGAGTGTATCACATAAGATTGCCGATGCAGCTACAATGAGTACGTTCATTCGTAGTTGGGCAAGCACCACTAAAACATCTCGTAGTGGGGGTTCAACTGCTGCCGTTACAGATCAGAAATTGATTCCTTCTTTCGACTCGGCATCTCTATTCCCACCTAGTGAACGATTGACATCTCCATCAGGGATGTCAGAGATACCATTTTCCAGTACCCCAGAGGATACAGAAGATGATAAAACTGTCAGCAAGAGATTTGTGTTCGATTTTGCAAAGATAACATCTGTACGTGAAAAGTTGCAAGTATTGATGCATGATAACTACAAAAGCCGCAGGCCAACAAGGGTTGAGGTGGTTACTTCTCTAATATGGAAGTCCGTGATGAAATCCACTCCAGCCGGTTTTTTACCAGTGGTACATCATGCCGTGAACCTTAGAAAGAAAATGGACCCACCATTACAAGATGTTTCATTCGGAAATCTATCTGTAACTGTTTCGGCGTTCTTACCAGCAACAACAACGACAACAACAAATGCGGTCAACAAGACAATCAATAGTACGAGTAGTGAATCACAAGTGGTACTTCATGAGTTACATGATTTTATAGCTCAGATGAGGAGTGAAATAGATAAGGTCAAGGGTGATAAAGGTAGCTTGGAGAAAGTCATTCAAAATTTTGCTTCTGGTCATGATGCTTCAATAAAGAAAATCAATGATGTTGAAGTGATAAACTTTTGGATAAGTAGCTGGTGCAGGATGGGATTATACGAGATTGATTTTGGTTGGGGAAAGCCAATTTGGGTAACAGTTGATCCAAATATCAAGCCGAACAAGAATTGTTTTTTCATGAATGATACGAAATGTGGTGAAGGAATAGAAGTTTGGGCGAGCTTTCTTGAGGATGATATGGCTAAGTTCGAGCTTCACCTAAGTGAAATCCTTGAATTGATTTGA
>Pso_SalAT_PSUN63110.1
ATGGCAACAATGTATAGTGCTGCTGTTGAAGTGATCTCCAAGGAAACCATTAAACCCACAACTCCAACCCCATCTCAACTTAAAAACTTCAATCTGTCACTTCTCGATCAATGTTTTCCTTTATATTATTATGTTCCAATCATTCTTTTCTACCCAGCCAGCGTCGCTAATAGTACCGGTAGCAGTAACCATCATGATGATCTTGACTTGCTTAAGAGTTCTCTTTCCAAAACACTAGTTCACTTTTATCCAATGGCTGGTAGGATGATAGACAATATTCTGGTCGACTGTCATGACCATGGGATTAACTTTTACAAAGTAAAAATTAGAGGTAAAATGTGTGACTTCATGTCGCAACCGGATGTGCCACTAAGCCAGCTTCTTCCCTCTGAAGTTGTTTCCGCGAGTGTCCCTAAGGAAGCACTGGTGGTCGTTCAAGTGAACATGTTTGACTGTGGTGGAACAGCCATTTGTTCGAGTGTATCACATAAGATTGCCGATGCAGCTACAATGGGTACGTTCATTCGTAGTTGGGCAAGCACCACCAAAACATCTCGTAGTGGGGGTGCAACTGCTGCCGTTATTACAGATCAGAAATTGATTCCTTCTTTCGACTCGGCATCTCTTTTCCCACCTAGTGAACGATTGGCATCTCCATCAGGGATGTCAGAGATACCATTTTCCAGTATCCCAGAGGATACAGAAGATGATAAAACTGTCAGCAAGAGATTTGTGTTCGATTTTGCAAAGATAACATCTGTACGTGAAAAGCTGCAAGTATTGATGCATGATAACTACAAAAGCCGCAGGCCAACAAGGGTTGAGGTGGTTACTTCTCTAATATGGAAGTCCGTGATGAAATCCACTCCCGCCGGTTTTTTACCAGTGGTAGATCATGCCGTCAACCTTAGAAAGAAAATGCACCCACCATTACAAGATGTGTCATTCGGAAATCTATCTGTAACTGTTTCGGCGTTCTTACCAGCAACAACAACGACAACAACAAATGCGGTCAACAAGACAATAAATAGTGAATTTCAAGTGGTACTTCATGAGTTACATGATTTTATAGCTCAGCTGAGGAGTGAAATAGATAAGGTCAAGGGTGATAAAGGTAGCTTGGAGAAAGTCATTCAAAATTTTGTTTCTGGTCATGATGCTTCAATAAAGAAAATCAATGATGTTGAAGTGATAAACTTTTGGATAAGTAGCTGGTGCAGGATGGGATTATACGAGATTGATTTTGGTTGGGGAAAGCCAATTTGGGTAACAGTTGATCCAAATATCAAGCCGAACAAGAATTGTTTTTTCATGAATGATACGAAATGTGGTGAAGGAATAGAAGTTTGGGCGAGCTTTCTTGAGGATGATATGGCTAAGTTCGAGCTTCACCTAAGTGAAATCCTTGAATTGATTTGA
>Pse_SalAT_Pse15G00660.0
ATGGCAACAATGTATAGTGCTGCTGTTGAAGTGATCTCTAAGGAAACCATTAAACCCACAACTCCAACCCCATCTCAACTTAAAAACTTCAATCTGTCACTTCTCGATCAATGTTTTCCTTTATATTATTATGTTCCAATCATTCTTTTCTACCCAGCCACCGTCGCTAATAGTACCGGTAGCAGTAACCATCATGATGATCTTGACTTGCTTAAGAGTTCTCTTTCCAAAACACTAGTTCACTTTTATCCAATGGCTGGTAGGATGATAGACAATATTCTGGTCGACTGTCATGACCAAGGGATTAACTTTTACAAAGTTAAAATTAGAGGTAAAATGTGTGACTTCATGTCGCAACCGGATGTGCCACTAAGCCAGCTTCTTCCCTCTGAAATTGTTTCCGCGAGTGTCCCTAAGGAAGCACTGGTGATCGTTCAAGTGAACATGTTTGACTGTGGTGGAACAGCTATTTGTTCGAGTGTATCACATAAGATTGCCGATGCAGCTACAATGAGTACGTTCATTCGTAGTTGGGCAAGCACCACTAAAACATCTCGTAGTGGGGGTGCAACTGCTGCCGTTACAGATCAGAAATTGATTCCTTCTTTCGACTCGGCATCTCTATTCCCACCTAGTGAACGATTGACATCTCCATCAGGGATGTCAGAGATACCATTTTCCAGTACCCCAGAGGATACAGAAGATGATAAAACTGTCAGCAAGAGATTTGTGTTCGATTTTGCAAAGATAACATCTGTACGTGAAAAGTTGCAAGTATTGATGCATGATAACTACAAAAGCCGCAGGCCAACAAGGGTTGAGGTGGTTACTTCTCTAATATGGAAGTCCGTGATGAAATCCACTCCAGCCGGTTTTTTACCAGTGGTAGATCATGCCGTGAACCTTAGAAAGAAAATGGACCCACCATTACAAGATGTTTCATTCGGAAATCTATCTGTAACTGTTTCGGCGTTCTTACCAGCAACAACAACGACAACAACAAATGCGGTCAACAAGACAATCAATAGTACGAGTAGTGAATCACAAGTGGTACTTCATGAGTTACATGATTTTATAGCTCAGATGAGGAGTGAAATAGATAAGGTCAAGGGTGATAAAGGTAGCTTGGAGAAAGTCATTCAAAATTTTGCTTCTGGTCATGATGCTTCAATAAAGAAAATCAATGATGTTGAAGTGATAAACTTTTGGATAAGTAGCTGGTGCAGGATGGGATTATACGAGATTGATTTTGGTTGGGGAAAGCCAATTTGGGTAACAGTTGATCCAAATATCAAGCCGAACAAGAATTGTTTTTTCATGAATGATACGAAATGTGGTGAAGGAATAGAAGTTTGGGCGAGCTTTCTTGAGGATGATATGGCTAAGTTCGAGCTTCACCTAAGTGAAATCCTTGAATTGATTTGA
>Pse_SalAT_Pse08G45690.0_Pse08G45700.0
ATGGCAACAATGTATAGTCCTGCTGTTGAAGTGATCTCCAAGGAAACCATTAAACCCACAACTCCAACCCCATCTCAACTTAAAAACTTCAATCTGTCACTTCTCGTTCAGTGTTTTCCTTTATATTATTATGTTCCAATCATTCTTTTCTACCCAGCCAGCGTCGCTAATAGTACCGGTAGCAGTAACCATCATGATGATCTTGACTTTCTTAAGACTTCTCTTTCCAAAACACTAGTTCACTTTTATCCAATGGCTGGTAGGATGATAGACAATATTCTGGTCGACTGTCATGACCATGGGATTAACTTTTACAAAGTAAAAATTAGAGGTAAAATGTGTGACTTCATGTGGCAACCGGATGTGCCACTAAGCCAGCTTCTTCCCTCTGAAGTTGTTTCCGCGAGTGTCCCTAAGGAAGCACTGTGATCGTTCAAGTGAACATGTTTGACTGTGGTGGAACAGCCATTTGTTCGAGTGTATCACATAAGATTGCCGATGCAGCTACAATGGGTACGTTCATTCGTAGTTGGGCAAGCACCACCAAAACATCTCGTAGTGGGGGTGCAACTGCTGCCGTTATTACAGATCAGAAATTGATTCCTTCTTTCGACTCGGCATCTCTATTCCCACCTAGTGAACGATTGGCATCTCCATCAGGGATGTCATAGATACCATTTTCCAGTATCCCAGAGGATACAGAAGATGATAAAACTGTCAGCAAGAGATATGTGTTCGATTTTGCAAAGATAACATCTGTACGTGAAAAGCTGCAAGTATTGATGCATGATAACTACAAAAGCCGCAGGCCAACAAGGGTTGAGGTGGTTACTTCTCTAATATGGAAGTCCGTGATGAAATCCACTCCCGCCGGTTTTTTACCAGTGGTAGATCATGCCGTCAACCTTAGAAAGAAAATGCACCCACCATTACAAGATGTGTCATTCGGAAATCTATCTGTAACTGTTTCGGCGTTCTTACCAGCAACAACAACGACAACAACAAATGCGGTCAACAAGACAATAAATAGTGAATCGCAAGTGGTACTTCATGAGTTACATGATTTTATAGCTCAGCTGAGGAGTGAAATAGATAAGGTCAAGGGTGATATAGGTAGCTTGGAGAAAGTCATTCAAAATTTTGTTTCTGGTCATGATGCTTCAATAAAGAAAATCAATGATGTTGAAGTGATAAACTTTTGGATAAGTAGCTGGTGCAGGATGGAATTATACGAGATTGATTTTGGTTGGGGAAAGCCAATTTGGGTAACAGTTGATCCAAATATCAAGCCGAACAAGAATTGTTTTTTCATGAATGATACGAAATGTGGTGAAGGAATAGAAGTTTGTGCGAGCTTTCTTGAGGATGATATGGCTAAGTTCGAGCTTCACCTAAGTGAAATCCTTGAATTAATTTGA
>Pbr_SalAT_c2915_fh_151 Pbr_flye_v1-2_c2915_fh_151
ATGTATAGTGCTGCTGTTGAAGTGATCTCTAAGGAAACCATTAAACCCACAACTCCAACCCCATCTCAACTTAAAAACTTCAATTTGTCACTTCTCGATCAATGTTTTCCTTTATATTATTATGTTCCAATCATTCTTTTCTACCCGGACACCGTCGCTAATAGTACCGGTAGCAGTAGCCATCATGATGATCTTGACTTGCTTAAGAGTTCTCTTTCCAAAACACTAGTTCACTTTTATCCAATGGCTGGTAGAATGATAGACAATATCCTGGTCGACTGTCATGACCAAGGGATTGACTTTTACAAAGTAAAAATTAGAGGTAAAATGTGTGACTTCATGTCGCAACCGGATGTGCCTCTAAGCCAGCTTCTTCCATCTGAAGTTGTTTCCGCGAATGTCCCTAAGGAAGCACTGGTGATCGTTCAAGTGAACATGTTTGACTGTGGTGGAACAGCCATTTGTTCGAGTATATCACATAAGATTTCCGATGTAGCTACAATGGGTACGTTCATTCGTAGTTGGGCAAGCACCACCAAAACATCTCGTAGCGGGGGTGCAACTGCTGCCGTTATCACAGATCAGAAATTGATTCCTTCTTTCGACTCGGCATCTCTATTCCCACCTAGTGAACGATTGGCATCTCCATCAGGGATGGCAGAGATACCATTTTCCAGTATCCCGGAGGATACAGAAGATGATAAAACTGTCAGCAAGAGATTTGTGTTCGATTTTGCAAAGATAACATCTGTTAGCGAAAAGCTGCAAGTATTGATGCATGATAACTACAAAAGCCGCAGGCCAACAAGGGTTGAGGTGGTTACTTCTCTAATATGGAAGTCCGTGATGAAATCCACTCCAGCCGGTTTTTTACCAGTCGTAGATCATGCCGTGAACCTTAGAAAGAAAATGGACCCACCATTACAAGATGCGTCATTCGGAAATCTATCTGTAACTGTTTCGGCGTTCTTACCAGCAACAACAACGACAACGACGAATGCGGTCAACAAGACAATCAATAGTACGAGTAGTGAATCGCAAGTGGTACTTCATGAGTTACATGATTTTATAGCTCAGCTAAGGAGTGAAATAGATAAGGTCAAGGGTGATAAAGGTAGCTTGGAGAAAGTCATTCAAAATTTTGTTTCCGGTTATGATGCTTCAATAAAGAAAATCAATGATGTTGAAGATAAGGTGATAAACTTTTGGATAAGTAGCTGGTGCAGGATGGGATTATACGAGATTGATTTTGGTTGGGGAAAGCCAATTTGGGTTACAATTGATCCAAATATCAAGCCGAATAAGAATTGTCTTTTCATGAATGATACGAAATGTGGTCAAGGAATAGAAGTTTGGGCGAGCTTTCTTGAGGATGATATGGCTAAGTTCGAGCTTCACCTAAGTGAAATCCTTGAATTGATTTGA

SALR
>Pso_SalR_PS1126620.1
ATGGCTAAAACATGTCCAAATACTGTTGTTACAAAGAGGAGGTGTGCAGTTGTTACTGGCGGAAACAAGGGTATTGGATTTGAGATTTGTAAGCAATTATCTTCTAATGGAATCATGGTTGTTTTAACTTGTAGAGATGTAACTAAAGGTCATGAAGCTGTTGAAAAACTCAAAAATTCCAATCATGAGAATGTGGTTTTTCATCAACTTGATGTTACGGATCCAATTGCTAATATGTCTTCTTTAGCGGATTTCATTAAAACACACTTCGGAAAGCTTGATATCTTGGTAAACAATGCTGGGGTTGCAGGTTTTTCAGTTGATGCTGATCGTTTTAAGGCAATGATAAGTGACATTGGAGAGGATTCAGAGGAGCTCGTGAAGATCTACGAAAAACCAGAAGCCCAAGAATTAATGTCAGAGACATATGAATTAGCAGAAGAATGTCTCGAAATAAATTACAACGGTGTTAAATCGGTAACCGAAGTTCTAATTCCTTTACTTCAACTATCTGATTCACCAAGAATTGTTAATGTTTCATCATCCACGGGAAGCCTCAAGTATGTATCCAATGAAACAGCTCTAGAGATACTTGGAGATGGTGATGCATTAACAGAAGAGAGAATTGACATGGTAGTGAATATGCTTCTTAAGGATTTTAAGGAAAATTTGATCGAAACAAATGGGTGGCCTAGTTTCGGAGCTGCATACACAACATCAAAAGCATGTTTGAATGCTTACACAAGGGTGTTAGCAAAGAAAATTCCCAAATTTCAGGTCAATTGTGTTTGTCCTGGTTTGGTTAAAACAGAAATGAACTACGGCATTGGAAATTATACTGCCGAAGAAGGTGCTGAACATGTAGTCAGAATAGCTCTTTTCCCCGACGATGGACCTTCTGGTTTTTTCTATGATTGTTCAGAACTATCTGCATTTTGA
>Pso_SalR_PSUN63100.1
ATGCCTGAAACATGTCCAAATACTGTTACAAAGAGGAGGTGTGCAGTTGTTACTGGCGGAAACAAGGGTATTGGATTTGAGATTTGTAAGCAATTATCTTCTAATGGAATCATGGTTGTTTTAACTTGTAGAGATGTAACTAAAGGTCTTGAAGCTGTTGAAAAACTCAAAAATTCTAATCATGAGAATGTGGTTTTTCATCAACTTGATGTTACGGATCCAGTTACTACTATGTCTTCTTTAGCGGATTTCATTAAAACACACTTCGGAAAGCTTGATATCTTGGTAAACAATGCTGGGGTTGCAGGTTTTTCAGTTGATGCTGATCGTTTCAAGGCAATGATAAGTGACATTGGAGAGGATTCAGAGGAGCTCGTGAAGATCTACGAAAAACCAGAAGCCCAAGAATTAATGACAGAGACATATGAATTAGCAGAAGAATGTCTCACAATAAATTACTACGGTGTTAAATCGGTAACCGAAGTTCTAATTCCTTTACTTCAACTATCCGATTCACCAAGAATTGTCAATGTTTCATCATCCACGGGAAGCCTCAAGTATGTATCCAATGAAAAAGCTCTAGAGATACTTGGAGATGCTGATGCATTAACGGAAGAGAGAATTGACATGGTAGTGAATATGCTTCTTAAGGATTTTAAGGAAAATTTGATCGAAACAAATCGGTGGCCTAGTTTCGGAGCTGCATACACAACATCAAAAGCATGTTTGAATGCGTACACAAGGGTGTTCGCAAAGAAAACTCCCAAATTTCAGGTCAATTGTGTTTGTCCTGGTTTGGTTAAAACAGAAATGAACTACGGCATTGGAAATTACACTGCCGACGAAGGTGCTAAACATGTAGTCAGAATAGCTCTTTTCCCCGACGATGGACCTTCTGGTTTTTTCTATGATTGTTCAGAACTATCTGCATTTTGA
>Pse_SalR_Pse15G00670.0
ATGGCTAAAACATGTCCAAATACTGTTGTTACAAAGAGGAGGTGTGCAGTTGTTACTGGCGGAAACAAGGGTATCGGATTTGAGATTTGTAAGCAATTATCTTCTAATGGAATCATGGTTGTTTTAACTTGTAGAGATGTAACTAAAGGTCATGAAGCTGTTGAAAAACTCAAAAATTCCAATCATGAGAATGTGGTTTTTCATCAACTTGATGTTACGGATCCAATTGCTACTATGTCTTCTTTAGCGGATTTCATTAAAACACACTTCGGAAAGCTTGATATCTTGGTAAACAATGCTGGGGTTGCAGGTTTTTCAGTTGATGCTGATCGTTTTAAGGCAATGATAAGTGACATTGGAGAGGATTCAGAGGAGCTCGTGAAGATCTACGAAAAACCAGAAGCCCAAGAATTAATGTCAGAGACATATGAATTAGCAGAAGAATGTCTCAAAATAAATTACAACGGTGTTAAATCGGTAACCGAAGTTCTAATTCCTTTACTTCAACTATCTGATTCACCAAGAATTGTTAATGTTTCATCATCCACGGGAAGCCTCAAGTATGTATCCAATGAAACAGCTCTAGAGATACTTGGAGATGGTGATGCATTAACAGAAGAGAGAATTGACATGGTAGTGAATATGCTTCTTAAGGATTTTAAGGAAAATTTGATCGAAACAAATGGGTGGCCTAGTTTCGGAGCTGCATACACAACATCAAAAGCATGTTTGAATGCTTACACAAGGGTGTTAGCAAACAAAATTCCCAAATTTCAGGTCAATTGTGTTTGTCCTGGTTTGGTTAAAACAGAAATGAACTACGGCATTGGAAATTATACTGCCGAAGAAGGTGCTGAACATGTAGTCAGAATAGCTCTTTTCCCCGACGATGGACCTTCTGGTTTTTTCTATGATTGTTCAGAACTATCTGCATTTTGA
>Pse_SalR_Pse08G45680.0
ATGCCTGAAACATGTCCAAATACTGTTACAAAGAGGAGGTGTGCAGTTGTTACTGGCGGAAACAAGGGTATTGGATTTGAGATTTGTAAGCAATTATCTTCTAATGGAATCATGGTTGTTTTAACTTGTAGAGATGTAACTAAAGGTCTTGAAGCTGTTGAAAAACTCAAAAATTCTAATCATGAGAATGTGGTTTTTCATCAACTTGATGTTACGGATCCAGTTACTACTATGTCTTCTTTAGCGGATTTCATTAAAACACACTTCGGAAAGCTTGATATCTTGGTAAACAATGCTGGGGTTGCAGGTTTTTCAGTTGATGCTGATCGTTTCAAGGCAATGATAAGTGACATTGGAGAGGATTCAGAGGAGCTCGTGAAGATCTACGAAAAACCAGAAGCCCAAGAATTAATGACAGAGACATATGAATTAGCAGAAGAATGTCTCACAATAAATTACTACGGTGTTAAATCGGTAACCGAAGTTCTAATTCCTTTACTTCAACTATCCGATTCACCAAGAATTGTCAATGTTTCATCATCCACGGGAAGCCTCAAGTATGTATCCAATGAAACAGCTCTAGAGATACTTGGAGATGCTGATGCATTAACGGAAGAGAGAATTGACATGGTAGTGAATATGCTTCTTAAGGATTTTAAGGAAAATTTGATCGAAACAAATCGGTGGCCTAGTTTCGGAGCTGCATACACAACATCAAAAGCATGTTTGAATGCGTACACAAGGGTGTTCGCAAAGAAAATTCCCAAATTTCAGGTCAATTGTGTTTGTCCTGGTTTGGTTAAAACAGAAATGAACTACGGCATTGGAAATTACACTGCCGACGAAGGTGCTAAACATGTAGTCAGAATAGCTCTTTTCCCCGACGATGGACCTTCTGGTTTTTTCTATGATTGTTCAGAACTATCTGCATTTTGA
>Pbr_SalR_c2915_fh_126 Pbr_flye_v1-2_c2915_fh_126
ATGGCTGAAACATGTTCAAATACTGTTACAAAGATGAGGTGTGCAGTTGTTACGGGCGGAAACAAGGGTATTGGATTTGAGATTTGTAAGCAATTATCTTCTAGTGGAATCATGGTTGTTTTAACTTGTAGAGATGTAACTAGAGGTCTTGAAGCTGTTGAAAATCTCAAAAATTCTAATCATGAGAATGTGGTTTTTCATCAACTTGATGTTACGGATCCAATTACTACTATGTCTTCTTTAGCGGATTTCATCAAAGCACGCTTCGGAAAGCTTGATATCTTGGTAAACAATGCTGGGGTTGCAGGTTTTTCAGTTGATGCTGATCGTTTTAAGGCAATGATAAGTGACATTGGAGAGGATTCAGAGGAGATCGTGGAGATCTACGAAAAACCAGAAGCCCAAGAATTAATGACAGAGACATATGCATTAGCAGAAGAATGTCTGAAAATAAATTACTACGGTGTTAAATCGGTAACCGAAGTTCTAATTCCTTTACTTCGACTATCTGATTCACCAAGAATTGTTAATGTTTCATCATCCAGGGGAAGCCTCAAGTATGTATCCAATGAAACAGCTCTAGAGATACTTGGAGATGGTGATGCATTAACAGAAGAGAGAATTGACATGGTAGGGAATATGCTTCTTAAGGATTTTAAGGAAAATTTGATCGAAACAAATCGGTGGCCTAGTTTCGGAGCTGCATACACAACATCAAAAGCATGTTTGAATGCTTACACAAGGGTGTTAGCAAAGAAAATTCCCAAATTTCAGGTCAATTGTGTTTGTCCTGGTTCGGTTAAAACAGAAATGTGCTACGGCATTGGAAATTATACTGCCGACGAAGGTGCTAAACATGTAGTCAGAATAGCTCTTTTCCCCGACGATGGACCTTCTGGTTTTTTCTATGATTGTTTAGAAGTATCTGCATTTTGA
>Pbr_SalR_c2915_fh_153 Pbr_flye_v1-2_c2915_fh_153
ATGGCTGAAACATGTCCAAATACTGTTACAAAGATGAGGTGTGCAGTTGTTACTGGCGGAAACAAGGGTATTGGATTTGAGATTTGTAAGCAATTATCTTCTAGTGGAATCATGGTTGTTTTAACTTGTAGAGATGTAACTAGAGGTCTTGAAGCTGTTGAAAAACTCAAAAATTCTAATCATGAGAATGTGGTTTTTCATCAACTTGATGTTACGGATCCAATTACTACTATGTCTTCTTTAGCGGATTTCATCAAAGCACGCTTCGGAAAGCTTGATATCTTGGTAAACAATGCTGGGGTTGCAGGTTTTTCAGTTGATGCTGATCGTTTTAAGGCAATGATAAGTGACATTGGAGAGGATTCAGAGGAGGTCGTGAAGATCTACGAAAAACCAGAAGCCCAAGAATTAATGTCAGAGACATATGAATTAGCAGAAGAATGTCTCAAAATAAATTACTACGGTGTTAAATCAGTAACCGAAGTTCTACTTCCTTTACTTCAACTATCTGATTCACCAAGAATTGTTAATGTTTCATCATCCACTGGAAGCCTCAAGTATGTATCCAATGAAACAGCTCTAGAGATACTTGGAGATGGTGATGCATTAACAGAAGAGAGAATTGACATGGTAGTGAATATGCTTCTTAAGGATTTTAAGGAAAATTTGATCGAAACAAATGGGTGGCCTAGTTTCGGAGCTGCATACACAACATCAAAAGCATGTTTGAATGCTTACACAAGGGTGTTAGCAAAGAAAATTCCCAAATTTCAGGTGAATTGTGTTTGTCCTGGTTTGGTTAAAACAGAAATGAACTACGGCATTGGAAATTATACTGCCGACGAAGGTGCTAAACATGTAGTCAGAATAGCTCTTTTCCCCGACGATGGACCTTCTGGTTTTTTCTATGATTGTTCTGAACTATCTGCATTTTGA

THS
>Pso_THS2_PS1126625.1
ATGGCTCCTCTCGGTGTTTCAGGTTTAGTCGGGAAACTTTCAACTGAATTGGAGGTCGATTGCGATGCTGAAAAATATTATAACATGTATAAGCACGGAGAAGATGTAAAAAAGGCAGTTCCTCATCTTTGCGTTGACGTCAAAATTATCAGTGGAGATCCGACCAGTTCAGGTTGTATCAAGGAATGGAATGTTAACATTGATGGTAAGACGATTCGCTCGGTAGAGGAAACCACACACGATGATGAAACGAAAACGTTACGTCACCGTGTATTTGAAGGAGACGTGATGAAGGATTTCAAGAAGTTTGATACGATAATGGTAGTCAATCCAAAGCCGGATGGAAATGGATGTGTTGTGACAAGGTCAATTGAGTATGAAAAAACCAACGAGAATTCTCCAACTCCCTTTGATTATCTACAATTCGGCCATCAGGCCATTGAGGACATGAACAAGTACTTACGCGATTCTGAAAGTAACTGA
>Pso_THS1_PSUN63090.1
ATGGATTCTATTAATTCTTCCATATACTTCTGTGCATATTTTAGAGAACTAATCATCAAATTGTTGATGGCTCCTCCTGGTGTTTCAGGTCTAGTCGGGAAACTTTCAACTGAATTGGAAGTCAATTGCGATGCTGAAAAATATTATAACATGTATAAGCACGGAGAAGATGTGCAAAAGGCAGTTCCTCATCTTTGCGTTGACGTCAAAGTTATCAGTGGAGACCCAACCCGTTCAGGTTGTATCAAGGAATGGAATGTTAACATTGATGGTAAGACGATTCGCTCAGTAGAGGAAACAACACACAATGATGAAACGAAAACGTTGCGTCACCGTGTATTTGAAGGAGACATGATGAAGGATTTCAAGAAGTTTGATACGATAATGGTAGTCAATCCAAAGCCGGATGGAAATGGATGTGTTGTGACACGGTCAATTGAGTATGAGAAAACCAACGAGAATTCTCCGACTCCCTTTGATTATCTACAATTCGGCCATCAGGCCATTGAAGACATGAACAAATACTTACGCGATTCTGAATAA
>Pse_THS2_Pse15G00680.0
ATGGCTCCTCTTGGTGTTTCAGGTTTAGTCGGGAAACTTTCAACTGAATTGGAGGTCGATTGCGATGCTGAAAAATATTATAACATGTATAAGCACGGAGAAGATGTAAAAAAGGCAGTTCCTCATCTTTGCGTTGACGTCAAAATTATCAGTGGAGATCCGACCAGTTCAGGTTGTATCAAGGAATGGAATGTTAACATTGATGGTAAGACGATTCGCTCGGTAGAGGAAACCACACACGATGATGAAACGAAAACGTTACGTCACCGTGTATTTGAAGGAGACGTGATGAAGGATTTCAAGAAGTTTGATACGATAATGGTAGTCAATCCAAAGCCGGATGGAAATGGATGTGTTGTGACAAGGTCAATTGAGTATGAAAAAACCAACGAGAATTCTCCAACTCCCTTTGATTATCTACAATTCGGCCATCAGGCCATTGAGGACATGAACAAGTACTTACGCGATTCTGAAAGTAACTGA
>Pse_THS1_Pse08G45670.0
ATGGATTCTATTAATTCTTCCATATACTTCTGTGCATATTTTAGAGAACTAATCATCAAATTGTTGATGGCTCCTCCTGGTGTTTCAGGTCTAGTCGGGAAACTTTCAACTGAATTGGATGTCAATTGCGATGCTGAAAAATATTATAACATGTATAAGCACGGAGAAGATGTGCAAAAGGCAGTTCCTCATCTTTGCGTTGACGTCAAAGTTATCAGTGGAGACCCAACCCGTTCAGGTTGTATCAAGGAATGGAATGTTAACATCGATGGTAAGACGATTCGCTCAGTAGAGGAAACAACACACAATGATGAAACGAAAACGTTGCGTCACCGTGTATTTGAAGGAGACATGATGAAGGATTTCAAGAAGTTTGATACGATAATGGTAGTCAATCCAAAGCCGGATGGAAATGGATGTGTTGTGACACGGTCAATTGAGTATGAGAAAACCAACGAGAATTCTCCAACTCCCTTTGATTATCTACAATTCGGCCATCAGGCCATTGAAGACATGAACAAATACTTACGCGATTCTGAATAA
>Pbr_THS1_c2915_fh_156 Pbr_flye_v1-2_c2915_fh_156
ATGGATTTCTATTCTTCCATATACTTCTGTGCATATTTTAGGGAACTAATCATCAAATTGTTGATGGCTCCTCGTGGTGTTTCAGGTCTAGTCGGGAAACTTTCAACTGAATTAGATGTCAATTGCGATGCTGAAAAATATTATAACATGTATAAGAACGGAGAAGATGTACAAAAGGCAGTTCCTCATCTTTGCATGGACGTCAAAGTTATCAGTGGAGATGCAACCCGTTCAGGTTGTATCAAGGAATGGAATGTTAACATTGATGGTAAGACGATTCGCTCAGTAGAGGAAACAACACACAATGATGAAACGAAAACGTTACGTCACCGTGTATTTGAAGGAGACATGATGAAGGATTACAAGAAGTTTGATACGATAATGGAAGTCAATCCAAAGCCGGATGGAAATGGATGTGTTGTGACTCGGTCAATTGAGTATGAGAAAGTCAACGAGAATTCTCCAACTCCCTTTGATTATCTACAATTTGGCCATCAGGCCATGGAAGACATGAACAAGTACTTACGCGATTCTGAATAA

Translated protein sequences of the four promorphinan biosynthetic genes (SALSYN, SALAT, SALR and THS) from Clade 2 Papaver species
SALSYN
>Pso_SalSyn_PS1126580.1
MAPINIEGNDFWMIACTVIIVFALVKFMFSKISFYQSANTTEWPAGPKTLPIIGNLHQLG
GGVPLQVALANLAKVYGGAFTIWIGSWVPMIVISDIDNAREVLVNKSADYSARDVPDILK
IITANGKNIADCDSGPFWHNLKKGLQSCINPSNVMSLSRLQEKDMQNLIKSMQERASQHN
GIIKPLDHAKEASMRLLSRVIFGHDFSNEDLVIGVKDALDEMVRISGLASLADAFKIAKY
LPSQRKNIRDMYATRDRVYNLIQPHIVPNLPANSFLYFLTSQDYSDEIIYSMVLEIFGLG
VDSTAATAVWALSFLVGEQEIQEKLYREINNRTGGQRPVKVVDLKELPYLQAVMKETLRM
KPIAPLAVPHVAAKDTTFKGRRIVKGTKVMVNLYAIHHDPNVFPEPYKFMPERFLKDVNS
DGRFGDINTMESSLIPFGAGMRICGGVELAKQMVAFALASMVNEFKWDCVSEGKLPDLSE
AISFILYMKNPLEAKITPRTKPFRQ
>Pso_SalSyn_PSUN63120.1
MAPINIQGNDFWMIACTVIIVFALVKFMFSKISFYQSANTTEWPAGPKTLPIIGNLHQLG
GGVPLQVALANLAKVYGGAFTVWIGSWVPMIIISDIDNAREVLVNKSADYSARDVPDILK
IITANGKNIADCDSGPFWHNLKKGLQSCINPSNVMSLSRLQEKDMQNLIKSMQERASQQN
GIVKPLDHAKEASMRLLSRVIFGQDFSNEDLVIGVKDALDEMVRISGLASLADAFKIAKY
LPSQRKNIRDMYATRDRVYNLIQPHIVSNLPANSFLHFLTSQDYSDEIIYSMVLEIFGLG
VDSTAATAVWALSFLVCEQEIQEKLYREINNLTGGQRPVKVVDLKELPYLQAVMKETLRM
KPIAPLAVPHVAAKDTTLKGRRIVKGTKVMVNLYAIHHDPNVFPAPYKFMPERFLKDVNS
DGRFGDINTMESSLIPFGAGMRICGGVELAKQMVAFALASMVNEFKWDCVSEGKFPDLSE
AISFILYMKNPLEAKITPRTKPFDSR
>Pse_SalSyn_Pse15G00640.0
MAPINIEGNDFWMIACTVIIVFALVKFMFSKISFYQSANTTEWPAGPKTLPIIGNLHQLG
GGVPLQVALANLAKVYGGAFTIWIGSWVPMIVISDIDNAREVLVNKSADYSARDVPDILK
IITANGKNIADCDSGPFWHNLKKGLQSCINPSNVMSLSRLQEKDMHNLIKSMQERASQHN
GIIKPLDHAKEASMRLLSRVIFGHDFSNEDLVIGVKDALDEMVRISGLASLADAFKIAKY
LPSQRKNIRDMYATRDRVYNLIQPHIVPNLPENSFLHFLTSQDYSDEIIYSMVLEIFGLG
VDSTAATAVWALSFLVGEQEIQEKLYREINNRTGGKRPVKVVDLKELPYLQAVMKETLRM
KPIAPLAVPHVAAKDTTFKGRRIVKGTKVMVNLYAIHHDPNVFPAPYKFMPERFLKDVNS
DGRFGDINTMESSLIPFGAGMRICGGVELAKQMVAFALASMVNEFKWDCVSEGKLPDLSE
AISFILYMKNPLEAKITPRTKPFRQ
>Pse_SalSyn_Pse08G45720.0
MAPINIEGNDFWMIACTVIIVFALVKFMFSKISFYQSANTTEWPAGPKTLPIIGNLHQLG
GGVPLQVALANLAKVYGGAFTVWIGSWVPMIIISDIDNAREVLVNKSADYSARDVPDILK
IITANGKNIADCDSGPFWHNLKKGLQSCINPSNVMSLSRLQEKDMQNLIKSMQERASQQN
GIVKPLDHAKEASMRLLSRVIFGQDFSNEDLVIGVKDALDEMVRISGLASLADAFKIAKY
LPSQRKNIRDMYATRDRVYNLIQPHIVSNLPANSFLHFLTSQDYSDEIIYSMVLEIFGLG
VDSTAATAVWALSFLVCEQEIQEKLYREINNLTGGQRPVKVVDLKELPYLLAVMKETLRM
KPIAPLAVPHVAAKDTTLKGRRIVKGTKVMVNLYAIHHDPNVFPAPYKFMPERFLKDVNS
DGRFGDINTMESSLIPFSAGMRICGGVELAKQMVAFALASMVNEFKWDCVSEGKFPDLSE
AISFILYMKNPLEAKITPRTKPFDSR
>Par_SalSyn_c11585_fh_054 Par_flye_v1-0_c11585_fh_054
MAPINIEENDVWMIACTVIIIFALVKFMFSFYQSANTTEWPEGPKTLPIIGNLHQLGGGV
PLQVALANLAKVYGGAFTIWIGSWVPMIIISDIDNAREVLVNKSADYSARDVPDILKIIT
ANGKNIADCDSGPFWHNLKKGLQSCINPSNVTSLSRLQEKDMQNLIKSMQERASQQNGIL
KPLDHAKEASIRLLSRVIFGQDFSNEDLVIGVKDALDEMVRISGLASLADAFKIAKYLPS
QRKNIRDMYATRDRVYNLIQPHIVSNLPANSFLHFLTSQDYSDEIIYSMVLEIFGLGVDS
TAATAVWALSFLVGEQEIQEKLYREINTLTGGQRPVKVVDLKELPYLQAVMKETLRMKPI
APLAVPHVAAKDTTFKGRRIVKGTKVMVNLYAIHHDPNVFPAPYKFMPERFLKDVNSDGR
FGDINTMESSLIPFGAGMRICGGVELAKQMVAFALASMVNEFKWDCVSEGKLPDLSEAIS
FILYMKNPLEAKITPRTKPFDSR
>Par_SalSyn_c40428_fh_021 Par_flye_v1-0_c40428_fh_021 frame-shift
MTPINIEENDFWMIACTVIIIFALVKFMFSFYQSSNTTEWPEGPKTLPIIGNLHQLGGGV
PLQVALANLAKVYGGAFTIWIGSWVPMIIISDIDNAREVLVNKSADYSARDVPDILKIIT
ANGKNIADCDSGPFWHNLKKGLQSCINPSNVTSLSRLQEKDMQNLIKSMQERASQQNGIL
KPLDHAKEASIRLLSRVIFGQDFSNEDLVIGVKDALYEMVRISGLASLADAFKIAKYLPS
QRKNIRDMYATRDRVYNLIQPHIVSNLPANSFLHFLTSQDYSDEIIYSMVLEIFGLGVDS
TAATAVWALSFLVGEQEIQEKLYREINTLTGGQRPVKVVDLKELPYLQAVMKETLRMKPI
APLAVPHVAAKDTTFKGRRIVKGTKVMVNLYAIHHD/
PNVFPAPYKFMPERFLKDVNSDGRF
GDINTMESSLIPFGAGMRICGGVELAKQMVAFALASMVNEFKWDCVSEGKLPDLSEAISF
ILYMKNPLEAKITPRTKPFDSR
>Pbr_SalSyn_c2915_fh_106 Pbr_flye_v1-2_c2915_fh_106
MAPINIEENDFWMIACTVIIVFALMKFMVSFYQSANTTEWPEGPKTLPIIGNLHQLGGGV
PLQVALANLAKVYGGAFTIWIGSWVPMIVISDIDNAREVLVNKSADYSARDVPDILKIIT
ANGKNIADCDSGPFWHHLKKGLQSCINPSNVMSLSRLQEKDMQNLIKSMQERASQQNGIL
KPLDHAKEASIRLLSRVIFGQDFSNEDLVIGVKDALDEMVRISGLASLADAFKIAKYLPS
QKKNIRDMYATRDRVYNLIQPHIVSNLPANSFLHFLTSQDYSDEIIYSMVLEIFGLGVDS
TAATAVWALSFLVGEQEIQEKLYREINNLTGGQRPVKVVDLKELPYLQAVMKETLRMKPI
APLAVPHVAAKDTTFKGRRIVKGTKVMVNLYAIHHDPNVFPAPYKFMPERFLKDVNSDGR
YGDINTMESSLIPFGAGMRICGGVELAKQMVGFALASMVNEFKWDCVSEGNLPDLSEAIS
FILYMKNPLEAKVTPRTKPFDSR

SALAT
>Pso_SalAT_PS1126610.1
MATMYSAAVEVISKETIKPTTPTPSQLKNFNLSLLDQCFPLYYYVPIILFYPATAANSTG
SSNHHDDLDLLKSSLSKTLVHFYPMAGRMIDNILVDCHDQGINFYKVKIRGKMCEFMSQP
DVPLSQLLPSEVVSASVPKEALVIVQVNMFDCGGTAICSSVSHKIADAATMSTFIRSWAS
TTKTSRSGGSTAAVTDQKLIPSFDSASLFPPSERLTSPSGMSEIPFSSTPEDTEDDKTVS
KRFVFDFAKITSVREKLQVLMHDNYKSRRPTRVEVVTSLIWKSVMKSTPAGFLPVVHHAV
NLRKKMDPPLQDVSFGNLSVTVSAFLPATTTTTTNAVNKTINSTSSESQVVLHELHDFIA
QMRSEIDKVKGDKGSLEKVIQNFASGHDASIKKINDVEVINFWISSWCRMGLYEIDFGWG
KPIWVTVDPNIKPNKNCFFMNDTKCGEGIEVWASFLEDDMAKFELHLSEILELI
>Pso_SalAT_PSUN63110.1
MATMYSAAVEVISKETIKPTTPTPSQLKNFNLSLLDQCFPLYYYVPIILFYPASVANSTG
SSNHHDDLDLLKSSLSKTLVHFYPMAGRMIDNILVDCHDHGINFYKVKIRGKMCDFMSQP
DVPLSQLLPSEVVSASVPKEALVVVQVNMFDCGGTAICSSVSHKIADAATMGTFIRSWAS
TTKTSRSGGATAAVITDQKLIPSFDSASLFPPSERLASPSGMSEIPFSSIPEDTEDDKTV
SKRFVFDFAKITSVREKLQVLMHDNYKSRRPTRVEVVTSLIWKSVMKSTPAGFLPVVDHA
VNLRKKMHPPLQDVSFGNLSVTVSAFLPATTTTTTNAVNKTINSEFQVVLHELHDFIAQL
RSEIDKVKGDKGSLEKVIQNFVSGHDASIKKINDVEVINFWISSWCRMGLYEIDFGWGKP
IWVTVDPNIKPNKNCFFMNDTKCGEGIEVWASFLEDDMAKFELHLSEILELI
>Pse_SalAT_Pse15G00660.0
MATMYSAAVEVISKETIKPTTPTPSQLKNFNLSLLDQCFPLYYYVPIILFYPATVANSTG
SSNHHDDLDLLKSSLSKTLVHFYPMAGRMIDNILVDCHDQGINFYKVKIRGKMCDFMSQP
DVPLSQLLPSEIVSASVPKEALVIVQVNMFDCGGTAICSSVSHKIADAATMSTFIRSWAS
TTKTSRSGGATAAVTDQKLIPSFDSASLFPPSERLTSPSGMSEIPFSSTPEDTEDDKTVS
KRFVFDFAKITSVREKLQVLMHDNYKSRRPTRVEVVTSLIWKSVMKSTPAGFLPVVDHAV
NLRKKMDPPLQDVSFGNLSVTVSAFLPATTTTTTNAVNKTINSTSSESQVVLHELHDFIA
QMRSEIDKVKGDKGSLEKVIQNFASGHDASIKKINDVEVINFWISSWCRMGLYEIDFGWG
KPIWVTVDPNIKPNKNCFFMNDTKCGEGIEVWASFLEDDMAKFELHLSEILELI
>Pse_SalAT_Pse08G45690.0_Pse08G45700.0 frame-shift + nonsense mutation
MATMYSPAVEVISKETIKPTTPTPSQLKNFNLSLLVQCFPLYYYVPIILFYPASVANSTG
SSNHHDDLDFLKTSLSKTLVHFYPMAGRMIDNILVDCHDHGINFYKVKIRGKMCDFMWQP
DVPLSQLLPSEVVSASVPKEAL/
VIVQVNMFDCGGTAICSSVSHKIADAATMGTFIRSWAST
TKTSRSGGATAAVITDQKLIPSFDSASLFPPSERLASPSGMS*
IPFSSIPEDTEDDKTVS
KRYVFDFAKITSVREKLQVLMHDNYKSRRPTRVEVVTSLIWKSVMKSTPAGFLPVVDHAV
NLRKKMHPPLQDVSFGNLSVTVSAFLPATTTTTTNAVNKTINSESQVVLHELHDFIAQLR
SEIDKVKGDIGSLEKVIQNFVSGHDASIKKINDVEVINFWISSWCRMELYEIDFGWGKPI
WVTVDPNIKPNKNCFFMNDTKCGEGIEVCASFLEDDMAKFELHLSEILELI
>Pbr_SalAT_c2915_fh_151 Pbr_flye_v1-2_c2915_fh_151
MYSAAVEVISKETIKPTTPTPSQLKNFNLSLLDQCFPLYYYVPIILFYPDTVANSTGSSS
HHDDLDLLKSSLSKTLVHFYPMAGRMIDNILVDCHDQGIDFYKVKIRGKMCDFMSQPDVP
LSQLLPSEVVSANVPKEALVIVQVNMFDCGGTAICSSISHKISDVATMGTFIRSWASTTK
TSRSGGATAAVITDQKLIPSFDSASLFPPSERLASPSGMAEIPFSSIPEDTEDDKTVSKR
FVFDFAKITSVSEKLQVLMHDNYKSRRPTRVEVVTSLIWKSVMKSTPAGFLPVVDHAVNL
RKKMDPPLQDASFGNLSVTVSAFLPATTTTTTNAVNKTINSTSSESQVVLHELHDFIAQL
RSEIDKVKGDKGSLEKVIQNFVSGYDASIKKINDVEDKVINFWISSWCRMGLYEIDFGWG
KPIWVTIDPNIKPNKNCLFMNDTKCGQGIEVWASFLEDDMAKFELHLSEILELI

SALR
>Pso_SalR_PS1126620.1
MAKTCPNTVVTKRRCAVVTGGNKGIGFEICKQLSSNGIMVVLTCRDVTKGHEAVEKLKNS
NHENVVFHQLDVTDPIANMSSLADFIKTHFGKLDILVNNAGVAGFSVDADRFKAMISDIG
EDSEELVKIYEKPEAQELMSETYELAEECLEINYNGVKSVTEVLIPLLQLSDSPRIVNVS
SSTGSLKYVSNETALEILGDGDALTEERIDMVVNMLLKDFKENLIETNGWPSFGAAYTTS
KACLNAYTRVLAKKIPKFQVNCVCPGLVKTEMNYGIGNYTAEEGAEHVVRIALFPDDGPS
GFFYDCSELSAF
>Pso_SalR_PSUN63100.1
MPETCPNTVTKRRCAVVTGGNKGIGFEICKQLSSNGIMVVLTCRDVTKGLEAVEKLKNSN
HENVVFHQLDVTDPVTTMSSLADFIKTHFGKLDILVNNAGVAGFSVDADRFKAMISDIGE
DSEELVKIYEKPEAQELMTETYELAEECLTINYYGVKSVTEVLIPLLQLSDSPRIVNVSS
STGSLKYVSNEKALEILGDADALTEERIDMVVNMLLKDFKENLIETNRWPSFGAAYTTSK
ACLNAYTRVFAKKTPKFQVNCVCPGLVKTEMNYGIGNYTADEGAKHVVRIALFPDDGPSG
FFYDCSELSAF
>Pse_SalR_Pse15G00670.0
MAKTCPNTVVTKRRCAVVTGGNKGIGFEICKQLSSNGIMVVLTCRDVTKGHEAVEKLKNS
NHENVVFHQLDVTDPIATMSSLADFIKTHFGKLDILVNNAGVAGFSVDADRFKAMISDIG
EDSEELVKIYEKPEAQELMSETYELAEECLKINYNGVKSVTEVLIPLLQLSDSPRIVNVS
SSTGSLKYVSNETALEILGDGDALTEERIDMVVNMLLKDFKENLIETNGWPSFGAAYTTS
KACLNAYTRVLANKIPKFQVNCVCPGLVKTEMNYGIGNYTAEEGAEHVVRIALFPDDGPS
GFFYDCSELSAF
>Pse_SalR_Pse08G45680.0
MPETCPNTVTKRRCAVVTGGNKGIGFEICKQLSSNGIMVVLTCRDVTKGLEAVEKLKNSN
HENVVFHQLDVTDPVTTMSSLADFIKTHFGKLDILVNNAGVAGFSVDADRFKAMISDIGE
DSEELVKIYEKPEAQELMTETYELAEECLTINYYGVKSVTEVLIPLLQLSDSPRIVNVSS
STGSLKYVSNETALEILGDADALTEERIDMVVNMLLKDFKENLIETNRWPSFGAAYTTSK
ACLNAYTRVFAKKIPKFQVNCVCPGLVKTEMNYGIGNYTADEGAKHVVRIALFPDDGPSG
FFYDCSELSAF
>Pbr_SalR_c2915_fh_126 Pbr_flye_v1-2_c2915_fh_126
MAETCSNTVTKMRCAVVTGGNKGIGFEICKQLSSSGIMVVLTCRDVTRGLEAVENLKNSN
HENVVFHQLDVTDPITTMSSLADFIKARFGKLDILVNNAGVAGFSVDADRFKAMISDIGE
DSEEIVEIYEKPEAQELMTETYALAEECLKINYYGVKSVTEVLIPLLRLSDSPRIVNVSS
SRGSLKYVSNETALEILGDGDALTEERIDMVGNMLLKDFKENLIETNRWPSFGAAYTTSK
ACLNAYTRVLAKKIPKFQVNCVCPGSVKTEMCYGIGNYTADEGAKHVVRIALFPDDGPSG
FFYDCLEVSAF
>Pbr_SalR_c2915_fh_153 Pbr_flye_v1-2_c2915_fh_153
MAETCPNTVTKMRCAVVTGGNKGIGFEICKQLSSSGIMVVLTCRDVTRGLEAVEKLKNSN
HENVVFHQLDVTDPITTMSSLADFIKARFGKLDILVNNAGVAGFSVDADRFKAMISDIGE
DSEEVVKIYEKPEAQELMSETYELAEECLKINYYGVKSVTEVLLPLLQLSDSPRIVNVSS
STGSLKYVSNETALEILGDGDALTEERIDMVVNMLLKDFKENLIETNGWPSFGAAYTTSK
ACLNAYTRVLAKKIPKFQVNCVCPGLVKTEMNYGIGNYTADEGAKHVVRIALFPDDGPSG
FFYDCSELSAF

THS
>Pso_THS2_PS1126625.1
MAPLGVSGLVGKLSTELEVDCDAEKYYNMYKHGEDVKKAVPHLCVDVKIISGDPTSSGCI
KEWNVNIDGKTIRSVEETTHDDETKTLRHRVFEGDVMKDFKKFDTIMVVNPKPDGNGCVV
TRSIEYEKTNENSPTPFDYLQFGHQAIEDMNKYLRDSESN
>Pso_THS1_PSUN63090.1
MDSINSSIYFCAYFRELIIKLLMAPPGVSGLVGKLSTELEVNCDAEKYYNMYKHGEDVQK
AVPHLCVDVKVISGDPTRSGCIKEWNVNIDGKTIRSVEETTHNDETKTLRHRVFEGDMMK
DFKKFDTIMVVNPKPDGNGCVVTRSIEYEKTNENSPTPFDYLQFGHQAIEDMNKYLRDSE
>Pse_THS2_Pse15G00680.0
MAPLGVSGLVGKLSTELEVDCDAEKYYNMYKHGEDVKKAVPHLCVDVKIISGDPTSSGCI
KEWNVNIDGKTIRSVEETTHDDETKTLRHRVFEGDVMKDFKKFDTIMVVNPKPDGNGCVV
TRSIEYEKTNENSPTPFDYLQFGHQAIEDMNKYLRDSESN
>Pse_THS1_Pse08G45670.0
MDSINSSIYFCAYFRELIIKLLMAPPGVSGLVGKLSTELDVNCDAEKYYNMYKHGEDVQK
AVPHLCVDVKVISGDPTRSGCIKEWNVNIDGKTIRSVEETTHNDETKTLRHRVFEGDMMK
DFKKFDTIMVVNPKPDGNGCVVTRSIEYEKTNENSPTPFDYLQFGHQAIEDMNKYLRDSE
>Pbr_THS1_c2915_fh_156 Pbr_flye_v1-2_c2915_fh_156
MDFYSSIYFCAYFRELIIKLLMAPRGVSGLVGKLSTELDVNCDAEKYYNMYKNGEDVQKA
VPHLCMDVKVISGDATRSGCIKEWNVNIDGKTIRSVEETTHNDETKTLRHRVFEGDMMKD
YKKFDTIMEVNPKPDGNGCVVTRSIEYEKVNENSPTPFDYLQFGHQAMEDMNKYLRDSE
