# Supplementary material for: A functionally conserved STORR gene fusion in Papaver species that diverged 16.8 million years ago
Source: Nat Commun. 2022 Jun 7;13:3150. doi: 10.1038/s41467-022-30856-w (PMC9174169; doi:10.1038/s41467-022-30856-w)
Supplement: Supplementary file 11 — Source Data [file 41467_2022_30856_MOESM11_ESM.zip › Supplementary Data 1, Table 1.xlsx]

## Sheet: Source data
	Source data - Supplementary data 1, Table 1 - Metabolite analysis for promorphinan and morphinan compounds in 12 Papaver species
	Species	Seed.Batch.ID	Rep	Reticuline		Salutaridine		Salutaridinol		Salutaridinol-7-O-acetate		Thebaine		Oripavine		Codeine		Morphine
				M330.1715T136		M328.1561T126		M330.1720T91		M372.1789T134		M312.1598T163		M298.1433T114		M300.1592T131		M286.1434T95
				Latex data	Capsule data	Latex data	Capsule data	Latex data	Capsule data	Latex data	Capsule data	Latex data	Capsule data	Latex data	Capsule data	Latex data	Capsule data	Latex data	Capsule data
	P. setigarum	S_122815	1	88758.8	0	0	0	0	0	0	0	104159	0	0	0	1.95685e+06	774237	1.65223e+06	1.1497e+06
	P. setigarum	S_122815	1	90105.2	0	0	0	0	0	0	0	105223	0	0	0	2.01049e+06	702912	1.63183e+06	1.07949e+06
	P. setigarum	S_122815	1	91437.5	0	0	0	0	0	0	0	115869	0	0	0	2.05048e+06	943704	1.74718e+06	1.36855e+06
	P. setigarum	S_122815	2	31729.1	0	0	0	0	0	0	0	44867.8	0	0	0	755966	1.02352e+06	525048	1.71573e+06
	P. setigarum	S_122815	2	29936.9	0	0	0	0	0	0	0	51890.9	0	0	0	797630	1.05311e+06	515620	1.57368e+06
	P. setigarum	S_122815	2	32649.6	0	0	0	0	0	0	0	53808.4	0	0	0	814169	1.2628e+06	526859	1.87118e+06
	P. setigarum	S_122815	3	35578.8	0	0	0	0	0	0	0	40303.2	0	0	0	456395	930840	1.42072e+06	1.42635e+06
	P. setigarum	S_122815	3	39692.1	0	0	0	0	0	0	0	46607.6	0	0	0	489954	994333	1.4158e+06	1.56646e+06
	P. setigarum	S_122815	3	37926	0	0	0	0	0	0	0	41998.1	0	0	0	502519	1.31792e+06	1.48296e+06	2.1339e+06
	Average			53090.4	0	0	0	0	0	0	0	67191.8	0	0	0	1.09272e+06	1.00037e+06	1.21314e+06	1.54278e+06
	Stdev.			26329.5	0	0	0	0	0	0	0	29581.2	0	0	0	658362	188775	499027	316538
	Species	Seed.Batch.ID	Rep	Reticuline		Salutaridine		Salutaridinol		Salutaridinol-7-O-acetate		Thebaine		Oripavine		Codeine		Morphine
				M330.1715T136		M328.1561T126		M330.1720T91		M372.1789T134		M312.1598T163		M298.1433T114		M300.1592T131		M286.1434T95
				Latex data	Capsule data	Latex data	Capsule data	Latex data	Capsule data	Latex data	Capsule data	Latex data	Capsule data	Latex data	Capsule data	Latex data	Capsule data	Latex data	Capsule data
	P rhoeas	S-122533	1	*	0	*	0	*	0	*	0	*	0	*	0	*	0	*	0
	P rhoeas	S-122533	1	*	0	*	0	*	0	*	0	*	0	*	0	*	0	*	0
	P rhoeas	S-122533	2	*	0	*	0	*	0	*	0	*	0	*	0	*	0	*	0
	P rhoeas	S-122533	2	*	0	*	0	*	0	*	0	*	0	*	0	*	0	*	0
	P rhoeas	S-122533	3	*	0	*	0	*	0	*	0	*	0	*	0	*	0	*	0
	P rhoeas	S-122533	3	*	0	*	0	*	0	*	0	*	0	*	0	*	0	*	0
	Average			*	0	*	0	*	0	*	0	*	0	*	0	*	0	*	0
	Stdev			*	0	*	0	*	0	*	0	*	0	*	0	*	0	*	0
	Species	Seed.Batch.ID	Rep	Reticuline		Salutaridine		Salutaridinol		Salutaridinol-7-O-acetate		Thebaine		Oripavine		Codeine		Morphine
				M330.1715T136		M328.1561T126		M330.1720T91		M372.1789T134		M312.1598T163		M298.1433T114		M300.1592T131		M286.1434T95
				Latex data	Capsule data	Latex data	Capsule data	Latex data	Capsule data	Latex data	Capsule data	Latex data	Capsule data	Latex data	Capsule data	Latex data	Capsule data	Latex data	Capsule data
	P. dubium	S_122529	1	0	0	0	0	0	0	0	0	0	0	0	0	0	0	0	0
	P. dubium	S_122529	1	0	0	0	0	0	0	0	0	0	0	0	0	0	0	0	0
	P. dubium	S_122529	1	0	0	0	0	0	0	0	0	0	0	0	0	0	0	0	0
	P. dubium	S_122529	2	0	0	0	0	0	0	0	0	0	0	0	0	0	0	0	0
	P. dubium	S_122529	2	0	0	0	0	0	0	0	0	0	0	0	0	0	0	0	0
	P. dubium	S_122529	2	0	0	0	0	0	0	0	0	0	0	0	0	0	0	0	0
	P. dubium	S_122529	3	0	0	0	0	0	0	0	0	0	0	0	0	0	0	0	0
	P. dubium	S_122529	3	0	0	0	0	0	0	0	0	0	0	0	0	0	0	0	0
	P. dubium	S_122529	3	0	0	0	0	0	0	0	0	0	0	0	0	0	0	0	0
	Average			0	0	0	0	0	0	0	0	0	0	0	0	0	0	0	0
	Stdev.			0	0	0	0	0	0	0	0	0	0	0	0	0	0	0	0
	Species	Seed.Batch.ID	Rep	Reticuline		Salutaridine		Salutaridinol		Salutaridinol-7-O-acetate		Thebaine		Oripavine		Codeine		Morphine
				M330.1715T136		M328.1561T126		M330.1720T91		M372.1789T134		M312.1598T163		M298.1433T114		M300.1592T131		M286.1434T95
				Latex data	Capsule data	Latex data	Capsule data	Latex data	Capsule data	Latex data	Capsule data	Latex data	Capsule data	Latex data	Capsule data	Latex data	Capsule data	Latex data	Capsule data
	P. armeniacum	S_187710	1	54420.7	0	1.36904e+07	325001	0	0	0	0	0	0	0	0	0	0	0	0
	P. armeniacum	S_187710	1	56500.7	0	1.3905e+07	293904	0	0	0	0	0	0	0	0	0	0	0	0
	P. armeniacum	S_187710	1	45953.3	0	1.3252e+07	294854	0	0	0	0	0	0	0	0	0	0	0	0
	P. armeniacum	S_187710	2	191744	*	3.22193e+07	*	0	*	0	*	0	*	0	*	0	*	0	*
	P. armeniacum	S_187710	2	190302	*	3.62511e+07	*	0	*	0	*	0	*	0	*	0	*	0	*
	P. armeniacum	S_187710	2	212758	*	3.73941e+07	*	0	*	0	*	0	*	0	*	0	*	0	*
	P. armeniacum	S_187710	3	98985.2	*	2.76147e+07	*	0	*	0	*	0	*	0	*	0	*	0	*
	P. armeniacum	S_187710	3	94206.5	*	2.83314e+07	*	0	*	0	*	0	*	0	*	0	*	0	*
	P. armeniacum	S_187710	3	87644.4	*	2.89965e+07	*	0	*	0	*	0	*	0	*	0	*	0	*
	Average			114724		2.57394e+07	304586	0	0	0	0	0	0	0	0	0	0	0	0
	Stdev.			61835.6		9.1307e+06	14440.6	0	0	0	0	0	0	0	0	0	0	0	0
	Species	Seed.Batch.ID	Rep	Reticuline		Salutaridine		Salutaridinol		Salutaridinol-7-O-acetate		Thebaine		Oripavine		Codeine		Morphine
				M330.1715T136		M328.1561T126		M330.1720T91		M372.1789T134		M312.1598T163		M298.1433T114		M300.1592T131		M286.1434T95
				Latex data	Capsule data	Latex data	Capsule data	Latex data	Capsule data	Latex data	Capsule data	Latex data	Capsule data	Latex data	Capsule data	Latex data	Capsule data	Latex data	Capsule data
	P. trinifolium	S_122522	1	195668	0	4.29149e+06	117752	0	0	0	0	0	0	0	0	0	0	0	0
	P. trinifolium	S_122522	1	186270	0	4.40663e+06	104489	0	0	0	0	0	0	0	0	0	0	0	0
	P. trinifolium	S_122522	1	187431	0	4.76078e+06	121406	0	0	0	0	0	0	0	0	0	0	0	0
	P. trinifolium	S_122522	2	0	*	2.40602e+06	*	0	*	0	*	0	*	0	*	0	*	0	*
	P. trinifolium	S_122522	2	0	*	2.32185e+06	*	0	*	0	*	0	*	0	*	0	*	0	*
	P. trinifolium	S_122522	2	0	*	2.40782e+06	*	0	*	0	*	0	*	0	*	0	*	0	*
	P. trinifolium	S_122522	3	0	*	1.53226e+06	*	0	*	0	*	0	*	0	*	0	*	0	*
	P. trinifolium	S_122522	3	0	*	1.45962e+06	*	0	*	0	*	0	*	0	*	0	*	0	*
	P. trinifolium	S_122522	3	0	*	1.48396e+06	*	0	*	0	*	0	*	0	*	0	*	0	*
	Average			63263.3	0	2.7856e+06	114549	0	0	0	0	0	0	0	0	0	0	0	0
	Stdev.			89500.4	0	1.26148e+06	7268.14	0	0	0	0	0	0	0	0	0	0	0	0
	Species	Seed.Batch.ID	Rep	Reticuline		Salutaridine		Salutaridinol		Salutaridinol-7-O-acetate		Thebaine		Oripavine		Codeine		Morphine
				M330.1715T136		M328.1561T126		M330.1720T91		M372.1789T134		M312.1598T163		M298.1433T114		M300.1592T131		M286.1434T95
				Latex data	Capsule data	Latex data	Capsule data	Latex data	Capsule data	Latex data	Capsule data	Latex data	Capsule data	Latex data	Capsule data	Latex data	Capsule data	Latex data	Capsule data
	P. bracteatum	S_187714	1	36348.8	0	63404.6	0	0	0	0	0	1.59889e+08	6.61368e+07	0	0	0	0	0	0
	P. bracteatum	S_187714	1	21419	0	60531.7	0	0	0	0	0	1.53175e+08	6.94173e+07	0	0	0	0	0	0
	P. bracteatum	S_187714	1	39631.1	0	66222.6	0	0	0	0	0	1.65176e+08	5.86339e+07	0	0	0	0	0	0
	P. bracteatum	S_187714	2	38091.8	0	34974	0	0	0	0	0	1.01475e+08	3.37574e+07	0	0	0	0	0	0
	P. bracteatum	S_187714	2	36719.8	0	39361.4	0	0	0	0	0	1.00025e+08	5.1209e+07	0	0	0	0	0	0
	P. bracteatum	S_187714	2	39665.6	0	31204.1	0	0	0	0	0	1.08391e+08	4.31485e+07	0	0	0	0	0	0
	P. bracteatum	S_187714	3	0	*	0	*	0	*	0	*	5.87761e+07	*	0	*	0	*	0	*
	P. bracteatum	S_187714	3	0	*	0	*	0	*	0	*	4.99948e+07	*	0	*	0	*	0	*
	P. bracteatum	S_187714	3	0	*	0	*	0	*	0	*	5.35235e+07	*	0	*	0	*	0	*
	Average			23541.8	0	32855.4	0	0	0	0	0	1.05603e+08	5.37172e+07	0	0	0	0	0	0
	Stdev.			17433.6	0	26035.4	0	0	0	0	0	4.32206e+07	1.25253e+07	0	0	0	0	0	0
	Species	Seed.Batch.ID	Rep	Reticuline		Salutaridine		Salutaridinol		Salutaridinol-7-O-acetate		Thebaine		Oripavine		Codeine		Morphine
				M330.1715T136		M328.1561T126		M330.1720T91		M372.1789T134		M312.1598T163		M298.1433T114		M300.1592T131		M286.1434T95
				Latex data	Capsule data	Latex data	Capsule data	Latex data	Capsule data	Latex data	Capsule data	Latex data	Capsule data	Latex data	Capsule data	Latex data	Capsule data	Latex data	Capsule data
	P. orientale	S_187707	1	0	0	192914	0	0	0	0	0	1.72316e+07	4.88088e+06	1.81012e+07	4.83087e+06	0	0	0	0
	P. orientale	S_187707	1	0	0	199997	0	0	0	0	0	1.8313e+07	6.094e+06	1.77296e+07	6.27555e+06	0	0	0	0
	P. orientale	S_187707	1	0	0	210981	0	0	0	0	0	1.83195e+07	4.24356e+06	1.93394e+07	3.39202e+06	0	0	0	0
	P. orientale	S_187707	2	0	0	0	0	0	0	0	0	1.17626e+07	2.69486e+06	9.45727e+06	1.93141e+06	0	0	0	0
	P. orientale	S_187707	2	0	0	0	0	0	0	0	0	1.15514e+07	3.04175e+06	9.38514e+06	2.23591e+06	0	0	0	0
	P. orientale	S_187707	2	0	0	0	0	0	0	0	0	1.15442e+07	2.16467e+06	9.57358e+06	1.23767e+06	0	0	0	0
	P. orientale	S_187707	3	134087	0	1.47987e+06	0	0	0	0	0	1.01153e+07	4.72913e+06	0	2.87377e+06	0	0	0	0
	P. orientale	S_187707	3	133130	0	1.44107e+06	0	0	0	0	0	9.71198e+06	5.82507e+06	0	3.47095e+06	0	0	0	0
	P. orientale	S_187707	3	141264	0	1.54309e+06	0	0	0	0	0	1.03882e+07	3.75083e+06	0	1.95511e+06	0	0	0	0
	Average			45386.8	0	563102	0	0	0	0	0	1.32153e+07	4.15831e+06	9.28734e+06	3.1337e+06	0	0	0	0
	Stdev.			64220.8	0	659612	0	0	0	0	0	3.42729e+06	1.28708e+06	7.51947e+06	1.49945e+06	0	0	0	0
	Species	Seed.Batch.ID	Rep	Reticuline		Salutaridine		Salutaridinol		Salutaridinol-7-O-acetate		Thebaine		Oripavine		Codeine		Morphine
				M330.1715T136		M328.1561T126		M330.1720T91		M372.1789T134		M312.1598T163		M298.1433T114		M300.1592T131		M286.1434T95
				Latex data	Capsule data	Latex data	Capsule data	Latex data	Capsule data	Latex data	Capsule data	Latex data	Capsule data	Latex data	Capsule data	Latex data	Capsule data	Latex data	Capsule data
	P. atlanticum	S_122527	1	87803	*	0	*	0	*	0	*	0	*	0	*	0	*	0	*
	P. atlanticum	S_122527	1	85781	*	0	*	0	*	0	*	0	*	0	*	0	*	0	*
	P. atlanticum	S_122527	1	85103	*	0	*	0	*	0	*	0	*	0	*	0	*	0	*
	P. atlanticum	S_122527	2	109319	0	0	0	0	0	0	0	0	0	0	0	0	0	0	0
	P. atlanticum	S_122527	2	109441	0	0	0	0	0	0	0	0	0	0	0	0	0	0	0
	P. atlanticum	S_122527	2	110959	0	0	0	0	0	0	0	0	0	0	0	0	0	0	0
	P. atlanticum	S_122527	3	53844.7	0	0	0	0	0	0	0	0	0	0	0	0	0	0	0
	P. atlanticum	S_122527	3	52629.9	0	0	0	0	0	0	0	0	0	0	0	0	0	0	0
	P. atlanticum	S_122527	3	52947.4	0	0	0	0	0	0	0	0	0	0	0	0	0	0	0
	Average			83092	0	0	0	0	0	0	0	0	0	0	0	0	0	0	0
	Stdev.			23295.7	0	0	0	0	0	0	0	0	0	0	0	0	0	0	0
	Species	Seed.Batch.ID	Rep	Reticuline		Salutaridine		Salutaridinol		Salutaridinol-7-O-acetate		Thebaine		Oripavine		Codeine		Morphine
				M330.1715T136		M328.1561T126		M330.1720T91		M372.1789T134		M312.1598T163		M298.1433T114		M300.1592T131		M286.1434T95
				Latex data	Capsule data	Latex data	Capsule data	Latex data	Capsule data	Latex data	Capsule data	Latex data	Capsule data	Latex data	Capsule data	Latex data	Capsule data	Latex data	Capsule data
	P.californicum	S-190978	1	0	600953	0	0	0	0	0	0	0	0	0	0	0	0	0	0
	P.californicum	S-190979	1	0	888466	0	0	0	0	0	0	0	0	0	0	0	0	0	0
	P.californicum	S-190980	2	0	479386	0	0	0	0	0	0	0	0	0	0	0	0	0	0
	P.californicum	S-190981	2	0	630541	0	0	0	0	0	0	0	0	0	0	0	0	0	0
	P.californicum	S-190982	3	0	416658	0	0	0	0	0	0	0	0	0	0	0	0	0	0
	P.californicum	S-190983	3	0	484885	0	0	0	0	0	0	0	0	0	0	0	0	0	0
	Average			0	583481	0	0	0	0	0	0	0	0	0	0	0	0	0	0
	Stdev			0	154878	0	0	0	0	0	0	0	0	0	0	0	0	0	0
	Species	Seed.Batch.ID	Rep	Reticuline		Salutaridine		Salutaridinol		Salutaridinol-7-O-acetate		Thebaine		Oripavine		Codeine		Morphine
				M330.1715T136		M328.1561T126		M330.1720T91		M372.1789T134		M312.1598T163		M298.1433T114		M300.1592T131		M286.1434T95
				Latex data	Capsule data	Latex data	Capsule data	Latex data	Capsule data	Latex data	Capsule data	Latex data	Capsule data	Latex data	Capsule data	Latex data	Capsule data	Latex data	Capsule data
	P. nudicaule	S_187709	1	0	0	0	0	0	0	0	0	0	0	0	0	0	0	0	0
	P. nudicaule	S_187709	1	0	0	0	0	0	0	0	0	0	0	0	0	0	0	0	0
	P. nudicaule	S_187709	1	0	0	0	0	0	0	0	0	0	0	0	0	0	0	0	0
	P. nudicaule	S_187709	2	0	0	0	0	0	0	0	0	0	0	0	0	0	0	0	0
	P. nudicaule	S_187709	2	0	0	0	0	0	0	0	0	0	0	0	0	0	0	0	0
	P. nudicaule	S_187709	2	0	0	0	0	0	0	0	0	0	0	0	0	0	0	0	0
	P. nudicaule	S_187709	3	0	0	0	0	0	0	0	0	0	0	0	0	0	0	0	0
	P. nudicaule	S_187709	3	0	0	0	0	0	0	0	0	0	0	0	0	0	0	0	0
	P. nudicaule	S_187709	3	0	0	0	0	0	0	0	0	0	0	0	0	0	0	0	0
	Average			0	0	0	0	0	0	0	0	0	0	0	0	0	0	0	0
	Stdev.			0	0	0	0	0	0	0	0	0	0	0	0	0	0	0	0
	Species	Seed.Batch.ID	Rep	Reticuline		Salutaridine		Salutaridinol		Salutaridinol-7-O-acetate		Thebaine		Oripavine		Codeine		Morphine
				M330.1715T136		M328.1561T126		M330.1720T91		M372.1789T134		M312.1598T163		M298.1433T114		M300.1592T131		M286.1434T95
				Latex data	Capsule data	Latex data	Capsule data	Latex data	Capsule data	Latex data	Capsule data	Latex data	Capsule data	Latex data	Capsule data	Latex data	Capsule data	Latex data	Capsule data
	P. pavoninum	S_122622	1	0	0	0	0	0	0	0	0	0	0	0	0	0	0	0	0
	P. pavoninum	S_122622	1	0	0	0	0	0	0	0	0	0	0	0	0	0	0	0	0
	P. pavoninum	S_122622	1	0	0	0	0	0	0	0	0	0	0	0	0	0	0	0	0
	P. pavoninum	S_122622	2	0	0	0	0	0	0	0	0	0	0	0	0	0	0	0	0
	P. pavoninum	S_122622	2	0	0	0	0	0	0	0	0	0	0	0	0	0	0	0	0
	P. pavoninum	S_122622	2	0	0	0	0	0	0	0	0	0	0	0	0	0	0	0	0
	P. pavoninum	S_122622	3	0	0	0	0	0	0	0	0	0	0	0	0	0	0	0	0
	P. pavoninum	S_122622	3	0	0	0	0	0	0	0	0	0	0	0	0	0	0	0	0
	P. pavoninum	S_122622	3	0	0	0	0	0	0	0	0	0	0	0	0	0	0	0	0
	Average			0	0	0	0	0	0	0	0	0	0	0	0	0	0	0	0
	Stdev.			0	0	0	0	0	0	0	0	0	0	0	0	0	0	0	0
