# Supplementary material for: A functionally conserved STORR gene fusion in Papaver species that diverged 16.8 million years ago
Source: Nat Commun. 2022 Jun 7;13:3150. doi: 10.1038/s41467-022-30856-w (PMC9174169; doi:10.1038/s41467-022-30856-w)
Supplement: Supplementary file 11 — Source Data [file 41467_2022_30856_MOESM11_ESM.zip › Supplementary Figure 2 - Glaucine-CD-UV_RawData/Glaucine_Cayman_0p125_CD.txt]

TITLE	Glaucine
DATA TYPE	
ORIGIN	JASCO
OWNER	Biology
DATE	21/06/08
TIME	19:14:29
SPECTROMETER/DATA SYSTEM	
LOCALE	2057
RESOLUTION	
DELTAX	-0.5
XUNITS	NANOMETERS
YUNITS	CD [mdeg]
Y2UNITS	HT [V]
FIRSTX	  400.0000
LASTX	  190.0000
NPOINTS	     421
FIRSTY	     0.03880
MAXY	    78.80142
MINY	   -42.71853
XYDATA
400.0000	0.0388041	264.499
399.5000	-0.149052	264.262
399.0000	-0.011549	263.976
398.5000	0.0540518	263.784
398.0000	-0.100455	263.649
397.5000	0.0028072	263.481
397.0000	0.0208012	263.467
396.5000	-0.0216848	263.538
396.0000	-0.0416793	263.679
395.5000	0.0893611	263.867
395.0000	-0.0451945	263.971
394.5000	-0.035983	264.051
394.0000	-0.129999	264.044
393.5000	-0.0293309	264.069
393.0000	-0.16795	264.139
392.5000	-0.26111	264.08
392.0000	-0.160646	264.055
391.5000	-0.120691	264.068
391.0000	-0.102091	264.082
390.5000	-0.129046	264.127
390.0000	-0.152413	264.213
389.5000	0.0113899	264.342
389.0000	0.0984124	264.304
388.5000	-0.0027774	264.301
388.0000	0.00123754	264.249
387.5000	-0.121834	264.181
387.0000	-0.142868	264.173
386.5000	-0.146244	264.148
386.0000	-0.0826666	264.127
385.5000	0.00351077	263.961
385.0000	-0.0354507	263.848
384.5000	-0.150796	263.777
384.0000	-0.173611	263.664
383.5000	-0.0279545	263.488
383.0000	0.0204541	263.349
382.5000	-0.0613495	263.318
382.0000	-0.0436903	263.262
381.5000	-0.213156	263.192
381.0000	-0.0719466	263.115
380.5000	0.108645	263.09
380.0000	-0.0451427	263.028
379.5000	-0.0986419	262.971
379.0000	-0.148183	262.918
378.5000	-0.264758	262.879
378.0000	-0.0409066	262.834
377.5000	-0.144142	262.833
377.0000	-0.161556	262.825
376.5000	-0.0847147	262.773
376.0000	0.0350441	262.713
375.5000	-0.0472656	262.64
375.0000	-0.112986	262.528
374.5000	-0.00572479	262.536
374.0000	-0.0937307	262.564
373.5000	0.0421106	262.46
373.0000	0.042952	262.35
372.5000	-0.0204181	262.26
372.0000	-0.0229092	262.197
371.5000	-0.146263	262.082
371.0000	-0.176875	261.955
370.5000	-0.0517621	261.945
370.0000	-0.0309755	261.964
369.5000	-0.095568	261.992
369.0000	0.055605	261.978
368.5000	0.0172838	261.873
368.0000	-0.151359	261.811
367.5000	-0.11737	261.828
367.0000	-0.0650283	261.851
366.5000	-0.0489402	261.785
366.0000	-0.159264	261.793
365.5000	-0.033329	261.823
365.0000	-0.0213476	261.812
364.5000	0.0120809	261.767
364.0000	0.0646195	261.713
363.5000	-0.0971525	261.617
363.0000	-0.0899019	261.586
362.5000	-0.0412984	261.648
362.0000	0.0793219	261.642
361.5000	-0.0554392	261.56
361.0000	-0.285733	261.479
360.5000	-0.154115	261.48
360.0000	-0.0627623	261.544
359.5000	-0.00792983	261.539
359.0000	-0.109138	261.5
358.5000	-0.0682803	261.574
358.0000	-0.0305865	261.607
357.5000	0.0897311	261.499
357.0000	-0.0531949	261.428
356.5000	-0.149154	261.418
356.0000	-0.107033	261.378
355.5000	-0.199733	261.343
355.0000	-0.225987	261.32
354.5000	-0.128445	261.314
354.0000	0.0204304	261.307
353.5000	0.0333236	261.27
353.0000	-0.0967779	261.311
352.5000	-0.16404	261.259
352.0000	-0.125893	261.221
351.5000	0.00553897	261.225
351.0000	-0.00676489	261.24
350.5000	-0.0996913	261.309
350.0000	-0.14413	261.302
349.5000	-0.0321076	261.316
349.0000	0.000589162	261.351
348.5000	-0.132786	261.287
348.0000	-0.267258	261.286
347.5000	-0.166163	261.265
347.0000	-0.191478	261.252
346.5000	-0.250926	261.281
346.0000	-0.189571	261.241
345.5000	-0.221642	261.233
345.0000	-0.228489	261.281
344.5000	-0.119231	261.189
344.0000	-0.133815	261.096
343.5000	-0.105877	261.078
343.0000	-0.271031	261.087
342.5000	-0.297006	261.044
342.0000	-0.221095	261.021
341.5000	-0.0334241	261.021
341.0000	0.0828485	261.075
340.5000	0.0999392	261.023
340.0000	0.0781701	260.958
339.5000	-0.0289552	260.918
339.0000	-0.0879739	260.953
338.5000	-0.0860103	260.993
338.0000	-0.0827599	261.043
337.5000	-0.0448363	260.999
337.0000	-0.00617588	260.972
336.5000	-0.0406775	260.942
336.0000	-0.180892	261.028
335.5000	-0.257481	261.034
335.0000	-0.211085	261.034
334.5000	-0.211397	261.062
334.0000	-0.045626	261.063
333.5000	-0.201591	261.053
333.0000	-0.0611228	261.145
332.5000	-0.0534341	261.233
332.0000	-0.164077	261.279
331.5000	-0.267302	261.354
331.0000	-0.0962119	261.473
330.5000	-0.0518998	261.659
330.0000	-0.184435	261.833
329.5000	-0.219312	262.01
329.0000	-0.273608	262.241
328.5000	-0.17076	262.518
328.0000	-0.272098	262.738
327.5000	-0.505811	263.126
327.0000	-0.504185	263.638
326.5000	-0.39147	264.127
326.0000	-0.662411	264.693
325.5000	-0.988324	265.365
325.0000	-1.14234	266.117
324.5000	-1.02458	266.883
324.0000	-1.10348	267.685
323.5000	-1.21578	268.642
323.0000	-1.56993	269.759
322.5000	-1.8222	271.13
322.0000	-1.97054	272.749
321.5000	-2.13999	274.283
321.0000	-2.35587	275.773
320.5000	-2.5865	277.299
320.0000	-2.88009	278.843
319.5000	-3.21402	280.278
319.0000	-3.52275	281.75
318.5000	-3.50693	283.031
318.0000	-3.55813	284.241
317.5000	-3.9051	285.334
317.0000	-4.18364	286.337
316.5000	-4.56106	287.207
316.0000	-4.63027	287.952
315.5000	-4.60789	288.559
315.0000	-4.80628	289.148
314.5000	-5.0964	289.539
314.0000	-5.13796	289.852
313.5000	-4.97246	290.151
313.0000	-4.96696	290.39
312.5000	-5.16236	290.743
312.0000	-5.36054	291.147
311.5000	-5.24485	291.525
311.0000	-5.2877	291.822
310.5000	-5.36407	292.103
310.0000	-5.45811	292.448
309.5000	-5.36891	292.807
309.0000	-5.42512	293.16
308.5000	-5.6953	293.663
308.0000	-5.57877	294.074
307.5000	-5.75836	294.491
307.0000	-5.67082	294.968
306.5000	-5.65397	295.511
306.0000	-5.94405	296.023
305.5000	-6.06835	296.436
305.0000	-5.99573	296.852
304.5000	-6.17853	297.218
304.0000	-6.19255	297.46
303.5000	-6.36776	297.717
303.0000	-6.39398	297.876
302.5000	-6.21752	297.98
302.0000	-6.36772	297.969
301.5000	-6.23188	297.894
301.0000	-6.25274	297.698
300.5000	-6.22482	297.544
300.0000	-6.04824	297.284
299.5000	-5.85587	296.922
299.0000	-5.95048	296.458
298.5000	-5.9794	296
298.0000	-5.96386	295.493
297.5000	-5.84404	294.939
297.0000	-5.76165	294.336
296.5000	-5.37691	293.755
296.0000	-5.2154	293.196
295.5000	-5.07964	292.568
295.0000	-5.13466	292.01
294.5000	-5.11542	291.5
294.0000	-4.77037	290.994
293.5000	-4.72011	290.543
293.0000	-4.56119	290.089
292.5000	-4.44497	289.583
292.0000	-4.32713	288.953
291.5000	-4.17019	288.287
291.0000	-4.04116	288.194
290.5000	-4.15376	288.622
290.0000	-4.02213	288.75
289.5000	-4.04388	288.883
289.0000	-4.06088	289.031
288.5000	-3.91871	289.317
288.0000	-4.05378	289.732
287.5000	-4.21758	290.204
287.0000	-4.33062	290.854
286.5000	-4.52846	291.528
286.0000	-4.95798	292.341
285.5000	-5.26718	293.119
285.0000	-5.44888	293.967
284.5000	-5.7506	294.832
284.0000	-6.10339	295.715
283.5000	-6.40099	296.548
283.0000	-6.61088	297.274
282.5000	-6.79107	297.867
282.0000	-7.27385	298.286
281.5000	-7.13502	298.556
281.0000	-7.34652	298.598
280.5000	-7.67796	298.513
280.0000	-7.79594	298.347
279.5000	-7.758	298.01
279.0000	-7.79608	297.53
278.5000	-7.55963	297.057
278.0000	-7.4831	296.527
277.5000	-7.37612	295.885
277.0000	-7.29273	295.237
276.5000	-7.05913	294.574
276.0000	-6.76545	294.013
275.5000	-6.65545	293.551
275.0000	-6.44657	293.115
274.5000	-6.28358	292.635
274.0000	-6.20356	292.087
273.5000	-5.99721	291.73
273.0000	-5.8942	291.395
272.5000	-5.68998	291.028
272.0000	-5.5566	290.598
271.5000	-5.46285	290.175
271.0000	-5.24952	289.733
270.5000	-5.10821	289.183
270.0000	-4.91195	288.7
269.5000	-4.71249	288.138
269.0000	-4.52595	287.509
268.5000	-4.45942	286.83
268.0000	-4.27748	286.138
267.5000	-3.99222	285.367
267.0000	-3.76676	284.567
266.5000	-3.55957	283.777
266.0000	-3.27521	283.009
265.5000	-2.98441	282.309
265.0000	-2.90214	281.585
264.5000	-2.64069	280.84
264.0000	-2.336	280.218
263.5000	-2.13448	279.589
263.0000	-1.99033	279.005
262.5000	-1.75857	278.425
262.0000	-1.57548	277.839
261.5000	-1.15748	277.342
261.0000	-0.99414	276.888
260.5000	-0.70614	276.439
260.0000	-0.540616	276.039
259.5000	-0.2911	275.61
259.0000	0.251914	275.201
258.5000	0.463585	274.781
258.0000	0.763055	274.423
257.5000	0.980534	274.117
257.0000	1.52092	273.756
256.5000	2.15591	273.534
256.0000	2.68697	273.381
255.5000	3.71846	273.167
255.0000	4.58006	273.073
254.5000	5.71541	273.071
254.0000	7.32826	273.118
253.5000	9.24853	273.387
253.0000	11.0519	273.716
252.5000	13.4809	274.2
252.0000	16.171	274.716
251.5000	18.9086	275.335
251.0000	22.1001	276.117
250.5000	25.7113	276.951
250.0000	29.7631	277.953
249.5000	33.9407	279.064
249.0000	38.1893	280.187
248.5000	42.724	281.44
248.0000	47.2769	282.796
247.5000	51.7686	284.303
247.0000	56.0221	285.836
246.5000	60.4943	287.49
246.0000	64.3393	289.265
245.5000	67.9732	291.163
245.0000	71.2849	293.148
244.5000	73.8642	295.262
244.0000	75.9128	297.364
243.5000	77.2993	299.537
243.0000	78.3587	301.849
242.5000	78.8014	304.21
242.0000	78.5919	306.88
241.5000	77.9937	309.64
241.0000	76.8585	312.209
240.5000	75.5135	314.95
240.0000	74.0717	317.358
239.5000	72.4508	319.815
239.0000	70.1974	322.169
238.5000	67.8864	324.521
238.0000	65.838	326.592
237.5000	63.2488	328.615
237.0000	60.8439	330.417
236.5000	58.5348	332.191
236.0000	56.1675	333.887
235.5000	53.1862	335.511
235.0000	50.1628	337.116
234.5000	47.1817	338.724
234.0000	43.8837	340.537
233.5000	40.4369	342.382
233.0000	36.415	344.336
232.5000	32.1351	346.499
232.0000	27.93	348.765
231.5000	24.8609	350.413
231.0000	22.0637	351.946
230.5000	18.542	353.629
230.0000	14.2174	355.516
229.5000	10.2592	357.653
229.0000	6.51861	360.264
228.5000	2.63628	362.833
228.0000	-1.08105	365.215
227.5000	-4.42303	367.369
227.0000	-8.37527	369.622
226.5000	-11.6869	372.005
226.0000	-15.4324	374.435
225.5000	-18.3536	376.708
225.0000	-21.1463	379.109
224.5000	-24.2652	381.668
224.0000	-27.3429	384.286
223.5000	-29.7795	386.632
223.0000	-31.9748	389.066
222.5000	-34.0988	391.447
222.0000	-36.0434	393.82
221.5000	-37.9576	395.924
221.0000	-39.3172	397.763
220.5000	-39.829	399.229
220.0000	-40.5993	400.46
219.5000	-40.9933	401.542
219.0000	-41.4139	402.348
218.5000	-42.2093	402.809
218.0000	-42.5605	402.971
217.5000	-42.7185	402.931
217.0000	-42.178	402.754
216.5000	-41.9633	402.337
216.0000	-41.8161	401.644
215.5000	-41.2997	400.789
215.0000	-40.7586	399.898
214.5000	-40.2005	398.711
214.0000	-39.4625	397.301
213.5000	-38.7235	395.534
213.0000	-38.0373	393.794
212.5000	-36.4859	391.894
212.0000	-35.336	389.993
211.5000	-35.0311	387.85
211.0000	-33.8492	385.652
210.5000	-32.5746	383.423
210.0000	-31.1945	381.169
209.5000	-30.3063	379.139
209.0000	-29.8135	377.253
208.5000	-28.4573	375.524
208.0000	-27.7057	373.569
207.5000	-27.2273	371.987
207.0000	-26.4864	370.519
206.5000	-25.2751	369.119
206.0000	-24.6625	367.77
205.5000	-24.2465	366.581
205.0000	-23.6329	365.67
204.5000	-22.7718	365.117
204.0000	-22.5699	364.572
203.5000	-22.5249	364.412
203.0000	-21.9119	364.522
202.5000	-21.533	365.066
202.0000	-20.9702	365.981
201.5000	-20.823	367.194
201.0000	-20.1953	368.701
200.5000	-19.8324	370.462
200.0000	-19.6599	372.94
199.5000	-19.3222	375.87
199.0000	-18.711	379.293
198.5000	-18.3499	383.468
198.0000	-17.9757	387.894
197.5000	-17.4765	394.032
197.0000	-18.4128	401.226
196.5000	-17.8635	409.877
196.0000	-17.6907	420.229
195.5000	-17.9697	431.98
195.0000	-17.6527	445.612
194.5000	-17.7126	464.241
194.0000	-18.2319	488.257
193.5000	-17.6136	515.467
193.0000	-17.3922	548.34
192.5000	-18.7155	590.05
192.0000	-16.0907	640.565
191.5000	-9.85183	697.427
191.0000	-5.56922	767.63
190.5000	0.123051	830.426
190.0000	-0.0678488	879.225

##### Extended Information
[Comments]
Sample name	Glaucine
Comment	Glaucine 0.25 mg/mL /02 ethanol
User	Andrew
Division	Biology
Company	University of York

[Detailed Information]
Creation date	08/06/2021 19:14

Data array type	Linear data array * 2
Horizontal axis	Wavelength [nm]
Vertical axis(1)	CD [mdeg]
Vertical axis(2)	HT [V]
Start	400 nm
End	190 nm
Data interval	0.5 nm
Data points	421     

[Measurement Information]
Instrument name	J-1500
Model name	J-1500
Serial No.	B049561638

Detector	PM-539
Detector S/N	B049561638
  Lock-in amp.	X mode
  HT volt	Auto

Accessory	PTC-517
Accessory S/N	B025561646
  Temperature	20.06 C
  Control sensor	Holder
  Monitor sensor	Holder
  Start Mode	Start immediately

Measurement date	08/06/2021 18:17

CD Overload detect	414
Photometric mode	CD, HT
Measure range	400 - 190 nm
Data pitch	0.5 nm
CD scale	200 mdeg/0.1 dOD
FL scale	200 mdeg/0.1 dOD
D.I.T.	1 sec
Bandwidth	1.00 nm
Start mode	Immediately
Scanning mode	Continuous
Scanning speed	50 nm/min
Baseline correction	None
Shutter control	Auto
Accumulations	5
N2 Flowmeter	Automatic (PC control), ASYNC mode

Concentration	0.0125 (w/v)%
Solvent	EtOH
