# Supplementary material for: A functionally conserved STORR gene fusion in Papaver species that diverged 16.8 million years ago
Source: Nat Commun. 2022 Jun 7;13:3150. doi: 10.1038/s41467-022-30856-w (PMC9174169; doi:10.1038/s41467-022-30856-w)
Supplement: Supplementary file 11 — Source Data [file 41467_2022_30856_MOESM11_ESM.zip › Supplementary Figure 2 - Glaucine-CD-UV_RawData/Glaucine_Cayman_0p125_UV.txt]

TITLE
DATA TYPE
ORIGIN	JASCO
OWNER
DATE	21/06/08
TIME	17:48:47
SPECTROMETER/DATA SYSTEM	JASCO Corp., V-560, Rev. 1.00
RESOLUTION
DELTAX	-0.5
XUNITS	NANOMETERS
YUNITS	ABSORBANCE
FIRSTX	400.0000
LASTX	210.0000
NPOINTS	381
FIRSTY	0.00443
MAXY	1.22937
MINY	0.00426
XYDATA
400.0000	0.00443
399.5000	0.00437
399.0000	0.00466
398.5000	0.00426
398.0000	0.00466
397.5000	0.00452
397.0000	0.00472
396.5000	0.00437
396.0000	0.00476
395.5000	0.00459
395.0000	0.00481
394.5000	0.00468
394.0000	0.00447
393.5000	0.00492
393.0000	0.00501
392.5000	0.00502
392.0000	0.00508
391.5000	0.00497
391.0000	0.0051
390.5000	0.00509
390.0000	0.00482
389.5000	0.00493
389.0000	0.00509
388.5000	0.00525
388.0000	0.00498
387.5000	0.00522
387.0000	0.00511
386.5000	0.00528
386.0000	0.00512
385.5000	0.00528
385.0000	0.00549
384.5000	0.00549
384.0000	0.00533
383.5000	0.00524
383.0000	0.00539
382.5000	0.00565
382.0000	0.00536
381.5000	0.00549
381.0000	0.0055
380.5000	0.00532
380.0000	0.00528
379.5000	0.00547
379.0000	0.00535
378.5000	0.0056
378.0000	0.00559
377.5000	0.00532
377.0000	0.00576
376.5000	0.00572
376.0000	0.0055
375.5000	0.00554
375.0000	0.00576
374.5000	0.00578
374.0000	0.00556
373.5000	0.00547
373.0000	0.00599
372.5000	0.00597
372.0000	0.00574
371.5000	0.0058
371.0000	0.00586
370.5000	0.00568
370.0000	0.00624
369.5000	0.00603
369.0000	0.00603
368.5000	0.00598
368.0000	0.00619
367.5000	0.00635
367.0000	0.00613
366.5000	0.0063
366.0000	0.00633
365.5000	0.00643
365.0000	0.00651
364.5000	0.00657
364.0000	0.00636
363.5000	0.00665
363.0000	0.00653
362.5000	0.00673
362.0000	0.00676
361.5000	0.00699
361.0000	0.00666
360.5000	0.00666
360.0000	0.0068
359.5000	0.00747
359.0000	0.00672
358.5000	0.00732
358.0000	0.0071
357.5000	0.00692
357.0000	0.00705
356.5000	0.00745
356.0000	0.00743
355.5000	0.00703
355.0000	0.00752
354.5000	0.00774
354.0000	0.00735
353.5000	0.00784
353.0000	0.00759
352.5000	0.0074
352.0000	0.00766
351.5000	0.00747
351.0000	0.00806
350.5000	0.00798
350.0000	0.00848
349.5000	0.00834
349.0000	0.00837
348.5000	0.00819
348.0000	0.00849
347.5000	0.00849
347.0000	0.00839
346.5000	0.00873
346.0000	0.0084
345.5000	0.00909
345.0000	0.00879
344.5000	0.0093
344.0000	0.00885
343.5000	0.00963
343.0000	0.00944
342.5000	0.00931
342.0000	0.00911
341.5000	0.00963
341.0000	0.00938
340.5000	0.00987
340.0000	0.01013
339.5000	0.01011
339.0000	0.00996
338.5000	0.01029
338.0000	0.01
337.5000	0.01078
337.0000	0.01079
336.5000	0.01113
336.0000	0.0109
335.5000	0.01143
335.0000	0.01228
334.5000	0.0122
334.0000	0.01294
333.5000	0.01284
333.0000	0.01407
332.5000	0.01484
332.0000	0.01594
331.5000	0.01664
331.0000	0.01871
330.5000	0.01988
330.0000	0.02252
329.5000	0.0246
329.0000	0.02744
328.5000	0.03082
328.0000	0.03488
327.5000	0.03967
327.0000	0.04488
326.5000	0.05181
326.0000	0.05885
325.5000	0.06731
325.0000	0.07661
324.5000	0.08817
324.0000	0.09938
323.5000	0.11318
323.0000	0.12739
322.5000	0.14283
322.0000	0.15881
321.5000	0.17603
321.0000	0.19406
320.5000	0.21133
320.0000	0.22873
319.5000	0.24706
319.0000	0.26381
318.5000	0.27977
318.0000	0.29449
317.5000	0.30808
317.0000	0.31982
316.5000	0.33126
316.0000	0.34073
315.5000	0.34878
315.0000	0.35553
314.5000	0.36179
314.0000	0.36695
313.5000	0.3708
313.0000	0.37472
312.5000	0.37768
312.0000	0.38134
311.5000	0.38396
311.0000	0.38788
310.5000	0.39122
310.0000	0.39517
309.5000	0.39909
309.0000	0.40422
308.5000	0.40879
308.0000	0.41398
307.5000	0.41945
307.0000	0.42523
306.5000	0.43112
306.0000	0.43621
305.5000	0.44178
305.0000	0.44574
304.5000	0.44999
304.0000	0.45332
303.5000	0.45575
303.0000	0.45889
302.5000	0.45977
302.0000	0.46067
301.5000	0.45938
301.0000	0.4591
300.5000	0.45725
300.0000	0.45392
299.5000	0.45062
299.0000	0.44633
298.5000	0.44182
298.0000	0.4366
297.5000	0.43058
297.0000	0.42451
296.5000	0.41888
296.0000	0.41274
295.5000	0.40683
295.0000	0.40135
294.5000	0.39588
294.0000	0.39089
293.5000	0.38601
293.0000	0.3808
292.5000	0.37727
292.0000	0.37416
291.5000	0.37158
291.0000	0.36952
290.5000	0.36851
290.0000	0.3685
289.5000	0.36943
289.0000	0.37135
288.5000	0.37507
288.0000	0.3793
287.5000	0.38477
287.0000	0.39218
286.5000	0.39993
286.0000	0.40833
285.5000	0.41755
285.0000	0.42774
284.5000	0.43829
284.0000	0.44729
283.5000	0.45685
283.0000	0.46493
282.5000	0.47192
282.0000	0.47792
281.5000	0.48176
281.0000	0.4844
280.5000	0.48498
280.0000	0.48355
279.5000	0.48078
279.0000	0.47648
278.5000	0.47163
278.0000	0.46632
277.5000	0.46022
277.0000	0.45342
276.5000	0.44735
276.0000	0.44116
275.5000	0.43599
275.0000	0.43034
274.5000	0.42526
274.0000	0.42088
273.5000	0.41727
273.0000	0.41275
272.5000	0.40899
272.0000	0.40417
271.5000	0.40034
271.0000	0.39448
270.5000	0.38919
270.0000	0.3825
269.5000	0.37593
269.0000	0.36857
268.5000	0.35965
268.0000	0.35102
267.5000	0.34202
267.0000	0.33229
266.5000	0.32264
266.0000	0.3135
265.5000	0.30378
265.0000	0.2944
264.5000	0.28519
264.0000	0.27669
263.5000	0.26779
263.0000	0.25992
262.5000	0.25161
262.0000	0.24446
261.5000	0.23684
261.0000	0.22977
260.5000	0.22272
260.0000	0.21551
259.5000	0.20958
259.0000	0.20268
258.5000	0.19633
258.0000	0.19056
257.5000	0.18484
257.0000	0.1794
256.5000	0.17451
256.0000	0.17038
255.5000	0.16677
255.0000	0.16425
254.5000	0.16228
254.0000	0.16187
253.5000	0.16237
253.0000	0.1641
252.5000	0.16749
252.0000	0.17133
251.5000	0.17726
251.0000	0.18448
250.5000	0.19284
250.0000	0.20274
249.5000	0.21372
249.0000	0.22503
248.5000	0.23816
248.0000	0.25236
247.5000	0.26754
247.0000	0.28397
246.5000	0.30126
246.0000	0.31933
245.5000	0.33812
245.0000	0.35866
244.5000	0.37969
244.0000	0.40246
243.5000	0.42604
243.0000	0.4495
242.5000	0.4751
242.0000	0.50034
241.5000	0.52545
241.0000	0.55108
240.5000	0.57562
240.0000	0.59993
239.5000	0.6231
239.0000	0.64521
238.5000	0.66579
238.0000	0.68531
237.5000	0.70324
237.0000	0.7203
236.5000	0.73483
236.0000	0.75059
235.5000	0.76425
235.0000	0.77791
234.5000	0.79107
234.0000	0.8041
233.5000	0.81711
233.0000	0.83117
232.5000	0.84421
232.0000	0.85834
231.5000	0.87312
231.0000	0.88725
230.5000	0.90396
230.0000	0.91959
229.5000	0.93539
229.0000	0.95126
228.5000	0.96633
228.0000	0.98352
227.5000	1.00043
227.0000	1.01627
226.5000	1.03235
226.0000	1.04866
225.5000	1.06403
225.0000	1.08107
224.5000	1.09846
224.0000	1.11405
223.5000	1.13127
223.0000	1.1489
222.5000	1.16418
222.0000	1.17758
221.5000	1.19354
221.0000	1.20425
220.5000	1.21453
220.0000	1.22217
219.5000	1.22702
219.0000	1.22937
218.5000	1.22932
218.0000	1.22735
217.5000	1.22424
217.0000	1.21804
216.5000	1.21335
216.0000	1.20329
215.5000	1.19333
215.0000	1.18198
214.5000	1.16579
214.0000	1.14977
213.5000	1.13448
213.0000	1.11724
212.5000	1.09838
212.0000	1.07704
211.5000	1.05586
211.0000	1.03472
210.5000	1.0127
210.0000	0.99281
