# Supplementary material for: A functionally conserved STORR gene fusion in Papaver species that diverged 16.8 million years ago
Source: Nat Commun. 2022 Jun 7;13:3150. doi: 10.1038/s41467-022-30856-w (PMC9174169; doi:10.1038/s41467-022-30856-w)
Supplement: Supplementary file 11 — Source Data [file 41467_2022_30856_MOESM11_ESM.zip › Supplementary Figure 2 - Glaucine-CD-UV_RawData/Glaucine_Gflav_0p125C_CD.txt]

TITLE	Glaucine_G-flavum
DATA TYPE	
ORIGIN	JASCO
OWNER	Biology
DATE	21/07/09
TIME	20:24:47
SPECTROMETER/DATA SYSTEM	
LOCALE	2057
RESOLUTION	
DELTAX	-0.5
XUNITS	NANOMETERS
YUNITS	CD [mdeg]
Y2UNITS	HT [V]
FIRSTX	  400.0000
LASTX	  190.0000
NPOINTS	     421
FIRSTY	     0.05827
MAXY	    75.19753
MINY	   -40.44691
XYDATA
400.0000	0.0582673	267.734
399.5000	0.0108483	267.413
399.0000	0.011584	267.115
398.5000	0.0899247	266.876
398.0000	0.0638552	266.706
397.5000	0.050736	266.614
397.0000	-0.0902079	266.578
396.5000	0.0344545	266.621
396.0000	0.149196	266.795
395.5000	0.0293409	266.986
395.0000	0.112652	267.103
394.5000	0.223677	267.052
394.0000	0.154578	267.07
393.5000	-0.000427723	267.132
393.0000	0.00948793	267.157
392.5000	-0.0110182	267.181
392.0000	-0.0553368	267.178
391.5000	0.0418202	267.122
391.0000	-0.122951	267.083
390.5000	-0.0920972	267.171
390.0000	0.0298865	267.266
389.5000	0.106257	267.319
389.0000	0.200844	267.339
388.5000	-0.0481921	267.316
388.0000	-0.15308	267.223
387.5000	-0.118077	267.223
387.0000	-0.109848	267.211
386.5000	-0.209447	267.113
386.0000	-0.238529	267.072
385.5000	0.0135475	266.966
385.0000	0.165712	266.767
384.5000	0.172247	266.687
384.0000	0.127317	266.599
383.5000	0.163667	266.397
383.0000	0.159737	266.227
382.5000	0.0764983	266.118
382.0000	0.00141698	266.079
381.5000	-0.1271	266.021
381.0000	-0.11139	265.896
380.5000	-0.182411	265.882
380.0000	-0.203372	265.792
379.5000	-0.0641961	265.652
379.0000	-0.0226232	265.586
378.5000	-0.00507998	265.564
378.0000	0.0692747	265.507
377.5000	0.0333822	265.502
377.0000	0.053719	265.485
376.5000	-0.113185	265.42
376.0000	-0.0524899	265.337
375.5000	-0.196547	265.262
375.0000	0.0268819	265.195
374.5000	0.0357444	265.188
374.0000	-0.0567259	265.146
373.5000	0.046684	265.036
373.0000	0.0727751	264.967
372.5000	-0.0644736	264.893
372.0000	0.0664355	264.777
371.5000	0.00373673	264.643
371.0000	0.0969096	264.596
370.5000	-0.0973269	264.566
370.0000	-0.0739496	264.561
369.5000	-0.0269616	264.54
369.0000	0.0019902	264.525
368.5000	0.0153067	264.403
368.0000	0.0364524	264.312
367.5000	0.0880935	264.287
367.0000	-0.0714894	264.261
366.5000	-0.126314	264.244
366.0000	-0.171594	264.226
365.5000	-0.176639	264.218
365.0000	-0.00758529	264.209
364.5000	-0.0596991	264.149
364.0000	-0.0723281	264.117
363.5000	0.125306	264.015
363.0000	0.167516	263.958
362.5000	-0.00546068	264.018
362.0000	0.0108041	264.015
361.5000	0.0760435	263.913
361.0000	0.0626885	263.807
360.5000	0.00533003	263.841
360.0000	-0.0430689	263.915
359.5000	0.0536202	263.825
359.0000	0.198465	263.787
358.5000	0.0726168	263.811
358.0000	-0.163332	263.857
357.5000	-0.131676	263.748
357.0000	-0.166209	263.67
356.5000	-0.0400205	263.621
356.0000	-0.016978	263.618
355.5000	0.00191432	263.597
355.0000	0.14176	263.554
354.5000	0.127767	263.541
354.0000	-0.0957091	263.49
353.5000	0.0075202	263.513
353.0000	0.00224882	263.479
352.5000	0.0261118	263.434
352.0000	0.195093	263.382
351.5000	0.0334461	263.378
351.0000	0.122588	263.385
350.5000	0.111203	263.406
350.0000	0.00960451	263.389
349.5000	0.0915175	263.354
349.0000	0.1637	263.372
348.5000	0.0961527	263.389
348.0000	0.0847795	263.312
347.5000	0.0091055	263.264
347.0000	-0.0910274	263.199
346.5000	-0.0818636	263.249
346.0000	-0.109005	263.281
345.5000	-0.111872	263.234
345.0000	-0.0812483	263.213
344.5000	0.0640425	263.144
344.0000	0.122682	263.073
343.5000	0.0539126	263.038
343.0000	-0.0739868	263.03
342.5000	-0.0272317	262.966
342.0000	-0.0281532	262.897
341.5000	-0.125583	262.897
341.0000	-0.0782158	262.942
340.5000	0.0423014	262.915
340.0000	0.00804991	262.822
339.5000	-0.0191643	262.772
339.0000	0.0471847	262.744
338.5000	0.0595603	262.737
338.0000	-0.102399	262.777
337.5000	0.0271763	262.771
337.0000	-0.0991192	262.71
336.5000	-0.0346929	262.692
336.0000	0.0987383	262.72
335.5000	-0.0212699	262.737
335.0000	-0.225995	262.782
334.5000	-0.137387	262.789
334.0000	0.0274515	262.756
333.5000	0.0131277	262.794
333.0000	0.0510463	262.865
332.5000	0.0259725	262.894
332.0000	0.00348169	262.964
331.5000	-0.0393786	263.064
331.0000	-0.0160822	263.115
330.5000	0.0572043	263.284
330.0000	0.0148924	263.464
329.5000	-0.153362	263.636
329.0000	-0.0790825	263.794
328.5000	-0.236375	264.027
328.0000	-0.306673	264.352
327.5000	-0.33322	264.713
327.0000	-0.346995	265.22
326.5000	-0.376845	265.656
326.0000	-0.492855	266.17
325.5000	-0.557973	266.889
325.0000	-0.695679	267.672
324.5000	-0.911142	268.421
324.0000	-0.967981	269.205
323.5000	-1.20982	270.14
323.0000	-1.40171	271.229
322.5000	-1.589	272.663
322.0000	-1.73258	274.256
321.5000	-2.05649	275.728
321.0000	-2.39009	277.208
320.5000	-2.45965	278.699
320.0000	-2.61853	280.192
319.5000	-2.95527	281.612
319.0000	-3.28956	283.046
318.5000	-3.3357	284.284
318.0000	-3.58512	285.442
317.5000	-3.86633	286.542
317.0000	-4.14098	287.474
316.5000	-4.30024	288.355
316.0000	-4.44234	289.096
315.5000	-4.55206	289.717
315.0000	-4.68387	290.161
314.5000	-4.74071	290.585
314.0000	-4.82014	290.887
313.5000	-4.80831	291.07
313.0000	-5.01862	291.351
312.5000	-4.86648	291.718
312.0000	-4.95821	292.104
311.5000	-5.03971	292.427
311.0000	-5.04288	292.693
310.5000	-5.12205	292.974
310.0000	-5.03075	293.315
309.5000	-5.07439	293.693
309.0000	-5.23772	294.064
308.5000	-5.38195	294.54
308.0000	-5.31348	294.899
307.5000	-5.23645	295.304
307.0000	-5.25217	295.81
306.5000	-5.50132	296.291
306.0000	-5.3797	296.742
305.5000	-5.45101	297.196
305.0000	-5.57308	297.625
304.5000	-5.59751	297.92
304.0000	-5.53467	298.126
303.5000	-5.71641	298.364
303.0000	-5.72195	298.619
302.5000	-5.85389	298.648
302.0000	-6.00737	298.602
301.5000	-6.07181	298.515
301.0000	-5.96089	298.318
300.5000	-5.88348	298.134
300.0000	-5.87815	297.82
299.5000	-5.73023	297.477
299.0000	-5.61581	297.024
298.5000	-5.73668	296.485
298.0000	-5.43081	295.972
297.5000	-5.28382	295.43
297.0000	-5.36607	294.835
296.5000	-5.23567	294.228
296.0000	-5.06304	293.753
295.5000	-5.01132	293.16
295.0000	-4.94937	292.523
294.5000	-4.70769	291.945
294.0000	-4.659	291.499
293.5000	-4.64905	291.01
293.0000	-4.33697	290.515
292.5000	-4.17012	290.067
292.0000	-4.21759	289.429
291.5000	-4.10926	288.696
291.0000	-3.89771	288.681
290.5000	-3.71257	289.046
290.0000	-3.75999	289.203
289.5000	-3.96075	289.277
289.0000	-3.80747	289.351
288.5000	-3.76286	289.617
288.0000	-3.83447	290.022
287.5000	-3.92793	290.478
287.0000	-4.07674	291.033
286.5000	-4.14744	291.681
286.0000	-4.52948	292.455
285.5000	-4.99758	293.302
285.0000	-5.03035	294.125
284.5000	-5.45375	294.91
284.0000	-5.84158	295.726
283.5000	-6.14768	296.451
283.0000	-6.46545	297.138
282.5000	-6.45212	297.692
282.0000	-6.73943	298.074
281.5000	-7.06697	298.317
281.0000	-7.1615	298.377
280.5000	-7.32067	298.209
280.0000	-7.29799	297.96
279.5000	-7.36873	297.619
279.0000	-7.28488	297.16
278.5000	-6.98943	296.609
278.0000	-7.06203	296.05
277.5000	-7.01444	295.462
277.0000	-6.73258	294.819
276.5000	-6.55827	294.157
276.0000	-6.36389	293.599
275.5000	-6.18338	293.121
275.0000	-6.07575	292.616
274.5000	-6.08094	292.108
274.0000	-5.92528	291.627
273.5000	-5.78028	291.158
273.0000	-5.40028	290.823
272.5000	-5.31378	290.399
272.0000	-5.1385	289.982
271.5000	-4.99681	289.555
271.0000	-4.93726	289.043
270.5000	-4.85833	288.495
270.0000	-4.69997	288.02
269.5000	-4.5437	287.448
269.0000	-4.42924	286.862
268.5000	-4.22817	286.191
268.0000	-4.03382	285.461
267.5000	-3.89646	284.645
267.0000	-3.54469	283.824
266.5000	-3.3711	283.091
266.0000	-3.07943	282.325
265.5000	-2.88562	281.575
265.0000	-2.88481	280.9
264.5000	-2.39497	280.184
264.0000	-2.11455	279.552
263.5000	-1.97806	278.901
263.0000	-1.84532	278.293
262.5000	-1.59424	277.776
262.0000	-1.32131	277.226
261.5000	-1.015	276.736
261.0000	-0.81462	276.277
260.5000	-0.54488	275.826
260.0000	-0.317042	275.483
259.5000	-0.256597	275.1
259.0000	-0.0168342	274.67
258.5000	0.386071	274.27
258.0000	0.71785	273.919
257.5000	1.14545	273.652
257.0000	1.58674	273.339
256.5000	1.95981	273.079
256.0000	2.64537	272.927
255.5000	3.43233	272.761
255.0000	4.42015	272.613
254.5000	5.58903	272.617
254.0000	7.13885	272.75
253.5000	8.78611	273.009
253.0000	10.5701	273.301
252.5000	13.044	273.83
252.0000	15.2986	274.386
251.5000	18.1442	274.98
251.0000	21.3991	275.73
250.5000	24.5516	276.574
250.0000	28.1788	277.563
249.5000	32.1591	278.647
249.0000	36.3347	279.801
248.5000	40.9613	281.026
248.0000	45.3159	282.317
247.5000	49.7027	283.807
247.0000	53.8132	285.385
246.5000	57.6113	287.053
246.0000	61.5037	288.768
245.5000	64.9706	290.581
245.0000	68.0623	292.553
244.5000	70.6566	294.648
244.0000	72.7263	296.745
243.5000	74.1282	298.908
243.0000	74.8357	301.136
242.5000	75.1975	303.443
242.0000	75.149	306.076
241.5000	74.571	308.756
241.0000	73.487	311.302
240.5000	72.1982	313.906
240.0000	70.6566	316.283
239.5000	68.8736	318.758
239.0000	66.9299	321.06
238.5000	64.866	323.391
238.0000	62.8284	325.458
237.5000	60.9276	327.423
237.0000	58.6667	329.155
236.5000	55.9273	330.867
236.0000	53.4235	332.573
235.5000	50.8787	334.193
235.0000	48.0657	335.776
234.5000	45.0298	337.333
234.0000	41.7865	339.099
233.5000	38.478	340.899
233.0000	34.8384	342.844
232.5000	30.8464	345.018
232.0000	26.9452	347.221
231.5000	23.9193	348.845
231.0000	21.0678	350.34
230.5000	17.3737	352.021
230.0000	13.5404	353.884
229.5000	10.0885	355.879
229.0000	6.52144	358.454
228.5000	2.52717	360.955
228.0000	-0.968108	363.278
227.5000	-4.09509	365.386
227.0000	-7.63382	367.583
226.5000	-11.3904	369.933
226.0000	-14.4879	372.375
225.5000	-17.6762	374.549
225.0000	-20.5352	376.865
224.5000	-23.7369	379.413
224.0000	-25.9553	381.994
223.5000	-28.1206	384.257
223.0000	-30.608	386.564
222.5000	-32.6964	388.941
222.0000	-34.5778	391.299
221.5000	-35.5452	393.346
221.0000	-36.876	395.16
220.5000	-38.1173	396.679
220.0000	-39.0391	397.992
219.5000	-39.5179	399.047
219.0000	-39.9957	399.843
218.5000	-40.3092	400.331
218.0000	-40.2772	400.462
217.5000	-40.4469	400.464
217.0000	-40.1894	400.343
216.5000	-39.7626	399.975
216.0000	-39.4996	399.358
215.5000	-39.0864	398.508
215.0000	-38.5499	397.684
214.5000	-38.1332	396.616
214.0000	-37.3368	395.226
213.5000	-36.5888	393.58
213.0000	-36.1784	391.926
212.5000	-35.2204	390.025
212.0000	-34.2201	388.17
211.5000	-33.1171	386.109
211.0000	-32.0699	384.048
210.5000	-31.5191	381.96
210.0000	-29.7196	379.709
209.5000	-28.3394	377.732
209.0000	-27.8106	375.943
208.5000	-27.1171	374.228
208.0000	-26.4229	372.423
207.5000	-25.6685	370.894
207.0000	-24.5363	369.419
206.5000	-24.1939	368.048
206.0000	-23.6141	366.811
205.5000	-22.662	365.75
205.0000	-22.7452	364.84
204.5000	-22.4058	364.36
204.0000	-21.4308	363.907
203.5000	-20.8084	363.819
203.0000	-20.8109	364.022
202.5000	-20.3419	364.628
202.0000	-20.2126	365.59
201.5000	-19.5419	366.811
201.0000	-19.0297	368.369
200.5000	-19.1955	370.299
200.0000	-18.5335	372.858
199.5000	-18.0769	375.92
199.0000	-17.8182	379.45
198.5000	-17.7162	383.783
198.0000	-17.5454	388.462
197.5000	-17.4692	394.748
197.0000	-17.4503	402.141
196.5000	-17.5566	411.021
196.0000	-17.709	421.67
195.5000	-17.4349	433.672
195.0000	-17.1639	447.632
194.5000	-16.845	466.795
194.0000	-16.2559	491.408
193.5000	-17.5658	519.381
193.0000	-16.9585	553.099
192.5000	-14.4886	595.674
192.0000	-14.4464	647.426
191.5000	-12.3122	705.433
191.0000	-9.86664	776.501
190.5000	1.23844	839.495
190.0000	-4.38885	887.448

##### Extended Information
[Comments]
Sample name	Glaucine_G-flavum
Comment	Glaucine G flav cuvette 7Q rediluted
User	Andrew
Division	Biology
Company	University of York

[Detailed Information]
Creation date	09/07/2021 19:24

Data array type	Linear data array * 2
Horizontal axis	Wavelength [nm]
Vertical axis(1)	CD [mdeg]
Vertical axis(2)	HT [V]
Start	400 nm
End	190 nm
Data interval	0.5 nm
Data points	421     

[Measurement Information]
Instrument name	J-1500
Model name	J-1500
Serial No.	B049561638

Detector	PM-539
Detector S/N	B049561638
  Lock-in amp.	X mode
  HT volt	Auto

Accessory	PTC-517
Accessory S/N	B025561646
  Temperature	19.90 C
  Control sensor	Holder
  Monitor sensor	Holder
  Start Mode	Start immediately

Measurement date	09/07/2021 18:29

CD Overload detect	414
Photometric mode	CD, HT
Measure range	400 - 190 nm
Data pitch	0.5 nm
CD scale	200 mdeg/0.1 dOD
FL scale	200 mdeg/0.1 dOD
D.I.T.	1 sec
Bandwidth	1.00 nm
Start mode	Immediately
Scanning mode	Continuous
Scanning speed	50 nm/min
Baseline correction	None
Shutter control	Auto
Accumulations	5
N2 Flowmeter	Automatic (PC control), ASYNC mode

Concentration	0.0125 (w/v)%
Solvent	ethanol
