# Supplementary material for: A functionally conserved STORR gene fusion in Papaver species that diverged 16.8 million years ago
Source: Nat Commun. 2022 Jun 7;13:3150. doi: 10.1038/s41467-022-30856-w (PMC9174169; doi:10.1038/s41467-022-30856-w)
Supplement: Supplementary file 11 — Source Data [file 41467_2022_30856_MOESM11_ESM.zip › Supplementary Figure 2 - Glaucine-CD-UV_RawData/Glaucine_Gflav_0p125C_UV.txt]

TITLE
DATA TYPE
ORIGIN	JASCO
OWNER
DATE	21/07/09
TIME	17:51:13
SPECTROMETER/DATA SYSTEM	JASCO Corp., V-560, Rev. 1.00
RESOLUTION
DELTAX	-0.5
XUNITS	NANOMETERS
YUNITS	ABSORBANCE
FIRSTX	400.0000
LASTX	210.0000
NPOINTS	381
FIRSTY	-0.00128
MAXY	1.18640
MINY	-0.00215
XYDATA
400.0000	-0.00128
399.5000	-0.00136
399.0000	-0.00132
398.5000	-0.00139
398.0000	-0.00118
397.5000	-0.00128
397.0000	-0.00143
396.5000	-0.00143
396.0000	-0.00141
395.5000	-0.00162
395.0000	-0.00137
394.5000	-0.00117
394.0000	-0.00155
393.5000	-0.0014
393.0000	-0.00148
392.5000	-0.00136
392.0000	-0.00161
391.5000	-0.00162
391.0000	-0.00126
390.5000	-0.00134
390.0000	-0.00143
389.5000	-0.00125
389.0000	-0.00138
388.5000	-0.00126
388.0000	-0.00143
387.5000	-0.00168
387.0000	-0.0014
386.5000	-0.00158
386.0000	-0.00161
385.5000	-0.00144
385.0000	-0.00143
384.5000	-0.00139
384.0000	-0.00146
383.5000	-0.00146
383.0000	-0.00133
382.5000	-0.00145
382.0000	-0.001
381.5000	-0.00157
381.0000	-0.00139
380.5000	-0.00141
380.0000	-0.00147
379.5000	-0.00153
379.0000	-0.00132
378.5000	-0.00162
378.0000	-0.00161
377.5000	-0.00167
377.0000	-0.00155
376.5000	-0.00126
376.0000	-0.00131
375.5000	-0.00163
375.0000	-0.00141
374.5000	-0.00154
374.0000	-0.00151
373.5000	-0.00154
373.0000	-0.00117
372.5000	-0.00169
372.0000	-0.00148
371.5000	-0.00165
371.0000	-0.00153
370.5000	-0.00186
370.0000	-0.00175
369.5000	-0.00154
369.0000	-0.00195
368.5000	-0.00147
368.0000	-0.00177
367.5000	-0.00144
367.0000	-0.0016
366.5000	-0.00204
366.0000	-0.00156
365.5000	-0.00174
365.0000	-0.0019
364.5000	-0.00135
364.0000	-0.00176
363.5000	-0.00129
363.0000	-0.00184
362.5000	-0.00158
362.0000	-0.00144
361.5000	-0.00172
361.0000	-0.00154
360.5000	-0.00164
360.0000	-0.00193
359.5000	-0.00175
359.0000	-0.00164
358.5000	-0.00173
358.0000	-0.00121
357.5000	-0.00215
357.0000	-0.00172
356.5000	-0.0018
356.0000	-0.0018
355.5000	-0.00179
355.0000	-0.00134
354.5000	-0.00155
354.0000	-0.00136
353.5000	-0.00168
353.0000	-0.00142
352.5000	-0.00178
352.0000	-0.0015
351.5000	-0.00154
351.0000	-0.00185
350.5000	-0.00178
350.0000	-0.00197
349.5000	-0.0018
349.0000	-0.00185
348.5000	-0.00179
348.0000	-0.00169
347.5000	-0.00188
347.0000	-0.0012
346.5000	-0.0018
346.0000	-0.00162
345.5000	-0.00183
345.0000	-0.00187
344.5000	-0.00192
344.0000	-0.00169
343.5000	-0.00136
343.0000	-0.00191
342.5000	-0.00195
342.0000	-0.00195
341.5000	-0.00162
341.0000	-0.00173
340.5000	-0.00155
340.0000	-0.00191
339.5000	-0.00195
339.0000	-0.00182
338.5000	-0.000939999
338.0000	-0.00171
337.5000	-0.00137
337.0000	-0.00135
336.5000	-0.000810001
336.0000	-0.00037
335.5000	-0.000720002
335.0000	-0.000240002
334.5000	0.000720002
334.0000	0.000549998
333.5000	0.00124
333.0000	0.0019
332.5000	0.00248
332.0000	0.00287
331.5000	0.00386
331.0000	0.00573
330.5000	0.00739
330.0000	0.00873
329.5000	0.01143
329.0000	0.01383
328.5000	0.01729
328.0000	0.02126
327.5000	0.02582
327.0000	0.03122
326.5000	0.03754
326.0000	0.04482
325.5000	0.05318
325.0000	0.06305
324.5000	0.07341
324.0000	0.08557
323.5000	0.09842
323.0000	0.11246
322.5000	0.12835
322.0000	0.14429
321.5000	0.16103
321.0000	0.17861
320.5000	0.19652
320.0000	0.21402
319.5000	0.23148
319.0000	0.24807
318.5000	0.2634
318.0000	0.27847
317.5000	0.29163
317.0000	0.30392
316.5000	0.31497
316.0000	0.32437
315.5000	0.33246
315.0000	0.33877
314.5000	0.34485
314.0000	0.34948
313.5000	0.35308
313.0000	0.35764
312.5000	0.36054
312.0000	0.36412
311.5000	0.36692
311.0000	0.37055
310.5000	0.37328
310.0000	0.378
309.5000	0.38129
309.0000	0.3865
308.5000	0.39151
308.0000	0.39625
307.5000	0.40179
307.0000	0.40659
306.5000	0.41241
306.0000	0.41777
305.5000	0.42255
305.0000	0.42795
304.5000	0.43171
304.0000	0.43477
303.5000	0.43819
303.0000	0.44005
302.5000	0.44088
302.0000	0.44129
301.5000	0.44133
301.0000	0.43981
300.5000	0.43768
300.0000	0.43556
299.5000	0.43121
299.0000	0.42668
298.5000	0.42203
298.0000	0.41633
297.5000	0.41054
297.0000	0.40445
296.5000	0.3985
296.0000	0.39247
295.5000	0.38686
295.0000	0.38061
294.5000	0.37516
294.0000	0.3699
293.5000	0.36511
293.0000	0.36059
292.5000	0.35658
292.0000	0.35282
291.5000	0.3506
291.0000	0.34786
290.5000	0.34642
290.0000	0.3468
289.5000	0.34707
289.0000	0.34924
288.5000	0.35209
288.0000	0.35606
287.5000	0.36135
287.0000	0.36802
286.5000	0.37595
286.0000	0.38338
285.5000	0.39283
285.0000	0.40221
284.5000	0.41207
284.0000	0.42114
283.5000	0.43024
283.0000	0.43844
282.5000	0.44509
282.0000	0.45031
281.5000	0.45438
281.0000	0.45642
280.5000	0.4564
280.0000	0.45456
279.5000	0.45202
279.0000	0.4478
278.5000	0.44306
278.0000	0.43709
277.5000	0.43071
277.0000	0.42377
276.5000	0.41707
276.0000	0.4111
275.5000	0.40542
275.0000	0.39954
274.5000	0.39424
274.0000	0.39018
273.5000	0.38555
273.0000	0.38107
272.5000	0.3765
272.0000	0.37185
271.5000	0.36711
271.0000	0.36177
270.5000	0.35591
270.0000	0.34899
269.5000	0.34173
269.0000	0.33373
268.5000	0.32544
268.0000	0.31646
267.5000	0.30699
267.0000	0.29734
266.5000	0.28776
266.0000	0.27805
265.5000	0.26837
265.0000	0.25883
264.5000	0.2496
264.0000	0.24089
263.5000	0.23256
263.0000	0.22361
262.5000	0.2162
262.0000	0.20814
261.5000	0.20082
261.0000	0.19378
260.5000	0.18755
260.0000	0.18054
259.5000	0.17386
259.0000	0.16678
258.5000	0.1609
258.0000	0.15521
257.5000	0.14952
257.0000	0.14414
256.5000	0.13973
256.0000	0.13539
255.5000	0.13156
255.0000	0.12926
254.5000	0.12761
254.0000	0.12657
253.5000	0.12752
253.0000	0.12897
252.5000	0.13231
252.0000	0.13679
251.5000	0.1426
251.0000	0.15004
250.5000	0.15853
250.0000	0.16804
249.5000	0.17884
249.0000	0.19061
248.5000	0.20345
248.0000	0.21787
247.5000	0.23283
247.0000	0.24886
246.5000	0.26594
246.0000	0.28432
245.5000	0.30309
245.0000	0.32313
244.5000	0.34506
244.0000	0.36659
243.5000	0.39017
243.0000	0.41426
242.5000	0.43911
242.0000	0.4641
241.5000	0.48958
241.0000	0.51509
240.5000	0.53901
240.0000	0.56359
239.5000	0.58634
239.0000	0.60826
238.5000	0.62956
238.0000	0.64794
237.5000	0.66596
237.0000	0.68331
236.5000	0.69822
236.0000	0.71262
235.5000	0.72632
235.0000	0.7401
234.5000	0.7532
234.0000	0.76629
233.5000	0.77952
233.0000	0.79233
232.5000	0.80574
232.0000	0.82034
231.5000	0.83392
231.0000	0.84817
230.5000	0.86433
230.0000	0.87878
229.5000	0.8952
229.0000	0.9109
228.5000	0.92753
228.0000	0.94385
227.5000	0.95887
227.0000	0.97461
226.5000	0.99195
226.0000	1.00742
225.5000	1.02244
225.0000	1.03938
224.5000	1.05479
224.0000	1.07189
223.5000	1.08769
223.0000	1.10598
222.5000	1.12117
222.0000	1.13682
221.5000	1.14889
221.0000	1.16092
220.5000	1.17137
220.0000	1.17737
219.5000	1.1826
219.0000	1.1864
218.5000	1.18401
218.0000	1.1826
217.5000	1.18014
217.0000	1.17438
216.5000	1.16759
216.0000	1.16096
215.5000	1.15015
215.0000	1.13732
214.5000	1.12166
214.0000	1.10902
213.5000	1.09072
213.0000	1.07276
212.5000	1.05289
212.0000	1.03324
211.5000	1.01151
211.0000	0.99034
210.5000	0.96735
210.0000	0.94737
