# Supplementary material for: A functionally conserved STORR gene fusion in Papaver species that diverged 16.8 million years ago
Source: Nat Commun. 2022 Jun 7;13:3150. doi: 10.1038/s41467-022-30856-w (PMC9174169; doi:10.1038/s41467-022-30856-w)
Supplement: Supplementary file 11 — Source Data [file 41467_2022_30856_MOESM11_ESM.zip › Supplementary Figure 2 - Glaucine-CD-UV_RawData/Glaucine_Pcali_0p125C_CD.txt]

TITLE	ethanol cuv 6Q
DATA TYPE	
ORIGIN	JASCO
OWNER	Biology
DATE	21/07/09
TIME	20:21:05
SPECTROMETER/DATA SYSTEM	
LOCALE	2057
RESOLUTION	
DELTAX	-0.5
XUNITS	NANOMETERS
YUNITS	CD [mdeg]
Y2UNITS	HT [V]
FIRSTX	  400.0000
LASTX	  190.0000
NPOINTS	     421
FIRSTY	     0.06090
MAXY	    41.72775
MINY	   -77.43819
XYDATA
400.0000	0.0608983	267.537
399.5000	-0.147192	267.219
399.0000	-0.139519	266.925
398.5000	-0.0472818	266.722
398.0000	-0.000404507	266.585
397.5000	-0.0239164	266.454
397.0000	-0.0749569	266.403
396.5000	-0.23229	266.436
396.0000	-0.132461	266.622
395.5000	-0.0634982	266.797
395.0000	-0.0406155	266.866
394.5000	-0.0155537	266.919
394.0000	-0.0273698	266.935
393.5000	-0.0181964	266.936
393.0000	0.0396022	266.987
392.5000	0.0147853	266.974
392.0000	-0.131493	266.982
391.5000	-0.0587532	266.924
391.0000	0.0944005	266.948
390.5000	0.141442	267.024
390.0000	0.0528902	267.121
389.5000	-0.0708428	267.148
389.0000	-0.08972	267.17
388.5000	-0.0466021	267.112
388.0000	-0.0761538	267.052
387.5000	-0.0315136	267.011
387.0000	0.09578	267.008
386.5000	0.0526545	266.93
386.0000	-0.0253661	266.875
385.5000	-0.240316	266.772
385.0000	0.0176365	266.597
384.5000	0.176297	266.442
384.0000	0.00698978	266.378
383.5000	-0.176459	266.218
383.0000	-0.121104	266.048
382.5000	-0.0678351	265.96
382.0000	-0.0635375	265.939
381.5000	-0.014393	265.878
381.0000	0.113479	265.785
380.5000	0.152402	265.652
380.0000	-0.139832	265.559
379.5000	0.0155703	265.532
379.0000	0.179258	265.469
378.5000	0.223574	265.385
378.0000	-0.122604	265.361
377.5000	-0.163838	265.331
377.0000	-0.0450926	265.281
376.5000	0.0158618	265.238
376.0000	0.110412	265.164
375.5000	0.0502132	265.099
375.0000	-0.135792	265.005
374.5000	-0.174397	265.005
374.0000	0.0055387	264.996
373.5000	0.0219554	264.843
373.0000	-0.0099926	264.713
372.5000	-0.118666	264.678
372.0000	-0.248774	264.64
371.5000	-0.160792	264.513
371.0000	-0.0620958	264.479
370.5000	-0.170892	264.414
370.0000	-0.132042	264.382
369.5000	-0.083069	264.381
369.0000	-0.0656311	264.329
368.5000	-0.0261358	264.211
368.0000	-0.00970793	264.175
367.5000	-0.0378201	264.211
367.0000	-0.108483	264.178
366.5000	-0.100168	264.097
366.0000	-0.0873262	264.023
365.5000	-0.00467998	264.019
365.0000	0.00174439	264.068
364.5000	0.0561516	264.04
364.0000	0.0579115	263.988
363.5000	-0.100649	263.923
363.0000	-0.113882	263.886
362.5000	-0.0491063	263.907
362.0000	0.157491	263.855
361.5000	-0.117313	263.704
361.0000	-0.132592	263.658
360.5000	-0.110261	263.672
360.0000	0.107274	263.705
359.5000	0.0112751	263.677
359.0000	-0.0482388	263.632
358.5000	-0.00119048	263.646
358.0000	-0.0489489	263.707
357.5000	-0.0397558	263.631
357.0000	0.0365276	263.518
356.5000	0.144047	263.541
356.0000	0.0939252	263.502
355.5000	0.0421762	263.444
355.0000	0.0623688	263.418
354.5000	0.0621364	263.397
354.0000	0.0665578	263.377
353.5000	0.0893313	263.345
353.0000	0.0996544	263.307
352.5000	0.0402364	263.281
352.0000	-0.0100225	263.248
351.5000	-0.20525	263.237
351.0000	-0.00870121	263.237
350.5000	0.183869	263.248
350.0000	0.139431	263.26
349.5000	-0.0771189	263.27
349.0000	-0.130242	263.287
348.5000	-0.00735748	263.277
348.0000	-0.0269343	263.199
347.5000	-0.104643	263.135
347.0000	-0.0812171	263.142
346.5000	-0.0994301	263.126
346.0000	-0.019389	263.129
345.5000	-0.00253522	263.171
345.0000	-0.185723	263.144
344.5000	-0.139401	263.027
344.0000	-0.0184379	262.932
343.5000	-0.132645	262.881
343.0000	-0.0430123	262.87
342.5000	-0.0776123	262.867
342.0000	-0.106276	262.866
341.5000	-0.0376626	262.794
341.0000	0.00429717	262.742
340.5000	-0.0895907	262.75
340.0000	-0.0649614	262.72
339.5000	-0.0135038	262.633
339.0000	-0.123106	262.617
338.5000	-0.1477	262.638
338.0000	-0.0129629	262.675
337.5000	-0.1048	262.655
337.0000	-0.103135	262.601
336.5000	0.0193643	262.621
336.0000	-0.0746798	262.644
335.5000	-0.137049	262.654
335.0000	-0.0861369	262.67
334.5000	-0.0213752	262.694
334.0000	0.10595	262.67
333.5000	0.00739992	262.683
333.0000	-0.0354042	262.772
332.5000	-0.131767	262.815
332.0000	-0.0867865	262.856
331.5000	0.0577145	262.969
331.0000	0.107595	263.075
330.5000	-0.0760929	263.197
330.0000	-0.0628266	263.389
329.5000	0.0928537	263.577
329.0000	0.339438	263.709
328.5000	0.375819	263.885
328.0000	0.282164	264.186
327.5000	0.212337	264.597
327.0000	0.371565	265.079
326.5000	0.507391	265.602
326.0000	0.517838	266.127
325.5000	0.737018	266.846
325.0000	0.766906	267.591
324.5000	1.04282	268.293
324.0000	1.1176	269.103
323.5000	1.03721	270.102
323.0000	1.28991	271.212
322.5000	1.65861	272.547
322.0000	1.83654	274.163
321.5000	2.07568	275.708
321.0000	2.32784	277.177
320.5000	2.52435	278.648
320.0000	2.63182	280.151
319.5000	2.99452	281.559
319.0000	3.35134	282.947
318.5000	3.46946	284.259
318.0000	3.67615	285.456
317.5000	3.79885	286.548
317.0000	4.09871	287.505
316.5000	4.1989	288.337
316.0000	4.44977	289.065
315.5000	4.54992	289.701
315.0000	4.5697	290.223
314.5000	4.74069	290.588
314.0000	5.01435	290.856
313.5000	4.83377	291.056
313.0000	5.02439	291.367
312.5000	5.27611	291.776
312.0000	5.21817	292.173
311.5000	5.19175	292.465
311.0000	5.18469	292.691
310.5000	5.14876	293.003
310.0000	5.19791	293.365
309.5000	5.35146	293.722
309.0000	5.2618	294.116
308.5000	5.21785	294.558
308.0000	5.35663	294.966
307.5000	5.47449	295.349
307.0000	5.60801	295.833
306.5000	5.75145	296.35
306.0000	5.7724	296.788
305.5000	5.62168	297.252
305.0000	5.69637	297.658
304.5000	5.91986	297.915
304.0000	5.93835	298.13
303.5000	5.96892	298.431
303.0000	5.98825	298.605
302.5000	5.98303	298.66
302.0000	5.9123	298.674
301.5000	6.00318	298.556
301.0000	6.08783	298.34
300.5000	6.02418	298.133
300.0000	6.01644	297.826
299.5000	5.94963	297.505
299.0000	5.86895	297.036
298.5000	5.69567	296.518
298.0000	5.58441	296.011
297.5000	5.44327	295.455
297.0000	5.27662	294.839
296.5000	5.15748	294.236
296.0000	5.17017	293.665
295.5000	5.13612	293.087
295.0000	5.01758	292.472
294.5000	4.72379	291.95
294.0000	4.59954	291.492
293.5000	4.49436	291.013
293.0000	4.28088	290.483
292.5000	4.32556	290.002
292.0000	4.22558	289.343
291.5000	4.11865	288.632
291.0000	4.08357	288.545
290.5000	4.05393	288.918
290.0000	3.92623	289.124
289.5000	3.90807	289.185
289.0000	3.64384	289.307
288.5000	3.8802	289.589
288.0000	3.87911	289.972
287.5000	4.02588	290.432
287.0000	4.46777	291.02
286.5000	4.54045	291.644
286.0000	4.72311	292.384
285.5000	4.81318	293.166
285.0000	5.13063	293.972
284.5000	5.40587	294.803
284.0000	5.8173	295.607
283.5000	6.21841	296.43
283.0000	6.51548	297.063
282.5000	6.68377	297.544
282.0000	6.92173	297.979
281.5000	7.34615	298.187
281.0000	7.37664	298.181
280.5000	7.42349	298.076
280.0000	7.57695	297.856
279.5000	7.72672	297.512
279.0000	7.46541	297.003
278.5000	7.25282	296.474
278.0000	7.30093	295.904
277.5000	7.35572	295.254
277.0000	7.12181	294.668
276.5000	6.78024	293.987
276.0000	6.60798	293.394
275.5000	6.43862	292.901
275.0000	6.14619	292.429
274.5000	5.97866	291.871
274.0000	5.92857	291.35
273.5000	5.68328	290.929
273.0000	5.43882	290.552
272.5000	5.4918	290.16
272.0000	5.38223	289.813
271.5000	5.14582	289.333
271.0000	5.06002	288.796
270.5000	4.76534	288.307
270.0000	4.69203	287.782
269.5000	4.63756	287.21
269.0000	4.5973	286.605
268.5000	4.2941	285.944
268.0000	3.8957	285.214
267.5000	3.61481	284.41
267.0000	3.60419	283.549
266.5000	3.53688	282.814
266.0000	3.27916	282.089
265.5000	2.87332	281.34
265.0000	2.93544	280.678
264.5000	2.50899	279.934
264.0000	2.20227	279.327
263.5000	1.97193	278.676
263.0000	1.64163	278.074
262.5000	1.41708	277.544
262.0000	1.34561	276.996
261.5000	1.21098	276.485
261.0000	0.932673	276.045
260.5000	0.615062	275.563
260.0000	0.354067	275.196
259.5000	0.276401	274.81
259.0000	-0.19476	274.416
258.5000	-0.49716	274.059
258.0000	-0.98007	273.728
257.5000	-1.375	273.381
257.0000	-1.65978	273.019
256.5000	-2.21386	272.838
256.0000	-2.90116	272.644
255.5000	-3.74959	272.522
255.0000	-4.56507	272.41
254.5000	-5.7097	272.401
254.0000	-7.2098	272.469
253.5000	-8.96707	272.712
253.0000	-10.9337	273.065
252.5000	-13.2213	273.547
252.0000	-15.7492	274.103
251.5000	-18.5969	274.682
251.0000	-21.842	275.443
250.5000	-25.3256	276.295
250.0000	-29.2887	277.294
249.5000	-33.3755	278.433
249.0000	-37.4017	279.539
248.5000	-41.8494	280.796
248.0000	-46.5172	282.099
247.5000	-51.0211	283.59
247.0000	-55.2366	285.155
246.5000	-59.4257	286.805
246.0000	-63.2828	288.511
245.5000	-66.849	290.397
245.0000	-70.0146	292.378
244.5000	-72.7363	294.484
244.0000	-74.6917	296.561
243.5000	-76.0174	298.712
243.0000	-77.0205	300.938
242.5000	-77.4382	303.272
242.0000	-77.2871	305.985
241.5000	-76.5926	308.663
241.0000	-75.5542	311.198
240.5000	-74.2705	313.856
240.0000	-72.8031	316.232
239.5000	-71.0611	318.716
239.0000	-69.1839	321.045
238.5000	-66.819	323.366
238.0000	-64.6143	325.434
237.5000	-62.401	327.388
237.0000	-60.261	329.176
236.5000	-57.6588	330.943
236.0000	-55.1357	332.562
235.5000	-52.1764	334.173
235.0000	-49.4995	335.811
234.5000	-46.5191	337.436
234.0000	-43.113	339.203
233.5000	-39.6749	340.985
233.0000	-35.8614	342.949
232.5000	-31.7347	345.165
232.0000	-27.3648	347.361
231.5000	-24.6268	348.987
231.0000	-21.8915	350.499
230.5000	-17.9721	352.17
230.0000	-14.0581	354.042
229.5000	-10.4978	356.068
229.0000	-6.34577	358.64
228.5000	-2.89092	361.174
228.0000	0.776666	363.519
227.5000	4.20809	365.633
227.0000	7.94312	367.85
226.5000	11.1153	370.204
226.0000	14.6846	372.555
225.5000	18.0823	374.754
225.0000	21.1465	377.14
224.5000	23.8935	379.661
224.0000	25.9139	382.2
223.5000	28.5439	384.495
223.0000	31.5891	386.856
222.5000	33.3592	389.229
222.0000	35.1854	391.544
221.5000	36.5331	393.589
221.0000	37.8145	395.418
220.5000	38.3934	396.947
220.0000	39.3875	398.225
219.5000	39.939	399.285
219.0000	40.8012	400.124
218.5000	41.7277	400.569
218.0000	41.4971	400.727
217.5000	40.6506	400.697
217.0000	41.0028	400.577
216.5000	40.7461	400.258
216.0000	40.1707	399.65
215.5000	40.0401	398.774
215.0000	39.2843	397.885
214.5000	38.486	396.826
214.0000	38.0625	395.474
213.5000	37.683	393.793
213.0000	37.137	392.121
212.5000	35.8718	390.303
212.0000	34.793	388.462
211.5000	33.9115	386.419
211.0000	32.8849	384.396
210.5000	31.7464	382.224
210.0000	30.0368	380.011
209.5000	29.1009	378.091
209.0000	28.8603	376.302
208.5000	28.0473	374.628
208.0000	27.1222	372.799
207.5000	26.2212	371.347
207.0000	25.4769	369.9
206.5000	24.4791	368.574
206.0000	23.8421	367.362
205.5000	23.4375	366.365
205.0000	22.6869	365.489
204.5000	22.6526	365.031
204.0000	21.9605	364.587
203.5000	21.3011	364.512
203.0000	20.9857	364.768
202.5000	20.5838	365.459
202.0000	20.0433	366.533
201.5000	19.7333	367.876
201.0000	19.8043	369.456
200.5000	19.3851	371.384
200.0000	18.9453	374.083
199.5000	18.6129	377.118
199.0000	18.418	380.656
198.5000	18.2717	385.066
198.0000	18.1047	389.736
197.5000	18.1018	396.052
197.0000	17.4797	403.515
196.5000	17.3808	412.397
196.0000	16.8734	423.057
195.5000	17.3412	435.11
195.0000	17.4956	449.126
194.5000	17.814	468.249
194.0000	16.5174	492.845
193.5000	17.3763	520.751
193.0000	18.2917	554.365
192.5000	17.4901	596.944
192.0000	14.4052	648.434
191.5000	9.9588	706.162
191.0000	3.9243	776.731
190.5000	4.16936	839.133
190.0000	-2.63364	887.023

##### Extended Information
[Comments]
Sample name	ethanol cuv 6Q
Comment	ethanol post blank
User	Andrew
Division	Biology
Company	University of York

[Detailed Information]
Creation date	09/07/2021 19:21

Data array type	Linear data array * 2
Horizontal axis	Wavelength [nm]
Vertical axis(1)	CD [mdeg]
Vertical axis(2)	HT [V]
Start	400 nm
End	190 nm
Data interval	0.5 nm
Data points	421     

[Measurement Information]
Instrument name	J-1500
Model name	J-1500
Serial No.	B049561638

Detector	PM-539
Detector S/N	B049561638
  Lock-in amp.	X mode
  HT volt	Auto

Accessory	PTC-517
Accessory S/N	B025561646
  Temperature	20.08 C
  Control sensor	Holder
  Monitor sensor	Holder
  Start Mode	Start immediately

Measurement date	09/07/2021 18:59

CD Overload detect	417
Photometric mode	CD, HT
Measure range	400 - 190 nm
Data pitch	0.5 nm
CD scale	200 mdeg/0.1 dOD
FL scale	200 mdeg/0.1 dOD
D.I.T.	1 sec
Bandwidth	1.00 nm
Start mode	Immediately
Scanning mode	Continuous
Scanning speed	50 nm/min
Baseline correction	None
Shutter control	Auto
Accumulations	5
N2 Flowmeter	Automatic (PC control), ASYNC mode

Solvent	ethanol
