# Supplementary material for: A functionally conserved STORR gene fusion in Papaver species that diverged 16.8 million years ago
Source: Nat Commun. 2022 Jun 7;13:3150. doi: 10.1038/s41467-022-30856-w (PMC9174169; doi:10.1038/s41467-022-30856-w)
Supplement: Supplementary file 11 — Source Data [file 41467_2022_30856_MOESM11_ESM.zip › Supplementary Figure 2 - Glaucine-CD-UV_RawData/Glaucine_Pcali_0p125C_UV.txt]

TITLE
DATA TYPE
ORIGIN	JASCO
OWNER
DATE	21/07/09
TIME	18:11:35
SPECTROMETER/DATA SYSTEM	JASCO Corp., V-560, Rev. 1.00
RESOLUTION
DELTAX	-0.5
XUNITS	NANOMETERS
YUNITS	ABSORBANCE
FIRSTX	400.0000
LASTX	210.0000
NPOINTS	381
FIRSTY	0.00123
MAXY	1.19712
MINY	0.00109
XYDATA
400.0000	0.00123
399.5000	0.00125
399.0000	0.00122
398.5000	0.00142
398.0000	0.00109
397.5000	0.00114
397.0000	0.00119
396.5000	0.00147
396.0000	0.00135
395.5000	0.00149
395.0000	0.00128
394.5000	0.00127
394.0000	0.00127
393.5000	0.00122
393.0000	0.00114
392.5000	0.00112
392.0000	0.00133
391.5000	0.00145
391.0000	0.00129
390.5000	0.00125
390.0000	0.00144
389.5000	0.00124
389.0000	0.00119
388.5000	0.00149
388.0000	0.00151
387.5000	0.00129
387.0000	0.00151
386.5000	0.00155
386.0000	0.0016
385.5000	0.0018
385.0000	0.00126
384.5000	0.00155
384.0000	0.00113
383.5000	0.00154
383.0000	0.00143
382.5000	0.00162
382.0000	0.00148
381.5000	0.00123
381.0000	0.0017
380.5000	0.00172
380.0000	0.00138
379.5000	0.00175
379.0000	0.0013
378.5000	0.00155
378.0000	0.00122
377.5000	0.00147
377.0000	0.00156
376.5000	0.00163
376.0000	0.00141
375.5000	0.00169
375.0000	0.00159
374.5000	0.00146
374.0000	0.00148
373.5000	0.00169
373.0000	0.00157
372.5000	0.00147
372.0000	0.00167
371.5000	0.00155
371.0000	0.00166
370.5000	0.00166
370.0000	0.00157
369.5000	0.00162
369.0000	0.00181
368.5000	0.00128
368.0000	0.00178
367.5000	0.0019
367.0000	0.0016
366.5000	0.00173
366.0000	0.00197
365.5000	0.00158
365.0000	0.00198
364.5000	0.0016
364.0000	0.00158
363.5000	0.00165
363.0000	0.00175
362.5000	0.00152
362.0000	0.00174
361.5000	0.00173
361.0000	0.00206
360.5000	0.00176
360.0000	0.00183
359.5000	0.00196
359.0000	0.00163
358.5000	0.00205
358.0000	0.00209
357.5000	0.00177
357.0000	0.00194
356.5000	0.002
356.0000	0.00181
355.5000	0.00222
355.0000	0.00188
354.5000	0.00155
354.0000	0.002
353.5000	0.00147
353.0000	0.00191
352.5000	0.00221
352.0000	0.00176
351.5000	0.0016
351.0000	0.00184
350.5000	0.00172
350.0000	0.00161
349.5000	0.00195
349.0000	0.00212
348.5000	0.00258
348.0000	0.00208
347.5000	0.00174
347.0000	0.00245
346.5000	0.00171
346.0000	0.00198
345.5000	0.00232
345.0000	0.00241
344.5000	0.00238
344.0000	0.00225
343.5000	0.00275
343.0000	0.00171
342.5000	0.00211
342.0000	0.00216
341.5000	0.00218
341.0000	0.0025
340.5000	0.00242
340.0000	0.0026
339.5000	0.00295
339.0000	0.00252
338.5000	0.00264
338.0000	0.00303
337.5000	0.00303
337.0000	0.00286
336.5000	0.00327
336.0000	0.00359
335.5000	0.00394
335.0000	0.00421
334.5000	0.00428
334.0000	0.00456
333.5000	0.00526
333.0000	0.00539
332.5000	0.00665
332.0000	0.00771
331.5000	0.00884
331.0000	0.0097
330.5000	0.01112
330.0000	0.01358
329.5000	0.01569
329.0000	0.0183
328.5000	0.02207
328.0000	0.0259
327.5000	0.03012
327.0000	0.0361
326.5000	0.04182
326.0000	0.04971
325.5000	0.05727
325.0000	0.06739
324.5000	0.07757
324.0000	0.08988
323.5000	0.10265
323.0000	0.11689
322.5000	0.13259
322.0000	0.14906
321.5000	0.16532
321.0000	0.18331
320.5000	0.20005
320.0000	0.21839
319.5000	0.23542
319.0000	0.25264
318.5000	0.26817
318.0000	0.28308
317.5000	0.29627
317.0000	0.30836
316.5000	0.3193
316.0000	0.32867
315.5000	0.3366
315.0000	0.3433
314.5000	0.34924
314.0000	0.35379
313.5000	0.35849
313.0000	0.36207
312.5000	0.36504
312.0000	0.36812
311.5000	0.37158
311.0000	0.37475
310.5000	0.37776
310.0000	0.3818
309.5000	0.3864
309.0000	0.39107
308.5000	0.39608
308.0000	0.40097
307.5000	0.40647
307.0000	0.41179
306.5000	0.41685
306.0000	0.42307
305.5000	0.42758
305.0000	0.43256
304.5000	0.43627
304.0000	0.43991
303.5000	0.44256
303.0000	0.44504
302.5000	0.44586
302.0000	0.44573
301.5000	0.44571
301.0000	0.44402
300.5000	0.44209
300.0000	0.4395
299.5000	0.43548
299.0000	0.43103
298.5000	0.42641
298.0000	0.42092
297.5000	0.41467
297.0000	0.40947
296.5000	0.40321
296.0000	0.39699
295.5000	0.39041
295.0000	0.38526
294.5000	0.37947
294.0000	0.37424
293.5000	0.36973
293.0000	0.36517
292.5000	0.36055
292.0000	0.357
291.5000	0.35435
291.0000	0.35251
290.5000	0.35141
290.0000	0.35109
289.5000	0.35158
289.0000	0.35373
288.5000	0.3566
288.0000	0.36083
287.5000	0.36621
287.0000	0.37251
286.5000	0.38018
286.0000	0.38863
285.5000	0.39795
285.0000	0.40691
284.5000	0.4166
284.0000	0.42609
283.5000	0.43478
283.0000	0.4424
282.5000	0.44956
282.0000	0.45465
281.5000	0.45889
281.0000	0.4604
280.5000	0.46058
280.0000	0.45913
279.5000	0.45656
279.0000	0.45209
278.5000	0.44639
278.0000	0.44088
277.5000	0.43476
277.0000	0.42774
276.5000	0.42168
276.0000	0.41493
275.5000	0.40858
275.0000	0.4032
274.5000	0.39832
274.0000	0.39366
273.5000	0.38905
273.0000	0.38474
272.5000	0.38019
272.0000	0.37587
271.5000	0.37079
271.0000	0.36528
270.5000	0.35959
270.0000	0.35313
269.5000	0.34603
269.0000	0.33839
268.5000	0.32975
268.0000	0.32104
267.5000	0.31131
267.0000	0.30238
266.5000	0.29268
266.0000	0.28277
265.5000	0.27317
265.0000	0.26357
264.5000	0.25481
264.0000	0.24607
263.5000	0.23726
263.0000	0.22857
262.5000	0.22187
262.0000	0.21365
261.5000	0.20685
261.0000	0.19975
260.5000	0.19292
260.0000	0.18572
259.5000	0.17923
259.0000	0.17346
258.5000	0.16673
258.0000	0.16096
257.5000	0.15561
257.0000	0.15065
256.5000	0.14599
256.0000	0.14202
255.5000	0.13877
255.0000	0.13579
254.5000	0.13451
254.0000	0.13356
253.5000	0.13434
253.0000	0.13612
252.5000	0.13968
252.0000	0.14378
251.5000	0.14967
251.0000	0.15689
250.5000	0.16538
250.0000	0.17543
249.5000	0.18601
249.0000	0.19814
248.5000	0.21105
248.0000	0.22526
247.5000	0.2402
247.0000	0.25624
246.5000	0.2736
246.0000	0.29196
245.5000	0.31091
245.0000	0.33108
244.5000	0.35235
244.0000	0.37474
243.5000	0.39821
243.0000	0.42196
242.5000	0.44689
242.0000	0.47223
241.5000	0.49697
241.0000	0.52283
240.5000	0.5477
240.0000	0.57169
239.5000	0.59475
239.0000	0.61694
238.5000	0.63698
238.0000	0.65589
237.5000	0.67403
237.0000	0.69163
236.5000	0.70701
236.0000	0.72167
235.5000	0.73594
235.0000	0.74899
234.5000	0.76204
234.0000	0.7752
233.5000	0.78867
233.0000	0.80177
232.5000	0.81566
232.0000	0.83004
231.5000	0.84363
231.0000	0.85818
230.5000	0.87385
230.0000	0.88957
229.5000	0.90511
229.0000	0.91987
228.5000	0.93696
228.0000	0.95265
227.5000	0.96894
227.0000	0.98554
226.5000	1.00079
226.0000	1.01718
225.5000	1.033
225.0000	1.04846
224.5000	1.06562
224.0000	1.08324
223.5000	1.09933
223.0000	1.11585
222.5000	1.13128
222.0000	1.14551
221.5000	1.15972
221.0000	1.17035
220.5000	1.17997
220.0000	1.18944
219.5000	1.19314
219.0000	1.19612
218.5000	1.19712
218.0000	1.19264
217.5000	1.19307
217.0000	1.18553
216.5000	1.17985
216.0000	1.17019
215.5000	1.16116
215.0000	1.15017
214.5000	1.13449
214.0000	1.12243
213.5000	1.10338
213.0000	1.08455
212.5000	1.06566
212.0000	1.04729
211.5000	1.02699
211.0000	1.00548
210.5000	0.98338
210.0000	0.96232
