# Supplementary material for: A functionally conserved STORR gene fusion in Papaver species that diverged 16.8 million years ago
Source: Nat Commun. 2022 Jun 7;13:3150. doi: 10.1038/s41467-022-30856-w (PMC9174169; doi:10.1038/s41467-022-30856-w)
Supplement: Supplementary file 11 — Source Data [file 41467_2022_30856_MOESM11_ESM.zip › Supplementary Figure 3.xlsx]

## Sheet: Supplementary Figure 3
	Source data - Supplementary figure 3 - Enzyme assay with (S)- Glaucine substrate
	Standards				Enzyme assay
	(S)- glaucine		(R)-glaucine		CPR+Pso_STORR		CPR+Pca_STORR
	Time	Intensity	Time	Intensity	Time	Intensity	Time	Intensity
	0.00107905	37348.8	0.00107808	64789.8	0.00108126	250437	0.00108445	60845.7
	0.00589099	37190.6	0.00589207	65948.2	0.00594546	248386	0.00610072	59707.8
	0.0130575	35602.3	0.0132422	68329.7	0.0147793	242356	0.0139178	59405.8
	0.0206323	34268.8	0.0207697	70607.3	0.023572	236464	0.0220834	59032.7
	0.0280111	34304.6	0.0282914	70977.8	0.0313309	236560	0.0299562	58140.4
	0.0350595	34261.6	0.0351391	69027.3	0.0398216	241242	0.0378232	58051.1
	0.0424586	33911.3	0.0425536	67258.6	0.0485009	245573	0.0459202	58376.6
	0.0494542	34125.4	0.0498222	67143.1	0.057094	249743	0.0534971	57148.5
	0.0568415	34487.6	0.0572012	67004.3	0.0652975	254463	0.0616328	55179
	0.0639914	34965.3	0.0646797	66690.6	0.0734368	257124	0.0699319	54690.2
	0.0711412	36936.1	0.0717422	66586.9	0.0811979	257381	0.0780821	55861.7
	0.0784125	39990.1	0.0790399	65679.9	0.0897654	255670	0.0861149	57217.2
	0.085657	40959.4	0.0861209	63788	0.0976827	251034	0.0934956	57565.2
	0.0929068	38493.1	0.0935893	62043.2	0.105921	244909	0.100915	57526
	0.0997902	35444.9	0.100879	61210.8	0.113525	239698	0.109137	57389.5
	0.107221	34075.1	0.107752	61283.2	0.122005	237024	0.116295	56832.9
	0.113956	33845.8	0.115051	61851	0.129992	237106	0.12362	56398.5
	0.12044	34644.7	0.121853	61593.4	0.138248	240388	0.13178	56668.4
	0.127674	36432.6	0.12909	60653.2	0.14661	244446	0.139692	57816.4
	0.134895	38008.3	0.135894	61297.9	0.15501	246615	0.147303	58500.4
	0.141699	38430.2	0.143031	62605.9	0.163732	245485	0.154908	58763.7
	0.148722	37020.9	0.149833	62040.2	0.172373	239681	0.162631	59551.7
	0.155901	35068.8	0.156962	60706.9	0.180592	232720	0.170744	59545.3
	0.162932	34244.6	0.164229	60700.4	0.188923	229131	0.178182	59239
	0.169894	34121.4	0.171152	61409.4	0.197256	227199	0.186178	60176.7
	0.176842	34535.6	0.178197	62132.4	0.205878	223581	0.194134	61001.3
	0.18452	35294.9	0.185868	63010.2	0.214116	219746	0.201513	60873.3
	0.191452	35950.5	0.193053	63292	0.222255	221151	0.209752	60862.6
	0.198641	36877.3	0.199936	63037.1	0.230943	229697	0.217763	60931.7
	0.205741	37500.5	0.207491	62640.3	0.239602	240957	0.226058	60248.7
	0.213301	37303.8	0.214615	62358.3	0.247911	246903	0.234016	59147.9
	0.220467	36963.6	0.221883	63047.9	0.255868	244820	0.242278	58081.4
	0.227921	37046.5	0.228785	63429	0.264058	240191	0.250044	57614.3
	0.23544	37119.4	0.236191	61566.7	0.273103	237634	0.25763	57479.6
	0.242454	36417.5	0.243532	58980	0.28116	237352	0.265823	56648.6
	0.249273	35525.5	0.250626	58324.7	0.289167	239220	0.27309	55668
	0.256804	35113.7	0.258122	59014.7	0.297422	239878	0.28078	54846
	0.263751	34471.1	0.265825	58911.6	0.305813	236495	0.289223	53617.6
	0.271312	33498.8	0.272848	58323.5	0.313831	236899	0.296783	52957.2
	0.277986	32712.3	0.279435	59039.5	0.322039	244776	0.303977	53524.2
	0.285235	32005.2	0.286493	61266.3	0.330441	248639	0.312136	54724.9
	0.292255	32050.5	0.29387	62446.1	0.338915	244462	0.319809	55537.5
	0.29935	33016.6	0.300847	61545	0.347386	239650	0.327538	55770.6
	0.306035	34037.9	0.307595	62173.2	0.355605	237098	0.335308	55848.9
	0.313231	35007.2	0.314693	64681.2	0.364653	236578	0.343729	55795.6
	0.320229	36064.8	0.321894	65555	0.372706	237840	0.351425	55310.5
	0.327897	36902.8	0.329667	65361.1	0.381498	237579	0.359464	53865.3
	0.334584	37151.2	0.336942	65405.7	0.389922	233172	0.367679	52876.8
	0.34187	37169.9	0.344288	64502.1	0.398568	227508	0.375655	55408.6
	0.349042	38173.9	0.352062	62676	0.406743	223234	0.383746	59946.3
	0.356471	39820.9	0.359343	60610.7	0.414718	222657	0.391951	62663
	0.363546	40078.2	0.366626	58276.8	0.422775	225300	0.399627	63313.1
	0.370873	38197	0.373511	56478.2	0.431199	226282	0.407907	62252.7
	0.37831	35652.8	0.380856	58007.4	0.44285	226171	0.415208	58738.9
	0.385547	34206.4	0.388488	62051.3	0.453433	227952	0.422906	55069.6
	0.39263	34282.9	0.395925	63667.2	0.461783	229747	0.431127	53840.4
	0.399516	34118.5	0.403325	61595.1	0.470315	229353	0.439338	54786.6
	0.406819	33445	0.410219	59191	0.478905	224476	0.446905	56342.4
	0.414355	33772.3	0.416821	59318.4	0.487616	217361	0.455016	56802.1
	0.421073	34956.4	0.423874	61629.4	0.495471	216343	0.462654	56072.8
	0.428092	36667.8	0.431397	64389.3	0.503539	221053	0.470106	56190.6
	0.435315	38611	0.438218	66177.3	0.511783	224912	0.477704	57191.3
	0.442218	39423.4	0.44559	66176.7	0.519541	228843	0.48597	56936.6
	0.449314	38468	0.452936	65281	0.527864	233121	0.498595	54600.6
	0.456426	36912.2	0.460421	64555.1	0.535284	239079	0.507674	52273.5
	0.46358	36104.5	0.468263	64474.6	0.542149	252094	0.516103	50816.8
	0.47134	35093.3	0.47542	63728	0.54933	265546	0.524236	46576.4
	0.478394	34105.9	0.482824	61171.1	0.556263	270636	0.532569	36773.5
	0.485606	34967.4	0.490382	58914.5	0.563046	272561	0.539718	24280.1
	0.492779	36305.4	0.497629	58498.7	0.569864	273857	0.546318	14457.9
	0.500208	36129.2	0.504701	58636.6	0.5766	273696	0.55312	10339.9
	0.507197	35057	0.511828	59000.8	0.583518	278901	0.560322	10090.7
	0.514379	33321.9	0.519142	59388.1	0.590112	287782	0.567393	10150.1
	0.521772	30042.7	0.526587	57899	0.597072	291690	0.574636	9691.45
	0.528736	24585.6	0.533321	55279.7	0.604462	294459	0.581498	10086.5
	0.535201	18316.8	0.540108	53751.2	0.611234	304206	0.588075	11724.8
	0.541698	14205.5	0.546981	53779.8	0.618813	317192	0.594821	12792.7
	0.548411	13069.3	0.553831	55136.6	0.625425	323705	0.602133	11734.1
	0.555246	13668.8	0.56122	57011.1	0.632456	322655	0.608748	10334.6
	0.562381	15235.8	0.568059	58862.1	0.63912	320296	0.615502	10577.6
	0.569147	16743.9	0.574909	59266.4	0.646203	318420	0.622259	11469
	0.575747	16800.5	0.581292	58221.5	0.653539	318477	0.629107	11542.1
	0.582312	16090.5	0.588192	58851	0.660378	328001	0.636101	10696
	0.589178	16237.6	0.595142	61880.4	0.667444	343875	0.643125	9666.74
	0.595922	17029.1	0.601879	65834.1	0.674598	351678	0.650244	9123.33
	0.602688	18112.8	0.609031	68200.4	0.681578	349926	0.657634	8723.29
	0.609423	19072.8	0.616053	67542.6	0.688342	346104	0.66429	7868.68
	0.616325	19040.1	0.622857	66284.9	0.695656	343963	0.67117	7423.08
	0.623331	18889.1	0.62968	66195.3	0.70251	342328	0.678272	7927.36
	0.629829	19086.9	0.636453	67653.8	0.709218	338714	0.685441	9120.05
	0.636568	19188.7	0.643226	70296.4	0.716043	337161	0.692699	11306.5
	0.643359	19501.7	0.649852	70757.8	0.723309	338162	0.700003	12397.5
	0.649909	19769.1	0.656652	68912.2	0.729811	340504	0.706965	10490
	0.657178	20344.5	0.664052	68512.4	0.736825	343730	0.713704	8264.3
	0.663867	21617.1	0.671239	69036	0.743911	345332	0.720614	7822.4
	0.670673	22323.9	0.67782	68137.1	0.750931	346519	0.727364	7767.37
	0.677596	21939.3	0.684624	66655.9	0.758041	347398	0.734031	7170.72
	0.684135	21195.4	0.694107	66434.3	0.765135	348538	0.74141	6765.63
	0.69096	21034.7	0.701784	68641.7	0.772281	348496	0.748043	6889.74
	0.697641	21859	0.709383	72311.5	0.778978	343504	0.754992	6790.99
	0.705867	22626.6	0.717344	74688.6	0.785926	338955	0.761511	6402.7
	0.712745	22485.1	0.724044	74299.7	0.793124	342030	0.768363	6478.47
	0.719311	22119	0.731116	72043	0.800194	353010	0.775398	7655.36
	0.726211	22151	0.738162	70928.7	0.807481	363456	0.782367	9531.82
	0.735004	22327	0.745822	72164.9	0.814804	364931	0.789991	10690.5
	0.743319	22404.4	0.752993	73350.2	0.821797	355532	0.797337	10547.1
	0.751393	22681.5	0.760267	75237.8	0.828706	342952	0.804428	9938.48
	0.758973	23344.1	0.767011	77965.6	0.835683	340818	0.81141	9282.28
	0.766197	24005.5	0.773652	77616.4	0.842934	346425	0.818095	8966.3
	0.773068	24411.1	0.780648	74933.3	0.849705	350710	0.824995	9164.33
	0.780003	23952.2	0.787171	72866	0.856484	351089	0.832084	8761.78
	0.786557	23039.6	0.793716	71326.8	0.863336	346100	0.838932	7405.68
	0.793259	22971.3	0.800647	70670.8	0.869904	346305	0.845483	5924.41
	0.800371	23597.8	0.808047	70829.1	0.877038	353828	0.852493	4805.47
	0.807069	24206.4	0.815074	70571.7	0.884075	355993	0.85936	4303.45
	0.813908	24153.8	0.821876	71087.7	0.890677	354013	0.866535	4374.51
	0.820781	23238.2	0.828828	73794.1	0.89772	353948	0.873007	4965.89
	0.827706	22737.7	0.835463	77173.3	0.905516	352685	0.880399	5619.36
	0.83453	24112.9	0.842267	79231.2	0.91278	348211	0.887192	6227.92
	0.841722	26482.7	0.848985	79799.3	0.919546	348528	0.894207	7691.12
	0.850071	27573.5	0.856025	79845.8	0.926197	356085	0.900871	9349.06
	0.856942	27208.3	0.862595	80336.6	0.932779	361312	0.907469	9511.08
	0.863798	26597.2	0.869499	81206.2	0.939902	361063	0.914227	8106.2
	0.870286	26056.5	0.876455	80776.6	0.947314	354385	0.921166	6512.11
	0.876892	25625.2	0.88338	79034.6	0.95487	339696	0.928885	6117.39
	0.884037	24631.3	0.890953	78179.7	0.961949	330691	0.936426	6712.86
	0.890903	22119.3	0.898481	77996.4	0.968928	338137	0.943634	7530.18
	0.897791	19509	0.905719	77114.6	0.975878	350220	0.951014	8167.6
	0.90477	19058.2	0.912244	75515.7	0.983059	351784	0.958076	8236.64
	0.911628	20296.7	0.918958	75783.7	0.990111	344456	0.965142	8147.72
	0.918594	22266.5	0.925879	81066	0.996998	332619	0.972008	8389.7
	0.925392	24244.7	0.932482	87551	1.00397	316710	0.978896	8763.07
	0.931806	24972	0.939672	88968.7	1.01046	304311	0.985381	8880.05
	0.938485	24477.2	0.947263	86082.8	1.01753	304508	0.992424	8438.14
	0.94505	24242.7	0.954178	82022.8	1.02437	318746	0.99948	7610.59
	0.951814	24833.6	0.960855	79360.1	1.03123	335510	1.00634	7256.64
	0.958655	25082.8	0.967853	78190.4	1.03836	341697	1.01287	7842.16
	0.965626	24781.8	0.974844	76722.2	1.0462	343749	1.02018	8639.23
	0.972524	24742	0.981468	77123.1	1.05314	349690	1.02689	8333.32
	0.97949	24501.4	0.988202	80047.2	1.06019	355847	1.03389	6858
	0.987634	24562.8	0.995176	81296.6	1.06695	356311	1.04049	5957.47
	0.994923	25501	1.00171	78829.5	1.07368	352842	1.04744	6651.63
	1.00188	25906.4	1.00864	75246.1	1.08062	350341	1.05422	8288.67
	1.00836	25451.5	1.01566	74773.7	1.08814	348284	1.06119	9213.57
	1.01499	25391.5	1.02266	76717	1.09555	342575	1.06852	8527.67
	1.02224	25546.2	1.02965	77461.1	1.10268	333322	1.0758	7467.56
	1.02892	24834.2	1.03744	77923.8	1.1099	328494	1.083	7170.59
	1.03575	24329.8	1.04469	78843	1.11685	331815	1.09018	7298.71
	1.0427	25499.3	1.05151	79614.9	1.12357	335818	1.09731	7502.51
	1.04986	27060.4	1.05839	81559.7	1.1308	333012	1.10442	7954.73
	1.05659	27318	1.06531	82544.2	1.13773	326830	1.11165	8196.05
	1.06355	26456	1.07186	80484.8	1.14464	325657	1.11847	8401.86
	1.07049	25058.7	1.0784	77610.3	1.15115	326564	1.12531	9031.47
	1.07707	23960.8	1.08565	76757.2	1.15853	325609	1.13231	8911.08
	1.08364	23963.9	1.09255	78681.6	1.16562	323409	1.1394	7960.12
	1.09053	24330.3	1.09944	79721.3	1.17218	322668	1.14635	6790.05
	1.09722	24215.2	1.10625	77059.9	1.17899	327703	1.15282	5159.76
	1.10413	23931.3	1.11322	73797.8	1.19099	332125	1.1602	3922.04
	1.1109	23582.9	1.12001	73468.3	1.1998	332044	1.16709	3899.12
	1.11774	23628	1.12681	74949.8	1.20825	336817	1.17417	4419.2
	1.12606	24755.4	1.13363	76320.1	1.21581	343536	1.18072	4869.53
	1.13293	26234.3	1.1401	79446.9	1.22301	341951	1.18757	5468.05
	1.13977	26960.9	1.14702	83889.7	1.23016	333975	1.19454	6387.42
	1.1462	27031.9	1.15393	85258.3	1.23751	326101	1.20152	7416.15
	1.15277	27301.4	1.16075	82845.6	1.24467	322844	1.20802	7935.34
	1.15996	27730.6	1.1678	78680.3	1.25184	323395	1.21531	7744
	1.16667	27163.5	1.17572	74701.7	1.25917	324114	1.22308	7481.22
	1.17363	26045.2	1.18292	73636.7	1.26572	327025	1.23049	7522.74
	1.18053	25871.8	1.1902	76415.5	1.27277	336182	1.23752	7795.31
	1.18756	26672.1	1.19712	81267.5	1.27976	346448	1.24462	8129.04
	1.19445	27376.6	1.20404	84392.4	1.28686	347621	1.25215	8369.49
	1.20167	27120.3	1.21051	83023	1.29336	341883	1.25919	8798
	1.20849	25371.4	1.21719	78830.5	1.30101	337121	1.26576	9536.21
	1.21553	23215.5	1.22404	75823.8	1.30867	332826	1.27258	9946.3
	1.22241	22908.9	1.23204	74705.2	1.31533	330429	1.28324	9674.38
	1.22889	23995.3	1.23886	74239.5	1.32191	331410	1.29151	8691.84
	1.23574	24585.1	1.246	75788.7	1.32963	331006	1.29925	7154.53
	1.24254	24553.3	1.25264	77436.8	1.33651	328788	1.30851	6198.74
	1.24925	24786.8	1.25964	75473.2	1.34311	326374	1.31603	6599.4
	1.25603	25197.3	1.2667	72771.9	1.35003	324818	1.32287	7345.94
	1.26424	25207.3	1.27362	73401.8	1.35716	327070	1.3301	7818.07
	1.27121	25268.6	1.28013	76487.5	1.36381	330901	1.33695	8655.62
	1.27815	25428.3	1.28707	79214.4	1.37098	337028	1.34427	9071.83
	1.28465	26167.2	1.2943	80020.2	1.3778	347099	1.35086	8107.31
	1.29116	27508.6	1.30104	79602.2	1.38495	352032	1.35746	6790.13
	1.29849	28142.2	1.30785	79820.5	1.39209	346382	1.36515	6086.89
	1.30527	27820.5	1.31591	80518.8	1.39914	336938	1.37244	5836.59
	1.31229	26884.8	1.32318	79441.7	1.40618	332014	1.37978	5746.2
	1.31928	25820.1	1.3305	76379.3	1.41285	337566	1.38688	5884.27
	1.32638	25388.1	1.33745	74318.4	1.41973	346186	1.3941	6037.46
	1.3332	25914.9	1.34443	75231.8	1.42692	344051	1.4012	5790.72
	1.34008	26793.5	1.35095	76930.2	1.43334	337352	1.40775	5572.39
	1.34711	27189.3	1.35744	76167.1	1.44036	337667	1.41491	5642.79
	1.35436	26912.9	1.36398	74445.9	1.44811	337559	1.422	6051.3
	1.36141	26422.2	1.3714	74590.5	1.45507	328930	1.42888	7441.96
	1.36803	26758.3	1.3785	75467.1	1.46206	321055	1.43544	9066.63
	1.37483	27917.4	1.38532	76687.7	1.46986	325257	1.44254	9184.64
	1.3816	28600.3	1.39226	78815.2	1.47658	335018	1.44938	8415.85
	1.38836	27808.6	1.39893	80255.6	1.48321	335953	1.45645	8056.95
	1.3951	26143.2	1.40588	79342.1	1.49008	328971	1.46328	7690.99
	1.4034	24605.2	1.41301	76536.5	1.49717	325048	1.47048	6902.43
	1.41013	23497.7	1.41953	73977.6	1.50419	323935	1.47694	5940.87
	1.41706	23779	1.4265	72758.1	1.51122	322001	1.48425	5261.82
	1.42355	25106.7	1.43353	72577.1	1.51813	323532	1.4911	5629.1
	1.43007	25952.9	1.44025	73619.2	1.52513	330258	1.49814	7090.58
	1.43733	26451.1	1.44712	76118.8	1.53237	338683	1.50476	8427.42
	1.44399	27187.7	1.45519	77121.6	1.5397	345253	1.51179	8237.51
	1.45097	27959.1	1.46223	74396.7	1.54717	347663	1.51905	7125.69
	1.45801	28280.6	1.46938	71999.6	1.55369	346693	1.52605	6516.8
	1.46502	28268.6	1.47654	73104.2	1.56049	345773	1.5333	6380.66
	1.47205	28308.2	1.48346	74617.4	1.5677	347364	1.54036	6398.57
	1.47882	28190.5	1.49016	73921.7	1.57429	347213	1.54727	6499.71
	1.48549	27704.1	1.49684	73895	1.58139	339214	1.5547	6335.56
	1.49237	26703.4	1.50331	76514	1.58859	330222	1.56167	6124.27
	1.49971	25132.4	1.51047	77548.4	1.59533	328299	1.56854	7066.26
	1.50658	24079.6	1.51729	75523.7	1.60271	331631	1.57502	9611.67
	1.51346	24542.5	1.52419	74538.6	1.61038	335949	1.58221	12377.4
	1.52041	25443.8	1.53166	75677.9	1.61717	337700	1.58908	13562.2
	1.52709	25905.4	1.53859	77289.3	1.62424	336639	1.59618	12146.8
	1.53398	26462.9	1.54547	78345.1	1.63128	338126	1.60337	9326.36
	1.54229	26893.3	1.55629	78692	1.63848	343099	1.61046	7001.74
	1.54913	26685.6	1.56376	78258.5	1.64537	341204	1.61704	5622.93
	1.55608	26699.8	1.57203	77127	1.65254	330082	1.62427	5871.73
	1.56255	27560.3	1.58107	76175.3	1.65942	324178	1.63123	7867.73
	1.56905	28536.9	1.58846	75043.8	1.66651	327946	1.63883	10303.7
	1.57634	29535.5	1.5967	73765.5	1.67362	332492	1.64534	11996.7
	1.5831	30210.2	1.60392	73085.8	1.68062	334337	1.65217	12057.4
	1.59005	28983.7	1.6112	73340.4	1.68811	333697	1.65902	10883
	1.6001	26797.5	1.61818	73686.6	1.69505	327859	1.66608	9535.28
	1.60793	26678.2	1.62506	72111.4	1.70199	317031	1.67303	8374.6
	1.61608	28844.8	1.63226	70395.2	1.70891	311005	1.68029	8137.91
	1.62401	30015.2	1.63879	71320.6	1.71544	322059	1.68757	8885.54
	1.63224	28477.7	1.64544	74297.9	1.72249	342154	1.6944	9232.08
	1.63896	26353.6	1.65226	77878.1	1.72911	352745	1.7014	8284.86
	1.64582	25765.1	1.65959	79610.8	1.7364	350009	1.70818	6915.58
	1.65305	26621.1	1.66651	79213.8	1.74337	342067	1.71468	6575.04
	1.66005	27280	1.67315	79420.3	1.75097	337809	1.72168	6865.77
	1.66708	26487.9	1.68007	80546.5	1.75771	335444	1.72868	6728.22
	1.67404	25356.9	1.68694	81002.8	1.76528	328512	1.7358	6774.31
	1.68229	25278.5	1.69411	80860.3	1.77216	322842	1.74335	7381.62
	1.68926	26453.6	1.70065	80680.6	1.77927	325792	1.75053	7639.16
	1.69635	27387.5	1.70754	79591.6	1.78627	331992	1.75724	7444.53
	1.70283	26555.7	1.71447	77477.6	1.79327	333536	1.76415	7989.93
	1.70952	24974.6	1.72162	76038.8	1.80027	328710	1.77145	9098.36
	1.71678	24435.8	1.72854	75351.9	1.80723	320389	1.77895	9105.89
	1.72351	25358.6	1.73644	75461.7	1.81441	316621	1.78555	7811.14
	1.73057	26683.5	1.7438	76647.5	1.82104	321388	1.79214	6538.49
	1.73754	26903.3	1.75109	77067.8	1.8283	332664	1.79894	6175.87
	1.74447	25927.9	1.75788	75971.4	1.83533	344499	1.80607	6642.83
	1.75149	24682.7	1.76481	74976.9	1.84228	348304	1.8133	7338.78
	1.75806	24400.4	1.77188	74609.5	1.84912	343481	1.81998	8099.07
	1.76549	25345	1.77844	74892.8	1.85565	331712	1.82735	8647.46
	1.7723	25948.4	1.78497	76330.9	1.86313	317016	1.83432	8577.73
	1.77921	25729.9	1.79195	76706	1.86973	310718	1.84133	8109.52
	1.78586	26021.9	1.7989	74803.2	1.87645	314691	1.84845	7587.62
	1.79273	26659.9	1.80579	73996.5	1.88379	319807	1.85495	7317.53
	1.79973	26433.1	1.81276	74626	1.89153	321462	1.86188	7568.55
	1.80635	25625.9	1.8195	75416.2	1.89827	320960	1.86863	7966.95
	1.81315	25489.9	1.82649	77506.4	1.90551	317224	1.8756	7216.89
	1.82145	25751.9	1.83349	79784.6	1.91244	312103	1.8833	5411.56
	1.82835	25697.9	1.84007	79583.5	1.91948	311582	1.89047	4460.77
	1.83527	26173.6	1.84706	77132.6	1.92645	315048	1.89738	4573.9
	1.84173	27991.8	1.85402	73879.3	1.93355	324682	1.90411	4714.22
	1.84855	30688.8	1.86106	72317.1	1.94257	336546	1.91091	4553.3
	1.85583	32760.9	1.86794	74841.3	1.95113	335710	1.91839	4792.39
	1.86274	32813.3	1.87604	78306.7	1.95957	323748	1.92494	6047.18
	1.86971	31614.6	1.88296	78145.3	1.96852	313947	1.93156	6723.25
	1.87669	30391.6	1.8903	75377.3	1.97714	309887	1.93864	6015.99
	1.88371	29146	1.89722	72900.9	1.98426	313219	1.94569	5253.67
	1.89075	27201.1	1.90413	71703.7	1.99172	320944	1.95288	4957.99
	1.89737	24550.2	1.91109	71580.1	1.99828	322295	1.95957	4728.77
	1.90406	23143.8	1.9176	71674.2	2.00603	319397	1.96706	4375.2
	1.91088	24033.8	1.92423	72412.7	2.01279	321801	1.97437	4156.14
	1.91826	25526.5	1.93142	74648.8	2.01971	324221	1.98141	4562.8
	1.92499	25893.5	1.93833	75748.4	2.02656	322455	1.98853	5294.83
	1.93167	25293	1.94522	73930	2.03435	319218	1.99505	6083.06
	1.93856	24871.6	1.95258	71915.5	2.04127	315071	2.00218	7317.64
	1.94521	24976.8	1.95937	71630	2.04847	312807	2.00889	8326.65
	1.95201	25420.4	1.96633	71661.7	2.05518	311850	2.01593	7858.31
	1.96031	26069	1.97353	71817.7	2.06218	307856	2.02258	6602.8
	1.96726	27324.2	1.98008	73006.9	2.0693	305827	2.02965	5766.78
	1.97417	28462	1.98702	73308.4	2.07659	311447	2.03681	5146.64
	1.98069	28467.1	1.99434	72010.6	2.08355	320413	2.0437	4686.4
	1.98721	28558.1	2.00135	71169.1	2.09081	328411	2.05047	4888.84
	1.99455	29634.7	2.00823	71775.8	2.09767	333525	2.05743	5494.98
	2.00149	30385	2.01632	73066.7	2.1044	328632	2.06404	6069.15
	2.00853	29665.3	2.02335	74016.2	2.11116	315243	2.07326	6742.12
	2.01544	28166.5	2.03074	75243.8	2.11847	303844	2.08184	7636.3
	2.02249	26528	2.03752	76464.1	2.12545	297903	2.09097	8391.8
	2.02937	25234.8	2.04449	76561.5	2.13278	299046	2.10053	8810.19
	2.03624	25301.1	2.05157	75884.7	2.13934	308349	2.10771	8341.71
	2.04294	26160.9	2.05806	74794.2	2.14672	315745	2.11489	7101.85
	2.04978	26393.8	2.06472	74481.5	2.1534	311212	2.12204	6895.17
	2.05687	26104.4	2.07209	75603.6	2.1602	299839	2.12963	7643.02
	2.06357	25615.2	2.07872	76217.9	2.16742	292718	2.13613	8173.01
	2.07025	24934	2.08569	75023.1	2.17532	292805	2.14332	8758.84
	2.07726	25448	2.09261	73287.9	2.1821	298608	2.15075	9139.17
	2.08391	27264.5	2.09939	73022.7	2.18866	308477	2.15779	8969.29
	2.09097	29017	2.10617	74475.5	2.19525	318825	2.16442	8391.43
	2.09907	30267.7	2.11311	77088.1	2.20245	323159	2.17162	7832.4
	2.10597	30176.8	2.11959	79230.2	2.20953	320319	2.17897	7885.82
	2.11292	28901.9	2.12665	77704.6	2.21663	318264	2.18599	7545.84
	2.11947	28077.6	2.13384	73445.8	2.22367	316174	2.19337	6093.84
	2.12601	27480.3	2.14092	70610.4	2.23111	308718	2.20001	4797.16
	2.13314	25804.2	2.14792	70857.8	2.23793	304722	2.20699	4591.75
	2.13992	23538	2.15601	72779.4	2.24463	305470	2.21359	5609.85
	2.14688	22296.5	2.16326	74185.2	2.25156	302756	2.2203	7048.04
	2.15386	22472.5	2.17056	75699.5	2.25879	304310	2.22731	7219.48
	2.16083	23715.2	2.17742	78107.1	2.26573	315090	2.23427	5977.47
	2.16778	25793.6	2.18423	80362.7	2.27307	323477	2.24125	4900.13
	2.17461	27615.1	2.19106	81521.7	2.27953	323864	2.2484	5163.34
	2.1817	28283.1	2.19784	80061.6	2.28703	320427	2.25547	6231.81
	2.18848	28156.4	2.20438	76612.5	2.2937	316281	2.26244	6296.11
	2.19532	27954.8	2.21096	73726.6	2.30057	309785	2.26947	5348.98
	2.20199	28121.1	2.21855	72646.3	2.3078	303328	2.27594	4628.98
	2.2087	27976.5	2.22541	72151.4	2.31565	306454	2.28317	4148.73
	2.2157	26569.6	2.23185	71044.8	2.32247	315058	2.29039	4687
	2.22276	25011.6	2.2387	70646.5	2.32901	314900	2.29744	6830.96
	2.22978	25269.2	2.24558	71885.1	2.33564	307869	2.3039	8552.97
	2.2381	27059.2	2.25242	73290.2	2.3428	304120	2.31098	8549.66
	2.24498	28446.5	2.25892	74580.3	2.34976	305613	2.31814	7671.3
	2.25184	28774	2.26591	77180.9	2.35677	310494	2.32507	6731.41
	2.25848	28892.8	2.27305	81054.2	2.3639	316045	2.3325	5918.09
	2.26564	29747.2	2.28017	84174.3	2.37139	315741	2.33901	5324.62
	2.27284	31633.6	2.28703	83312.2	2.37866	309266	2.34614	4814.89
	2.27959	32758.4	2.29501	78144.9	2.38534	305440	2.35262	4970.95
	2.28659	31447	2.30223	74084	2.3922	306123	2.35926	6464.64
	2.2936	29690.1	2.30939	73901	2.39958	307489	2.3664	7545.06
	2.3006	29524.9	2.31645	73813.3	2.40662	309236	2.37327	6555.92
	2.3074	29635.5	2.32341	72004.6	2.41395	311704	2.38026	5049.94
	2.31426	29200.9	2.33003	72734.7	2.42048	316143	2.38823	4921.58
	2.32133	28928.6	2.33713	77212.6	2.42804	319903	2.39562	5525.63
	2.32801	28486.9	2.34383	80598.1	2.4348	319241	2.40267	5345.75
	2.3347	27911.7	2.35032	79788.9	2.4418	314372	2.4098	4863.6
	2.34127	27939.5	2.35718	77441.8	2.4484	309811	2.41634	5380.39
	2.34826	28252.2	2.36479	77000.5	2.45611	311842	2.42353	6286.98
	2.35522	27738.1	2.37131	76570.7	2.46305	319660	2.43042	6342.65
	2.36202	26239.6	2.37799	73795.2	2.46976	321558	2.43743	5466.93
	2.36886	25158.2	2.38475	71312.8	2.47648	315768	2.44394	4368.7
	2.377	25263.7	2.39207	72796	2.48358	309698	2.45104	3890
	2.38385	26223.7	2.40177	76948.2	2.49056	304309	2.45818	4502.52
	2.39081	27374	2.41025	79534.9	2.49778	304782	2.46504	6212.25
	2.39738	27741.6	2.41918	79081.3	2.50504	309611	2.47229	7966.27
	2.4046	26877.6	2.42845	77789.4	2.51267	310134	2.47874	8000.94
	2.41196	26219.4	2.43715	79048.2	2.5199	310397	2.48582	6825.82
	2.4186	27841.2	2.44447	82532.7	2.52655	308718	2.4924	6310.51
	2.42577	30440.6	2.45199	84718.9	2.53326	300053	2.4991	6838.64
	2.43277	31303.3	2.4592	83679.5	2.54055	292314	2.50618	7456.79
	2.43966	29805.4	2.46614	80260	2.54753	291281	2.51309	6822.58
	2.44647	26894.2	2.47302	76907.6	2.55488	291731	2.52014	5165.27
	2.45679	24327.8	2.47994	74577.6	2.56141	289600	2.52743	4296.75
	2.46517	23212.2	2.48692	73317.7	2.56886	288342	2.53435	4695.92
	2.47379	22906.6	2.49356	73262.4	2.57572	293749	2.54144	5120.25
	2.48196	22244	2.50037	73981.2	2.58269	302850	2.54849	4950.16
	2.48986	20980	2.5071	74039.9	2.5894	307211	2.55498	5704.35
	2.49704	19806.1	2.51403	72225.8	2.59723	308757	2.56232	7687.21
	2.50366	19616.8	2.52073	69813.2	2.60415	311921	2.56939	8676.39
	2.51063	21054.8	2.52769	68835.6	2.61108	313888	2.57641	8349.86
	2.51882	23668.8	2.53506	69619.9	2.61782	311631	2.5829	7612.73
	2.52577	25965.7	2.54165	70625.4	2.62486	305978	2.59002	6270.14
	2.53277	26555.4	2.54879	70172.5	2.63184	300278	2.59731	4989.69
	2.53926	25591.6	2.55605	68799.1	2.63953	301113	2.60426	4495.63
	2.54621	24530.2	2.56276	68202.4	2.64639	311974	2.61153	4263.59
	2.55346	24597.2	2.56983	68921.5	2.65337	324204	2.61819	4649.17
	2.56029	25427.3	2.5766	69604	2.66076	329505	2.62569	6107.31
	2.56731	26217.5	2.58409	68913.6	2.66748	330063	2.6322	7146.16
	2.57426	27455	2.59164	67627.2	2.67433	330774	2.63898	6691.86
	2.58118	29063.5	2.59892	67219.7	2.68123	332659	2.6461	5630.69
	2.58786	29645.3	2.60597	69265.3	2.68816	330904	2.65297	5197.36
	2.59447	28581.8	2.61316	73773.8	2.69545	318569	2.65963	5851.79
	2.60127	26933.7	2.62022	77496.1	2.70195	300607	2.66703	6826.23
	2.60816	26052	2.62735	77500.6	2.71278	290136	2.67395	7306.54
	2.61515	25803.2	2.63429	75905.8	2.7215	288578	2.68098	7493.82
	2.62207	25520	2.64118	76558.8	2.72946	293247	2.68821	8075.32
	2.629	25474	2.64764	77578.6	2.74058	305002	2.6947	8888.42
	2.63595	26456.1	2.65419	74495.7	2.74759	317498	2.70207	8651.32
	2.64261	27505.4	2.6607	69008.8	2.75469	322325	2.7092	7310.48
	2.64982	26654.5	2.66763	66004.2	2.76146	317714	2.7163	5922.12
	2.65814	24909.6	2.67436	67764.8	2.76865	311799	2.72286	4822.56
	2.66497	24363.2	2.68089	72372.6	2.77577	314461	2.72991	3942.64
	2.67172	25063.8	2.68846	76882.8	2.78322	321140	2.73708	3740.96
	2.67823	25793.8	2.6957	78581.6	2.79041	322384	2.74391	5148.85
	2.68501	25265	2.70255	75642.2	2.79771	324207	2.75124	7060.9
	2.69228	24410	2.70968	71801.6	2.80468	328221	2.75776	7299.27
	2.69901	25520.2	2.7166	70987.5	2.81151	324844	2.76499	6630.58
	2.7061	28137.4	2.72359	72354.6	2.81821	316609	2.77154	6686.29
	2.71309	30082.3	2.73165	74602.6	2.82532	311961	2.77861	6733.56
	2.72002	30968.4	2.73892	75621.4	2.8324	309345	2.78566	5966.76
	2.72676	30564.7	2.74582	74215.1	2.83939	303707	2.79231	4955.37
	2.73348	28219.6	2.75295	72205	2.84641	298203	2.79916	4671.46
	2.74021	25841.5	2.75968	71801.7	2.85329	298672	2.80654	5118.85
	2.74677	25314.5	2.76661	73034.8	2.86036	301406	2.81324	5242.31
	2.75371	25437.8	2.77365	74592.5	2.86777	302367	2.82025	4983.1
	2.76061	25293.4	2.78076	74695.7	2.87554	305204	2.82717	5445.61
	2.76736	25557.4	2.78748	72876.9	2.88215	310535	2.83373	6977.86
	2.77435	26579.8	2.79403	71928.9	2.88938	312155	2.84086	8061.27
	2.78113	28526.4	2.80048	73376.9	2.89624	307658	2.84787	7212.69
	2.78786	31450.4	2.8073	76257.2	2.90321	301664	2.85495	5385.1
	2.79587	33192.4	2.81411	78237.6	2.91029	300796	2.8617	4347.7
	2.80303	31545.2	2.82066	76985.3	2.9173	306634	2.87278	4598.19
	2.80994	28492.4	2.82815	74091	2.92458	313575	2.8818	5415.82
	2.81641	27312.5	2.83538	71557.2	2.93162	318268	2.89165	5749.01
	2.82316	28227.4	2.84218	70781.6	2.93881	323774	2.89944	5604.48
	2.83041	29949.7	2.84904	71182.3	2.94589	325714	2.90671	6306.09
	2.8372	31535	2.85575	69568.5	2.95267	313919	2.91357	7797.49
	2.84422	31909.3	2.86282	66931.2	2.9594	297753	2.92057	7915.91
	2.85123	30447.1	2.87083	66685.8	2.96634	295614	2.92781	6592.51
	2.85836	28099.5	2.87839	69180.4	2.97336	305452	2.9346	6445.53
	2.86528	25791.5	2.88539	72356.9	2.98042	311408	2.9419	8518.09
	2.87179	23322.9	2.89248	73869.3	2.98724	307237	2.94935	10662.6
	2.87925	21526.6	2.89929	73250.2	2.99377	298162	2.95602	10349.9
	2.88574	21388.9	2.90595	71807	3.00112	291426	2.96278	7666.4
	2.89276	22513.5	2.91311	71288	3.00811	296378	2.96984	5200.25
	2.89942	24750.6	2.9203	72902.6	3.01581	306805	2.97639	4464.77
	2.90609	26549	2.92742	76166.5	3.02247	305888	2.98377	4961.37
	2.91305	26221.8	2.93395	78282.3	3.02978	297773	2.99065	6225.26
	2.91983	24990.9	2.94079	77822.6	3.03658	294556	2.99776	7305.65
	2.92654	24713.7	2.94776	74540.5	3.04318	300063	3.00436	7003.23
	2.93468	26025.2	2.95446	69480.3	3.05019	309172	3.01152	6274.57
	2.9415	27571.7	2.96105	67025.9	3.05719	314226	3.01882	6397.47
	2.94835	27883.3	2.96818	69298.3	3.06449	316068	3.02611	6962.12
	2.95485	27458	2.97541	71875.1	3.07168	310074	3.03323	7143.33
	2.96163	27188.5	2.9831	71277.5	3.07879	294607	3.04069	7110.6
	2.96885	27537.9	2.99009	70329.5	3.08611	283102	3.04725	7076.79
	2.9758	28222.5	2.99677	71992.8	3.09291	281713	3.05454	6460.38
	2.98282	28074.9	3.00353	74276.2	3.09961	286966	3.06111	5398.73
	2.98988	26985.8	3.01149	75114	3.10666	294217	3.06826	4521.06
	2.99678	25904	3.01892	75282.6	3.11373	299890	3.07498	4238.81
	3.00379	25743.2	3.02584	75759.5	3.12086	302774	3.0823	4428.37
	3.01028	26755.1	3.03292	74673.9	3.12773	302317	3.08975	4197.15
	3.01773	28326.6	3.03958	71125.6	3.13435	302773	3.09641	3756.38
	3.02436	29331.9	3.04625	68297.1	3.14129	306888	3.1035	3856.47
	3.03136	29151	3.05319	68416.7	3.14843	309946	3.11047	5028.46
	3.038	28775.5	3.06039	70991.2	3.15621	307141	3.11691	6734.93
	3.045	29374.2	3.06765	74676.6	3.16367	298870	3.12389	7164.2
	3.05202	30269.2	3.07425	76149.2	3.17102	292715	3.13086	6447.27
	3.05886	30547.7	3.08139	73915.2	3.17771	296538	3.13783	5691.13
	3.06546	29952.5	3.08844	70438.7	3.18428	306214	3.14427	5352.43
	3.07363	28165.8	3.09512	67458.5	3.1914	308944	3.15132	5482.25
	3.08051	25755	3.10162	65968	3.19849	299634	3.15841	5315.76
	3.08743	24223.9	3.10896	66872	3.20597	287495	3.16578	4725.41
	3.09395	24754.6	3.11608	69645.3	3.21295	281393	3.17305	4413.31
	3.10058	27665.4	3.1233	73508.6	3.21955	280664	3.18001	5313.65
	3.10788	30471.7	3.13035	76931.8	3.22686	284517	3.1865	6608.95
	3.1147	30182.9	3.13714	78316.7	3.23423	290823	3.1938	6462.43
	3.12171	28443.6	3.14379	77125.8	3.24101	294552	3.20048	5919.68
	3.12878	28566.4	3.1518	73919.2	3.24784	295173	3.20748	6458.28
	3.13568	30097.4	3.15915	69917.3	3.25487	293181	3.21421	7571.47
	3.14269	30040.6	3.16594	66792.8	3.26217	289555	3.22105	8559.95
	3.14922	27881.1	3.17282	66429.8	3.26906	288325	3.22834	8443.79
	3.15629	25792.5	3.17977	67727.2	3.27559	294085	3.23549	7006.48
	3.16349	24527.1	3.18645	68169.8	3.2826	303091	3.24261	5512.29
	3.17049	23968.9	3.1933	68127.9	3.2896	305138	3.24968	4599.68
	3.17707	24606.3	3.20047	68421.5	3.29746	301118	3.2561	4629.47
	3.18405	26218.6	3.20727	69417.8	3.305	297131	3.26307	5840.78
	3.19107	27977.6	3.21372	70981.4	3.31236	290123	3.27001	7083.3
	3.19798	28701.1	3.22078	72426.9	3.31891	280184	3.27707	7654
	3.20475	28264.3	3.22764	74115.1	3.32561	274694	3.28359	7672.26
	3.2129	27546.3	3.23432	75394.8	3.33266	276484	3.29063	7638.07
	3.22009	26827.8	3.2444	75330.1	3.33971	283120	3.29779	7724.18
	3.22707	26727.5	3.25377	74165.4	3.34712	291547	3.30485	7113.77
	3.23354	27390.1	3.26283	72590.6	3.35406	299887	3.31198	5429.13
	3.24011	27653.9	3.27147	72210.5	3.36071	305688	3.31889	3670.08
	3.24736	27383.8	3.2793	72488.3	3.36827	306602	3.3255	3689.55
	3.25394	27325.3	3.2864	71813.8	3.37515	303525	3.33294	5148.69
	3.26101	28361.4	3.29415	70830.2	3.38188	299293	3.3396	5900.9
	3.26804	29979.2	3.30164	69762.7	3.38866	299005	3.34667	6059.35
	3.27501	30487	3.30874	68571.9	3.39581	305778	3.35343	6880.28
	3.28212	29912.6	3.3159	68672.9	3.40308	315990	3.36045	8199.67
	3.28861	28837.1	3.32252	69972.4	3.41017	319153	3.36793	8831.11
	3.29556	27905.2	3.32961	70586.2	3.4167	310665	3.37483	7873.61
	3.30496	28095.9	3.33647	69929	3.42404	301293	3.38198	6105.72
	3.31302	29338.8	3.34345	68775.9	3.4308	296083	3.38899	5442.03
	3.32057	30121.8	3.35003	68852.7	3.43844	289397	3.39548	6534.14
	3.32926	29255.6	3.35658	70915.1	3.44573	283038	3.40256	7348.53
	3.33864	28404.6	3.36387	72737.6	3.45299	280634	3.41007	6406.33
	3.34623	28827	3.37068	73347.9	3.45966	280389	3.41711	5647.29
	3.35466	29546.3	3.37729	72758.3	3.46611	282417	3.42364	7205.81
	3.36162	29773.3	3.38389	69694.6	3.47635	286266	3.43075	9343.71
	3.3687	29369.2	3.39107	66862.9	3.4854	290987	3.43787	9368.84
	3.37527	29089.5	3.3984	67741	3.49433	294907	3.44491	8085.3
	3.38183	29245.9	3.40595	70313.9	3.50494	297172	3.45211	7455.73
	3.38926	29269.8	3.41265	72216.1	3.51207	297473	3.45918	7521.57
	3.396	29211.7	3.41922	74099.2	3.5191	293745	3.4659	7967.1
	3.40312	29488.1	3.42629	75931.3	3.52588	292158	3.47322	9093.64
	3.41012	29860.5	3.43321	75647.9	3.53301	302885	3.47988	10055.3
	3.41722	29676.9	3.4407	73617.1	3.53961	315999	3.48705	9386.87
	3.42433	29639.8	3.44878	72688.8	3.54681	314534	3.49376	7720.95
	3.43108	30579.3	3.45598	72135.9	3.55399	303869	3.50097	6214.36
	3.4379	30916.4	3.46258	70825.2	3.56123	297087	3.50822	5950.1
	3.44454	29647.7	3.46921	70149.3	3.56821	292539	3.51505	7149.75
	3.4515	28771.1	3.47611	70294.3	3.57545	286052	3.52181	7907.02
	3.45834	29588.8	3.48302	69999.6	3.58266	278518	3.5288	7212.59
	3.46543	30325	3.48965	69177.3	3.58986	274161	3.53542	6491.12
	3.47301	29907.3	3.49679	68505.1	3.59728	275931	3.54232	7149.54
	3.47997	29520.9	3.50357	68249.7	3.60406	281383	3.54946	8518.88
	3.48683	30062.5	3.51042	69531.3	3.6112	285123	3.55649	8988.41
	3.49515	30877.2	3.51724	71241.7	3.61765	286286	3.56309	8064.51
	3.50196	31040.6	3.52378	70554.1	3.62466	286619	3.57031	6823.49
	3.50889	30534.8	3.53069	68627.5	3.63168	285976	3.57756	6579.79
	3.51541	29182.4	3.53793	67328.3	3.63916	288371	3.58473	6980.97
	3.52192	27334.4	3.54531	66836.7	3.64629	291079	3.59167	7024.12
	3.52923	26784	3.55224	67882.2	3.65304	285337	3.59858	6388.7
	3.53597	28082	3.55891	70629.5	3.65992	275149	3.60515	5166.33
	3.54302	29349.2	3.56564	72769.9	3.66704	269251	3.61247	4303.68
	3.55	29118	3.57252	72473.2	3.67409	271416	3.61899	4257.48
	3.55699	28807.2	3.57963	70792.9	3.68084	276077	3.62606	3982.34
	3.56401	29744.8	3.58753	68600.7	3.68796	274371	3.63284	3298.16
	3.57097	31349.9	3.59492	66405.4	3.69464	271553	3.64	3493.32
	3.57752	32830.6	3.60191	66102.8	3.7021	278075	3.64726	4859.49
	3.5843	33844.3	3.60861	67872.1	3.7086	293362	3.65418	6248.32
	3.59141	34005	3.6154	69868.9	3.71566	303802	3.66533	6976.33
	3.5981	33073.5	3.62224	70303.6	3.72354	302200	3.67388	7266.45
	3.60505	31945.4	3.62931	69128.8	3.73032	300008	3.68159	7221.58
	3.61232	31628.9	3.63588	68139.9	3.73781	302764	3.69142	7346.58
	3.61932	31641.5	3.6432	68637.1	3.74471	300815	3.69892	7528.24
	3.62616	30936.1	3.64997	70576.5	3.75183	293397	3.70549	6511.41
	3.63443	29603.4	3.65706	72544.3	3.75852	286674	3.71265	5016.91
	3.64128	28362.5	3.66364	71796.8	3.76544	280500	3.7198	4471.09
	3.64827	27798.3	3.67018	68452.9	3.77247	278242	3.72673	4335.05
	3.65476	28606	3.67734	67109.5	3.77988	281138	3.73371	4152.92
	3.66151	30493.3	3.68475	69751.4	3.7876	281526	3.74072	4043.91
	3.66884	32287.6	3.69176	73299.1	3.79438	276926	3.74746	4320.28
	3.67553	33428.3	3.69849	74307.7	3.80119	270788	3.7549	5001.63
	3.68261	33604.5	3.70522	72779	3.80813	266032	3.76157	5766.94
	3.68969	32442.2	3.71226	71186.1	3.81519	265844	3.76877	6289.76
	3.69664	30373	3.71941	70566.2	3.82186	270574	3.77555	6683.66
	3.70371	29195.8	3.72638	70436.3	3.82889	277368	3.78242	7532.8
	3.71031	29665.3	3.73428	69683.5	3.83575	281697	3.78985	8707.44
	3.71683	30056.1	3.74133	68923.9	3.84327	280155	3.79684	9138.89
	3.72399	30097.4	3.74836	69473.5	3.84976	274917	3.80408	8295.68
	3.73099	31007.1	3.75524	70682.8	3.8569	272231	3.81105	6986.82
	3.73766	31885.3	3.7617	71420.7	3.86467	273255	3.81761	6282.84
	3.74449	31794.4	3.76852	70553.8	3.87149	274528	3.82475	6066.89
	3.75167	31444.3	3.7754	68200.2	3.87876	275958	3.83187	6034.52
	3.75873	31536.3	3.78227	66489.9	3.88534	275925	3.83895	6386.22
	3.76554	31620.8	3.78914	66367.8	3.89242	271572	3.84541	7319.99
	3.77389	31055.2	3.79623	67207.4	3.89918	268594	3.85248	8507.29
	3.78081	30180.1	3.80275	67986.1	3.90625	274461	3.85978	8723.51
	3.7878	29473.6	3.80942	67414.1	3.91313	286449	3.86692	6947.02
	3.79434	29959.1	3.8165	67037	3.92049	296200	3.87375	4407.02
	3.80093	31855.6	3.82402	67884.6	3.92775	302426	3.8807	2982.8
	3.80836	32590.9	3.83103	68275.3	3.93458	302279	3.88732	3371.3
	3.81527	30924.1	3.83789	69279.5	3.94142	293546	3.8947	4507
	3.82247	28950.4	3.84465	71579.2	3.94863	284743	3.90237	4972.1
	3.82951	28371.4	3.85173	72330.9	3.95569	276625	3.90941	5188.94
	3.83648	28892.8	3.8589	69353.5	3.96242	268023	3.91591	6282.27
	3.84319	29573.1	3.86588	64913.3	3.9696	267754	3.92248	7881.86
	3.85036	30449.8	3.87276	62993.3	3.97657	274701	3.92984	8505.28
	3.85696	31002.9	3.8803	63530.4	3.9838	278808	3.93661	7876.69
	3.86417	30313.7	3.88736	63860.5	3.9903	277385	3.94341	7260.79
	3.87127	29857.4	3.89476	63679.4	3.99736	276690	3.95041	7657.15
	3.87798	31671.4	3.90133	64658.4	4.00527	280995	3.95697	8742.13
	3.88518	34346.3	3.90803	66849.6	4.01211	282203	3.9643	9038.09
	3.89225	34751.6	3.9147	68643.4	4.0195	277866	3.97133	8080.5
	3.89922	33713.2	3.9219	69765.8	4.0262	278020	3.97838	6852.19
	3.90602	33468.1	3.92853	70018.2	4.03335	282248	3.98497	6367.08
	3.91431	32866.6	3.93558	68773.6	4.04019	284089	3.99196	6375.96
	3.92135	30931.2	3.94207	67755.4	4.04721	282421	3.99914	5595.79
	3.92844	28946.2	3.94868	68257.9	4.05412	280313	4.00612	3970.93
	3.93498	28760.3	3.9559	67761	4.06146	283042	4.01326	2975.89
	3.94159	30511.9	3.96353	64692.8	4.06815	288061	4.01988	3395.19
	3.949	32302.6	3.97046	61286.1	4.07506	287786	4.02634	4761.15
	3.95601	33204.8	3.97735	58966.1	4.08191	284596	4.03365	6042.04
	3.96302	33570.4	3.98441	57687.7	4.08869	283006	4.04123	6505.11
	3.97002	34027.5	3.99139	58566.9	4.09585	281745	4.0483	6381.7
	3.97702	35076.9	3.99853	60865.6	4.10262	281137	4.0553	6226.28
	3.98393	35698.7	4.00568	62808.1	4.11026	277471	4.06187	5638.71
	3.99093	34849.2	4.01247	64218.2	4.11729	268812	4.06917	4423.05
	3.99745	33480.3	4.01916	65581.8	4.1246	266716	4.07591	4074.49
	4.00447	32627.3	4.02612	66837.5	4.1311	274450	4.08291	5041.01
	4.01156	32231	4.034	67791.1	4.13828	280539	4.08997	5152.83
	4.01829	32139.2	4.04106	69872.4	4.146	278352	4.09647	4006.92
	4.02536	32543	4.04826	73353	4.15332	273092	4.10361	3270.67
	4.03226	33199.4	4.05488	75920.2	4.1606	272220	4.11072	3307.72
	4.03928	32704.1	4.06214	75428.2	4.1676	272296	4.11777	3454.4
	4.04615	30646	4.06876	72148.9	4.17457	265662	4.12441	4010.33
	4.05431	29007.8	4.07583	70122.2	4.18107	257214	4.13154	5545.16
	4.06114	28372.7	4.08236	70874.5	4.18813	257505	4.13881	7029.18
	4.06813	27731.1	4.09228	70627.6	4.1952	266782	4.14592	7447.64
	4.07462	27833.1	4.10096	68264.7	4.20262	276258	4.1532	7342.53
	4.0818	29015.6	4.11012	66618.7	4.20953	280994	4.15996	7238.74
	4.08918	30425	4.11952	67386.8	4.21634	281972	4.16666	7331.13
	4.09611	31940.1	4.12716	69221.3	4.22324	280946	4.1739	7247.46
	4.10316	32500.1	4.13438	70196.3	4.23004	281217	4.18097	7060.31
	4.11023	30816	4.14168	69943	4.23993	284188	4.18805	7515.76
	4.11735	28782.3	4.14889	68980	4.24769	286319	4.19494	7659.14
	4.12782	29132.7	4.15592	67889.1	4.25642	284352	4.20152	6543.74
	4.13584	31010	4.16282	66828.1	4.26623	279682	4.20881	5327.12
	4.1436	32381.4	4.16982	66074.7	4.27443	278078	4.21589	4693.92
	4.15285	32922.1	4.17665	65977	4.2819	277315	4.22288	4316.07
	4.1612	32243	4.18476	66246.6	4.28924	272607	4.22999	3969.8
	4.16865	31019.6	4.19156	67104.2	4.29639	271094	4.23647	4185.51
	4.1754	30428.4	4.19864	67526.9	4.30379	272877	4.24359	5652.52
	4.18243	29900.4	4.20562	66406.7	4.31081	272524	4.25044	7605.87
	4.18938	29409.8	4.21213	65888.5	4.31795	273727	4.25749	8278.59
	4.19755	29643.6	4.21918	67111.8	4.32488	275394	4.26413	7132.37
	4.20451	30233.6	4.22579	68291.8	4.33215	271312	4.27118	5750.05
	4.2116	29879.8	4.23248	67801.4	4.33941	264002	4.27843	5161.26
	4.21812	28914	4.23976	66373.3	4.34628	258360	4.28547	4791.43
	4.22526	29207.2	4.24622	66375.5	4.35339	255515	4.29257	4459.39
	4.23236	30070.7	4.25329	67344.5	4.36025	255608	4.2993	4039.76
	4.23937	30252.1	4.26082	67857.5	4.36777	257799	4.30583	3370.53
	4.24647	30165.7	4.26752	68231.4	4.37488	262206	4.3132	3194.18
	4.25368	30170	4.27456	68021.2	4.38163	269181	4.3206	3952.4
	4.26086	30871.3	4.28188	67662.3	4.3883	279117	4.32773	4942.93
	4.26775	31892.8	4.28902	68491	4.39535	289869	4.33478	5540.48
	4.27475	32139.1	4.29598	69944.2	4.40253	292736	4.34133	6037.02
	4.28195	31389.1	4.30313	69393.6	4.40919	284746	4.34867	6858.03
	4.28908	30366.4	4.3102	65913.4	4.4157	270794	4.35576	7352.56
	4.29615	30239.6	4.31719	63306.6	4.42288	258375	4.36284	6732.83
	4.30293	31458	4.32509	64442.7	4.42969	251692	4.36985	6047.49
	4.30996	33053.2	4.33167	66991.9	4.43754	249806	4.3764	6597.4
	4.31664	33519.6	4.33882	69405.5	4.44486	252898	4.38347	8044.62
	4.32336	32596.4	4.34559	71134.6	4.45178	258875	4.39025	9309.87
	4.33021	31375.2	4.35247	70339.7	4.45879	263514	4.39729	9475.8
	4.33848	30598.8	4.35955	68072.2	4.46578	267639	4.4038	8575.33
	4.34554	30615.3	4.36611	67298.5	4.47323	272463	4.41098	7243.28
	4.35254	31633.3	4.37273	67631.3	4.48019	278543	4.41833	5382.2
	4.35908	32532	4.37995	67064.4	4.48724	289105	4.42539	3651.59
	4.36614	31561.3	4.3866	66029.5	4.49423	298934	4.43253	3379.75
	4.37302	29445.6	4.39331	66678.7	4.50116	298116	4.43917	4156.12
	4.37985	28446.9	4.40042	69131.4	4.5079	289991	4.44586	5051.24
	4.38695	29517.9	4.40711	70375.9	4.51492	283143	4.45313	6168.13
	4.39412	31110.6	4.41415	68907.9	4.52214	277870	4.46452	7412
	4.40119	30915.6	4.42128	66879.7	4.52886	272199	4.4731	8231.32
	4.40774	29613.4	4.429	66291	4.53614	269105	4.48091	8446.95
	4.41477	29169.6	4.4359	66890.2	4.54323	269278	4.49096	8723.7
	4.42134	29608	4.44293	66740.4	4.55013	267319	4.49783	9067.32
	4.4285	30093.2	4.44999	65218.7	4.55669	261200	4.50519	8663.93
	4.43561	30647.4	4.45698	64357.8	4.56384	257208	4.51226	7783.17
	4.44287	31250.1	4.46491	64492.6	4.57076	259182	4.51881	6874.85
	4.45004	31755.8	4.47147	63841.4	4.57846	260956	4.52598	6375.56
	4.45679	32879.4	4.47865	63171.9	4.5857	259089	4.53346	7048.95
	4.46376	33879.4	4.48535	64364	4.59261	258285	4.54052	8169.72
	4.47046	33331.6	4.49233	66738.7	4.59971	263155	4.54708	8082.59
	4.47866	32264.3	4.49933	67855.8	4.60681	273420	4.5542	6493.2
	4.48583	32124	4.50584	67072.1	4.61394	281300	4.5615	5029.36
	4.49293	32180.3	4.51235	65989.6	4.62097	280519	4.5688	5102.77
	4.49947	31480.2	4.51948	65632.9	4.62809	273583	4.5757	6204.73
	4.50651	30537.7	4.52602	66218.9	4.63508	264881	4.5824	7012.97
	4.5134	29778.9	4.53278	67527.5	4.64187	259878	4.589	7295.83
	4.52063	29892.5	4.53921	68736	4.64865	261212	4.59622	7757.13
	4.52777	30855.3	4.54608	69231.9	4.65564	266659	4.60342	8511.89
	4.53481	31458.8	4.55308	68834.8	4.66273	274251	4.61046	8683.35
	4.54187	31179.1	4.56037	68233.3	4.66949	277693	4.61703	8342.27
	4.54851	30401.5	4.56801	67469.2	4.67663	273549	4.62443	8074.23
	4.55551	30164.4	4.57495	66329.9	4.68385	266233	4.63132	7530.1
	4.56207	30859.6	4.582	66486.4	4.6908	262073	4.63798	6959.57
	4.56919	31909.1	4.58907	68274.3	4.69738	265902	4.64475	7057.22
	4.57611	32117.4	4.59648	69190	4.70458	275827	4.65175	7552.36
	4.58333	31474.2	4.6045	67779.5	4.7114	281623	4.65828	7678.71
	4.59054	31802.4	4.61098	65392.2	4.71914	278623	4.66538	7231.48
	4.59719	33486.7	4.61811	64239.8	4.72652	271466	4.67282	7297.23
	4.60457	34911.4	4.62486	63885.1	4.7332	264428	4.67991	7935.51
	4.61148	35078.6	4.63184	63087	4.74023	260770	4.68645	8014.71
	4.62	34250.2	4.63893	62687.4	4.74723	261319	4.69357	7741.45
	4.6271	33558.9	4.64544	62816.6	4.75447	266491	4.70085	7848.24
	4.63411	33872.4	4.65201	63415.2	4.7614	273970	4.70809	8158.42
	4.64069	34839.3	4.65928	64409.3	4.76847	275385	4.71497	8541.97
	4.6477	35065.9	4.66594	64308.5	4.77545	270000	4.72161	8309.74
	4.65471	33339.3	4.67263	63172.3	4.78233	265118	4.72823	6790.6
	4.66197	31022.7	4.67919	62704.5	4.78915	263295	4.73563	5067.12
	4.669	30666.3	4.68621	63455.6	4.79617	262286	4.74272	4353.83
	4.67626	32260.4	4.6933	65509.6	4.80267	259942	4.74986	3982.66
	4.68341	33697.8	4.70047	68199.9	4.80945	256942	4.75648	3590.11
	4.69009	33597.2	4.70827	70188.2	4.81655	254735	4.76435	4275.02
	4.69715	33681.9	4.71521	70365.7	4.8238	255145	4.77144	5949.31
	4.7041	34367	4.7223	68421.3	4.8312	261790	4.77809	6742.71
	4.71117	33284.1	4.72941	65434.4	4.8378	269344	4.78527	6487.69
	4.71791	30989.5	4.73628	63658.2	4.84487	268394	4.79223	6658.45
	4.72502	30188.7	4.74431	63911.9	4.85186	263295	4.79878	7456.35
	4.73185	30814	4.75085	64925.6	4.85971	259535	4.80585	8014.38
	4.73873	30975.6	4.75805	65580.4	4.86714	258594	4.8127	7977.5
	4.74614	30564.3	4.76475	65270.2	4.87382	262621	4.81972	7818.55
	4.75283	31043.4	4.77169	64427.8	4.88096	266115	4.82624	7629.38
	4.76115	32185.6	4.77867	64613.2	4.88801	263846	4.83323	7356.97
	4.76809	32480.3	4.78523	65003.2	4.8952	260100	4.84005	7532.07
	4.77504	31977.4	4.79174	64806	4.90234	256154	4.84727	7809.13
	4.78156	31229.5	4.79903	65755.8	4.90991	253147	4.85428	7729.14
	4.7886	29942.4	4.80561	67282	4.91693	252213	4.86085	7016.3
	4.79542	28738.7	4.81246	66155.9	4.92378	248457	4.86759	5778.12
	4.80262	28548.8	4.81899	62969.5	4.93055	245358	4.87491	5074.46
	4.80965	28776.7	4.82594	61050.2	4.93768	250190	4.88187	5274.86
	4.8168	27773.5	4.8331	60500.2	4.94423	256300	4.88887	5839.25
	4.82385	26148.6	4.84023	60164.2	4.951	253248	4.89548	5778.46
	4.8308	26374	4.84771	60932.3	4.9581	243325	4.90317	4969.81
	4.83788	28425	4.85462	64168.6	4.96514	240419	4.90999	4814.29
	4.84478	30925.3	4.86221	68099.2	4.97273	249549	4.91668	5972.22
	4.85175	33788.3	4.86929	69201.8	4.97927	260429	4.92376	6965.98
	4.85883	36183.2	4.87616	67677.1	4.9864	263384	4.93086	6194.16
	4.86597	35703.3	4.88405	65563.3	4.9934	259623	4.93733	4388.23
	4.87278	32894.7	4.89053	63857.7	5.00437	255410	4.94438	3098.06
	4.8796	30848.9	4.89769	63677.1	5.01325	253392	4.95145	2622.79
	4.8868	30225.9	4.90434	65063.4	5.02142	254652	4.95849	3050.15
	4.89353	30280.9	4.91144	65693.5	5.03124	256247	4.96505	4152.43
	4.90159	30962.4	4.91859	64354.7	5.0395	254924	4.97212	4792.02
	4.90846	32519.4	4.92853	63160.3	5.0467	255733	4.97905	4746.89
	4.91553	33871.5	4.93572	63629.7	5.054	258244	4.98634	4526.89
	4.92491	33185	4.94457	64063.5	5.06117	254593	4.99345	4221.62
	4.93311	31097.1	4.9526	63192	5.06806	245837	5.00024	4399.41
	4.94095	30148.5	4.96132	62212.3	5.07513	243047	5.00689	5409.23
	4.94983	31233.4	4.96896	61672.1	5.08173	252965	5.01418	6238.2
	4.95975	32524.6	4.97626	61736.3	5.08836	266719	5.02107	5652.2
	4.96724	32949.4	4.98354	63516.5	5.09539	273195	5.02828	3925.89
	4.97429	33063.5	4.99065	64673.3	5.10272	276868	5.03534	2821.68
	4.98106	33539.1	4.99757	63174.1	5.11024	279075	5.04309	3430.35
	4.98805	34671.9	5.0054	61833.4	5.11679	272927	5.04981	4645.73
	4.99516	35153	5.01254	62021.9	5.12395	263856	5.05656	5133.36
	5.00226	33598.5	5.0192	62082.2	5.1308	259267	5.06403	5606.16
	5.00946	30673.3	5.02726	62062.9	5.13867	256921	5.07105	6713.87
	5.01658	28265.1	5.03384	63240.7	5.14549	256642	5.07755	7617.42
	5.02346	27427.3	5.04104	64284.1	5.15292	257841	5.08468	7305.81
	5.0301	28121.5	5.04784	64402.1	5.15963	257568	5.09176	5606.56
	5.03688	30155.8	5.05486	66683.4	5.16692	258755	5.09889	4222.83
	5.0453	31930.4	5.06203	69731.5	5.17362	260285	5.10541	4734.24
	5.0525	31180.9	5.06862	69143.7	5.18095	258643	5.11255	5831.35
	5.05959	29431.4	5.07516	65991.4	5.18795	260268	5.11938	6018.36
	5.06616	29717.8	5.08242	64503.6	5.19521	262598	5.12661	6355.59
	5.07322	31286.1	5.08925	65696.2	5.20231	260116	5.13362	7518.5
	5.08003	31912.4	5.09627	67735	5.20932	259785	5.14018	8350.64
	5.08714	30914.7	5.10319	68807.8	5.2163	264195	5.14675	7818.58
	5.09435	29495	5.10995	67462.6	5.22295	263416	5.15397	6884.57
	5.10204	28863.4	5.11695	64283.4	5.22963	252924	5.16117	7535.16
	5.10921	28368.5	5.12415	62259.9	5.23671	244137	5.16838	8498.55
	5.11616	28291	5.13122	62006.3	5.2438	244960	5.17539	7702.34
	5.12296	30011.7	5.13834	62887	5.25062	249393	5.18291	6739.63
	5.12986	33465.4	5.14566	64143.1	5.25714	254590	5.18949	6351.44
	5.13691	36550	5.15254	64459.1	5.26424	261700	5.19613	5367.76
	5.14396	36909	5.15948	64330.1	5.27157	263442	5.20296	3739.53
	5.15079	34685	5.16764	64739.1	5.27925	256015	5.21003	2126.36
	5.15795	31659.9	5.17418	64622.4	5.28612	249675	5.21655	1353.27
	5.16477	29182.5	5.18124	64031.8	5.29339	249154	5.22355	1515.83
	5.17131	27658.8	5.18782	63910.7	5.30009	246155	5.23034	1747.01
	5.1783	26787	5.1948	64030.9	5.30715	237602	5.23731	2218.16
	5.18648	26348.6	5.2019	64158.1	5.31447	231135	5.24438	3635.02
	5.19352	26976.1	5.20844	65040.6	5.32169	233641	5.25464	5537.47
	5.20059	29043.1	5.21509	65905.2	5.32873	242613	5.26235	6443.04
	5.20709	31076.3	5.22224	65253.1	5.33599	248883	5.27133	6304.63
	5.21405	31996.6	5.22909	63751.2	5.34303	249729	5.27978	6238.87
	5.22075	32591.9	5.23642	63052.7	5.34993	247519	5.28815	6206.22
	5.22791	32937	5.24343	63409.4	5.35692	241668	5.29584	5795.03
	5.23501	32046.2	5.25016	63430.1	5.36378	235234	5.3032	5575.06
	5.24185	30688	5.25721	62187.7	5.37055	233588	5.31031	5668.66
	5.24917	30243.1	5.26451	61940.3	5.37761	235931	5.31721	5670.16
	5.25624	30324.2	5.2715	64036.8	5.38492	240180	5.32489	5512.88
	5.2629	30135.4	5.27856	65353.5	5.39148	248763	5.33173	5296.59
	5.27045	29115.2	5.28566	64518	5.39797	258235	5.33842	5507.51
	5.27745	28674.8	5.29253	63960.9	5.40513	261835	5.34521	6177.99
	5.28454	30883.2	5.29959	64413.1	5.41196	262368	5.35229	6192.3
	5.29165	32944.3	5.30761	64644.1	5.41967	262134	5.35884	5653.36
	5.29875	32422.4	5.31421	64061.8	5.42712	259349	5.36595	5623.19
	5.30558	30810	5.32123	63698	5.43456	253320	5.37292	6135.38
	5.31212	28561.1	5.32793	64367.3	5.44143	245930	5.37995	6440.04
	5.31887	26077.6	5.33479	65243.3	5.44843	242410	5.38693	6556.82
	5.32722	25034.9	5.3419	65956.9	5.45518	241603	5.39408	6298.01
	5.33418	25735.9	5.34839	64817.3	5.46234	238913	5.40095	4924.52
	5.3411	27041.8	5.35488	61217.1	5.4695	236026	5.40828	3180.14
	5.34761	28506.1	5.36208	58380.2	5.4767	237035	5.4149	2571.19
	5.35451	30218.1	5.36873	57668.6	5.48361	241748	5.4219	3259.46
	5.36129	31354.7	5.37556	57750.3	5.49063	245168	5.42867	4154.16
	5.36838	31245.3	5.38244	57758	5.49768	246751	5.43603	4765.97
	5.37565	30722.8	5.38915	57129.9	5.50465	249122	5.4436	5628.05
	5.38272	31184.6	5.39638	56065.5	5.51142	250849	5.45066	6527.61
	5.38985	32427	5.40351	55616.8	5.51846	250929	5.4575	6879.86
	5.39688	34045.9	5.41066	57313.2	5.52621	247846	5.46515	6412.52
	5.40365	34590.2	5.41776	60154	5.53291	244664	5.47224	5430.79
	5.4109	32491.8	5.42503	61400.2	5.53944	246876	5.47904	4768.16
	5.41798	30108.6	5.432	61449.1	5.54663	253905	5.48579	5083.48
	5.42514	29460.4	5.43863	61949.7	5.55341	260268	5.49286	6195.68
	5.4323	28947.1	5.44672	62314.2	5.56121	258921	5.49945	7027.81
	5.43945	27771.5	5.45359	61727.5	5.56823	250295	5.50641	6886.2
	5.44651	26848.3	5.46068	61503.8	5.57512	245434	5.51317	6449.02
	5.45306	26679.9	5.46772	62264.4	5.58204	245079	5.52022	6271.34
	5.45974	27317.8	5.4742	62541.6	5.58903	240804	5.52737	5566.89
	5.4682	28982.4	5.48132	62534.2	5.59579	236099	5.53449	4203.21
	5.47515	31149.5	5.48782	61724.1	5.60304	237202	5.5413	3689.33
	5.48219	32708	5.49452	58723.6	5.61019	238395	5.54869	4130.3
	5.48865	32448.3	5.50176	56189.9	5.61752	238415	5.55539	4242.1
	5.49558	30872.4	5.50835	57259.9	5.62448	242939	5.56192	4658.14
	5.50236	30147.1	5.51511	60660.5	5.63147	248043	5.56857	6060.17
	5.50949	30998.6	5.52219	63289.2	5.63854	244325	5.57577	6937.84
	5.51662	32199.2	5.52902	65453.4	5.64578	236136	5.58288	7025.65
	5.52418	32191.2	5.53619	67889.6	5.65252	234615	5.5899	7185.44
	5.53146	30602.9	5.54332	67607.9	5.65964	240178	5.59679	6866.81
	5.53847	29609.9	5.55049	63261.4	5.66747	244153	5.60459	6178.94
	5.54525	30357.3	5.55763	58473.7	5.67447	241574	5.61192	5695.11
	5.55216	31002.8	5.56517	56818.3	5.68098	234801	5.61906	4574.43
	5.55918	30523.6	5.57199	57900.8	5.68819	227841	5.62654	3121.23
	5.5663	30710.5	5.57884	58522.9	5.69504	221525	5.63362	3367.57
	5.57309	31993.4	5.58679	58198.3	5.70286	214659	5.64015	5376.29
	5.58027	32140.4	5.59323	59452.4	5.71004	206729	5.64703	7785.99
	5.58724	31184.9	5.60008	61569.6	5.71766	195754	5.65367	9303.51
	5.59384	30573.4	5.60708	61880.5	5.72495	182565	5.66056	8865.12
	5.6008	30279.3	5.61364	61597.8	5.73291	170047	5.66773	7255.27
	5.60904	30471.9	5.62073	62444.7	5.74101	153129	5.6747	5696.97
	5.61591	30791.6	5.62736	63733.3	5.75261	129888	5.68148	4255.86
	5.62294	30082	5.63435	64285.8	5.76414	106797	5.68874	2947.72
	5.6295	28699.1	5.64155	62736.5	5.77471	88260.3	5.69621	2147.02
	5.63653	28355.1	5.64814	60091.9	5.78397	75986.8	5.70368	2195.83
	5.64338	30321.7	5.65467	59430.6	5.7919	69793.7	5.71089	2684.18
	5.65041	33595.1	5.66172	60123.4	5.79997	67010.2	5.7192	3080.57
	5.65767	34974.8	5.66849	59775.2	5.80841	65509.4	5.7279	2771.16
	5.66508	34427.2	5.67549	59172.2	5.81548	62601.3	5.73574	1744.15
	5.6724	33964.4	5.6826	60462.5	5.82177	55548.7	5.74356	1316.9
	5.67942	32494.2	5.68977	63504.7	5.82827	47734.5	5.75211	2409.62
	5.68614	29751.5	5.69698	65202	5.83581	44430.7	5.7596	3792.53
	5.69315	28082.1	5.70448	64016	5.84317	44860.7	5.76716	3825.84
	5.70014	28917.7	5.71138	62141.8	5.85284	46612.8	5.77465	3112.64
	5.70719	30593.1	5.71838	60649.5	5.85979	49304.4	5.78174	3413.92
	5.71397	30903.2	5.72641	58720.4	5.86722	51527.8	5.78935	4761.65
	5.72404	30714.8	5.733	58014.8	5.87433	51404.1	5.79767	5810
	5.73209	30647.8	5.73994	59618.5	5.8819	50109.7	5.80555	6418.8
	5.73949	30132.8	5.74692	61223.1	5.88931	50479.7	5.81214	6903.32
	5.75147	29750.7	5.75351	61328.2	5.89727	53903	5.81905	6657.13
	5.75969	30304.9	5.76069	60549.4	5.90538	59508.1	5.82582	6764.48
	5.7669	31237.9	5.76851	60354.3	5.9133	66477.8	5.83286	8521.51
	5.77362	30857.5	5.77744	60989.9	5.92	73281.7	5.83982	10021.8
	5.78082	29372	5.78616	60742.2	5.92847	77364.5	5.84734	11200.8
	5.7879	28649	5.79437	58622.8	5.93737	80004.5	5.85385	13886.9
	5.79469	29147.7	5.80257	55519.4	5.94557	84746.9	5.86012	16213.4
	5.80201	29997.9	5.81045	53998.2	5.95351	91361.3	5.86771	16638.6
	5.80914	29676.5	5.81784	55528.5	5.96011	101002	5.87577	16499.5
	5.81609	28194.2	5.82528	58818.5	5.96784	116467	5.8834	17184
	5.82306	27784.2	5.83245	61212	5.97598	133253	5.89142	19683.7
	5.83006	29286.6	5.83953	60727.5	5.98417	145143	5.89986	23541.4
	5.83724	30603.6	5.84725	58494.8	5.99244	152488	5.90794	27770.7
	5.8444	30201.1	5.8543	57435.4	6.00085	158152	5.91618	31916.3
	5.85139	29860.9	5.86121	58369.7	6.00842	163720	5.92486	36176.8
	5.8586	31726.9	5.86913	59604.6	6.01826	169714	5.93236	39908.7
	5.8662	34365.4	5.87585	59528.1	6.02645	174308	5.94568	42183
	5.8729	35001.3	5.88291	57869.5	6.03454	171719	5.95827	44025
	5.87943	33413.5	5.88997	57072.4	6.04305	163275	5.96591	46112.3
	5.88784	31769.8	5.89658	59022.4	6.05076	158109	5.97312	47577.8
	5.89461	31797.2	5.90371	60890.9	6.06066	159372	5.98144	47500.1
	5.90153	32646.4	5.91027	60480.4	6.06944	163914	5.98927	46853.6
	5.90849	32720.1	5.91731	59282.5	6.07723	168292	5.99698	47436
	5.91509	31864.6	5.92448	58286	6.08676	172048	6.00479	47941.1
	5.92224	30648.9	5.93147	57984	6.0971	177341	6.01327	46112
	5.92934	30650.6	5.93823	59315.5	6.10427	182883	6.02135	42198.7
	5.93603	32422.1	5.94514	61609.4	6.11361	185997	6.02933	38264.7
	5.94349	32933.5	5.9518	63316.7	6.12082	185284	6.03801	34850.4
	5.95051	31457.3	5.95889	62907	6.12851	184440	6.04867	31481.7
	5.95744	31280.4	5.966	60463.8	6.13643	187938	6.05736	29250.7
	5.96443	32470.4	5.97296	59064.8	6.14322	191724	6.06595	28259.3
	5.97114	33015.5	5.9801	60742.2	6.15085	193025	6.07355	26779.4
	5.97823	33221.7	5.98728	63065.3	6.16043	193345	6.08209	24919.7
	5.98485	33258.4	5.9943	62740.1	6.16798	192182	6.09034	23735.4
	5.99201	32345	6.00104	60576.5	6.17517	191921	6.09926	22456.3
	5.99901	30384.6	6.00903	60604.1	6.1826	194591	6.10682	20639.2
	6.00608	28497.1	6.01636	62808.9	6.19116	195805	6.11473	19120.1
	6.01295	27065.2	6.02333	62956.3	6.19902	191126	6.12122	18396.8
	6.01964	26033.5	6.03043	60461.3	6.20783	186920	6.13004	17997.4
	6.02781	26653.2	6.037	57795.8	6.21526	189267	6.13778	17438.4
	6.03466	28994.8	6.04406	56489.9	6.22216	193028	6.14526	16910.2
	6.04169	31324.9	6.05063	56644.8	6.22966	193620	6.15335	16655.6
	6.04867	32009.7	6.05761	56779.3	6.23863	192665	6.16098	16427.6
	6.05519	30621.3	6.06481	56797.6	6.24946	193006	6.16861	15723.4
	6.06225	29002.1	6.07157	57170.6	6.25939	192761	6.17749	14996.7
	6.06926	28768.4	6.07825	58900.5	6.26966	189482	6.18709	15316
	6.07595	30092.3	6.08519	61323.3	6.27824	191000	6.19452	16289.7
	6.08335	32114.1	6.09188	61376.6	6.28505	198785	6.20224	16189.1
	6.09045	33152.1	6.09906	59558.6	6.29247	203122	6.20973	14805.4
	6.09732	32725.6	6.10629	59148.4	6.30024	203054	6.21754	13299.1
	6.10426	31888.6	6.11329	60651.8	6.30703	201411	6.22507	12569.5
	6.11108	30674.7	6.12015	62385.8	6.31429	198293	6.23308	13387.3
	6.11806	28889.5	6.12726	62807	6.32179	199054	6.24013	14752.3
	6.12467	27765.3	6.13413	61527.4	6.32909	207680	6.2471	14858.9
	6.13169	28695.7	6.14164	58884.1	6.33679	218074	6.25475	13722.3
	6.13929	30876	6.1498	56454.3	6.34381	222623	6.2614	12443.7
	6.14636	32785.3	6.15691	56044.5	6.35125	220949	6.26849	11836.5
	6.15332	34008.2	6.16387	57011.1	6.35869	219244	6.27591	11789.4
	6.16052	34316.2	6.17082	56737.4	6.36647	221446	6.28402	12232.2
	6.16875	34000.4	6.17735	54966	6.37382	222385	6.2918	13356.2
	6.17528	33696.8	6.1844	53704.2	6.38134	216534	6.29908	15398.6
	6.18231	33539.8	6.19093	54936.5	6.38882	208116	6.30648	18197
	6.18943	33598.7	6.198	58611.8	6.39676	205962	6.31464	20695
	6.19592	33909.5	6.20516	61989.4	6.40384	210827	6.32201	22026.5
	6.20306	34194	6.2119	63530	6.41255	216672	6.33011	22481.3
	6.21007	33597.2	6.21874	62841.3	6.41999	218327	6.33736	21987
	6.21682	32262.9	6.22528	60473.7	6.42703	217500	6.34488	20141
	6.22416	31385.6	6.23234	59712.8	6.43462	215963	6.35232	18314.4
	6.23152	31397.2	6.23938	60849.9	6.44171	210062	6.3596	18041.6
	6.23854	31562.7	6.2465	59973.8	6.44822	203494	6.36731	18950.6
	6.24555	30958.9	6.2537	56543.6	6.45526	203969	6.37533	19570.3
	6.25237	30358.3	6.26062	54841.4	6.46254	204824	6.38239	18718.2
	6.25946	30657.7	6.26724	57075.6	6.47176	196571	6.39094	17087.2
	6.26609	31024.9	6.27409	60235.1	6.47894	186345	6.39817	16300.8
	6.27293	30905.4	6.28158	60813.6	6.48602	182801	6.40478	16879
	6.28029	30667.1	6.28959	59539.5	6.49334	182037	6.41154	17380.7
	6.28736	30577.3	6.29677	58626.6	6.50251	179808	6.4187	15973.7
	6.29494	30607.7	6.3035	58495.7	6.50989	175702	6.42589	13563.7
	6.30194	31437	6.31092	59085.1	6.51742	172828	6.43321	12392
	6.31019	32929.2	6.31777	59952.8	6.52463	170940	6.44176	13075.2
	6.31719	32920.3	6.32475	60481.6	6.53144	167899	6.44918	14948.7
	6.32428	31860.8	6.33134	60487.6	6.5408	165137	6.45629	16574.2
	6.3314	31783.5	6.33803	60302.1	6.54783	163343	6.46596	16692.5
	6.33796	32145.2	6.34527	60753.3	6.55622	162966	6.47373	15524.2
	6.34509	31674.2	6.35214	61920.8	6.56307	164848	6.48131	13511.4
	6.35226	30288.5	6.35903	63051.1	6.57107	168140	6.48877	11542.9
	6.35916	28819	6.3657	62860.1	6.57869	172529	6.50481	11016.9
	6.36626	28380.1	6.37257	61227.2	6.58581	175610	6.5152	11183.5
	6.37314	29059.2	6.3796	60506.8	6.59267	176415	6.52697	10642.3
	6.38006	29236.9	6.38674	61127.7	6.59915	177026	6.53407	10300.1
	6.38702	28499.7	6.39393	61160.1	6.60618	178122	6.54099	10479.9
	6.39388	28747.5	6.4009	59953.5	6.61386	181119	6.54746	9707.2
	6.40091	30300.2	6.4074	57588.4	6.62089	190129	6.55429	8058.61
	6.40775	31265	6.4143	55142.8	6.62874	201959	6.56352	6339.57
	6.41455	31160.8	6.4215	54073	6.63593	206285	6.57078	4949.59
	6.42135	30712.7	6.42967	53880.7	6.64622	205268	6.57786	4808.42
	6.4284	30155.1	6.43681	54271.6	6.65594	208667	6.58572	5280.46
	6.43581	30089.9	6.44381	55976	6.66335	217655	6.59268	5317.28
	6.44326	30023	6.45086	58626.3	6.67079	224376	6.60011	5946
	6.45152	29312.4	6.45767	60649.4	6.6789	223289	6.60795	6897.63
	6.45861	29429.4	6.46446	60778.9	6.68586	219723	6.61565	7679.6
	6.46552	31007.7	6.47101	59680.4	6.69298	218038	6.62303	11088.4
	6.47266	32551.5	6.47789	59076.8	6.70022	217440	6.63052	19897.6
	6.4792	32787.1	6.48513	58965.3	6.7075	217414	6.64305	32167.1
	6.48631	31740.6	6.49219	59136.1	6.7148	218269	6.65035	43898.6
	6.49342	30519.1	6.49931	59693.1	6.72157	221943	6.65727	55369.5
	6.50042	29474.7	6.50603	60731.8	6.72941	226216	6.66569	68801.1
	6.5076	28585.8	6.51284	61907.7	6.73661	229483	6.67408	83990.5
	6.51492	28471.2	6.51989	62612.6	6.74362	230549	6.68173	98724.2
	6.52473	28962.5	6.52709	63046.7	6.75016	225911	6.68847	109804
	6.5328	29581.2	6.53409	63067.4	6.75775	218410	6.69642	115326
	6.54068	30122.8	6.54101	61830.3	6.76447	214692	6.70343	115121
	6.54929	30377	6.54782	59629.3	6.77121	218562	6.71046	111260
	6.55729	31082.5	6.55482	57994.2	6.77841	227004	6.71791	106158
	6.56431	32749.8	6.56135	58281.1	6.78591	232051	6.72476	99718.9
	6.57146	33824.8	6.56941	59811.7	6.79294	230730	6.73155	93251.5
	6.57868	32850.7	6.57694	60313.9	6.80061	225496	6.73864	88732.7
	6.58604	31479.5	6.58406	59475.7	6.80815	219241	6.74537	86583
	6.59455	31428.2	6.59112	59525.8	6.81594	213204	6.75218	87885
	6.60142	31483.2	6.59806	60672.1	6.82279	209999	6.75879	89672.9
	6.60845	30903.9	6.6083	61118.5	6.8297	210160	6.76533	87613.1
	6.61541	30511.4	6.61565	60544.6	6.83713	208635	6.77275	84254.9
	6.622	30873.1	6.62446	60446.3	6.84434	203770	6.77963	82377.4
	6.62918	31505	6.6335	60640.2	6.85188	199219	6.78674	79453.1
	6.63638	31248.9	6.64253	59401.2	6.85921	195685	6.79353	74625.4
	6.64334	29932.9	6.6497	59488.1	6.86661	191041	6.80071	71393.7
	6.65051	28571.3	6.65639	62991.6	6.87354	186676	6.80944	71044
	6.65799	28244.1	6.66359	66473.8	6.88154	185120	6.81662	71672.1
	6.66498	28951.2	6.6708	67385.3	6.88832	185660	6.82421	71018.2
	6.67191	29540.4	6.678	65862.7	6.89499	186960	6.83093	68599.7
	6.67861	29519.2	6.68483	62987	6.90154	186965	6.83799	66604
	6.6854	29654.2	6.69147	60423.4	6.91225	185569	6.84469	65857.4
	6.69232	30098.4	6.69814	59313.3	6.92114	187572	6.8524	65715.9
	6.69958	29884	6.70474	58630.7	6.93096	193386	6.85976	66076.8
	6.70675	28682.4	6.71275	57084.3	6.94137	194942	6.86659	66580.4
	6.71379	27565.2	6.71951	55665.8	6.94841	190496	6.87332	66088.3
	6.721	28157	6.72689	55643.4	6.95534	186526	6.88122	64392.7
	6.72808	29678.6	6.73393	56874.4	6.96227	183341	6.88803	62823
	6.73641	30553.6	6.7409	58494.6	6.96958	178032	6.89462	62354
	6.74308	30702.2	6.74755	59114.3	6.97658	173556	6.9015	62654.5
	6.75006	29620.4	6.75409	57595.2	6.98392	173184	6.90843	62137.7
	6.7569	28235.9	6.76132	55714.6	6.99121	174914	6.91533	60829.4
	6.76341	28651.4	6.76834	55899	6.99867	173563	6.92206	59958.4
	6.77051	30369.4	6.77537	58161	7.00607	169371	6.92879	57967.7
	6.77754	31467.2	6.78245	60543.8	7.01292	168062	6.93559	53839.9
	6.78454	31698	6.78969	61238.6	7.02127	169682	6.94281	49261.6
	6.79172	31434.7	6.7965	60862.7	7.02907	170509	6.94939	45572.5
	6.79907	30704.9	6.80358	60311	7.03582	171435	6.9571	43937.8
	6.80585	30566.3	6.8108	58993.6	7.04232	175112	6.96512	45448.3
	6.81286	31133.1	6.81806	57971.8	7.05007	182151	6.972	48999.9
	6.81943	30815.7	6.82495	59334.3	7.05692	190783	6.9792	52430
	6.82631	29606.3	6.83175	61648.7	7.06412	195623	6.98587	54937.3
	6.8331	29455.9	6.83834	62044.4	7.07185	193530	6.99306	55656.2
	6.84058	30750.1	6.84491	60969.6	7.07982	188372	7.00071	53402.3
	6.84741	31499.9	6.85293	60010.6	7.08691	184671	7.0079	49439.2
	6.85444	31319	6.85944	59061.9	7.09388	182458	7.015	46307.7
	6.86174	32226	6.86634	57137.4	7.10149	178977	7.02174	44582.7
	6.86868	34563.3	6.87377	54654.9	7.1087	174142	7.02861	43815.5
	6.87689	35649.2	6.88066	54056.7	7.1159	170249	7.03523	43966.6
	6.88372	33845	6.88725	55926	7.12381	168235	7.04237	44436.5
	6.89066	31018.4	6.89382	58712	7.13124	168801	7.0497	45892.1
	6.89761	29024.7	6.90096	61550.5	7.13855	171694	7.0584	48810.5
	6.9041	28261.7	6.90789	63135	7.1463	174480	7.06622	51130.4
	6.91117	29085.7	6.91491	63518.3	7.1532	175741	7.0727	52146.6
	6.91824	30642.8	6.92196	64196.7	7.16019	175576	7.07936	51509.4
	6.92524	31363	6.92893	64458.2	7.16783	175521	7.08711	48218.5
	6.93241	31208.1	6.93595	63096.7	7.17455	177526	7.09458	44080.1
	6.93979	31443.9	6.943	60861.2	7.18096	179566	7.102	41807.7
	6.94672	32555.1	6.95015	58658.4	7.18942	180101	7.10877	42537.1
	6.95359	33330.4	6.95752	56055.1	7.19629	184088	7.11604	45997.4
	6.96021	32568.5	6.96404	54426.6	7.20464	193610	7.12338	50280
	6.9671	31164.8	6.97106	55181.1	7.21208	202471	7.13092	53167.1
	6.9739	30538.6	6.97777	56459.5	7.21889	206884	7.13875	52759.7
	6.98093	30576.3	6.98435	56969.4	7.22587	207935	7.14601	49325.3
	6.98787	31243.9	6.99227	57459.4	7.23273	205084	7.15319	45746.9
	6.99499	32674.8	6.99876	57549.7	7.24038	198584	7.15991	43388.9
	7.00218	34083.1	7.00551	56618.7	7.24739	192208	7.17003	42133.4
	7.00886	35105.1	7.01309	55949.4	7.25548	189061	7.17824	41763.2
	7.01725	35923.5	7.01999	56950.6	7.2635	188014	7.18773	41955.3
	7.02488	36158.7	7.02649	59347.1	7.27044	189838	7.19836	42654.7
	7.03187	35617.5	7.03303	61226.5	7.27777	197755	7.20575	43360.5
	7.039	34613.4	7.04025	60447.8	7.28533	206733	7.21446	43657.1
	7.04553	34419.4	7.04713	58549.4	7.29219	212861	7.22139	44907
	7.05276	35222.7	7.05414	57753.8	7.29908	222743	7.22792	48415.2
	7.05994	35896.5	7.06119	56919	7.30679	240960	7.23562	52646.2
	7.06697	35701.9	7.06815	54400.4	7.31357	264327	7.24316	55715.3
	7.07414	33883.4	7.07506	52605.5	7.32005	291993	7.25128	57862.4
	7.08163	31292	7.08219	54435	7.32858	327584	7.2589	59370.5
	7.0886	30094.2	7.08943	57314.9	7.33564	371854	7.26626	60655.2
	7.09577	30315.1	7.09678	58124	7.3444	422125	7.27477	62985
	7.10273	31172.9	7.10335	57175.1	7.35209	477613	7.28204	68483.1
	7.10956	32089.2	7.11044	55125.3	7.35882	539421	7.2893	78951.5
	7.11617	33044	7.11714	53836	7.3658	610042	7.29663	92626.3
	7.12303	33734.1	7.12384	54914.1	7.3728	688919	7.30362	106838
	7.1298	32758.4	7.132	56749	7.37972	771184	7.31049	125491
	7.13688	29803.3	7.13849	57298.2	7.38671	857514	7.3174	154007
	7.1437	26783.8	7.14491	57573.9	7.39491	953380	7.32499	192350
	7.15062	25769.7	7.15254	58876.1	7.40357	1.05513e+06	7.33261	238119
	7.15898	26782.8	7.1594	60807.9	7.41046	1.14703e+06	7.34032	289809
	7.16691	28180.6	7.16612	63368.8	7.41772	1.22614e+06	7.34747	346822
	7.17394	28868.9	7.17259	64533.4	7.42584	1.29863e+06	7.35526	409924
	7.18087	29024.6	7.1798	61959.6	7.43285	1.35357e+06	7.36232	480661
	7.18736	29292.8	7.18674	59163.6	7.43984	1.38668e+06	7.36892	558049
	7.19453	29601.9	7.19388	59271.5	7.44711	1.40892e+06	7.37763	639958
	7.20158	30428.7	7.20093	60580.3	7.45403	1.42267e+06	7.38435	722007
	7.20884	31653.6	7.20785	61793.2	7.46055	1.42235e+06	7.39199	796666
	7.216	31480.1	7.21478	62385.1	7.46883	1.40618e+06	7.39956	864201
	7.2234	30414	7.22191	60859.2	7.47564	1.37275e+06	7.407	924905
	7.23029	30851.4	7.22909	58262.9	7.48378	1.32231e+06	7.41532	978456
	7.23745	33207.7	7.23646	57128.3	7.49137	1.26241e+06	7.42269	1.02711e+06
	7.24513	36037.8	7.24297	57234.7	7.49815	1.19495e+06	7.43006	1.06475e+06
	7.2519	38604.5	7.25006	57347.7	7.50564	1.11595e+06	7.43734	1.08231e+06
	7.25907	41067.1	7.25674	56826.8	7.51274	1.02557e+06	7.44485	1.07967e+06
	7.26596	43980.9	7.26343	55701.9	7.51967	934975	7.45171	1.06615e+06
	7.27269	47178.3	7.2713	55511.4	7.52669	866601	7.45863	1.05036e+06
	7.2796	49768.3	7.27794	56898.3	7.53525	822803	7.4656	1.02689e+06
	7.28647	53313.5	7.28446	59036.1	7.5432	780948	7.47318	980101
	7.29349	61042.1	7.29204	59992.9	7.54965	720904	7.48061	906843
	7.30444	73330.2	7.29901	58815.8	7.55694	649489	7.48802	826306
	7.31238	88679	7.30575	57230	7.5633	581952	7.49588	758536
	7.32084	106686	7.31231	56538.7	7.5713	502717	7.50303	714750
	7.32839	128980	7.31961	56897.5	7.57987	410030	7.50968	698189
	7.33846	156476	7.32638	57650.6	7.58821	329194	7.5181	684140
	7.3459	187320	7.33341	57197.3	7.59954	264271	7.52641	624864
	7.3534	219027	7.34052	55983.3	7.606	222534	7.53538	503840
	7.36066	251851	7.34747	55824.8	7.6155	205959	7.54214	363185
	7.36792	286203	7.35427	56478.8	7.62231	191401	7.54988	259574
	7.37506	322694	7.36137	56780.3	7.62949	171054	7.55736	204090
	7.38258	364810	7.36846	56972.2	7.63713	154225	7.56551	162418
	7.3896	412518	7.37579	57311.2	7.64379	144341	7.57357	106792
	7.3968	458589	7.38261	57650.8	7.65173	147186	7.58274	50508.9
	7.40369	498793	7.38973	58353.7	7.6597	163351	7.59068	22321.5
	7.41066	533476	7.39653	59418.6	7.66771	180289	7.59905	25286.4
	7.41733	560246	7.40308	59195	7.67594	187197	7.60757	33588.2
	7.42439	575006	7.41103	56527.6	7.6839	186278	7.61591	29020.5
	7.43119	577781	7.41757	53167.9	7.69014	183761	7.62477	24106
	7.43946	572081	7.42409	51746.7	7.69786	180125	7.63276	23276.7
	7.44659	563784	7.43162	52760.7	7.70696	178313	7.64045	15521.3
	7.45328	557159	7.43854	54019.6	7.71479	181633	7.64893	5718.09
	7.46034	550662	7.44582	54069.9	7.72332	190356	7.65742	2203.83
	7.46688	537065	7.4557	53319.4	7.73036	207282	7.66511	5922.44
	7.47414	513632	7.46518	53355.2	7.73737	229271	7.67368	17234.2
	7.48128	485158	7.47414	55326.5	7.74525	246935	7.68224	29826.4
	7.48829	457554	7.4826	58125.8	7.75385	251743	7.69062	40454.7
	7.49506	432369	7.49062	61100.5	7.76035	246431	7.69885	53400.9
	7.50216	404652	7.49786	63609.2	7.76645	242163	7.70715	61770
	7.50919	372538	7.50496	64701.2	7.77332	241426	7.71509	57788.4
	7.51628	342275	7.51224	64421.3	7.77981	243879	7.72229	48566
	7.52344	316798	7.51927	64096.3	7.78634	255287	7.72963	43068.8
	7.53037	293380	7.52617	66090.4	7.79243	267332	7.73644	43653.9
	7.53783	266805	7.53334	68626.2	7.79874	267548	7.74401	44881.9
	7.54511	237028	7.54014	67519	7.80715	258528	7.75155	42535.1
	7.55219	210481	7.547	62141.6	7.81319	246609	7.75834	38479.9
	7.55952	189957	7.55503	55556.8	7.82055	246039	7.76656	32604.7
	7.56646	173628	7.5618	52875.8	7.82976	259644	7.77276	28597.9
	7.57323	158043	7.5686	56207.1	7.83794	263613	7.78115	34394.5
	7.58144	141664	7.57578	61282.3	7.84672	250506	7.78796	47254.7
	7.5882	128358	7.58269	62876.1	7.85334	240140	7.79653	58650.1
	7.59519	119739	7.5892	60455.1	7.85958	243743	7.80415	62380.4
	7.60217	113067	7.59584	56441.7	7.86664	250580	7.81051	56161.9
	7.60865	107047	7.60348	53411.8	7.87311	246519	7.81764	47379.3
	7.61579	101537	7.6103	52868.6	7.87928	236607	7.82633	44051.2
	7.62352	94911.5	7.61683	53959.7	7.88572	235434	7.83253	45301.7
	7.63059	87753.1	7.62384	55031.5	7.89236	242811	7.83868	49621.5
	7.63733	82338.1	7.63097	55278.6	7.89852	246422	7.8456	54058.6
	7.64451	77402.9	7.63797	54273.1	7.90513	239994	7.85197	53224.8
	7.65134	72999.2	7.64508	52898	7.9126	229328	7.85853	50537.3
	7.65845	70872.5	7.65211	52855.3	7.91943	221768	7.86494	50920.6
	7.66564	69403	7.6592	53975	7.92673	221436	7.87393	53180.4
	7.67267	66626.7	7.66606	55290.8	7.93324	228055	7.8808	55435
	7.67981	63649.4	7.67312	56956.4	7.93988	237618	7.88717	55847.1
	7.68685	61024.9	7.67973	58752.5	7.94881	243549	7.8942	53205.8
	7.69359	57644.8	7.68631	59792.5	7.95523	239788	7.9008	48840.6
	7.70039	54518.8	7.69436	59523.7	7.96305	233780	7.9107	45797.3
	7.70732	53052.7	7.7011	57453.5	7.96941	234203	7.91777	46211.5
	7.71431	52710.4	7.70821	54945.6	7.97581	232506	7.92537	48549.3
	7.72258	52546.5	7.71516	55654.8	7.98453	226240	7.9337	49538.6
	7.72916	51620	7.72205	59350.9	7.99198	225989	7.94294	49525.9
	7.73615	50424.6	7.72853	61483.8	7.9986	235721	7.95159	51085.5
	7.74316	50938.9	7.73505	60236.7	8.00578	255407	7.95819	53807.6
	7.74966	52905.7	7.74266	57201.6	8.01327	281332	7.96517	56044.5
	7.75694	53987.4	7.74933	54292.7	8.01971	308709	7.97228	59427.4
	7.76409	54272.5	7.75582	53115.5	8.02665	340344	7.97887	66197.7
	7.77117	54373.4	7.76283	54387.3	8.03345	377926	7.98567	73102.8
	7.77805	52670.5	7.76987	57591.3	8.04038	425698	7.99239	79000.4
	7.78528	49125.1	7.7769	61290.6	8.04728	490489	7.99954	91877.5
	7.79215	45525.7	7.784	64204	8.05465	582130	8.00657	119079
	7.79918	43074.1	7.7911	66290.9	8.0619	720001	8.0164	157267
	7.80643	42315.2	7.79852	69083.6	8.0698	937059	8.02364	200982
	7.81338	42458.4	7.80553	74630	8.07678	1.26782e+06	8.03037	255177
	7.82042	42507.4	7.81253	85110.1	8.0838	1.72746e+06	8.03763	326852
	7.82741	43348.1	7.8192	102140	8.09135	2.33746e+06	8.04377	431096
	7.83396	44964.5	7.82583	126618	8.09882	3.17045e+06	8.05092	595282
	7.84082	45740.9	7.83372	161471	8.10683	4.26273e+06	8.0575	858541
	7.84748	45479.5	7.84026	213491	8.11381	5.61463e+06	8.06463	1.22126e+06
	7.85454	44870.3	7.8476	287546	8.1203	7.31744e+06	8.07101	1.68765e+06
	7.8627	43700.8	7.85467	384781	8.12709	9.62551e+06	8.07875	2.31012e+06
	7.86918	42091	7.86152	511582	8.13471	1.30085e+07	8.08615	3.09393e+06
	7.87651	40871.9	7.86807	686564	8.14232	1.80632e+07	8.09272	4.12459e+06
	7.88365	40189.8	7.87455	948364	8.15001	2.52265e+07	8.09987	5.60178e+06
	7.89012	39981.5	7.8822	1.32784e+06	8.15618	3.51345e+07	8.10914	7.61935e+06
	7.89735	39571.8	7.88896	1.80483e+06	8.16336	4.89755e+07	8.11669	1.01949e+07
	7.90445	38245.7	7.89593	2.36747e+06	8.17102	6.70858e+07	8.12346	1.36271e+07
	7.91153	37689	7.90279	3.11523e+06	8.17838	8.78664e+07	8.13067	1.85474e+07
	7.91842	38499.9	7.90997	4.19446e+06	8.18513	1.09589e+08	8.13836	2.57796e+07
	7.92557	39678.5	7.91726	5.65879e+06	8.19181	1.35551e+08	8.1465	3.65931e+07
	7.93223	41844.4	7.92434	7.47635e+06	8.19837	1.68907e+08	8.15352	5.20845e+07
	7.9393	43495.9	7.93158	9.57985e+06	8.20488	2.06803e+08	8.1609	7.19241e+07
	7.94649	42753.9	7.93892	1.20582e+07	8.21155	2.47191e+08	8.1681	9.40821e+07
	7.95367	41856.6	7.94584	1.52217e+07	8.21844	2.93747e+08	8.17634	1.21299e+08
	7.96072	42470.6	7.9529	1.93606e+07	8.22522	3.50486e+08	8.18442	1.59343e+08
	7.9677	44178.5	7.95999	2.49363e+07	8.23491	4.1346e+08	8.19208	2.0632e+08
	7.97449	46520.3	7.96719	3.22951e+07	8.245	4.73436e+08	8.19903	2.55966e+08
	7.98134	49147.6	7.97484	4.15172e+07	8.2514	5.27566e+08	8.20846	3.05208e+08
	7.98825	53248.1	7.98179	5.1818e+07	8.25995	5.81118e+08	8.21852	3.49254e+08
	7.99534	59903.8	7.98817	6.21813e+07	8.26848	6.30804e+08	8.2257	3.86482e+08
	8.00347	68978.6	7.9944	7.25335e+07	8.27634	6.72244e+08	8.23415	4.33613e+08
	8.00998	79447.3	8.00054	8.33678e+07	8.28333	7.13308e+08	8.24379	5.01804e+08
	8.01704	90765.6	8.00707	9.66143e+07	8.29181	7.54702e+08	8.25261	5.6948e+08
	8.02402	105722	8.01491	1.12807e+08	8.30037	7.86844e+08	8.26002	6.15576e+08
	8.03054	128405	8.02164	1.28172e+08	8.3079	8.0683e+08	8.26666	6.47316e+08
	8.03781	162933	8.02792	1.41523e+08	8.31934	8.20716e+08	8.27315	6.79496e+08
	8.04509	215727	8.03639	1.53848e+08	8.32583	8.31819e+08	8.28283	7.08738e+08
	8.05224	289608	8.04493	1.64074e+08	8.33573	8.32183e+08	8.29146	7.21654e+08
	8.05922	387732	8.05183	1.7287e+08	8.34274	8.16596e+08	8.2995	7.24336e+08
	8.06635	522026	8.06112	1.81268e+08	8.3519	7.88725e+08	8.30848	7.30646e+08
	8.07307	718447	8.06714	1.89552e+08	8.35964	7.62635e+08	8.31529	7.44882e+08
	8.08032	1.01564e+06	8.07549	1.96338e+08	8.36828	7.47755e+08	8.32176	7.69933e+08
	8.08741	1.44891e+06	8.08367	1.98047e+08	8.3755	7.37668e+08	8.32983	7.94566e+08
	8.09744	2.03267e+06	8.09256	1.95164e+08	8.38605	7.22648e+08	8.33816	7.95026e+08
	8.10578	2.82687e+06	8.10021	1.89946e+08	8.39344	6.9417e+08	8.3448	7.68821e+08
	8.11474	4.02218e+06	8.10996	1.81635e+08	8.40195	6.53096e+08	8.35121	7.35355e+08
	8.12398	5.78973e+06	8.12021	1.70368e+08	8.4114	6.08545e+08	8.36144	7.07143e+08
	8.13302	8.06583e+06	8.12692	1.59123e+08	8.41918	5.63221e+08	8.36965	6.80121e+08
	8.14121	1.06594e+07	8.13569	1.49715e+08	8.426	5.22401e+08	8.38019	6.45865e+08
	8.1488	1.35951e+07	8.14232	1.40985e+08	8.43442	4.87027e+08	8.38779	6.05405e+08
	8.15563	1.72562e+07	8.14964	1.31146e+08	8.4432	4.47612e+08	8.39709	5.66434e+08
	8.16255	2.20909e+07	8.15756	1.1933e+08	8.4496	4.07038e+08	8.40475	5.35078e+08
	8.169	2.83654e+07	8.16514	1.07395e+08	8.4577	3.75934e+08	8.41116	5.0865e+08
	8.17635	3.61339e+07	8.17145	9.78101e+07	8.4654	3.49147e+08	8.41975	4.76034e+08
	8.18395	4.57193e+07	8.17994	8.93384e+07	8.4738	3.17667e+08	8.42945	4.35833e+08
	8.19057	5.7518e+07	8.18608	7.97915e+07	8.4824	2.82763e+08	8.43934	3.95931e+08
	8.19789	7.22386e+07	8.19297	7.02511e+07	8.48903	2.51997e+08	8.44591	3.59337e+08
	8.20405	9.04298e+07	8.20165	6.27029e+07	8.49567	2.31316e+08	8.45594	3.26261e+08
	8.21209	1.08567e+08	8.2081	5.68511e+07	8.50229	2.17042e+08	8.46345	2.96345e+08
	8.21848	1.26364e+08	8.21572	5.09803e+07	8.50843	2.02855e+08	8.47141	2.68348e+08
	8.2278	1.47899e+08	8.22445	4.48349e+07	8.51565	1.87929e+08	8.4778	2.41584e+08
	8.23388	1.76184e+08	8.23194	3.9368e+07	8.52238	1.72461e+08	8.48615	2.17007e+08
	8.24251	2.08683e+08	8.24001	3.46749e+07	8.52983	1.57576e+08	8.49367	1.95315e+08
	8.2516	2.36492e+08	8.24766	3.06478e+07	8.53677	1.44263e+08	8.50182	1.76642e+08
	8.2621	2.56413e+08	8.25552	2.75102e+07	8.54405	1.30846e+08	8.51092	1.60386e+08
	8.26904	2.7186e+08	8.26248	2.50014e+07	8.55061	1.17376e+08	8.51896	1.44636e+08
	8.27562	2.87775e+08	8.27008	2.27754e+07	8.56003	1.05003e+08	8.53052	1.28139e+08
	8.2837	3.0819e+08	8.27733	2.08172e+07	8.56663	9.41122e+07	8.53834	1.1292e+08
	8.2905	3.30085e+08	8.28533	1.91927e+07	8.57463	8.50979e+07	8.54613	1.00972e+08
	8.29811	3.47009e+08	8.29302	1.77947e+07	8.58074	7.78863e+07	8.55397	9.13993e+07
	8.3065	3.53972e+08	8.29946	1.6493e+07	8.58741	7.20106e+07	8.56162	8.31468e+07
	8.31617	3.51372e+08	8.30802	1.52688e+07	8.59457	6.65811e+07	8.56807	7.61869e+07
	8.3247	3.45651e+08	8.31496	1.42109e+07	8.60092	6.1446e+07	8.57465	7.03748e+07
	8.33117	3.46629e+08	8.32225	1.32891e+07	8.60918	5.68636e+07	8.58095	6.52617e+07
	8.33973	3.51e+08	8.32925	1.24264e+07	8.61577	5.24447e+07	8.58781	6.03479e+07
	8.34963	3.49611e+08	8.33607	1.16656e+07	8.62428	4.80829e+07	8.59449	5.59534e+07
	8.35809	3.4537e+08	8.34318	1.1015e+07	8.63116	4.40961e+07	8.60253	5.26241e+07
	8.36444	3.37878e+08	8.35021	1.03786e+07	8.63806	4.08035e+07	8.60878	4.97336e+07
	8.37172	3.22625e+08	8.35714	9.75948e+06	8.64486	3.80485e+07	8.61547	4.63365e+07
	8.37963	3.01955e+08	8.36409	9.22845e+06	8.65302	3.54884e+07	8.62281	4.21501e+07
	8.38622	2.80709e+08	8.37077	8.79451e+06	8.65956	3.32753e+07	8.63034	3.81355e+07
	8.39283	2.60587e+08	8.37804	8.40321e+06	8.66789	3.11327e+07	8.63677	3.48326e+07
	8.40337	2.40569e+08	8.38469	7.98118e+06	8.67634	2.88033e+07	8.64279	3.19103e+07
	8.40972	2.23728e+08	8.39139	7.52503e+06	8.68416	2.68569e+07	8.64948	2.98283e+07
	8.416	2.10575e+08	8.39876	7.09509e+06	8.69109	2.56791e+07	8.65648	2.8986e+07
	8.42542	1.97251e+08	8.40627	6.71938e+06	8.69782	2.48891e+07	8.66564	2.83035e+07
	8.43262	1.81973e+08	8.41369	6.38422e+06	8.70515	2.39367e+07	8.67365	2.68008e+07
	8.44054	1.6428e+08	8.42085	6.07988e+06	8.7124	2.285e+07	8.68054	2.47194e+07
	8.44656	1.47086e+08	8.42817	5.8224e+06	8.71922	2.17172e+07	8.68687	2.27987e+07
	8.45446	1.34273e+08	8.43622	5.6011e+06	8.72547	2.04069e+07	8.69345	2.16145e+07
	8.46083	1.23842e+08	8.44269	5.37984e+06	8.73322	1.91462e+07	8.7015	2.08938e+07
	8.4687	1.13375e+08	8.45	5.15215e+06	8.74068	1.82291e+07	8.70845	2.00966e+07
	8.47566	1.0339e+08	8.45708	4.951e+06	8.74715	1.76963e+07	8.71588	1.9258e+07
	8.48179	9.35435e+07	8.46453	4.78551e+06	8.75403	1.7345e+07	8.72234	1.83759e+07
	8.48783	8.36923e+07	8.47118	4.63563e+06	8.76092	1.68293e+07	8.7287	1.74486e+07
	8.49689	7.46474e+07	8.47815	4.49991e+06	8.76787	1.61359e+07	8.7365	1.65671e+07
	8.50333	6.68737e+07	8.48507	4.37926e+06	8.77476	1.54949e+07	8.74472	1.58739e+07
	8.51017	6.04717e+07	8.49204	4.24492e+06	8.78194	1.50618e+07	8.75154	1.54693e+07
	8.51649	5.47772e+07	8.49907	4.08128e+06	8.78823	1.48309e+07	8.75843	1.52331e+07
	8.52326	4.97654e+07	8.50606	3.93292e+06	8.79572	1.46457e+07	8.76597	1.50725e+07
	8.53033	4.52692e+07	8.51274	3.83918e+06	8.80336	1.4364e+07	8.77381	1.48544e+07
	8.53652	4.0672e+07	8.51964	3.77137e+06	8.81049	1.40266e+07	8.78027	1.44675e+07
	8.5431	3.65657e+07	8.52632	3.68663e+06	8.81919	1.3781e+07	8.7871	1.40874e+07
	8.55154	3.34722e+07	8.533	3.5754e+06	8.82736	1.3589e+07	8.79474	1.39708e+07
	8.55842	3.09021e+07	8.53947	3.44269e+06	8.83463	1.33034e+07	8.80171	1.38543e+07
	8.56475	2.83709e+07	8.54694	3.31031e+06	8.84209	1.29423e+07	8.80926	1.33503e+07
	8.57155	2.58052e+07	8.55495	3.20656e+06	8.84882	1.25737e+07	8.81667	1.27172e+07
	8.57836	2.36026e+07	8.56215	3.11542e+06	8.85654	1.22642e+07	8.82455	1.23265e+07
	8.58535	2.20362e+07	8.56944	3.01139e+06	8.86338	1.21215e+07	8.83148	1.20702e+07
	8.59186	2.09431e+07	8.57715	2.9082e+06	8.87037	1.20217e+07	8.83911	1.17693e+07
	8.59896	1.98994e+07	8.58364	2.82004e+06	8.8779	1.18285e+07	8.8465	1.14435e+07
	8.60579	1.87434e+07	8.59124	2.74541e+06	8.88436	1.16591e+07	8.85295	1.11856e+07
	8.61241	1.75841e+07	8.59843	2.68172e+06	8.8912	1.15042e+07	8.8601	1.10188e+07
	8.62024	1.65228e+07	8.60547	2.64818e+06	8.89855	1.1278e+07	8.86686	1.08914e+07
	8.62731	1.5594e+07	8.61206	2.61861e+06	8.90562	1.10444e+07	8.87394	1.07148e+07
	8.63398	1.47704e+07	8.6189	2.55219e+06	8.91573	1.08186e+07	8.88176	1.04778e+07
	8.64169	1.40166e+07	8.62594	2.49228e+06	8.92365	1.05679e+07	8.88871	1.02046e+07
	8.6489	1.33216e+07	8.63299	2.46325e+06	8.9317	1.0329e+07	8.89581	9.9222e+06
	8.65581	1.26468e+07	8.64009	2.44133e+06	8.9414	1.01209e+07	8.9026	9.74316e+06
	8.66296	1.19945e+07	8.64704	2.41152e+06	8.9499	9.89739e+06	8.91025	9.73482e+06
	8.67056	1.14011e+07	8.65384	2.35684e+06	8.95864	9.66287e+06	8.91795	9.80645e+06
	8.67809	1.08652e+07	8.66084	2.28981e+06	8.9668	9.46484e+06	8.92465	9.7911e+06
	8.68499	1.04081e+07	8.66799	2.23272e+06	8.97389	9.31985e+06	8.93231	9.60258e+06
	8.69252	1.00224e+07	8.67454	2.19131e+06	8.9814	9.19186e+06	8.93925	9.32509e+06
	8.69949	9.65264e+06	8.68107	2.16057e+06	8.98832	9.01789e+06	8.94704	9.06671e+06
	8.70612	9.29862e+06	8.68808	2.12944e+06	8.99591	8.84027e+06	8.95448	8.92576e+06
	8.71315	9.00152e+06	8.69574	2.10573e+06	9.00279	8.79071e+06	8.96145	8.90142e+06
	8.71983	8.73773e+06	8.7029	2.08387e+06	9.01017	8.89608e+06	8.96858	8.86075e+06
	8.72689	8.44337e+06	8.7111	2.03576e+06	9.01752	9.0098e+06	8.97549	8.77216e+06
	8.73339	8.11239e+06	8.71841	1.96758e+06	9.0244	8.97944e+06	8.98306	8.6595e+06
	8.74071	7.83169e+06	8.72491	1.89811e+06	9.03225	8.78468e+06	8.99049	8.48768e+06
	8.74779	7.61072e+06	8.73287	1.83904e+06	9.03887	8.5685e+06	8.99674	8.35216e+06
	8.75464	7.36014e+06	8.73995	1.80951e+06	9.04574	8.4716e+06	9.0049	8.36703e+06
	8.76216	7.09614e+06	8.74701	1.7973e+06	9.05329	8.52499e+06	9.01187	8.40053e+06
	8.77285	6.88304e+06	8.75384	1.77608e+06	9.06014	8.6203e+06	9.01924	8.30775e+06
	8.78133	6.67883e+06	8.76096	1.762e+06	9.06754	8.49634e+06	9.02661	8.12363e+06
	8.79233	6.42478e+06	8.7678	1.7586e+06	9.07378	8.15851e+06	9.03425	7.90769e+06
	8.80106	6.14242e+06	8.77487	1.72898e+06	9.08086	7.89165e+06	9.04087	7.72128e+06
	8.80804	5.89593e+06	8.78197	1.6707e+06	9.08838	7.7676e+06	9.04846	7.60016e+06
	8.81542	5.7257e+06	8.78893	1.6174e+06	9.09696	7.70727e+06	9.05603	7.52923e+06
	8.82274	5.62562e+06	8.79565	1.59552e+06	9.10473	7.69672e+06	9.06358	7.4879e+06
	8.83049	5.50368e+06	8.80278	1.60698e+06	9.11166	7.6672e+06	9.07113	7.4372e+06
	8.83779	5.29801e+06	8.80963	1.62389e+06	9.11928	7.59338e+06	9.07796	7.35728e+06
	8.84456	5.11172e+06	8.81636	1.61419e+06	9.12612	7.58657e+06	9.08563	7.30853e+06
	8.85164	5.04073e+06	8.8229	1.5751e+06	9.13378	7.70735e+06	9.09301	7.32779e+06
	8.85852	5.04821e+06	8.82969	1.54209e+06	9.14058	7.86086e+06	9.10011	7.29613e+06
	8.86558	5.05991e+06	8.83675	1.53079e+06	9.14751	7.8701e+06	9.107	7.13626e+06
	8.87216	5.03201e+06	8.84388	1.51638e+06	9.15479	7.66515e+06	9.11396	6.98243e+06
	8.87905	4.97206e+06	8.85114	1.48018e+06	9.16221	7.36979e+06	9.12099	6.90719e+06
	8.88637	4.88371e+06	8.85843	1.43882e+06	9.16993	7.13427e+06	9.12928	6.84812e+06
	8.89356	4.74625e+06	8.86504	1.41223e+06	9.17682	7.0052e+06	9.13598	6.81309e+06
	8.90059	4.55727e+06	8.87311	1.38736e+06	9.18346	6.93052e+06	9.14216	6.79782e+06
	8.90869	4.35667e+06	8.8802	1.35965e+06	9.19084	6.86122e+06	9.14911	6.79283e+06
	8.91609	4.21694e+06	8.8875	1.34179e+06	9.19742	6.7465e+06	9.15607	6.79442e+06
	8.92322	4.13156e+06	8.89426	1.33591e+06	9.20445	6.58957e+06	9.16343	6.69658e+06
	8.92985	4.03289e+06	8.90232	1.34494e+06	9.21177	6.53294e+06	9.17034	6.53173e+06
	8.93761	3.92955e+06	8.9091	1.35762e+06	9.21815	6.63599e+06	9.17774	6.45461e+06
	8.94498	3.86321e+06	8.91619	1.33984e+06	9.22588	6.77665e+06	9.18509	6.42333e+06
	8.95239	3.83521e+06	8.92312	1.2845e+06	9.23348	6.85096e+06	9.19261	6.36535e+06
	8.95911	3.83463e+06	8.93011	1.23379e+06	9.24106	6.7847e+06	9.203	6.30368e+06
	8.96661	3.81305e+06	8.93676	1.21806e+06	9.24833	6.56573e+06	9.21417	6.20586e+06
	8.97389	3.73569e+06	8.94406	1.22467e+06	9.2552	6.32295e+06	9.22232	6.10001e+06
	8.9809	3.65712e+06	8.95108	1.22784e+06	9.26211	6.17166e+06	9.23242	6.14448e+06
	8.98819	3.6039e+06	8.95775	1.22015e+06	9.26921	6.16939e+06	9.23975	6.30392e+06
	8.99499	3.54849e+06	8.96463	1.2052e+06	9.27656	6.30496e+06	9.24692	6.31173e+06
	9.00217	3.50174e+06	8.97148	1.18915e+06	9.28348	6.41574e+06	9.25399	6.13879e+06
	9.00889	3.46174e+06	8.97796	1.18339e+06	9.29041	6.39812e+06	9.26105	6.05546e+06
	9.0154	3.38441e+06	8.98511	1.18728e+06	9.2977	6.33336e+06	9.2693	6.1228e+06
	9.02244	3.29057e+06	8.99169	1.1875e+06	9.30543	6.27216e+06	9.27581	6.14939e+06
	9.0291	3.24698e+06	8.99915	1.1678e+06	9.31275	6.25198e+06	9.28221	6.14976e+06
	9.03616	3.2398e+06	9.00564	1.13217e+06	9.32021	6.30171e+06	9.28925	6.20871e+06
	9.04328	3.2112e+06	9.01362	1.10213e+06	9.32693	6.33455e+06	9.29637	6.16452e+06
	9.05022	3.14903e+06	9.02416	1.07965e+06	9.33485	6.31302e+06	9.30387	5.94675e+06
	9.05819	3.07959e+06	9.03234	1.06418e+06	9.34143	6.27688e+06	9.31075	5.73346e+06
	9.06531	3.03259e+06	9.04269	1.05607e+06	9.34898	6.18579e+06	9.31764	5.66497e+06
	9.07262	3.00843e+06	9.05196	1.04707e+06	9.35537	6.06716e+06	9.32508	5.68401e+06
	9.07935	2.98968e+06	9.05971	1.03656e+06	9.36326	6.05391e+06	9.33216	5.63376e+06
	9.08767	2.94857e+06	9.06673	1.03153e+06	9.37006	6.11712e+06	9.33997	5.49055e+06
	9.09492	2.87174e+06	9.07383	1.0312e+06	9.3776	6.11056e+06	9.34825	5.35283e+06
	9.10156	2.80337e+06	9.08064	1.01904e+06	9.38514	6.00657e+06	9.35523	5.32856e+06
	9.10882	2.77886e+06	9.08791	994644	9.39221	5.89189e+06	9.36172	5.37881e+06
	9.11608	2.7661e+06	9.09505	981513	9.39926	5.79111e+06	9.3692	5.33672e+06
	9.12298	2.72285e+06	9.10194	981516	9.40653	5.69195e+06	9.37605	5.21659e+06
	9.13027	2.65702e+06	9.10927	970971	9.41411	5.63214e+06	9.38278	5.13988e+06
	9.13741	2.62411e+06	9.11611	942804	9.42088	5.55311e+06	9.38951	5.11665e+06
	9.14427	2.62287e+06	9.12339	915938	9.42784	5.40085e+06	9.39674	5.13371e+06
	9.15101	2.59949e+06	9.12998	906990	9.43512	5.25134e+06	9.40383	5.15416e+06
	9.1575	2.56517e+06	9.13719	914581	9.44212	5.18437e+06	9.41195	5.11381e+06
	9.16437	2.53232e+06	9.14373	924232	9.45	5.23443e+06	9.41846	5.0475e+06
	9.17128	2.46507e+06	9.15172	919865	9.45687	5.34555e+06	9.42479	5.01997e+06
	9.17791	2.37897e+06	9.15849	902924	9.46396	5.41463e+06	9.43178	5.03231e+06
	9.18496	2.32946e+06	9.16584	889002	9.47108	5.35959e+06	9.4387	5.05682e+06
	9.19165	2.33458e+06	9.17278	885401	9.47758	5.21286e+06	9.44586	5.0835e+06
	9.1989	2.36908e+06	9.18067	883381	9.48444	5.15162e+06	9.45277	5.09193e+06
	9.20611	2.38407e+06	9.18736	875604	9.49219	5.2046e+06	9.45963	5.03479e+06
	9.21448	2.36631e+06	9.19422	869011	9.49884	5.208e+06	9.46668	4.88627e+06
	9.22161	2.3416e+06	9.20123	873497	9.50674	5.14885e+06	9.4737	4.72271e+06
	9.22988	2.32005e+06	9.20783	882624	9.51422	5.12127e+06	9.48134	4.69464e+06
	9.23796	2.30192e+06	9.21465	881793	9.52099	5.13706e+06	9.48918	4.78805e+06
	9.24468	2.30044e+06	9.22153	868134	9.52861	5.16267e+06	9.4962	4.80265e+06
	9.25161	2.31315e+06	9.22874	852143	9.53614	5.18564e+06	9.50271	4.6984e+06
	9.25872	2.30485e+06	9.23583	844604	9.54318	5.18228e+06	9.51011	4.62758e+06
	9.26575	2.27279e+06	9.24266	852096	9.55054	5.0916e+06	9.51746	4.60978e+06
	9.27277	2.24148e+06	9.24947	863070	9.558	4.91971e+06	9.52473	4.52979e+06
	9.28007	2.20155e+06	9.25614	861373	9.56487	4.76695e+06	9.53173	4.42398e+06
	9.2871	2.15344e+06	9.26337	849785	9.57194	4.70202e+06	9.53888	4.37206e+06
	9.29394	2.12121e+06	9.27067	829128	9.57895	4.69656e+06	9.54601	4.34285e+06
	9.30046	2.10931e+06	9.27792	799976	9.58597	4.72229e+06	9.55411	4.32163e+06
	9.30779	2.11345e+06	9.28448	777510	9.59391	4.76191e+06	9.56097	4.32195e+06
	9.31455	2.12944e+06	9.29249	768318	9.60135	4.74328e+06	9.56746	4.30954e+06
	9.32183	2.12695e+06	9.2992	762664	9.60823	4.65239e+06	9.57444	4.24342e+06
	9.32868	2.08112e+06	9.30638	758490	9.61832	4.5671e+06	9.58186	4.12554e+06
	9.33539	2.02169e+06	9.31326	765193	9.62661	4.55912e+06	9.58859	4.02607e+06
	9.34246	1.99106e+06	9.321	769056	9.63512	4.62222e+06	9.5957	4.02804e+06
	9.34958	1.97033e+06	9.32767	759050	9.64469	4.69394e+06	9.60216	4.15506e+06
	9.35667	1.92899e+06	9.33442	757506	9.65356	4.70744e+06	9.60904	4.29743e+06
	9.36375	1.88753e+06	9.34148	767955	9.6615	4.59617e+06	9.61605	4.30706e+06
	9.37182	1.86156e+06	9.34818	770638	9.66854	4.43604e+06	9.62304	4.20267e+06
	9.37909	1.85447e+06	9.35502	767440	9.67588	4.35213e+06	9.63083	4.10384e+06
	9.38573	1.86464e+06	9.36195	765311	9.68303	4.32821e+06	9.63873	4.07587e+06
	9.39287	1.8732e+06	9.36899	757212	9.69054	4.2923e+06	9.64525	4.07352e+06
	9.39992	1.8644e+06	9.37617	746268	9.69781	4.23202e+06	9.65274	4.04119e+06
	9.40688	1.82681e+06	9.38269	743477	9.70596	4.18184e+06	9.66012	4.01095e+06
	9.4139	1.78022e+06	9.38965	740089	9.71298	4.15316e+06	9.66752	4.01996e+06
	9.42111	1.75928e+06	9.39637	725911	9.72006	4.13712e+06	9.67463	4.01973e+06
	9.42811	1.77052e+06	9.40352	711100	9.72691	4.14447e+06	9.68225	3.9993e+06
	9.43485	1.80276e+06	9.41035	702963	9.73407	4.17047e+06	9.68988	4.01966e+06
	9.44135	1.82168e+06	9.41755	694025	9.74152	4.21972e+06	9.69756	4.04658e+06
	9.44954	1.79519e+06	9.4241	681671	9.749	4.29548e+06	9.70443	4.00446e+06
	9.45671	1.73536e+06	9.43194	675657	9.75552	4.30216e+06	9.71086	3.91926e+06
	9.46353	1.67405e+06	9.43875	682777	9.76207	4.18311e+06	9.71848	3.86685e+06
	9.47039	1.64981e+06	9.44629	692580	9.76917	4.04652e+06	9.7254	3.87195e+06
	9.47731	1.66669e+06	9.45339	692917	9.77604	4.00063e+06	9.73232	3.89891e+06
	9.48402	1.67002e+06	9.46111	683891	9.78275	4.07501e+06	9.73922	3.94946e+06
	9.49115	1.63127e+06	9.46789	676657	9.79043	4.19451e+06	9.74583	3.99201e+06
	9.49798	1.57735e+06	9.4744	672431	9.79827	4.25669e+06	9.75257	3.92373e+06
	9.505	1.54216e+06	9.4815	660033	9.80487	4.23333e+06	9.75975	3.78406e+06
	9.51314	1.54368e+06	9.48823	645988	9.81152	4.12259e+06	9.76636	3.71079e+06
	9.52036	1.56738e+06	9.4951	645620	9.81904	3.97924e+06	9.77368	3.68785e+06
	9.52707	1.58506e+06	9.50199	651428	9.82627	3.8874e+06	9.78156	3.65611e+06
	9.534	1.59332e+06	9.50882	649125	9.83403	3.84732e+06	9.78888	3.67528e+06
	9.54464	1.60241e+06	9.51595	638781	9.84089	3.82065e+06	9.79571	3.73528e+06
	9.5525	1.60426e+06	9.5225	632859	9.84898	3.79085e+06	9.80342	3.75211e+06
	9.56114	1.59074e+06	9.52969	637850	9.85606	3.77613e+06	9.81062	3.74593e+06
	9.57052	1.57372e+06	9.53635	640260	9.8634	3.81608e+06	9.81815	3.73852e+06
	9.57911	1.56988e+06	9.54357	626082	9.87055	3.87626e+06	9.82585	3.71158e+06
	9.58582	1.56316e+06	9.55047	607461	9.87758	3.936e+06	9.83304	3.66802e+06
	9.59275	1.53629e+06	9.55771	597649	9.8847	3.9981e+06	9.84105	3.59929e+06
	9.60014	1.51269e+06	9.56429	590264	9.89196	4.03631e+06	9.84806	3.53957e+06
	9.6071	1.50639e+06	9.57213	587014	9.8984	4.03094e+06	9.85466	3.52055e+06
	9.61525	1.5054e+06	9.57892	597928	9.90513	3.95102e+06	9.86201	3.53829e+06
	9.6224	1.50031e+06	9.58651	612752	9.91217	3.81692e+06	9.86912	3.58377e+06
	9.62938	1.48895e+06	9.59398	613449	9.9191	3.68222e+06	9.87581	3.62105e+06
	9.63612	1.47342e+06	9.60155	598996	9.9259	3.60552e+06	9.88312	3.61574e+06
	9.64314	1.45351e+06	9.60835	585029	9.93371	3.63745e+06	9.88979	3.58656e+06
	9.65139	1.42455e+06	9.61479	583088	9.94166	3.6882e+06	9.89684	3.5729e+06
	9.65894	1.38646e+06	9.62187	582784	9.9484	3.67046e+06	9.90364	3.57784e+06
	9.66587	1.35484e+06	9.62881	574290	9.95521	3.63842e+06	9.91037	3.57204e+06
	9.67257	1.35578e+06	9.63548	569040	9.96206	3.60549e+06	9.91716	3.50266e+06
	9.67991	1.3899e+06	9.64237	572069	9.96947	3.53804e+06	9.92756	3.37141e+06
	9.68667	1.40751e+06	9.64956	570341	9.97681	3.48446e+06	9.93591	3.26665e+06
	9.69344	1.37899e+06	9.65662	560036	9.98414	3.47711e+06	9.94513	3.24726e+06
	9.70044	1.33568e+06	9.66354	550840	9.99162	3.47921e+06	9.95631	3.29946e+06
	9.70747	1.30484e+06	9.67064	548510	9.99924	3.48221e+06	9.96387	3.33493e+06
	9.71467	1.28392e+06	9.67714	555731	10.0062	3.53766e+06	9.97157	3.29057e+06
	9.72133	1.26757e+06	9.68436	561575	10.0136	3.6496e+06	9.97913	3.21743e+06
	9.72784	1.263e+06	9.69129	549508	10.0205	3.71893e+06	9.98615	3.17914e+06
	9.73503	1.27708e+06	9.69872	533848	10.0277	3.69711e+06	9.99266	3.18653e+06
	9.742	1.2908e+06	9.70528	533422	10.035	3.6777e+06	10	3.22723e+06
	9.74892	1.28524e+06	9.71313	540331	10.0415	3.67623e+06	10.0077	3.27033e+06
	9.75696	1.272e+06	9.72008	539568	10.0484	3.60397e+06	10.0145	3.2742e+06
	9.76413	1.26152e+06	9.72714	528086	10.0554	3.50138e+06	10.0219	3.24551e+06
	9.77104	1.24315e+06	9.73475	520151	10.0629	3.45192e+06	10.0289	3.22497e+06
	9.77812	1.21905e+06	9.7423	526237	10.0699	3.48477e+06	10.0358	3.21731e+06
	9.78524	1.20859e+06	9.74934	531587	10.0775	3.58711e+06	10.0432	3.21367e+06
	9.7934	1.21952e+06	9.75582	519681	10.0847	3.6865e+06	10.0505	3.21918e+06
	9.8008	1.23074e+06	9.76297	500919	10.0915	3.71533e+06	10.0573	3.21074e+06
	9.80762	1.21923e+06	9.76967	493937	10.0985	3.6646e+06	10.0644	3.20078e+06
	9.81423	1.19015e+06	9.77646	503365	10.1051	3.56258e+06	10.0711	3.22036e+06
	9.82152	1.16187e+06	9.78353	517333	10.1124	3.43487e+06	10.078	3.21238e+06
	9.82875	1.14966e+06	9.79058	518572	10.1204	3.31231e+06	10.0853	3.16932e+06
	9.83561	1.15961e+06	9.7979	507717	10.127	3.22491e+06	10.0918	3.14628e+06
	9.84223	1.18451e+06	9.80481	497525	10.1341	3.19808e+06	10.0986	3.15371e+06
	9.84925	1.20982e+06	9.81193	494612	10.1417	3.23215e+06	10.1055	3.18346e+06
	9.85626	1.22556e+06	9.81848	500133	10.1487	3.29687e+06	10.1129	3.1446e+06
	9.8632	1.22012e+06	9.82558	508212	10.1558	3.33411e+06	10.12	3.03014e+06
	9.86969	1.19094e+06	9.83232	508201	10.1628	3.30549e+06	10.1274	2.98154e+06
	9.87703	1.17022e+06	9.83958	495119	10.17	3.24598e+06	10.1339	3.01236e+06
	9.88424	1.17377e+06	9.84861	479127	10.1779	3.20886e+06	10.1412	3.05575e+06
	9.89089	1.17241e+06	9.85859	476477	10.1844	3.20934e+06	10.1486	3.09336e+06
	9.89888	1.15181e+06	9.86681	487285	10.1914	3.2081e+06	10.1551	3.07578e+06
	9.90588	1.13101e+06	9.87605	496772	10.1987	3.1598e+06	10.1621	2.99766e+06
	9.91287	1.11592e+06	9.88427	496060	10.206	3.07981e+06	10.169	2.9273e+06
	9.91989	1.0981e+06	9.89182	485780	10.2129	3.01444e+06	10.1763	2.87818e+06
	9.92692	1.08245e+06	9.89841	475032	10.2204	3.01412e+06	10.1837	2.85197e+06
	9.93499	1.07663e+06	9.90555	473366	10.2278	3.08051e+06	10.1909	2.87228e+06
	9.942	1.08051e+06	9.91238	473597	10.2348	3.16356e+06	10.1977	2.91226e+06
	9.94888	1.09549e+06	9.91904	467375	10.2417	3.20468e+06	10.2058	2.91819e+06
	9.95543	1.1239e+06	9.926	464704	10.2485	3.2223e+06	10.2126	2.90864e+06
	9.96268	1.14169e+06	9.93279	470992	10.2551	3.24942e+06	10.22	2.91821e+06
	9.96986	1.12512e+06	9.94012	480060	10.263	3.24307e+06	10.2272	2.92871e+06
	9.97687	1.09535e+06	9.947	482561	10.2696	3.18076e+06	10.2337	2.93611e+06
	9.98377	1.08312e+06	9.95411	475595	10.2767	3.13806e+06	10.2408	2.91661e+06
	9.99079	1.09015e+06	9.96068	470781	10.2844	3.19062e+06	10.2477	2.86313e+06
	9.99779	1.09002e+06	9.96792	472517	10.2913	3.24872e+06	10.2549	2.83722e+06
	10.0046	1.07143e+06	9.97452	470265	10.2985	3.18603e+06	10.262	2.83231e+06
	10.0111	1.0542e+06	9.98178	463701	10.306	3.05774e+06	10.2694	2.81814e+06
	10.0184	1.05225e+06	9.98831	456984	10.313	2.98119e+06	10.2761	2.80969e+06
	10.0256	1.05996e+06	9.99647	448149	10.32	2.98787e+06	10.2834	2.8328e+06
	10.0321	1.06673e+06	10.0036	437393	10.3266	3.01342e+06	10.2909	2.85427e+06
	10.0401	1.05858e+06	10.0106	435095	10.3365	3.0055e+06	10.2974	2.84655e+06
	10.0472	1.03306e+06	10.0174	449513	10.3452	2.99352e+06	10.3045	2.83675e+06
	10.0543	1.01927e+06	10.025	465511	10.3553	3.00256e+06	10.3114	2.79773e+06
	10.0615	1.03836e+06	10.0321	466872	10.3661	3.00732e+06	10.3188	2.72089e+06
	10.0685	1.05177e+06	10.0387	463241	10.3738	2.99647e+06	10.3262	2.68684e+06
	10.0769	1.02506e+06	10.0457	459528	10.3811	2.97825e+06	10.3334	2.71303e+06
	10.0839	993328	10.0525	449936	10.3879	2.94647e+06	10.3402	2.74973e+06
	10.0909	989720	10.0596	435185	10.3949	2.92072e+06	10.3471	2.75335e+06
	10.0977	998686	10.0666	421297	10.4018	2.90177e+06	10.3537	2.70059e+06
	10.1051	1.00731e+06	10.0734	414062	10.4084	2.87789e+06	10.3621	2.62233e+06
	10.1119	1.01419e+06	10.0806	413799	10.4154	2.90105e+06	10.3691	2.58262e+06
	10.1191	1.00653e+06	10.0875	413797	10.4231	2.9528e+06	10.3756	2.58516e+06
	10.1258	982435	10.0946	409847	10.4302	2.94632e+06	10.3832	2.59598e+06
	10.1327	952324	10.1012	408050	10.4375	2.90507e+06	10.3902	2.58309e+06
	10.1395	923104	10.1083	409849	10.4448	2.90324e+06	10.3976	2.54475e+06
	10.1469	911349	10.1152	411952	10.4519	2.93215e+06	10.4046	2.5252e+06
	10.1534	924396	10.1225	413968	10.459	2.91321e+06	10.4113	2.53588e+06
	10.1606	941232	10.1291	413601	10.4655	2.84034e+06	10.4179	2.5393e+06
	10.1678	949614	10.1368	414204	10.4728	2.79126e+06	10.4252	2.53491e+06
	10.1744	954420	10.1438	416779	10.4797	2.76718e+06	10.4328	2.54233e+06
	10.1822	954143	10.1508	415483	10.487	2.7393e+06	10.4396	2.56807e+06
	10.1893	938928	10.1574	409205	10.4947	2.72567e+06	10.4466	2.60017e+06
	10.1962	911885	10.165	402853	10.5018	2.76184e+06	10.4535	2.60148e+06
	10.2033	901770	10.172	401731	10.5093	2.83058e+06	10.461	2.5593e+06
	10.2103	934610	10.1785	404706	10.5169	2.83747e+06	10.4685	2.5108e+06
	10.2185	979599	10.1855	404933	10.524	2.76516e+06	10.4757	2.48412e+06
	10.2258	979521	10.1923	400362	10.5308	2.68727e+06	10.4823	2.47555e+06
	10.2326	937265	10.1995	397582	10.538	2.64657e+06	10.4898	2.46842e+06
	10.2394	896334	10.2066	398743	10.545	2.6395e+06	10.4966	2.45579e+06
	10.2466	870646	10.2133	400696	10.5515	2.64258e+06	10.5037	2.44856e+06
	10.2534	856482	10.2206	402195	10.5587	2.64551e+06	10.5108	2.44298e+06
	10.2606	855813	10.2275	402629	10.5662	2.65862e+06	10.5173	2.42103e+06
	10.2672	864632	10.2345	400373	10.5732	2.65987e+06	10.5245	2.38937e+06
	10.2742	876848	10.241	394592	10.5805	2.6252e+06	10.5314	2.36551e+06
	10.2811	886331	10.2482	388704	10.5875	2.58697e+06	10.5394	2.35311e+06
	10.2878	879711	10.2551	385421	10.5945	2.57493e+06	10.5464	2.32771e+06
	10.2943	854657	10.2624	385374	10.6015	2.58495e+06	10.5531	2.29651e+06
	10.3016	836351	10.2689	393375	10.6081	2.6288e+06	10.5598	2.30449e+06
	10.3086	850574	10.2768	407768	10.6168	2.66055e+06	10.5671	2.34904e+06
	10.3153	879630	10.2839	414008	10.6236	2.61907e+06	10.5744	2.4105e+06
	10.3267	882892	10.291	407515	10.631	2.55036e+06	10.5813	2.46641e+06
	10.3364	862295	10.2976	395459	10.639	2.52719e+06	10.5884	2.47452e+06
	10.3442	845872	10.3051	384250	10.6463	2.54326e+06	10.5953	2.44685e+06
	10.3538	844346	10.3121	380709	10.6537	2.55489e+06	10.6029	2.41172e+06
	10.3624	854429	10.3186	383974	10.6614	2.5414e+06	10.6099	2.37612e+06
	10.3696	866944	10.3257	383570	10.6683	2.51672e+06	10.6166	2.35884e+06
	10.3766	858654	10.3325	375739	10.6754	2.50098e+06	10.6236	2.34977e+06
	10.3839	823213	10.3398	368096	10.6824	2.50243e+06	10.6319	2.32517e+06
	10.391	799622	10.3468	364453	10.689	2.49493e+06	10.6386	2.29096e+06
	10.3984	818953	10.3536	360189	10.6963	2.47125e+06	10.6459	2.25484e+06
	10.4056	861142	10.3606	352028	10.704	2.44986e+06	10.6532	2.23732e+06
	10.4126	884322	10.3676	345319	10.7109	2.44227e+06	10.6633	2.25555e+06
	10.4197	874120	10.3748	346328	10.7178	2.45357e+06	10.6725	2.27745e+06
	10.4264	847784	10.3813	353644	10.7248	2.45836e+06	10.6818	2.27122e+06
	10.433	816168	10.3885	365633	10.7323	2.46018e+06	10.6916	2.24731e+06
	10.4403	791777	10.395	376096	10.7392	2.49026e+06	10.6986	2.22889e+06
	10.4475	786064	10.4022	373946	10.7457	2.51778e+06	10.7055	2.23611e+06
	10.4543	790024	10.4087	364281	10.7541	2.51431e+06	10.713	2.26e+06
	10.4621	787084	10.4166	360022	10.7612	2.50161e+06	10.7199	2.27281e+06
	10.4689	776120	10.4236	364616	10.768	2.50796e+06	10.727	2.27761e+06
	10.4757	772286	10.4307	372304	10.7754	2.53147e+06	10.7344	2.28425e+06
	10.4822	779980	10.4376	373027	10.7827	2.56563e+06	10.7418	2.27258e+06
	10.489	783249	10.445	368266	10.79	2.60934e+06	10.7491	2.2324e+06
	10.4961	775182	10.4518	366950	10.7976	2.60143e+06	10.7559	2.17797e+06
	10.5032	771538	10.4585	367170	10.8051	2.50494e+06	10.7637	2.13601e+06
	10.5108	781013	10.4657	361142	10.8126	2.39596e+06	10.7724	2.13581e+06
	10.5177	799195	10.4725	350272	10.8196	2.35079e+06	10.7793	2.15588e+06
	10.5254	815782	10.479	345071	10.8263	2.35512e+06	10.7867	2.14726e+06
	10.5326	811305	10.486	348169	10.8334	2.36682e+06	10.7941	2.12659e+06
	10.5399	783968	10.4936	350518	10.8413	2.38015e+06	10.8006	2.12575e+06
	10.5469	756531	10.5007	349067	10.8483	2.41222e+06	10.8079	2.13525e+06
	10.554	744122	10.5077	351270	10.8553	2.46303e+06	10.8146	2.14985e+06
	10.5611	736671	10.5147	357064	10.8624	2.48033e+06	10.8221	2.15243e+06
	10.5683	731313	10.5216	352401	10.8697	2.41633e+06	10.8293	2.1068e+06
	10.5748	738226	10.5288	334357	10.8765	2.33357e+06	10.8363	2.02432e+06
	10.5822	753885	10.5354	317676	10.883	2.30882e+06	10.8432	1.95149e+06
	10.5895	764612	10.5426	313048	10.8899	2.33438e+06	10.8504	1.91913e+06
	10.5964	763172	10.5491	316743	10.897	2.40264e+06	10.8571	1.93906e+06
	10.6042	756037	10.5569	324211	10.9038	2.47409e+06	10.8642	1.99777e+06
	10.6112	749466	10.5636	332826	10.9108	2.47625e+06	10.8715	2.0534e+06
	10.6182	739321	10.5708	339260	10.918	2.40378e+06	10.8788	2.08046e+06
	10.6249	728100	10.5775	344352	10.9249	2.31911e+06	10.8858	2.10768e+06
	10.6316	724703	10.5849	346109	10.932	2.30886e+06	10.8926	2.13477e+06
	10.6382	729696	10.5917	340402	10.9395	2.37945e+06	10.9001	2.11552e+06
	10.6453	734216	10.5988	332572	10.9467	2.43082e+06	10.9068	2.05852e+06
	10.6522	740587	10.6058	326289	10.9542	2.40102e+06	10.9153	2.01453e+06
	10.6591	756120	10.6126	320432	10.9616	2.32712e+06	10.9225	2.01308e+06
	10.6656	762697	10.6191	318106	10.9685	2.28439e+06	10.9292	2.04576e+06
	10.6737	743195	10.6261	323484	10.9756	2.28272e+06	10.9365	2.07057e+06
	10.6808	710567	10.6329	333947	10.984	2.28426e+06	10.9429	2.0498e+06
	10.688	686160	10.6398	341974	10.9912	2.29651e+06	10.9502	1.98256e+06
	10.695	682058	10.6474	341477	10.9982	2.31454e+06	10.9568	1.91685e+06
	10.7019	688231	10.6544	336037	11.0058	2.29967e+06	10.9644	1.89892e+06
	10.7089	687424	10.6612	332780	11.013	2.26102e+06	10.9716	1.93962e+06
	10.7154	680119	10.6683	327569	11.02	2.23351e+06	10.9784	1.97887e+06
	10.7228	675790	10.6779	316543	11.0265	2.2534e+06	10.9857	1.95722e+06
	10.7299	680482	10.6869	305353	11.0335	2.31857e+06	10.9938	1.93094e+06
	10.7372	688785	10.6967	298452	11.0401	2.35374e+06	11.0007	1.94638e+06
	10.7448	691871	10.7053	298879	11.0469	2.32362e+06	11.0075	1.9646e+06
	10.7516	694045	10.7132	307064	11.0538	2.29155e+06	11.0146	1.95463e+06
	10.7588	693867	10.7207	315826	11.0646	2.31054e+06	11.0223	1.93028e+06
	10.7661	680405	10.7279	317064	11.0736	2.32866e+06	11.0292	1.90967e+06
	10.7727	663183	10.7348	310493	11.083	2.28697e+06	11.0364	1.89844e+06
	10.7793	654501	10.7414	302291	11.093	2.23756e+06	11.0432	1.91635e+06
	10.7864	650852	10.7486	296512	11.1005	2.21153e+06	11.0501	1.94134e+06
	10.7937	650505	10.7556	291589	11.1081	2.18038e+06	11.0585	1.94528e+06
	10.8005	652912	10.7623	286284	11.1152	2.14005e+06	11.0659	1.94262e+06
	10.8071	659339	10.7693	283154	11.1239	2.11944e+06	11.0729	1.92263e+06
	10.8154	668521	10.7763	284950	11.131	2.162e+06	11.0801	1.905e+06
	10.8227	673182	10.7831	290684	11.1381	2.22761e+06	11.0866	1.90248e+06
	10.8296	670810	10.7903	295453	11.1456	2.23291e+06	11.0939	1.86921e+06
	10.8367	666393	10.7974	294270	11.1529	2.1822e+06	11.1013	1.80684e+06
	10.8437	661970	10.8042	287883	11.1598	2.14721e+06	11.1082	1.77061e+06
	10.8509	653095	10.8112	280807	11.1664	2.14767e+06	11.1153	1.79633e+06
	10.8574	645828	10.8181	278524	11.1735	2.13279e+06	11.1222	1.86336e+06
	10.8645	642001	10.8252	282981	11.1803	2.10068e+06	11.1292	1.91544e+06
	10.8719	629283	10.8324	289801	11.1872	2.08873e+06	11.1364	1.9361e+06
	10.8789	617538	10.8394	293587	11.1943	2.08483e+06	11.1434	1.92456e+06
	10.8867	620891	10.846	293298	11.2017	2.05557e+06	11.1505	1.87139e+06
	10.8937	628591	10.8529	291887	11.2089	2.02042e+06	11.1575	1.8188e+06
	10.9012	627603	10.8608	293940	11.2164	2.03495e+06	11.1654	1.79987e+06
	10.9079	620257	10.8676	297557	11.2234	2.08428e+06	11.1721	1.78251e+06
	10.9148	620920	10.8749	294885	11.2307	2.11354e+06	11.1794	1.76468e+06
	10.9214	637356	10.8818	286307	11.238	2.13581e+06	11.1864	1.78045e+06
	10.9286	646714	10.8889	278635	11.2448	2.14194e+06	11.1931	1.83209e+06
	10.9355	628831	10.8958	275871	11.2518	2.11154e+06	11.2016	1.88151e+06
	10.9424	608025	10.9025	278468	11.2586	2.09097e+06	11.209	1.8904e+06
	10.9493	610773	10.9095	283605	11.2669	2.09059e+06	11.2163	1.87378e+06
	10.9575	623612	10.9165	289298	11.2741	2.09815e+06	11.223	1.87049e+06
	10.9648	629223	10.9232	291759	11.2811	2.11618e+06	11.2295	1.87267e+06
	10.9718	632946	10.9298	287611	11.2886	2.12065e+06	11.2369	1.85681e+06
	10.9787	638599	10.937	278850	11.2956	2.10075e+06	11.2451	1.83804e+06
	10.9861	636911	10.9438	270054	11.3029	2.05707e+06	11.2519	1.83148e+06
	10.9933	625319	10.9506	265429	11.3094	2.00187e+06	11.2589	1.8362e+06
	10.9998	608330	10.9583	265382	11.3167	1.96757e+06	11.2657	1.84319e+06
	11.0069	590026	10.9653	266783	11.3234	1.9562e+06	11.273	1.84463e+06
	11.014	577203	10.9724	265269	11.3303	1.94613e+06	11.2801	1.83484e+06
	11.0213	576493	10.9792	263324	11.3376	1.93936e+06	11.2869	1.81101e+06
	11.029	582737	10.9857	267336	11.3452	1.9433e+06	11.294	1.77301e+06
	11.0359	585221	10.9932	273514	11.3525	1.94741e+06	11.3011	1.72946e+06
	11.043	577760	11.0012	278683	11.3595	1.93943e+06	11.309	1.70753e+06
	11.0498	560084	11.0077	282594	11.3664	1.92686e+06	11.3162	1.7156e+06
	11.0569	543125	11.0145	284666	11.3742	1.92976e+06	11.3233	1.72728e+06
	11.0635	537513	11.0219	289702	11.3815	1.96271e+06	11.3302	1.73367e+06
	11.0706	547333	11.029	294111	11.3884	2.00568e+06	11.3387	1.75802e+06
	11.0775	571789	11.036	289090	11.3954	2.02294e+06	11.3454	1.78967e+06
	11.0844	592568	11.0425	278307	11.4023	1.99484e+06	11.3523	1.77427e+06
	11.0913	597336	11.0495	273152	11.4106	1.93289e+06	11.3599	1.71655e+06
	11.0998	593015	11.0567	276373	11.4177	1.8799e+06	11.3667	1.668e+06
	11.1106	585237	11.0635	280084	11.4252	1.86373e+06	11.373	1.65816e+06
	11.1192	581120	11.0701	280793	11.4318	1.87941e+06	11.3809	1.67451e+06
	11.1275	585033	11.0771	278951	11.4389	1.89543e+06	11.3879	1.6771e+06
	11.1365	589699	11.0839	273533	11.4462	1.88963e+06	11.3989	1.65735e+06
	11.1436	588107	11.0909	266010	11.4527	1.88879e+06	11.4075	1.63722e+06
	11.1511	579937	11.0984	259323	11.4595	1.90961e+06	11.4171	1.65239e+06
	11.1581	570565	11.1051	257769	11.4669	1.89906e+06	11.4267	1.69954e+06
	11.1652	568154	11.1121	260374	11.4737	1.8467e+06	11.4339	1.71058e+06
	11.1729	569219	11.119	260031	11.4816	1.82908e+06	11.4409	1.67013e+06
	11.1801	565735	11.1256	257048	11.489	1.86591e+06	11.4485	1.63261e+06
	11.1871	562010	11.133	256905	11.4965	1.92362e+06	11.456	1.6089e+06
	11.1938	562030	11.1409	259617	11.5039	1.96289e+06	11.4633	1.59297e+06
	11.2005	555788	11.1478	261146	11.5111	1.94761e+06	11.47	1.61195e+06
	11.2078	542285	11.1546	261180	11.5185	1.9002e+06	11.4786	1.65465e+06
	11.2149	535987	11.1622	261135	11.5258	1.85485e+06	11.4855	1.66121e+06
	11.222	542710	11.1692	259097	11.5329	1.81665e+06	11.4925	1.62399e+06
	11.2288	551285	11.1759	257359	11.5399	1.80283e+06	11.4995	1.60593e+06
	11.2369	547759	11.1827	258121	11.5485	1.82728e+06	11.5063	1.64057e+06
	11.2438	538349	11.1895	257830	11.5555	1.85048e+06	11.5128	1.68697e+06
	11.251	540384	11.1969	258345	11.5626	1.84905e+06	11.5206	1.69632e+06
	11.2582	550285	11.2036	260719	11.5693	1.83327e+06	11.5274	1.68392e+06
	11.2652	550936	11.2103	260217	11.5763	1.79174e+06	11.5344	1.67167e+06
	11.2719	537827	11.2174	258294	11.5837	1.74143e+06	11.5412	1.64572e+06
	11.2786	523800	11.2244	259153	11.5903	1.73404e+06	11.5483	1.61025e+06
	11.2851	523355	11.2313	260761	11.5972	1.78947e+06	11.5555	1.57249e+06
	11.2924	536041	11.2383	258828	11.6047	1.8549e+06	11.5627	1.54687e+06
	11.2994	547669	11.2456	252633	11.6119	1.86712e+06	11.57	1.55055e+06
	11.3065	550118	11.2526	247507	11.6185	1.83104e+06	11.5767	1.56456e+06
	11.3141	547568	11.2595	245867	11.6257	1.80367e+06	11.5838	1.57642e+06
	11.3212	536150	11.266	246031	11.6332	1.84531e+06	11.5911	1.58596e+06
	11.3281	512308	11.2733	247046	11.6402	1.91487e+06	11.5981	1.59193e+06
	11.3352	490084	11.2802	247626	11.6473	1.90811e+06	11.6055	1.5811e+06
	11.342	482953	11.2881	246325	11.6545	1.83688e+06	11.6127	1.55144e+06
	11.3485	491232	11.2949	244670	11.662	1.77556e+06	11.6209	1.53377e+06
	11.3557	507489	11.3023	244423	11.669	1.7426e+06	11.6277	1.54266e+06
	11.3627	520335	11.3094	245756	11.6761	1.74094e+06	11.6347	1.55606e+06
	11.3695	521515	11.3158	247838	11.6826	1.74449e+06	11.6415	1.5667e+06
	11.3777	513116	11.3227	247267	11.691	1.72779e+06	11.6482	1.58213e+06
	11.3844	497085	11.3297	244451	11.698	1.73294e+06	11.6547	1.58257e+06
	11.3914	476004	11.3367	247550	11.7049	1.77711e+06	11.6625	1.56338e+06
	11.3986	463475	11.3434	254213	11.7119	1.80606e+06	11.6694	1.56528e+06
	11.4056	468259	11.3501	255013	11.7189	1.7865e+06	11.6762	1.58216e+06
	11.4127	489576	11.3573	252108	11.7263	1.7615e+06	11.6834	1.56292e+06
	11.4196	515586	11.3641	250201	11.7328	1.79622e+06	11.6904	1.51221e+06
	11.4261	522331	11.3713	245941	11.7396	1.8556e+06	11.6978	1.47918e+06
	11.4333	511588	11.3778	238916	11.7472	1.84904e+06	11.7051	1.47284e+06
	11.4399	509033	11.3851	235675	11.7543	1.77239e+06	11.712	1.47361e+06
	11.447	525234	11.3924	236018	11.761	1.69336e+06	11.7189	1.4759e+06
	11.4545	547798	11.3993	235462	11.7677	1.65816e+06	11.7259	1.49082e+06
	11.4616	552454	11.4058	235628	11.7752	1.66317e+06	11.7332	1.53314e+06
	11.4687	533395	11.4132	236400	11.7823	1.68061e+06	11.74	1.57326e+06
	11.4757	511998	11.4204	236795	11.7939	1.69531e+06	11.7477	1.57801e+06
	11.4824	498917	11.4282	238414	11.8035	1.70003e+06	11.7548	1.55391e+06
	11.4893	491245	11.435	240545	11.8127	1.69532e+06	11.7632	1.52236e+06
	11.4964	487381	11.4422	240285	11.8209	1.68358e+06	11.7701	1.51404e+06
	11.5034	482166	11.4493	237844	11.8283	1.66759e+06	11.7771	1.511e+06
	11.5101	478253	11.4558	237684	11.8367	1.65298e+06	11.7841	1.48389e+06
	11.518	481012	11.4628	239946	11.8434	1.63732e+06	11.7907	1.46268e+06
	11.5248	477016	11.4695	240506	11.8505	1.6251e+06	11.7978	1.47213e+06
	11.5318	461313	11.4765	237158	11.8576	1.63649e+06	11.8048	1.48159e+06
	11.5389	455594	11.4832	232610	11.865	1.66749e+06	11.8115	1.46898e+06
	11.5457	467516	11.4899	233446	11.8716	1.68923e+06	11.8181	1.4547e+06
	11.5528	478605	11.497	236928	11.8785	1.67344e+06	11.8255	1.45247e+06
	11.5604	478449	11.5069	233858	11.8854	1.63819e+06	11.8327	1.447e+06
	11.567	476067	11.5155	226789	11.8934	1.62572e+06	11.84	1.42363e+06
	11.5742	478095	11.5229	222371	11.9009	1.62367e+06	11.8472	1.39559e+06
	11.5811	478260	11.533	219745	11.9075	1.61075e+06	11.8542	1.39264e+06
	11.5882	472199	11.5415	220841	11.9147	1.59351e+06	11.8611	1.43425e+06
	11.5958	465899	11.5482	226947	11.9218	1.57292e+06	11.8683	1.49335e+06
	11.6026	462340	11.5557	231389	11.9292	1.55681e+06	11.8753	1.51135e+06
	11.6096	461263	11.5629	231048	11.9359	1.55731e+06	11.8823	1.48484e+06
	11.6168	464167	11.5709	231865	11.9433	1.57631e+06	11.8898	1.44638e+06
	11.6235	467202	11.5777	235327	11.9503	1.59597e+06	11.8973	1.41628e+06
	11.6301	465561	11.5852	235952	11.9574	1.59979e+06	11.9057	1.40281e+06
	11.6372	464334	11.5921	231656	11.964	1.59848e+06	11.9128	1.40614e+06
	11.6444	467096	11.5991	225906	11.9718	1.60995e+06	11.9198	1.40246e+06
	11.6512	468337	11.6061	221667	11.9802	1.64017e+06	11.9269	1.37035e+06
	11.6594	461465	11.6133	218099	11.987	1.66443e+06	11.9342	1.34433e+06
	11.6662	452423	11.6202	214967	11.994	1.65927e+06	11.9406	1.3464e+06
	11.6732	450359	11.6271	214990	12.0015	1.65162e+06	11.9479	1.35097e+06
	11.6804	451350	11.6342	220804	12.0086	1.66244e+06	11.9545	1.36162e+06
	11.6871	456477	11.6411	228861	12.0151	1.67024e+06	11.9611	1.38994e+06
	11.6941	471265	11.6478	227679	12.0219	1.6708e+06	11.9678	1.41772e+06
	11.7013	479365	11.6547	219167	12.0293	1.67741e+06	11.9749	1.43696e+06
	11.7078	470230	11.6613	214900	12.0365	1.67504e+06	11.9821	1.4495e+06
	11.715	456083	11.6684	215048	12.0437	1.64489e+06	11.9894	1.451e+06
	11.7216	447603	11.6758	215389	12.0509	1.61592e+06	11.9965	1.44283e+06
	11.7292	440231	11.6825	214950	12.0578	1.6086e+06	12.0036	1.41774e+06
	11.7368	429779	11.6889	211992	12.0646	1.60148e+06	12.0107	1.38186e+06
	11.7437	425550	11.6963	206367	12.0721	1.60065e+06	12.0178	1.36472e+06
	11.7508	431988	11.7033	201038	12.079	1.60843e+06	12.0248	1.36516e+06
	11.7577	439791	11.7111	198691	12.0861	1.60368e+06	12.0325	1.36942e+06
	11.7645	444903	11.7179	199751	12.0933	1.59493e+06	12.0395	1.37326e+06
	11.7712	448950	11.7256	202530	12.1	1.58286e+06	12.0481	1.37013e+06
	11.7782	450652	11.7322	205053	12.1071	1.56357e+06	12.0551	1.35652e+06
	11.7852	451127	11.7389	209398	12.1148	1.56025e+06	12.062	1.33907e+06
	11.792	454675	11.7461	216182	12.1229	1.5739e+06	12.069	1.33014e+06
	11.8003	453379	11.7533	220376	12.1296	1.57868e+06	12.0765	1.32096e+06
	11.8072	441719	11.7604	218808	12.1368	1.58357e+06	12.083	1.30913e+06
	11.8144	428848	11.7674	215059	12.144	1.59218e+06	12.0902	1.31556e+06
	11.8215	422220	11.7743	213323	12.1509	1.57641e+06	12.0971	1.34552e+06
	11.8284	425441	11.7811	212966	12.1574	1.55671e+06	12.1036	1.37818e+06
	11.8354	438702	11.788	213497	12.1642	1.55917e+06	12.1101	1.38516e+06
	11.8425	453888	11.7952	215757	12.1718	1.57078e+06	12.1172	1.36766e+06
	11.849	462703	11.8017	219165	12.179	1.59571e+06	12.1245	1.352e+06
	11.8562	466106	11.8082	222859	12.1856	1.63305e+06	12.1317	1.3368e+06
	11.8629	463755	11.8151	223168	12.1933	1.65091e+06	12.1387	1.30626e+06
	11.8701	451102	11.8221	217774	12.2002	1.62191e+06	12.1503	1.27335e+06
	11.8776	436606	11.8287	210438	12.2067	1.56575e+06	12.1589	1.2637e+06
	11.8846	431105	11.836	207133	12.214	1.51681e+06	12.1686	1.29068e+06
	11.8917	433433	11.8431	210248	12.221	1.48111e+06	12.1773	1.32494e+06
	11.8983	435420	11.851	217660	12.2283	1.46218e+06	12.186	1.32152e+06
	11.906	436642	11.8578	223818	12.2357	1.46126e+06	12.1934	1.3058e+06
	11.9139	440851	11.8656	222459	12.2424	1.45947e+06	12.2006	1.3056e+06
	11.9228	443541	11.8724	216234	12.2496	1.45317e+06	12.2082	1.29866e+06
	11.9318	440158	11.8792	212867	12.2574	1.46621e+06	12.2155	1.2904e+06
	11.942	427123	11.8862	212412	12.2658	1.49392e+06	12.2221	1.30439e+06
	11.9497	410953	11.8934	212151	12.2728	1.49884e+06	12.2294	1.32793e+06
	11.957	405003	11.9002	211245	12.2799	1.47278e+06	12.2361	1.32251e+06
	11.9642	410365	11.9072	210608	12.2871	1.44916e+06	12.2429	1.2828e+06
	11.9711	421367	11.914	211600	12.2941	1.4589e+06	12.2496	1.24247e+06
	11.9778	427747	11.9208	211814	12.3007	1.47743e+06	12.2568	1.21835e+06
	11.9849	424088	11.9278	208544	12.3076	1.47126e+06	12.264	1.21235e+06
	11.992	419089	11.9349	203888	12.3148	1.46597e+06	12.2714	1.22124e+06
	11.9988	419856	11.9416	200641	12.3224	1.48119e+06	12.2783	1.23675e+06
	12.0058	423956	11.9481	201773	12.3296	1.49871e+06	12.2852	1.2529e+06
	12.0127	424370	11.9547	206395	12.3364	1.49741e+06	12.2921	1.26448e+06
	12.0202	417866	11.9615	210599	12.3435	1.47785e+06	12.2992	1.26337e+06
	12.0276	410273	11.9679	214059	12.3503	1.46717e+06	12.3064	1.25654e+06
	12.0346	410924	11.9754	215395	12.3576	1.47534e+06	12.3134	1.25936e+06
	12.0411	417533	11.9824	211968	12.365	1.48266e+06	12.3207	1.26629e+06
	12.0479	417669	11.9904	207050	12.3721	1.47397e+06	12.3291	1.27861e+06
	12.0551	408536	11.9973	205657	12.3792	1.45562e+06	12.3365	1.30192e+06
	12.0622	398690	12.0045	207363	12.3859	1.44493e+06	12.3438	1.30354e+06
	12.0692	391738	12.0125	209466	12.3926	1.43838e+06	12.3512	1.26815e+06
	12.0757	386144	12.019	211103	12.4001	1.42657e+06	12.3585	1.22846e+06
	12.0834	386889	12.0261	209381	12.4083	1.42253e+06	12.3648	1.21225e+06
	12.0917	392407	12.0333	204092	12.4153	1.44206e+06	12.3721	1.23364e+06
	12.0985	393213	12.0401	199286	12.4224	1.47328e+06	12.3788	1.27266e+06
	12.1056	389554	12.0468	197682	12.4295	1.47901e+06	12.3859	1.28176e+06
	12.1128	381583	12.0537	197449	12.4367	1.45393e+06	12.3926	1.26849e+06
	12.1195	373190	12.0606	195326	12.4432	1.44232e+06	12.4001	1.2579e+06
	12.1266	373985	12.0672	192470	12.4501	1.45081e+06	12.407	1.25543e+06
	12.1336	381415	12.0743	191513	12.4572	1.45217e+06	12.4144	1.26299e+06
	12.1401	386233	12.0813	190620	12.465	1.44103e+06	12.4212	1.27403e+06
	12.1473	382205	12.088	186556	12.4729	1.42597e+06	12.4277	1.28216e+06
	12.154	374154	12.0945	181192	12.4797	1.41121e+06	12.4344	1.27686e+06
	12.1617	372618	12.1013	180785	12.487	1.39708e+06	12.4414	1.25863e+06
	12.1685	372973	12.1078	185892	12.4937	1.40045e+06	12.4488	1.24177e+06
	12.1754	367437	12.1152	190680	12.501	1.42716e+06	12.4558	1.23741e+06
	12.1819	362293	12.1221	192023	12.5085	1.46369e+06	12.4631	1.26177e+06
	12.1889	367334	12.13	189843	12.5182	1.50828e+06	12.4715	1.30072e+06
	12.196	380970	12.1367	186190	12.5261	1.55569e+06	12.4787	1.30092e+06
	12.2031	391244	12.1436	187441	12.5343	1.58355e+06	12.4861	1.25462e+06
	12.2102	389287	12.151	194142	12.5429	1.56515e+06	12.4929	1.21537e+06
	12.2168	377498	12.1585	196382	12.5543	1.52167e+06	12.501	1.21362e+06
	12.2239	366588	12.1656	191862	12.5616	1.51511e+06	12.5075	1.23488e+06
	12.232	366759	12.1728	188064	12.5687	1.53203e+06	12.5149	1.24981e+06
	12.2388	377412	12.1799	186477	12.5758	1.51118e+06	12.5215	1.24801e+06
	12.2459	388914	12.1867	183394	12.5823	1.47283e+06	12.5285	1.22598e+06
	12.2529	393914	12.1936	179362	12.5891	1.46062e+06	12.5353	1.20102e+06
	12.2597	389007	12.2005	179158	12.5963	1.46668e+06	12.5424	1.20667e+06
	12.2667	374334	12.2074	182538	12.6038	1.49515e+06	12.5496	1.22696e+06
	12.2736	361688	12.2144	184817	12.6116	1.54364e+06	12.557	1.24708e+06
	12.2802	361555	12.2211	186014	12.6189	1.57315e+06	12.5642	1.27585e+06
	12.2873	371265	12.2279	187038	12.6263	1.57618e+06	12.5709	1.2915e+06
	12.2942	381529	12.2346	187356	12.633	1.56246e+06	12.5776	1.30081e+06
	12.3019	386749	12.2413	188065	12.6402	1.54524e+06	12.5847	1.31959e+06
	12.3089	387298	12.2479	187341	12.6477	1.56439e+06	12.5917	1.32688e+06
	12.316	382571	12.2553	182504	12.6551	1.61273e+06	12.5987	1.32458e+06
	12.3225	373436	12.2622	178058	12.6622	1.62336e+06	12.6059	1.31488e+06
	12.3291	365238	12.2702	176655	12.6695	1.58739e+06	12.6145	1.29292e+06
	12.3361	357718	12.2769	175701	12.6764	1.56854e+06	12.6218	1.28578e+06
	12.3433	352542	12.2836	176985	12.6829	1.58666e+06	12.6293	1.30662e+06
	12.3503	353735	12.2907	183160	12.6912	1.60814e+06	12.6368	1.34443e+06
	12.3568	358551	12.2983	191591	12.6982	1.61939e+06	12.6443	1.3713e+06
	12.364	362655	12.3053	197919	12.7053	1.63125e+06	12.6507	1.36659e+06
	12.3722	364044	12.3124	199445	12.7125	1.64869e+06	12.6575	1.34389e+06
	12.379	365096	12.3189	193302	12.7196	1.66936e+06	12.6649	1.32847e+06
	12.3862	365840	12.3257	181990	12.7261	1.69099e+06	12.6719	1.33944e+06
	12.3934	360334	12.3327	174717	12.733	1.71052e+06	12.6792	1.37015e+06
	12.4004	353353	12.3431	175279	12.7401	1.72556e+06	12.6857	1.39827e+06
	12.4075	351272	12.3508	180736	12.7475	1.72519e+06	12.6928	1.41688e+06
	12.4144	349211	12.3595	187579	12.7545	1.71313e+06	12.7	1.42551e+06
	12.4209	346881	12.3681	191491	12.7617	1.70649e+06	12.7073	1.42868e+06
	12.4283	348488	12.3769	189784	12.7692	1.70943e+06	12.7141	1.4329e+06
	12.4349	351515	12.3837	187755	12.776	1.73636e+06	12.7212	1.43299e+06
	12.4425	353513	12.3904	190252	12.7827	1.77539e+06	12.7279	1.43089e+06
	12.4496	355458	12.398	191864	12.79	1.78817e+06	12.7346	1.42686e+06
	12.4567	353691	12.4051	187967	12.7973	1.77617e+06	12.7416	1.41548e+06
	12.4632	347307	12.4132	181807	12.805	1.76259e+06	12.7489	1.41005e+06
	12.4702	345785	12.4202	176800	12.8123	1.76882e+06	12.7575	1.4176e+06
	12.4773	351955	12.4272	175505	12.819	1.80158e+06	12.7648	1.42967e+06
	12.4844	362030	12.4339	179628	12.8262	1.81447e+06	12.7721	1.4462e+06
	12.4915	372798	12.4406	184288	12.8347	1.78631e+06	12.7797	1.47278e+06
	12.498	375733	12.4478	182925	12.8414	1.75916e+06	12.7869	1.50492e+06
	12.5052	369586	12.4549	178306	12.8484	1.75575e+06	12.7934	1.529e+06
	12.5133	362803	12.4615	175877	12.8552	1.7586e+06	12.8001	1.53211e+06
	12.5201	361241	12.4682	175170	12.8622	1.74442e+06	12.8076	1.51629e+06
	12.5274	367861	12.4754	174379	12.8688	1.71678e+06	12.8151	1.50245e+06
	12.5345	379657	12.4824	173150	12.8757	1.69539e+06	12.8224	1.49883e+06
	12.5413	388037	12.4893	174153	12.8827	1.6899e+06	12.829	1.49113e+06
	12.5483	391530	12.4969	181019	12.8901	1.69904e+06	12.8361	1.47731e+06
	12.5553	393265	12.5038	185421	12.8971	1.70739e+06	12.8431	1.45604e+06
	12.5618	392470	12.5106	179863	12.9041	1.70551e+06	12.8504	1.42693e+06
	12.5691	389413	12.5175	176065	12.9118	1.69859e+06	12.8572	1.42342e+06
	12.5756	384931	12.5242	181470	12.9189	1.69242e+06	12.8644	1.45944e+06
	12.5833	380667	12.5308	184696	12.9256	1.68253e+06	12.8712	1.48245e+06
	12.5901	386142	12.5383	179620	12.933	1.6758e+06	12.8809	1.45423e+06
	12.5971	399958	12.5452	172494	12.9401	1.67803e+06	12.8892	1.41217e+06
	12.6037	407863	12.553	168456	12.9478	1.67331e+06	12.9012	1.41724e+06
	12.6106	409999	12.5602	168521	12.9548	1.65909e+06	12.9109	1.45982e+06
	12.6178	410834	12.5674	170345	12.9626	1.64956e+06	12.9186	1.48588e+06
	12.6249	408472	12.5741	171939	12.9694	1.65686e+06	12.9259	1.48016e+06
	12.632	408077	12.5808	174418	12.9779	1.65675e+06	12.9326	1.4624e+06
	12.6386	414627	12.5879	176516	12.9847	1.61844e+06	12.9393	1.45526e+06
	12.6458	422359	12.5951	175522	12.9918	1.56645e+06	12.9471	1.45599e+06
	12.654	425411	12.6015	173442	12.9983	1.532e+06	12.9538	1.44674e+06
	12.6609	426561	12.608	173577	13.0055	1.51951e+06	12.9615	1.4442e+06
	12.668	425516	12.6148	172558	13.012	1.52075e+06	12.9683	1.45428e+06
	12.6752	418321	12.6219	167264	13.019	1.52323e+06	12.9754	1.44337e+06
	12.682	411216	12.6289	163502	13.0263	1.52779e+06	12.9824	1.41381e+06
	12.6892	414494	12.6365	165838	13.0336	1.53219e+06	12.9898	1.3911e+06
	12.6961	428915	12.6432	171101	13.0405	1.53458e+06	12.9966	1.37275e+06
	12.7027	445450	12.65	173896	13.0476	1.54244e+06	13.0038	1.3558e+06
	12.714	456055	12.657	173534	13.0551	1.55313e+06	13.0108	1.35005e+06
	12.7217	456198	12.6639	171552	13.0626	1.55213e+06	13.0175	1.35979e+06
	12.7315	445991	12.6704	170535	13.0698	1.52783e+06	13.025	1.36781e+06
	12.741	434180	12.6774	173603	13.077	1.50311e+06	13.0322	1.35859e+06
	12.7481	432698	12.6843	177207	13.0843	1.50078e+06	13.0406	1.34273e+06
	12.755	444365	12.692	177485	13.0911	1.49877e+06	13.0481	1.333e+06
	12.7621	458634	12.6993	175938	13.0977	1.48257e+06	13.0555	1.32592e+06
	12.7692	466202	12.7065	171326	13.1056	1.46608e+06	13.0626	1.31602e+06
	12.7758	467307	12.713	164115	13.1129	1.46114e+06	13.0694	1.30469e+06
	12.7825	466425	12.72	161096	13.1212	1.46853e+06	13.0759	1.29417e+06
	12.7897	468032	12.7271	163894	13.1282	1.48213e+06	13.0825	1.29707e+06
	12.798	468230	12.7343	166261	13.1353	1.4784e+06	13.0903	1.31426e+06
	12.8049	464221	12.7409	166642	13.1422	1.44542e+06	13.0975	1.33395e+06
	12.8119	460868	12.7474	166620	13.1489	1.42e+06	13.1047	1.34056e+06
	12.8189	456924	12.7542	164688	13.1555	1.422e+06	13.1113	1.31829e+06
	12.826	448466	12.7613	161505	13.1626	1.42975e+06	13.1184	1.28728e+06
	12.8333	442319	12.768	161518	13.1697	1.42632e+06	13.1254	1.26877e+06
	12.8398	444686	12.7756	164303	13.1771	1.40236e+06	13.1329	1.2474e+06
	12.8469	446066	12.7823	164924	13.1841	1.3764e+06	13.1399	1.21867e+06
	12.854	439246	12.7893	163915	13.1911	1.37976e+06	13.1471	1.20495e+06
	12.8608	434276	12.796	163326	13.1982	1.40933e+06	13.1541	1.20102e+06
	12.8677	436553	12.8029	163297	13.206	1.42781e+06	13.1607	1.19497e+06
	12.8748	441636	12.8095	165130	13.2134	1.40173e+06	13.1677	1.20937e+06
	12.8823	447479	12.8166	168293	13.2209	1.35832e+06	13.1747	1.22891e+06
	12.8896	451475	12.8235	171226	13.2277	1.34772e+06	13.183	1.21309e+06
	12.8962	448067	12.831	172800	13.2344	1.36101e+06	13.1904	1.17488e+06
	12.9034	439872	12.8387	170112	13.2411	1.36782e+06	13.1979	1.15522e+06
	12.9105	437513	12.8462	163651	13.249	1.35285e+06	13.2052	1.15818e+06
	12.9172	439849	12.8527	159664	13.2596	1.31672e+06	13.212	1.16013e+06
	12.9244	434272	12.86	160583	13.2705	1.28061e+06	13.2185	1.15031e+06
	12.9317	422072	12.8672	162271	13.2808	1.27249e+06	13.2251	1.14184e+06
	12.9397	412971	12.8743	159136	13.2891	1.3061e+06	13.233	1.13981e+06
	12.9466	410006	12.8811	151784	13.2962	1.35327e+06	13.2401	1.12593e+06
	12.9537	415566	12.8878	148506	13.3032	1.36343e+06	13.2472	1.10727e+06
	12.9606	431831	12.8946	151953	13.3103	1.333e+06	13.2538	1.11099e+06
	12.9676	445746	12.9017	157808	13.3175	1.29632e+06	13.2608	1.13203e+06
	12.9746	441195	12.9083	164012	13.3245	1.28455e+06	13.2678	1.14829e+06
	12.9812	423876	12.9159	170018	13.3318	1.28987e+06	13.2752	1.15196e+06
	12.9883	408184	12.9223	171513	13.3389	1.28119e+06	13.2822	1.14592e+06
	12.9954	397473	12.9294	167424	13.3461	1.26178e+06	13.289	1.1379e+06
	13.0021	392746	12.9363	164568	13.3534	1.25757e+06	13.296	1.13087e+06
	13.009	393071	12.9432	163535	13.361	1.26967e+06	13.3027	1.10067e+06
	13.0158	395094	12.9496	160732	13.3682	1.27023e+06	13.3096	1.04815e+06
	13.0234	396715	12.9566	158079	13.3749	1.25532e+06	13.3168	1.01603e+06
	13.0305	396180	12.9637	157485	13.3819	1.25631e+06	13.3251	1.02218e+06
	13.0371	392989	12.9705	157191	13.3897	1.2567e+06	13.3325	1.05452e+06
	13.0441	389005	12.9776	156301	13.3966	1.2291e+06	13.34	1.08328e+06
	13.0513	388669	12.9855	157965	13.4035	1.20534e+06	13.3476	1.08443e+06
	13.0579	393302	12.9925	161389	13.4117	1.2102e+06	13.3545	1.07348e+06
	13.065	395314	12.9993	160526	13.4187	1.22185e+06	13.361	1.06542e+06
	13.0721	389716	13.0064	154790	13.4265	1.21803e+06	13.3684	1.05691e+06
	13.0802	380795	13.0135	149074	13.4337	1.19562e+06	13.3758	1.04607e+06
	13.087	373561	13.0207	147740	13.4407	1.17363e+06	13.383	1.02348e+06
	13.0941	370673	13.0274	151223	13.4475	1.1745e+06	13.3903	1.00388e+06
	13.101	372724	13.0343	156170	13.4545	1.1822e+06	13.3971	1.00354e+06
	13.1086	374784	13.0412	157754	13.4614	1.17096e+06	13.4048	1.00369e+06
	13.1156	371497	13.0477	153025	13.4686	1.14728e+06	13.4115	994479
	13.1221	363917	13.0554	146411	13.4757	1.13554e+06	13.4188	988341
	13.1292	356505	13.0622	145488	13.4827	1.14589e+06	13.4258	995390
	13.1362	354313	13.0689	148711	13.4898	1.16624e+06	13.4329	1.01111e+06
	13.1433	357685	13.0757	150071	13.4971	1.20302e+06	13.4398	1.02099e+06
	13.1502	361196	13.0826	149828	13.5044	1.25126e+06	13.4466	1.02088e+06
	13.1571	360352	13.0891	151053	13.5124	1.25922e+06	13.4535	1.01905e+06
	13.1647	354759	13.0962	153644	13.5189	1.22237e+06	13.4605	1.02084e+06
	13.1718	348874	13.1032	155599	13.5266	1.18755e+06	13.4689	1.01905e+06
	13.1783	350636	13.11	154944	13.5337	1.16162e+06	13.4762	1.01337e+06
	13.1853	358720	13.1171	152591	13.5405	1.12575e+06	13.4836	1.00372e+06
	13.1925	363331	13.1242	152439	13.547	1.10362e+06	13.4909	989855
	13.1993	361510	13.1323	153112	13.5552	1.11809e+06	13.4978	980508
	13.2063	355906	13.1392	152935	13.5621	1.14328e+06	13.5043	979254
	13.2132	350486	13.1462	154918	13.57	1.15853e+06	13.5116	981173
	13.2213	346594	13.1533	157446	13.5767	1.17692e+06	13.5194	980899
	13.2283	341912	13.1605	158397	13.5842	1.19439e+06	13.5261	974922
	13.2353	337708	13.1672	159153	13.5907	1.18746e+06	13.5334	963381
	13.2423	337395	13.174	157747	13.5975	1.16291e+06	13.5402	962058
	13.2496	339714	13.1843	152199	13.6047	1.13978e+06	13.5481	979345
	13.2566	340018	13.1917	148084	13.6118	1.1262e+06	13.5548	997785
	13.263	340818	13.1999	149795	13.6192	1.12916e+06	13.5622	994243
	13.2698	346691	13.2096	152413	13.6262	1.13375e+06	13.5693	959155
	13.2768	349271	13.2175	153063	13.6332	1.12702e+06	13.5765	921408
	13.2839	342346	13.2246	152869	13.6406	1.11936e+06	13.5833	909782
	13.2908	334550	13.2313	152061	13.6477	1.11152e+06	13.5899	915279
	13.298	331413	13.2384	151341	13.6555	1.09152e+06	13.5964	921010
	13.3053	328426	13.2454	150509	13.6621	1.07699e+06	13.6034	917381
	13.3128	322929	13.2524	150088	13.6693	1.09518e+06	13.6118	912511
	13.3194	316818	13.2595	149300	13.6772	1.13606e+06	13.6232	918390
	13.3265	311981	13.2668	148969	13.6842	1.16488e+06	13.6326	920914
	13.3335	307855	13.2749	152652	13.6916	1.16492e+06	13.6428	911460
	13.3402	306937	13.282	155375	13.6989	1.15171e+06	13.6505	905019
	13.3472	310734	13.2891	152751	13.7057	1.13994e+06	13.658	906740
	13.3541	312997	13.2964	149294	13.7135	1.12125e+06	13.6649	915341
	13.3623	312426	13.3034	149186	13.7206	1.09645e+06	13.6723	933069
	13.3691	309292	13.3103	152401	13.7272	1.08761e+06	13.6797	943591
	13.3762	301851	13.3172	154178	13.734	1.10341e+06	13.6874	925299
	13.3832	299996	13.3239	152369	13.7406	1.11892e+06	13.6947	895004
	13.3901	310901	13.3305	150295	13.7479	1.11061e+06	13.7022	888922
	13.3978	322890	13.3374	149743	13.7551	1.09127e+06	13.7093	902547
	13.4043	326244	13.3441	150160	13.7624	1.07631e+06	13.7165	912505
	13.4112	321900	13.3516	149782	13.7694	1.05691e+06	13.7235	913818
	13.4181	310314	13.3582	146282	13.7773	1.0459e+06	13.7304	908084
	13.4252	295651	13.3652	141055	13.7847	1.06158e+06	13.737	907923
	13.432	287486	13.3717	139255	13.7918	1.07692e+06	13.744	919746
	13.4389	287358	13.3787	142799	13.7986	1.07018e+06	13.7523	921565
	13.4464	291206	13.3858	147971	13.8062	1.06172e+06	13.7598	906880
	13.4535	292931	13.3927	150642	13.8135	1.06973e+06	13.7671	896995
	13.4602	289003	13.3998	148574	13.8208	1.09021e+06	13.7742	902046
	13.4673	286790	13.4072	141716	13.8281	1.10646e+06	13.7815	912751
	13.4744	291748	13.4151	136627	13.8365	1.10166e+06	13.788	910029
	13.4811	297384	13.4221	138693	13.8431	1.08118e+06	13.7953	891752
	13.4882	297471	13.4293	142517	13.8503	1.05511e+06	13.8021	886229
	13.4954	294020	13.4365	143712	13.8573	1.03106e+06	13.8092	901982
	13.5076	290898	13.4434	142585	13.8648	1.03543e+06	13.8162	910738
	13.5155	291685	13.4504	138678	13.8716	1.07266e+06	13.8236	899924
	13.5243	298858	13.4572	135286	13.878	1.09202e+06	13.8311	885437
	13.5341	305548	13.4642	136296	13.8849	1.06432e+06	13.8385	887149
	13.5417	305260	13.4707	139411	13.8922	1.03282e+06	13.8459	898391
	13.5483	299761	13.4776	140976	13.899	1.03577e+06	13.853	894753
	13.5552	293150	13.4842	139679	13.9068	1.05306e+06	13.86	876123
	13.5623	290426	13.4912	136208	13.9149	1.05632e+06	13.8671	859364
	13.5696	289989	13.4979	134557	13.9223	1.04387e+06	13.8737	858558
	13.5764	285805	13.5047	139405	13.9295	1.03351e+06	13.8805	871685
	13.5837	279574	13.5113	147129	13.9366	1.04251e+06	13.8875	877384
	13.5909	275766	13.5182	149783	13.9435	1.06488e+06	13.8957	871946
	13.5975	275418	13.5251	147095	13.9511	1.07773e+06	13.903	869392
	13.6047	279171	13.532	143359	13.958	1.07879e+06	13.9105	867166
	13.6116	284292	13.5391	140492	13.9654	1.08014e+06	13.9173	852542
	13.6184	288214	13.5467	137591	13.9737	1.07333e+06	13.9248	832309
	13.6253	294466	13.5547	134612	13.9842	1.04743e+06	13.9318	826958
	13.6325	299784	13.5616	133538	13.992	1.01238e+06	13.9384	844696
	13.6409	295013	13.5686	133566	14.0004	995432	13.9454	878658
	13.648	281039	13.5758	134385	14.0107	1.01019e+06	13.9522	908959
	13.6548	269158	13.583	137124	14.0192	1.04013e+06	13.9596	915628
	13.6618	270031	13.59	139488	14.0262	1.06752e+06	13.9664	896612
	13.6688	279163	13.5971	141316	14.0331	1.08065e+06	13.9738	867003
	13.6757	284883	13.6041	144737	14.0402	1.07818e+06	13.9812	847062
	13.6829	284625	13.6109	145768	14.0486	1.07362e+06	13.9885	842587
	13.6895	282196	13.6178	142996	14.0555	1.0658e+06	13.9955	842438
	13.6971	283065	13.6243	141560	14.0629	1.04794e+06	14.0026	839955
	13.7041	288936	13.631	141391	14.0702	1.01994e+06	14.0095	834698
	13.7113	294542	13.6377	139857	14.0772	995049	14.0162	824391
	13.7181	292403	13.6447	136583	14.0838	1.00551e+06	14.0232	821155
	13.7251	281199	13.6513	133612	14.091	1.04634e+06	14.0302	845219
	13.7325	268633	13.6584	134894	14.0982	1.07744e+06	14.0386	881741
	13.739	262773	13.6655	139179	14.1056	1.07589e+06	14.0459	909814
	13.7461	262918	13.6724	142400	14.1138	1.04859e+06	14.0534	924024
	13.7532	265087	13.6795	144148	14.1217	1.02528e+06	14.0603	917731
	13.7598	268501	13.6872	144668	14.1287	1.01108e+06	14.0676	897870
	13.7667	272834	13.6952	144458	14.1358	995343	14.0748	884980
	13.7739	279738	13.7019	144559	14.1424	988303	14.0814	886248
	13.782	289226	13.7089	144726	14.1495	997682	14.0885	890982
	13.7888	294929	13.7161	144056	14.1567	1.02025e+06	14.0955	896315
	13.7955	292370	13.7233	143296	14.1641	1.04328e+06	14.1029	893433
	13.8026	284479	13.7301	142856	14.1707	1.06103e+06	14.1094	866562
	13.8095	275600	13.7372	142469	14.1775	1.08765e+06	14.117	830904
	13.8164	264219	13.7439	143002	14.1851	1.1087e+06	14.1243	812018
	13.8236	253444	13.7509	143730	14.1922	1.08633e+06	14.1318	818880
	13.8302	252317	13.7579	143017	14.1992	1.02855e+06	14.1389	831640
	13.837	258299	13.7645	142029	14.2066	986017	14.146	829581
	13.8445	264597	13.7711	140909	14.2136	986919	14.1529	817983
	13.8518	269502	13.7778	138138	14.2207	1.0036e+06	14.1597	805988
	13.8588	269759	13.7847	134521	14.2275	1.00775e+06	14.1665	798171
	13.8656	266675	13.7912	132733	14.2344	1.00416e+06	14.1736	793954
	13.8728	264828	13.7983	135290	14.2414	1.00043e+06	14.1817	793354
	13.8792	264533	13.8054	139552	14.2487	997046	14.189	802317
	13.8863	264173	13.8123	140689	14.2569	983839	14.1963	814407
	13.8935	261432	13.8194	139921	14.2642	958845	14.2036	809550
	13.9	256163	13.8271	139437	14.2711	941880	14.2106	792706
	13.9067	248974	13.8349	139636	14.2781	953195	14.2177	787717
	13.9139	239713	13.8414	139150	14.2848	980774	14.2244	794675
	13.922	233819	13.8486	136956	14.292	982868	14.2316	802293
	13.9291	236307	13.8559	135955	14.2987	955014	14.2386	808165
	13.9359	245002	13.8631	136888	14.3062	925899	14.2459	813716
	13.9429	255001	13.8701	137391	14.3127	916917	14.2527	815801
	13.9499	260326	13.8771	134435	14.3196	931368	14.2592	814055
	13.9569	257392	13.8841	128255	14.3272	952070	14.2667	817485
	13.9642	253026	13.8911	123607	14.3343	968271	14.274	822748
	13.9707	255062	13.8981	123550	14.3414	971206	14.2812	827486
	13.9774	258028	13.9047	128444	14.3487	963896	14.2883	833646
	13.9844	256630	13.9113	135490	14.356	965918	14.2953	836163
	13.9917	255579	13.918	140630	14.363	977940	14.3021	833354
	13.9985	258819	13.9249	142346	14.3701	984029	14.3088	820179
	14.0057	263244	13.9314	140184	14.377	984792	14.316	803145
	14.0129	265086	13.9385	135236	14.3839	990667	14.3241	797446
	14.0197	264111	13.9455	130722	14.391	987461	14.3314	794318
	14.0269	261006	13.9524	128666	14.3989	972515	14.339	783229
	14.0341	255987	13.9595	127588	14.4066	970170	14.3459	777015
	14.0406	249947	13.9671	125038	14.4134	986869	14.3529	780684
	14.0472	245698	13.9751	121830	14.4204	1.00792e+06	14.3652	779090
	14.0542	242777	13.9817	122325	14.427	1.01193e+06	14.3732	769868
	14.0623	240185	13.9888	127317	14.434	995985	14.3813	756633
	14.0694	240481	13.9961	132100	14.4408	975643	14.3911	745191
	14.0762	242697	14.0032	132289	14.4482	965698	14.3983	751351
	14.0833	245398	14.0134	129702	14.4547	966058	14.4052	769406
	14.0903	249705	14.0219	128208	14.4617	959847	14.4127	775749
	14.0974	253185	14.0305	127398	14.4695	948173	14.4197	772141
	14.1046	251163	14.0394	126932	14.4766	944445	14.4269	777772
	14.1111	245435	14.0473	128303	14.4836	941108	14.4339	787665
	14.1177	241212	14.054	131516	14.4913	936455	14.4406	784369
	14.1254	240312	14.061	134480	14.4986	936848	14.4474	774759
	14.1326	243644	14.0679	135790	14.5055	938842	14.4544	769480
	14.1394	247515	14.0745	136150	14.5125	935677	14.4625	767656
	14.146	247509	14.0816	135016	14.5196	920289	14.4698	770783
	14.1532	245653	14.0887	132641	14.5267	903395	14.4773	777223
	14.1604	244490	14.0958	130851	14.5334	904381	14.4842	777293
	14.1675	241780	14.103	130113	14.5416	910527	14.4915	767913
	14.1745	238410	14.1102	131858	14.5493	900731	14.4987	752565
	14.1811	238946	14.1183	136406	14.5565	883585	14.5059	737922
	14.1879	240910	14.1249	141019	14.5633	873870	14.5128	728609
	14.1947	238507	14.132	145074	14.5705	872946	14.5195	721680
	14.203	232514	14.1391	146236	14.5773	882471	14.5262	721461
	14.2101	230219	14.1463	140709	14.5844	900989	14.5335	731835
	14.2168	235465	14.1538	132031	14.5915	917351	14.5405	739392
[truncated: 833 more rows]
