# Supplementary material for: A functionally conserved STORR gene fusion in Papaver species that diverged 16.8 million years ago
Source: Nat Commun. 2022 Jun 7;13:3150. doi: 10.1038/s41467-022-30856-w (PMC9174169; doi:10.1038/s41467-022-30856-w)
Supplement: Supplementary file 11 — Source Data [file 41467_2022_30856_MOESM11_ESM.zip › Supplementary Figure 4.xlsx]

## Sheet: Supplementary Figure 4
	Source data - Supplementary figure 4 - Enzyme assay with (S)- laudanosine substrate.
	standards		Enzyme assay
	(S)-laudanosine and (R)-laudanosine		CPR+Pso_STORR		CPR+Pca_STORR
	Time	Intensity	Time	Intensity	Time	Intensity
	0.00109279	49382	0.00109301	168969	0.00107743	131576
	0.00606337	48137.7	0.00612197	167482	0.00617733	129422
	0.0130067	47422	0.014886	165458	0.0152787	126560
	0.0213648	47284.8	0.0242762	161938	0.0237391	123824
	0.0303575	47441.3	0.0331654	156950	0.032144	121058
	0.0390663	47906.7	0.0421206	153530	0.0407697	117295
	0.0478097	48890.8	0.0503871	151748	0.048607	114531
	0.0554426	49528.6	0.0586973	150425	0.0574087	114895
	0.064293	48648.8	0.0675658	152176	0.0647	116176
	0.0717819	47266.2	0.07637	156013	0.073515	115289
	0.0795802	46395.1	0.0848715	155339	0.0817893	111408
	0.0873376	45857	0.0941009	151010	0.0907662	105278
	0.095052	46116.7	0.102888	150365	0.0988517	100317
	0.102656	47375.9	0.111216	151927	0.107594	100053
	0.110537	49268.8	0.120654	150364	0.115751	102280
	0.118295	50465.1	0.129377	146114	0.124011	103638
	0.126668	49397.9	0.137969	142478	0.132836	104060
	0.134234	47069.7	0.146228	142431	0.140811	103302
	0.142336	46157.9	0.154919	143376	0.149887	102149
	0.149611	45951.2	0.163234	142178	0.157593	102131
	0.156602	44306.9	0.171337	141811	0.165716	103524
	0.164233	42439.5	0.179542	141420	0.174542	105329
	0.171868	42068.7	0.187901	136041	0.183086	105687
	0.179656	42890.2	0.196585	129359	0.190677	106413
	0.187095	44107.6	0.204784	127752	0.199138	108670
	0.194411	44531.1	0.213687	133132	0.206539	109691
	0.203384	44860.4	0.222369	144062	0.215208	109407
	0.21135	45840.4	0.230837	152802	0.224116	109243
	0.219488	45885.7	0.240184	153914	0.232741	109606
	0.227243	45406	0.248928	150285	0.241403	110433
	0.23481	45434.6	0.257699	146655	0.249897	108688
	0.241943	45772.2	0.266735	145199	0.258365	102616
	0.249756	46539.7	0.275467	145515	0.266349	95845.1
	0.257834	47971	0.284134	145958	0.274858	92648.8
	0.266943	49661.2	0.293649	144682	0.283823	94344.8
	0.275252	50260.2	0.302266	143552	0.292098	97020.6
	0.28373	50346.5	0.3104	142094	0.299905	96933.3
	0.292066	50786.5	0.319104	138927	0.308288	96409.9
	0.299377	50131.2	0.327143	138508	0.316634	98264.8
	0.30752	48454.2	0.335806	140844	0.325177	100630
	0.315303	47745.7	0.344113	140000	0.333102	100072
	0.322623	48604.4	0.352565	135694	0.341402	100152
	0.329913	49252.8	0.361543	133198	0.348639	104059
	0.338494	48389.8	0.370646	133913	0.357449	105271
	0.346109	47135.8	0.379112	135594	0.366139	100698
	0.353902	46921.9	0.38802	136453	0.374715	95795.6
	0.361937	48180.2	0.396912	135091	0.383244	92292.1
	0.369239	50362.1	0.405273	132173	0.391752	89030.3
	0.37693	51699.2	0.414846	129068	0.400245	88868.5
	0.384026	51245.9	0.423074	127070	0.407543	92490.5
	0.391976	49605.7	0.436369	126718	0.416454	95088.8
	0.400253	47732.6	0.445512	127367	0.42483	93340.5
	0.408108	46036	0.454472	126836	0.433412	89922.2
	0.41754	44780.7	0.463101	123694	0.441284	89484.1
	0.426067	44711.5	0.471311	119043	0.449914	92337.6
	0.434895	45486.6	0.479961	114083	0.461475	93976
	0.442314	45721.6	0.488185	112738	0.472204	91735.3
	0.451012	46083.5	0.496069	115861	0.480597	89283.3
	0.459153	47705.2	0.504031	117714	0.489018	89653.5
	0.467108	48765.1	0.512748	117610	0.497109	92049.5
	0.47506	48489.8	0.521194	117907	0.505782	94176.5
	0.483596	48539.3	0.529268	117521	0.51369	94994.1
	0.494329	48879.5	0.536432	118116	0.522546	94384.3
	0.504427	47596.4	0.543204	122938	0.530754	93331.1
	0.513306	42687.3	0.550491	130098	0.537955	94363.2
	0.52093	33539.5	0.557775	135454	0.544928	97272
	0.527927	23159.7	0.564822	137719	0.552314	99969.8
	0.534727	16133.4	0.571787	137941	0.559017	102906
	0.541566	13593.1	0.578672	138907	0.566011	108764
	0.548926	13149.6	0.58564	144874	0.572861	118134
	0.556026	12747.4	0.592971	154797	0.57966	125547
	0.562638	13018.5	0.599542	163067	0.586929	125679
	0.570168	14709.1	0.606571	165852	0.594414	123616
	0.577719	16005.3	0.613417	164088	0.601701	128116
	0.586178	15693.5	0.620312	163764	0.608303	135993
	0.593558	14440.6	0.627505	167868	0.615088	138969
	0.600575	13406	0.634109	170551	0.622395	136212
	0.607191	12446.2	0.641291	169940	0.629194	130974
	0.613672	11071.9	0.648168	171886	0.636429	125451
	0.620885	10533.6	0.654805	177294	0.643006	120576
	0.627782	11327.4	0.661705	182013	0.649835	118471
	0.635015	12014	0.668554	183401	0.656431	120988
	0.641898	11681.6	0.676305	181544	0.663193	125954
	0.650711	11001.5	0.683437	178697	0.669792	130385
	0.657456	11186.8	0.690503	176041	0.677017	133865
	0.66435	12227.6	0.697418	175019	0.684148	136808
	0.671683	13124.5	0.704636	178360	0.691215	139974
	0.678351	13654.2	0.71174	185922	0.697883	142197
	0.685789	13560.7	0.718476	192643	0.704535	141758
	0.692168	12278.5	0.725882	194680	0.71162	140152
	0.699228	10769.3	0.732565	193791	0.718491	139349
	0.706502	10400	0.739171	193433	0.725745	140484
	0.713542	10947.5	0.746279	195693	0.733141	144058
	0.720781	11401.1	0.75336	198836	0.740972	147705
	0.727787	10946.5	0.760357	202661	0.747636	150400
	0.736902	9588.18	0.76757	209637	0.754438	151982
	0.743903	8256.69	0.774432	214010	0.761806	152266
	0.750453	7931.05	0.781807	209093	0.768961	153512
	0.75783	8775.36	0.788769	201910	0.776122	154892
	0.764919	10070.7	0.795836	202780	0.783189	153147
	0.771813	11278.8	0.802608	208294	0.789941	149410
	0.778881	11625.7	0.809598	208038	0.796389	147506
	0.785969	10962	0.816412	205184	0.803332	149483
	0.792623	10421.9	0.823776	206584	0.810011	153573
	0.798827	10417.4	0.830724	209593	0.816594	156880
	0.805387	10937.7	0.837924	210270	0.823542	159971
	0.813579	11359.5	0.845234	208254	0.830723	161515
	0.819982	10407.6	0.852299	203754	0.837387	158237
	0.826919	8773.83	0.859089	198023	0.844085	154620
	0.833453	8143.98	0.866866	194295	0.851202	156268
	0.840052	9102.7	0.873499	195681	0.858253	160185
	0.846975	10907.7	0.880366	201263	0.865441	158548
	0.854237	11793.4	0.887674	205956	0.872463	151497
	0.861387	11070.2	0.895028	206389	0.881192	148833
	0.868404	9856.65	0.901886	205826	0.888027	154923
	0.877352	9020.42	0.909028	205999	0.895448	162185
	0.884445	9165.69	0.915877	203608	0.902904	164070
	0.890899	9486.41	0.922592	200602	0.910016	164153
	0.898246	8720.29	0.929552	203533	0.916814	164629
	0.905196	8501.76	0.937012	210764	0.924545	164159
	0.911965	10334.8	0.943476	214258	0.931653	163335
	0.919083	12475.9	0.949893	212559	0.938501	163334
	0.926421	12546	0.95703	211276	0.945036	164079
	0.933793	10789.9	0.96443	210398	0.951754	163426
	0.940339	9606.82	0.971829	205090	0.958708	161588
	0.947447	9930.42	0.978876	196777	0.965429	161502
	0.955222	10254.3	0.986096	191301	0.972337	164411
	0.961621	9242.15	0.993156	189637	0.979185	168235
	0.968621	7684.9	1.00003	191513	0.985907	169352
	0.975115	6970.25	1.00792	199010	0.992851	166810
	0.981823	7258.13	1.01456	208660	0.999971	163322
	0.988725	8014.31	1.02149	216015	1.00718	161355
	0.99576	8553.63	1.02866	221616	1.0146	159542
	1.00265	8769.98	1.03603	224025	1.02227	158672
	1.00948	9239.55	1.04286	220955	1.02902	160943
	1.0185	9441.77	1.05018	215082	1.03714	166434
	1.02553	8650.47	1.05692	211878	1.04428	173379
	1.03213	7718.83	1.06379	213360	1.05153	175492
	1.03965	7528.21	1.07058	215390	1.05848	172060
	1.04666	7904.32	1.07803	215552	1.06544	170010
	1.05345	8014.59	1.08449	213946	1.0727	171409
	1.06049	7914.61	1.09126	211842	1.08005	172867
	1.06782	9074.92	1.0984	215270	1.08696	171140
	1.07499	11426.4	1.10552	222677	1.09345	167746
	1.0816	13095.2	1.11326	223749	1.10036	168149
	1.08862	13152.3	1.12072	214635	1.10718	172030
	1.09591	12446.4	1.12817	201594	1.11427	171906
	1.10298	12122.6	1.13535	195099	1.121	166293
	1.10943	12230.2	1.1426	196866	1.12789	159801
	1.11596	12218.8	1.15036	200404	1.13491	155281
	1.12298	11788.8	1.15742	207713	1.14189	155743
	1.13053	10439.2	1.16463	219556	1.14888	159719
	1.13754	8355.81	1.17142	225409	1.15634	163079
	1.14424	7026.84	1.17867	223241	1.16428	166577
	1.15063	6713.91	1.18544	220015	1.17108	171802
	1.15958	6707.08	1.19295	218130	1.17898	177063
	1.16677	7432.87	1.20323	217166	1.1862	178792
	1.17325	8840.32	1.21122	216302	1.19335	175356
	1.18069	9946.55	1.22116	216176	1.20062	171432
	1.18769	10097.6	1.22893	216371	1.20741	171150
	1.19454	9464.85	1.23643	216422	1.21408	172001
	1.20168	9515.66	1.24346	219983	1.22147	170999
	1.20897	10432.3	1.25026	224852	1.2284	170855
	1.2159	11064.7	1.25754	221372	1.23499	174434
	1.22283	11155.1	1.26545	210541	1.24158	179864
	1.22982	10358.8	1.27253	204756	1.24839	183665
	1.23721	8858.98	1.2798	207514	1.25904	184930
	1.24391	7485.78	1.28773	213079	1.26672	185774
	1.25111	7021.61	1.29474	218102	1.27512	186395
	1.26093	7885.36	1.30196	221907	1.28401	183958
	1.26951	8793.36	1.30877	226162	1.2922	177434
	1.27825	9088.56	1.31619	231977	1.29958	168584
	1.288	9668.58	1.32292	234452	1.30724	162700
	1.29457	10030.2	1.33014	229309	1.31415	164932
	1.30388	9698.26	1.33687	219219	1.32219	171357
	1.31098	9331.99	1.34361	209130	1.32949	175083
	1.31752	8572.49	1.35048	204523	1.33706	175652
	1.32491	7647.75	1.35782	208730	1.34441	172792
	1.33181	8378.96	1.36493	217484	1.35131	166499
	1.33861	10600.6	1.3716	223334	1.35856	163630
	1.34595	12207.2	1.37827	224523	1.36531	168355
	1.35322	12475.1	1.38525	228209	1.37211	174652
	1.36027	12018.3	1.39235	235498	1.37858	177169
	1.36736	11192.2	1.39906	237590	1.38532	176427
	1.37498	10741	1.40693	233036	1.39207	175065
	1.38164	10918.5	1.41403	226429	1.39903	176765
	1.38898	10736.9	1.42134	221566	1.40611	180150
	1.39537	9567.23	1.42921	220832	1.413	179921
	1.40205	8125.95	1.43612	222295	1.42018	175266
	1.40914	7687.86	1.44316	222819	1.42704	171133
	1.41594	8292.78	1.44997	221115	1.43432	172003
	1.42304	9527.69	1.45728	220574	1.4415	175158
	1.42969	11214	1.46402	220544	1.44857	174067
	1.43716	12089.5	1.47136	216504	1.4555	168990
	1.4461	11473.5	1.47807	213911	1.46359	166071
	1.4532	10165	1.48511	222366	1.47081	166232
	1.46195	9179.31	1.49215	239221	1.47837	163637
	1.46942	8805.07	1.49955	249853	1.48567	158032
	1.47604	8822.38	1.50679	247241	1.49254	155468
	1.48318	9060.9	1.51409	238452	1.49974	157346
	1.49073	9335.16	1.52097	231005	1.50672	162064
	1.49764	10020.1	1.52762	226289	1.51358	166085
	1.5053	10815.6	1.53455	220581	1.5201	167118
	1.51286	11105.9	1.54123	214195	1.52695	168320
	1.51978	10959.2	1.54912	211181	1.53365	169710
	1.52686	10206	1.55622	210256	1.54062	169178
	1.5334	8973.26	1.56328	209277	1.54766	168036
	1.53983	7953.74	1.57055	213346	1.5547	166494
	1.54699	7766.99	1.57724	221314	1.56186	162777
	1.55357	8612.7	1.58442	221817	1.5688	157959
	1.56073	9796.29	1.59137	211936	1.57559	155984
	1.56763	10530.1	1.59871	202804	1.58293	157952
	1.57415	10518.5	1.60556	203980	1.59038	160151
	1.58077	10096.1	1.61272	211187	1.59723	159858
	1.58945	9358.65	1.61944	217445	1.60531	158555
	1.59657	8208.24	1.62655	221060	1.61249	158752
	1.60307	7035.98	1.63348	220343	1.62002	161016
	1.61054	6606.04	1.64079	216195	1.62727	162373
	1.61727	7581.69	1.64784	211858	1.63426	160856
	1.62443	9268.26	1.65559	210242	1.64153	161300
	1.63195	10155.3	1.66248	210429	1.64849	166649
	1.63904	9835.89	1.66894	209488	1.65541	171279
	1.64607	9196.26	1.6759	206445	1.66184	172942
	1.65396	9301.14	1.68269	203340	1.66857	174613
	1.66131	9674.86	1.69014	206232	1.67527	175893
	1.66841	9379.71	1.69718	216633	1.68226	177600
	1.67489	8845.83	1.70475	226987	1.6891	180865
	1.68212	9091.57	1.71207	226954	1.69593	183353
	1.6893	9725.18	1.71908	217485	1.70312	183736
	1.69697	10013.9	1.7263	208185	1.71009	181783
	1.70366	10067.4	1.73317	203103	1.71723	177529
	1.71056	9749.15	1.74064	203535	1.72449	173234
	1.71938	8683.73	1.7473	207935	1.73199	171340
	1.72589	7316.22	1.75459	210602	1.73901	170744
	1.7342	6979.38	1.76158	209544	1.74711	168745
	1.74211	7729.52	1.76825	208920	1.75436	166952
	1.74876	7811.06	1.77511	213495	1.76164	167337
	1.756	6584.7	1.78254	221334	1.76891	165191
	1.76273	5046.47	1.78997	227765	1.77604	161440
	1.77024	4712.52	1.79788	228729	1.78336	163200
	1.77655	5417.1	1.80505	223652	1.79064	170515
	1.78381	5630.79	1.81156	218261	1.79743	178328
	1.79064	5583.21	1.81862	214813	1.80393	183071
	1.7976	6655.38	1.82546	211308	1.81067	183603
	1.80527	8703.17	1.83216	210831	1.81756	179255
	1.81223	10310.3	1.83927	214294	1.82458	173135
	1.81857	10675.4	1.84731	216208	1.83143	169923
	1.82594	9986.83	1.85461	217453	1.83856	168549
	1.83323	9194.19	1.8616	221232	1.84573	168061
	1.84007	9980.3	1.86866	223753	1.85275	169969
	1.84681	11767.1	1.87547	221737	1.85993	174994
	1.85427	12128.6	1.88279	216980	1.86716	180535
	1.86069	10703.3	1.88965	213015	1.87464	180042
	1.86726	8736.79	1.89685	212493	1.88157	173441
	1.87409	7731.51	1.90374	214244	1.88977	167305
	1.88237	8389.06	1.91026	212050	1.89705	166402
	1.89023	9047.55	1.91682	206925	1.90434	171044
	1.89736	8382.76	1.92418	207644	1.91165	173597
	1.9038	8035.84	1.93151	207679	1.91871	169511
	1.91096	9417.12	1.93929	201112	1.92607	164831
	1.91773	10420.2	1.94624	198093	1.93288	163593
	1.92508	9427.75	1.9527	202816	1.93999	163951
	1.93212	7891.34	1.95981	208114	1.94676	162827
	1.93939	7385.28	1.967	210595	1.95335	159950
	1.94699	7997.97	1.97395	213669	1.96021	158915
	1.95411	8905.22	1.98111	219113	1.96718	162057
	1.96052	8451.26	1.98933	224707	1.974	165519
	1.96713	6534.59	1.99985	224296	1.98129	166271
	1.97374	5658.78	2.00801	215121	1.9885	167904
	1.98118	6873.97	2.01688	207518	1.99541	171168
	1.98804	9022.15	2.02638	210158	2.00262	172328
	1.99513	10936.4	2.03445	218874	2.00951	172984
	2.00266	11459	2.04192	225646	2.01742	175224
	2.00977	10921.3	2.04901	226649	2.02442	174793
	2.0166	10059.4	2.05591	224347	2.0324	168965
	2.02689	8872.2	2.06338	221603	2.03951	163506
	2.03884	7768.58	2.07104	216631	2.04688	164786
	2.04725	7230.32	2.0787	210785	2.05836	169044
	2.05502	7878.34	2.0856	206257	2.06667	168976
	2.06247	9791.23	2.09223	203984	2.07444	166119
	2.06988	11068.1	2.09929	206768	2.08393	166122
	2.07685	10192.3	2.10616	211252	2.09157	170156
	2.08373	9080.31	2.1132	211455	2.09825	174952
	2.09239	9173.17	2.12033	207047	2.10526	175267
	2.09982	8781.23	2.12763	201155	2.11203	170675
	2.10634	7553.18	2.13443	198850	2.11906	166274
	2.11354	6741.49	2.14214	202736	2.12619	164838
	2.12073	6706.14	2.14921	208069	2.13339	166031
	2.12782	7742.41	2.15654	210303	2.14066	165315
	2.13466	9554.61	2.16331	211041	2.1477	161038
	2.14228	10928.9	2.17057	210564	2.15532	158114
	2.14844	11609.7	2.17741	209573	2.16222	155612
	2.15568	12187.8	2.18429	212171	2.17025	151687
	2.16246	12367.7	2.19167	218994	2.17745	152418
	2.16913	11886.3	2.19866	225468	2.18467	162088
	2.17803	10731.9	2.206	229691	2.192	176016
	2.18484	9896.31	2.2134	232313	2.19886	183390
	2.19145	10279.3	2.2211	230122	2.20618	178596
	2.19867	10972	2.22821	222177	2.21307	169202
	2.20545	11677.7	2.23475	212552	2.22007	164954
	2.21291	13026.2	2.2418	208433	2.22722	165126
	2.21935	14160.4	2.24864	211035	2.23422	166520
	2.2267	13627.4	2.25557	211297	2.2407	167548
	2.23371	11460.1	2.26268	206682	2.2476	167162
	2.24101	9641.46	2.2693	203626	2.25454	168671
	2.24748	9857.27	2.27622	209278	2.26148	172269
	2.25457	10943	2.28427	222858	2.26868	173662
	2.26175	10765	2.29103	231747	2.2757	173516
	2.26886	10122.5	2.29813	227069	2.28328	175083
	2.27575	10987	2.30513	215067	2.29018	176968
	2.28288	11929.9	2.31257	208512	2.29797	174205
	2.29151	11136.2	2.31946	209947	2.30491	164428
	2.29836	10456.2	2.32646	213332	2.31281	154552
	2.30548	10971.7	2.33361	217497	2.32008	154014
	2.31221	11189.9	2.34065	220383	2.32685	161569
	2.32118	10310.3	2.34747	217545	2.33407	170109
	2.32781	9285.95	2.35507	210354	2.34096	175309
	2.33668	9044.96	2.36268	204957	2.34773	176397
	2.34381	9657.66	2.36985	205259	2.35466	176819
	2.35053	10560.7	2.37635	207105	2.36169	177668
	2.35745	10915	2.38342	206909	2.36833	177612
	2.36461	10967.1	2.39026	207538	2.3749	176478
	2.37147	10902.3	2.39686	213369	2.3814	174778
	2.3787	10592.9	2.40402	223340	2.38838	174272
	2.3852	11031.2	2.41102	229041	2.39522	173470
	2.39228	12255	2.41798	227671	2.40224	169184
	2.39944	12148.2	2.42602	223576	2.40924	163314
	2.40645	10512.3	2.4329	220399	2.41647	159376
	2.4139	9557.09	2.44006	219481	2.42383	160413
	2.42056	9465.56	2.44706	220158	2.43073	165153
	2.42802	9177.6	2.45454	217998	2.43851	169417
	2.43541	8818.77	2.46154	212048	2.44531	173167
	2.44241	8861.79	2.46892	210766	2.45331	175827
	2.44932	9281.9	2.47615	216825	2.46046	174934
	2.45726	9652.34	2.48326	223311	2.46753	170179
	2.46488	9428.45	2.49023	227266	2.47488	164958
	2.47146	8698.1	2.49764	227680	2.48161	164489
	2.47853	8182.86	2.50558	223890	2.48918	168477
	2.48573	8239.89	2.51277	221529	2.49598	171645
	2.49266	8880.65	2.51927	222185	2.50282	170860
	2.49963	9903.61	2.52631	222079	2.50989	167288
	2.50681	11040.4	2.53322	220839	2.51652	162917
	2.51381	11891.7	2.53977	216651	2.52305	161332
	2.52112	11217.2	2.54688	209737	2.52979	166010
	2.52774	8420.48	2.55409	205811	2.5366	170412
	2.53429	5844.64	2.56092	207918	2.54361	168927
	2.54145	5863.9	2.56889	212312	2.55056	167186
	2.54849	7740.27	2.57588	215711	2.55771	168670
	2.55578	9076.89	2.58315	218265	2.56515	171191
	2.56307	8762.21	2.59031	219764	2.57245	175373
	2.57013	8331.78	2.59766	217659	2.58001	182267
	2.57733	9263.79	2.60474	211703	2.58696	188430
	2.58429	10254.6	2.61164	206891	2.59497	187643
	2.59126	10262.7	2.61904	205237	2.60229	178175
	2.59821	10060.6	2.62588	206058	2.60941	168783
	2.60711	9846.09	2.63288	210019	2.61669	166380
	2.61357	9772.25	2.64022	214409	2.62361	165741
	2.6206	9830.71	2.64829	215034	2.63059	163631
	2.62709	9252.92	2.65525	212251	2.63746	162727
	2.6347	8974.15	2.66172	212872	2.64445	163321
	2.6416	10095.5	2.66849	216204	2.65149	163701
	2.64847	11876.1	2.67547	214692	2.6581	163258
	2.65542	12418.5	2.68212	210666	2.66459	163570
	2.66271	11255.6	2.68912	208120	2.67129	165613
	2.66914	10649.3	2.69624	207574	2.67818	168289
	2.67627	11910.4	2.70338	211431	2.68521	169487
	2.68299	13877.4	2.71134	219030	2.69227	166777
	2.68952	15021	2.71829	227604	2.69943	162609
	2.6958	14675.3	2.72556	232718	2.70668	160899
	2.70306	13673.2	2.73276	231710	2.71408	161151
	2.71011	12591	2.74028	224442	2.72184	162149
	2.71787	11048.3	2.74734	213770	2.72871	162340
	2.725	9371.93	2.75432	206720	2.73666	160614
	2.73181	8549.34	2.7612	205194	2.74381	160101
	2.73848	9025.63	2.76799	207099	2.75088	162695
	2.74745	10453.8	2.77509	208091	2.7582	165020
	2.75614	12044	2.7822	203137	2.76483	165222
	2.76317	12471.2	2.79449	197140	2.77202	166235
	2.77092	11470.7	2.80287	198802	2.77894	168488
	2.78027	10488.1	2.81054	205111	2.78621	167734
	2.7878	10100.9	2.81979	207451	2.7933	163560
	2.79566	10154.9	2.82731	207973	2.8001	159294
	2.80498	10279.3	2.83471	210599	2.80658	157602
	2.81418	9640.35	2.84181	211004	2.81318	159079
	2.82153	8406.93	2.84903	208576	2.82003	161367
	2.82907	7504.97	2.85605	208230	2.82703	162481
	2.83565	7126.7	2.86342	210147	2.83405	162163
	2.84277	6916.7	2.8706	209823	2.84129	161744
	2.85016	6937.23	2.87808	209057	2.84868	162291
	2.85711	7294.93	2.88501	210834	2.85571	163498
	2.86403	8306.55	2.89205	208939	2.86788	166568
	2.87119	9998.98	2.89918	200520	2.87627	171627
	2.87821	11061.2	2.9061	193359	2.88718	176502
	2.88714	10833.9	2.91317	193182	2.89544	179443
	2.89363	10309.5	2.92034	199980	2.90337	179073
	2.90058	10471.3	2.92835	210876	2.9105	175768
	2.90783	11119.2	2.9351	221073	2.91758	172105
	2.91452	11405.1	2.94205	224044	2.92452	168783
	2.92155	10941.6	2.94859	218548	2.93128	165381
	2.92889	9986.69	2.95569	213660	2.93823	164266
	2.9356	8719.09	2.96319	213035	2.94474	165820
	2.94238	8088.01	2.96986	214153	2.95146	167234
	2.95126	8124.29	2.97674	217991	2.958	167318
	2.95817	7954.32	2.98382	224198	2.96469	167932
	2.96473	8328.68	2.99041	228651	2.97173	171362
	2.97186	8633.5	2.99734	224867	2.97892	175462
	2.97933	7921.98	3.0046	213031	2.98624	175724
	2.98639	7521.47	3.01185	202436	2.99365	170894
	2.99378	7998.48	3.01912	200698	3.00127	163664
	3.00032	8529.42	3.02613	205868	3.00839	158311
	3.00684	8690.94	3.03321	210882	3.0153	156405
	3.01362	9085.47	3.04062	212478	3.02236	158606
	3.02077	9703.37	3.04749	209728	3.02934	162092
	3.02902	9457.82	3.05459	204297	3.03643	161386
	3.03539	8091.26	3.06166	201046	3.04444	157371
	3.04246	6967.32	3.06953	199865	3.05176	153902
	3.04973	6680.05	3.07633	196212	3.05934	152960
	3.05693	6803.18	3.08331	189923	3.0663	155918
	3.06373	7386.79	3.08985	186266	3.07317	163015
	3.07112	7642.97	3.09688	188299	3.08007	169927
	3.07785	7009.33	3.10426	194325	3.0866	171090
	3.08649	7347.6	3.11149	201257	3.09331	168644
	3.09478	9382.15	3.11835	206253	3.09988	167871
	3.10137	10282.1	3.12562	207052	3.10668	167310
	3.10842	9728.34	3.13207	204888	3.11373	165039
	3.11569	9066.88	3.13904	201437	3.12093	164415
	3.12252	8187.86	3.14624	197390	3.12757	165671
	3.12906	8211.59	3.15302	196729	3.13506	166680
	3.1359	9044.06	3.16034	201518	3.14275	168830
	3.14313	8861.8	3.16724	209043	3.14945	170471
	3.15024	7952.02	3.1742	214889	3.1564	169558
	3.15762	8068.7	3.18124	214478	3.16363	168794
	3.16617	9313.89	3.18828	212004	3.17036	166596
	3.17389	10256.3	3.19521	212285	3.17733	158964
	3.18039	10424.8	3.20241	211884	3.18522	150291
	3.18744	10131.5	3.21007	212220	3.19253	148547
	3.19498	9620.93	3.21689	217453	3.19986	153672
	3.20099	8589.07	3.22392	229076	3.20679	160213
	3.20819	8303.72	3.23045	240318	3.21386	164836
	3.21437	9716.83	3.23748	238590	3.22093	166492
	3.22066	10731.4	3.24471	229037	3.22743	166920
	3.22774	10235.9	3.25197	225238	3.23426	169535
	3.2338	9558.94	3.25903	226764	3.24078	173827
	3.2405	10003.6	3.26617	223400	3.24784	175514
	3.24761	11331.8	3.27279	210424	3.25493	173127
	3.25507	11894.4	3.27967	195482	3.26208	169282
	3.26159	11187.1	3.28693	186528	3.26899	164037
	3.26872	10562.2	3.29443	184898	3.27616	158342
	3.27549	10501	3.30181	188108	3.28406	155259
	3.28289	10481.7	3.30848	191502	3.29058	153690
	3.28984	10699.9	3.31538	193137	3.29751	152958
	3.29689	10927.2	3.32257	195275	3.30479	154635
	3.30445	10400.8	3.32982	198315	3.31177	157207
	3.31294	9081.09	3.33687	200445	3.31895	158479
	3.32079	7880.35	3.34347	200533	3.327	159270
	3.32839	7726.17	3.35059	198947	3.33436	161793
	3.33562	8024.85	3.3575	200181	3.34151	164333
	3.34305	8177.58	3.36467	204858	3.34855	166898
	3.35024	8978.14	3.37121	209910	3.35565	170227
	3.3573	10513.9	3.37828	212976	3.36271	169613
	3.36386	11647.6	3.38601	211464	3.36919	165232
	3.37051	11758.5	3.39273	205887	3.37608	161597
	3.37699	11028.7	3.39967	199735	3.38265	159157
	3.38395	10100.3	3.40683	197349	3.38954	157807
	3.39125	9559.86	3.41364	202135	3.39659	158305
	3.39815	9621.43	3.42063	210875	3.40374	159567
	3.40532	10297.1	3.42785	213711	3.41069	158957
	3.41252	11127.2	3.43571	210432	3.41812	159213
	3.42012	12238.1	3.44298	209552	3.42597	160556
	3.42709	13742.9	3.44977	209115	3.43277	158202
	3.43403	15011.2	3.45653	206544	3.43972	156452
	3.44076	15699.7	3.46386	204721	3.44663	160001
	3.44794	15256	3.47112	203824	3.45359	164918
	3.45442	13589.5	3.47822	203481	3.4609	167190
	3.4611	12056.8	3.48487	203347	3.46908	164128
	3.46865	11509	3.49182	202444	3.47652	159327
	3.47578	10911.7	3.49928	200561	3.48391	157795
	3.48368	9783.44	3.50631	197571	3.49099	157457
	3.49122	9699.67	3.51277	195914	3.49808	157468
	3.49778	10848.8	3.51984	198220	3.50475	157963
	3.5048	11813.3	3.52767	203416	3.51126	155779
	3.51155	12559.6	3.53452	208242	3.51828	152495
	3.51808	14222.5	3.54166	210306	3.52492	152790
	3.52505	16159.3	3.54886	206827	3.53211	155564
	3.53178	16378.2	3.55546	200578	3.53912	156656
	3.53885	14268.6	3.5625	201749	3.5463	157320
	3.54932	10955.2	3.56967	212001	3.55316	159995
	3.55768	8348.93	3.57684	218352	3.56021	162641
	3.56671	7344.36	3.58423	212309	3.56805	162497
	3.57615	7052.05	3.59163	202861	3.57513	161078
	3.58478	6887.66	3.6019	201994	3.58203	161272
	3.59221	7089.1	3.61072	207382	3.58916	162065
	3.59884	7213.96	3.61924	210651	3.59596	163364
	3.6054	7689.28	3.62757	207568	3.60277	168684
	3.61198	8937.7	3.63653	201817	3.61074	176026
	3.61901	9669.5	3.64334	198560	3.61818	177703
	3.62793	9866.08	3.65066	197335	3.62548	170664
	3.63566	9771.83	3.65769	197619	3.63242	162474
	3.64268	8954.85	3.66526	200347	3.63902	159144
	3.64944	7907.93	3.67233	203934	3.64571	157916
	3.6559	7007.6	3.67955	205865	3.65224	156912
	3.66311	6676.99	3.6868	205065	3.65901	157497
	3.67037	7383.79	3.69369	199982	3.66955	161033
	3.67698	8391.28	3.70072	192906	3.67763	166150
	3.68383	8865.47	3.70802	191436	3.68669	167602
	3.69128	8892.55	3.71451	196993	3.69606	164069
	3.69853	8709.89	3.72177	201913	3.70411	161284
	3.70555	8928.25	3.7289	199010	3.71169	162431
	3.71296	9741.1	3.73579	191032	3.71893	164728
	3.71981	9999.76	3.74304	188509	3.72598	165074
	3.72641	9638.06	3.7499	195375	3.73346	162723
	3.73395	9476.79	3.75714	202978	3.74046	160406
	3.7404	9564.6	3.76407	203404	3.74845	160790
	3.74684	9732.03	3.77153	200081	3.75589	162352
	3.75395	9463.64	3.77885	200702	3.76317	162437
	3.76073	8415.62	3.78559	208853	3.77017	160143
	3.76907	7209.47	3.79247	218946	3.7769	158526
	3.77644	7451.4	3.79969	220259	3.78389	160576
	3.78506	9265.46	3.8072	212117	3.79041	164155
	3.79182	10537.6	3.81391	204690	3.79736	166994
	3.7983	11152.4	3.82109	203436	3.80418	167451
	3.80553	13285.6	3.82815	203941	3.81069	164042
	3.81283	15403	3.83509	203385	3.81772	161105
	3.81927	13704.8	3.84195	201119	3.82472	161940
	3.82645	9484.89	3.8491	194400	3.83195	164095
	3.8339	6375.1	3.85595	188230	3.83898	165117
	3.84087	5833.69	3.86336	190871	3.84568	163458
	3.84741	7385.42	3.86986	198643	3.85309	158952
	3.85424	8975.57	3.87659	203115	3.86008	155373
	3.86062	9463.31	3.88382	200323	3.86692	154275
	3.86756	9185.48	3.89093	194453	3.87432	153671
	3.87483	9315.24	3.89789	196114	3.88149	155513
	3.88144	10241.3	3.90484	204154	3.88949	159948
	3.88784	11072	3.91187	206027	3.89691	162847
	3.8945	11742.1	3.91912	200141	3.90421	162446
	3.90064	12507.7	3.92653	193578	3.911	158260
	3.90789	12437.5	3.93339	190804	3.91787	152854
	3.91537	11752.6	3.94065	194106	3.92482	150281
	3.92231	12091.1	3.94802	200717	3.93126	148921
	3.93038	13921	3.95458	206296	3.9382	148221
	3.93687	15327.6	3.96176	209115	3.94494	151219
	3.94276	14255.2	3.96875	205816	3.95148	156868
	3.95019	12474.1	3.97589	197499	3.95854	159748
	3.95657	12354.9	3.98269	194135	3.96576	156581
	3.96373	12565.5	3.98993	198511	3.97274	151553
	3.97094	11583.6	3.99688	202490	3.97988	150384
	3.97795	10301	4.00421	202094	3.98688	152403
	3.9845	10093.6	4.01075	200078	3.99455	154509
	3.99132	10430.9	4.01764	199039	4.0015	155322
	3.99814	10675.4	4.02448	197507	4.00838	153762
	4.00554	11617.5	4.03142	194287	4.01579	149323
	4.01284	12466.8	4.03867	193046	4.02273	145860
	4.01929	12140	4.04543	194765	4.03062	147762
	4.02579	11668.4	4.05247	196772	4.03785	152771
	4.03297	11765.5	4.06021	197663	4.04517	155918
	4.04039	12044.2	4.06812	196544	4.05205	155645
	4.04746	12012.4	4.07522	193763	4.05901	152744
	4.0559	11682.5	4.08238	191566	4.06563	147635
	4.0637	11570.3	4.089	192060	4.07214	142773
	4.07037	11326.4	4.0955	196412	4.0787	142176
	4.0768	10583.4	4.10292	202850	4.08552	146014
	4.0829	10575.8	4.10995	205591	4.09217	150384
	4.08992	12080.4	4.11715	202876	4.0989	152063
	4.09639	12998.9	4.12409	200339	4.10628	152941
	4.10308	11596.4	4.13131	200973	4.11351	156644
	4.11046	9466.88	4.13824	201938	4.12091	161013
	4.11901	8071.58	4.14567	204012	4.1278	163400
	4.12628	7794	4.15257	208329	4.13559	165203
	4.13269	9091.41	4.15948	211791	4.1427	164313
	4.13972	10370.9	4.16629	212339	4.14967	158326
	4.14685	10686.1	4.17335	208354	4.15691	152034
	4.15402	10714.5	4.18086	201074	4.16414	150159
	4.16116	10568.5	4.18767	196336	4.17192	151362
	4.16772	11036.9	4.19467	195702	4.17939	151861
	4.17475	12375.7	4.20203	197239	4.18699	150093
	4.18215	12844.8	4.20923	200459	4.19397	146312
	4.1889	11090.2	4.21637	203661	4.20077	142915
	4.19683	8334.94	4.22415	203584	4.20759	144333
	4.20483	7689.4	4.23104	199990	4.21413	148323
	4.21102	9902.27	4.2375	197973	4.22083	148391
	4.21794	11919.8	4.24433	201155	4.22758	144710
	4.22445	11742.7	4.25134	205315	4.23439	142794
	4.23198	11014.6	4.25849	205404	4.24108	144646
	4.23888	11077.3	4.26552	201495	4.24807	147709
	4.24558	10774.6	4.27279	195712	4.25502	150803
	4.25296	9778.66	4.28	191441	4.26231	153426
	4.25943	9798.99	4.28743	189751	4.26942	153458
	4.26672	10748.9	4.29411	188788	4.27696	150955
	4.27381	10651.8	4.30096	187176	4.28407	148446
	4.28023	9295.26	4.30807	184881	4.29101	148655
	4.2869	8340.63	4.31474	184960	4.29848	151683
	4.29679	8777.84	4.32235	192889	4.30551	154139
	4.30463	10011.3	4.32922	208358	4.31356	152926
	4.31283	10929.9	4.33664	218707	4.32102	149927
	4.32069	11219.9	4.34423	214065	4.32839	149004
	4.33127	10964.7	4.35113	203034	4.33557	150864
	4.33829	9649.33	4.35811	197994	4.34234	153889
	4.34715	8268.93	4.36542	199608	4.34925	155932
	4.35513	8406.68	4.37257	202699	4.35573	156103
	4.36209	8990.29	4.37904	205309	4.36239	155400
	4.36865	9049.97	4.38597	206550	4.36927	154159
	4.37566	8773.27	4.39307	204605	4.37603	153072
	4.38264	7838.95	4.40057	201752	4.38281	151035
	4.38988	7888.06	4.40744	200547	4.38976	147682
	4.39689	10280.5	4.41871	200221	4.39684	146434
	4.40322	13396.4	4.4273	202221	4.40372	147261
	4.40999	15271.4	4.43701	204159	4.41091	147196
	4.41722	15245.7	4.44504	202810	4.41851	147108
	4.42422	13858.3	4.45311	203483	4.42557	147166
	4.43159	12190.8	4.46097	207074	4.43248	147157
	4.4385	11014	4.46807	207833	4.43952	149831
	4.44682	10088.2	4.47547	203115	4.44663	155021
	4.45375	8657.19	4.48291	196035	4.45463	157944
	4.46007	8461.13	4.48982	193310	4.46189	157130
	4.46689	10559.9	4.49687	195763	4.47307	156512
	4.47387	12061	4.50383	197835	4.48097	157699
	4.48159	10677.1	4.51132	196151	4.48901	156898
	4.48952	8557.95	4.51783	191661	4.49661	154675
	4.49578	8395.78	4.52504	190373	4.50604	153716
	4.50456	9511.27	4.53202	192427	4.51307	153311
	4.51106	10710.6	4.53944	190485	4.52048	152152
	4.51815	11853.1	4.54636	187516	4.52745	152330
	4.52509	11815.9	4.55367	189480	4.53457	154712
	4.53162	10262.7	4.56103	192450	4.54196	156851
	4.53902	8921.49	4.56824	193945	4.5491	157697
	4.54623	8931.41	4.57574	196392	4.55662	155664
	4.55283	9957.81	4.58224	199970	4.56356	150242
	4.55932	12049.9	4.58889	204150	4.57061	146345
	4.56647	14585.2	4.59541	208262	4.57791	147420
	4.57301	15553.4	4.60306	207353	4.58496	151040
	4.57992	14782.5	4.60985	201822	4.59282	153610
	4.58637	13950.2	4.61704	197973	4.60022	156485
	4.59319	12648.3	4.6246	196092	4.60724	160350
	4.59995	10664.8	4.63113	195078	4.61446	160594
	4.60721	10442.4	4.63819	197944	4.62135	155320
	4.61349	11948.5	4.64519	202958	4.62828	151474
	4.62024	12828.8	4.65247	202268	4.63474	152950
	4.62876	13000.8	4.65908	194655	4.64174	154906
	4.63546	12764.9	4.66625	190342	4.6485	154855
	4.64249	11525.3	4.67332	194588	4.65512	153693
	4.64896	10265.5	4.68013	202941	4.66225	152250
	4.65649	10412.2	4.68696	210557	4.66949	152230
	4.66353	11106.2	4.69424	213442	4.67653	154064
	4.67028	10696.8	4.70204	212406	4.68382	156824
	4.67751	9605.56	4.70906	209747	4.69094	157526
	4.68464	9901.7	4.71641	202810	4.69841	155457
	4.69122	11404.6	4.72298	194005	4.70523	153771
	4.69811	12131.3	4.7299	188929	4.71204	152456
	4.70513	11917.9	4.73647	188500	4.71931	150876
	4.71232	12126	4.74395	191690	4.72631	149865
	4.71893	13018.2	4.7508	198184	4.73429	149214
	4.72603	12933.6	4.75809	207442	4.74158	150335
	4.73308	11708.4	4.76524	213641	4.74878	154102
	4.73992	11353.9	4.77215	210001	4.75587	157086
	4.74838	12240.9	4.77905	198470	4.7627	156788
	4.75493	13315.9	4.78583	189104	4.76938	154724
	4.76231	13593.7	4.79308	188920	4.77583	151213
	4.77059	12352.5	4.79961	193870	4.78262	148197
	4.77675	10210	4.80692	198108	4.78985	148473
	4.78419	8787.61	4.81396	203301	4.79675	148669
	4.79293	8629.42	4.82091	208595	4.80376	147831
	4.80067	9330.32	4.8278	209912	4.81082	149301
	4.80768	10122.8	4.83501	209584	4.81768	151996
	4.81415	10649.2	4.8428	209989	4.82499	153212
	4.82128	11254	4.84993	208753	4.83211	154092
	4.82838	11624.3	4.85752	203697	4.83967	158863
	4.83505	11221.9	4.86413	197007	4.84653	163966
	4.84161	10723.1	4.8711	197176	4.85366	160780
	4.84812	10687.6	4.87768	205577	4.86093	152136
	4.85462	10406.1	4.88539	214440	4.86771	145392
	4.86335	9596.23	4.89229	215702	4.87564	142391
	4.87117	9221.57	4.89959	209334	4.88303	144189
	4.87836	9558.12	4.90703	202786	4.8905	150262
	4.88706	9299.91	4.9139	199358	4.89749	155662
	4.8942	8274.23	4.92083	199701	4.90439	156578
	4.90077	7566.71	4.92747	202840	4.91113	155375
	4.90891	7456.63	4.9346	202559	4.91763	153065
	4.91625	8214.68	4.94106	198838	4.92458	148483
	4.92319	9593.86	4.94809	197132	4.93179	143713
	4.92974	10220.8	4.95519	197050	4.93863	141494
	4.93701	10027.8	4.96253	194402	4.94554	143896
	4.94377	10435.6	4.96956	190510	4.95286	151395
	4.9508	11006.7	4.97686	188621	4.95957	159718
	4.95787	10740.1	4.98447	190005	4.96717	161317
	4.96452	10312	4.99163	194749	4.97406	154493
	4.97187	9702.99	4.99902	198525	4.98163	148042
	4.9785	8808.13	5.00559	198106	4.98882	147719
	4.98494	8786.67	5.0124	196765	4.99584	149828
	4.99252	9961.12	5.01895	196746	5.00304	150762
	4.99927	11387	5.02659	196240	5.00991	149632
	5.00628	12346.2	5.03351	195426	5.01796	147832
	5.01334	12069.6	5.0407	196110	5.02537	147328
	5.02019	10810.2	5.04815	197072	5.03275	149230
	5.02656	9911.36	5.05513	196647	5.03978	153888
	5.03321	10134.7	5.06206	195052	5.04669	156911
	5.04205	10881.6	5.06879	192111	5.05384	154661
	5.04874	10990.5	5.07564	187724	5.06037	150867
	5.0561	11329.8	5.08219	183854	5.06721	147021
	5.06976	13304.8	5.08919	182811	5.07421	140496
	5.07923	14763.9	5.09625	184235	5.08111	134102
	5.08801	13917	5.10312	186366	5.08833	133821
	5.09474	12278.6	5.11006	188485	5.09529	140368
	5.10198	10910.9	5.11724	191164	5.10204	147739
	5.10887	9118.56	5.12467	195511	5.10949	149473
	5.11514	6852.88	5.13179	199403	5.11607	146752
	5.12218	5833.26	5.1391	201209	5.12354	143167
	5.12916	6561.72	5.14567	201051	5.13069	139502
	5.13607	7063.52	5.15309	196837	5.13772	138267
	5.14336	7075.56	5.15968	192745	5.14487	143144
	5.1522	7568.8	5.16729	194109	5.15178	150757
	5.15917	8143.35	5.17412	196329	5.15971	153910
	5.166	7978.01	5.18144	197123	5.16707	151769
	5.17293	7654.28	5.18921	198883	5.17452	148273
	5.17907	8174.1	5.19614	201345	5.18154	147834
	5.18584	9295.45	5.20325	200796	5.18848	150470
	5.19229	10069.9	5.21019	196937	5.19535	151327
	5.1997	10437.6	5.21674	195702	5.20183	148933
	5.20782	11486.1	5.22332	198103	5.20869	146078
	5.21438	13167.9	5.23407	197686	5.21547	143366
	5.22082	14152.6	5.243	193750	5.22238	139925
	5.2279	13999.1	5.25153	191409	5.22963	139298
	5.23474	12751.9	5.26136	192315	5.23689	144802
	5.24134	10687.8	5.26926	193312	5.24369	152244
	5.24854	8509.14	5.27652	194298	5.25112	156413
	5.25706	6624.16	5.28395	197139	5.25774	158593
	5.26418	5580.2	5.29132	200234	5.26528	160178
	5.27156	7149.27	5.29787	203015	5.27205	157725
	5.27831	11950.7	5.30582	207653	5.27887	151156
	5.28514	16343.4	5.31297	211688	5.28974	145893
	5.29146	16914.1	5.31992	213525	5.29934	143824
	5.2985	15361	5.32728	216779	5.30942	142361
	5.3058	14579.8	5.33458	216977	5.31849	141717
	5.31291	14444.6	5.34166	209236	5.32588	142795
	5.31936	13800.7	5.34862	203397	5.33326	143738
	5.32655	12579.3	5.35545	204245	5.33977	142509
	5.33332	11566.7	5.36192	205180	5.3466	139735
	5.34064	11445.8	5.3689	204632	5.35368	140152
	5.34927	11904.6	5.37678	202966	5.36058	145442
	5.3557	12724.8	5.38381	200714	5.3677	150344
	5.36223	13948.2	5.39079	200065	5.37485	149825
	5.36972	14551.2	5.3981	199484	5.38168	145277
	5.3764	13465.8	5.40465	194953	5.38905	141840
	5.38307	11273.1	5.41176	189469	5.3962	141776
	5.39016	10178.4	5.41854	192120	5.40372	144814
	5.39688	11008.3	5.42607	199210	5.41037	148321
	5.40391	12011.9	5.43331	201456	5.41723	149712
	5.41122	11207	5.43985	198769	5.42445	148601
	5.41798	8835.8	5.44756	192243	5.43092	145690
	5.42446	7920.04	5.45481	187471	5.43814	142550
	5.4325	9594.37	5.46175	187707	5.44576	140305
	5.4399	11153.7	5.46912	186174	5.45324	141006
	5.4465	11386.5	5.47617	180921	5.4602	143991
	5.45306	11154.1	5.48342	178860	5.46759	144924
	5.45953	10883.9	5.49018	180692	5.47508	145195
	5.46633	11129.8	5.49727	181121	5.48151	147627
	5.47305	12388.9	5.50376	183305	5.48844	148024
	5.48012	14115.2	5.51071	192444	5.49523	143754
	5.48875	14580.1	5.51782	202647	5.50214	139557
	5.4953	13117	5.52492	205968	5.50911	138978
	5.50188	11276.1	5.5319	201263	5.51632	142342
	5.5094	10452.4	5.53913	193068	5.52326	146823
	5.51606	10527.9	5.54573	188639	5.53058	148202
	5.52316	10420.9	5.55331	188212	5.53724	147086
	5.53044	10193.4	5.56032	186579	5.54498	146742
	5.53718	10590.3	5.56768	185413	5.55205	148839
	5.54426	11246.8	5.57436	187631	5.55884	152440
	5.55165	12022.1	5.5809	190370	5.56595	153996
	5.55899	12827	5.58857	191916	5.5725	151868
	5.5655	12587.6	5.59572	191495	5.57962	148359
	5.57219	11239.2	5.60273	190250	5.58659	146219
	5.57861	10416	5.61017	192084	5.59474	145154
	5.58542	10851.5	5.61729	193292	5.60201	144313
	5.59386	11225.6	5.62444	189968	5.6093	144306
	5.60039	10482.6	5.63147	187318	5.6158	144132
	5.60718	8867.32	5.63848	189456	5.62232	141121
	5.61453	7504.37	5.64498	193332	5.62923	135777
	5.62158	7627.38	5.65193	193264	5.63614	132563
	5.6303	9411.07	5.65904	189429	5.64308	134137
	5.63749	11448.1	5.66602	184728	5.65054	137159
	5.6461	12834.4	5.67302	178258	5.65778	136915
	5.65365	13576.9	5.67997	172308	5.66493	135395
	5.66062	12481.4	5.68688	169008	5.67226	136322
	5.66739	10496.9	5.69439	162595	5.67938	136929
	5.67624	9981.17	5.70251	151518	5.68723	134912
	5.68326	9627.07	5.71016	139753	5.69442	128847
	5.69031	8693.53	5.71861	129117	5.70152	117135
	5.69772	8766.14	5.7281	119943	5.7093	104231
	5.70504	9653.57	5.73673	113063	5.71735	93624.2
	5.71183	9995.54	5.74441	108923	5.72567	86272
	5.71866	9737.96	5.75225	107987	5.73446	84339.5
	5.72513	9456.26	5.76083	115308	5.74311	87761
	5.73218	8855.91	5.76792	130980	5.75078	95459
	5.73869	7228.07	5.77487	152889	5.75862	108681
	5.74562	5274.82	5.78132	184853	5.76543	130093
	5.75289	4804.85	5.78793	227182	5.77266	158287
	5.76031	5100.1	5.79562	283565	5.78002	190985
	5.76899	4971.2	5.80305	362527	5.7869	236866
	5.77587	5567.6	5.81048	470244	5.79479	304213
	5.78238	6869.56	5.81747	595852	5.80226	391990
	5.78939	7698.77	5.82499	719813	5.80888	499800
	5.79669	7909.97	5.83112	842688	5.81535	632847
	5.80354	8133.72	5.83847	969594	5.8217	798840
	5.81332	8513.72	5.84546	1.10713e+06	5.82832	997912
	5.82184	8613.62	5.85294	1.25695e+06	5.83535	1.19681e+06
	5.83055	8781.42	5.86104	1.36704e+06	5.84292	1.37155e+06
	5.84052	9211.88	5.86806	1.41951e+06	5.85092	1.49172e+06
	5.84929	9300.09	5.87656	1.47241e+06	5.85768	1.54361e+06
	5.85625	8872.44	5.88375	1.52532e+06	5.86458	1.57186e+06
	5.8627	8127.23	5.89187	1.49594e+06	5.87165	1.61884e+06
	5.8695	7561.36	5.90117	1.35362e+06	5.87974	1.68556e+06
	5.87819	7780	5.90989	1.15877e+06	5.8865	1.73243e+06
	5.88497	8423.6	5.92375	977287	5.89299	1.68222e+06
	5.89299	8946.4	5.93627	853618	5.90219	1.53062e+06
	5.90049	9381.53	5.945	788652	5.90967	1.35857e+06
	5.90857	9513.37	5.95386	733260	5.91892	1.22652e+06
	5.91545	9258.8	5.96399	671444	5.92789	1.11677e+06
	5.92201	9173.65	5.97197	624044	5.93625	978921
	5.92892	9975.46	5.98057	604624	5.94475	821665
	5.9358	11179	5.98862	611802	5.95965	710549
	5.94223	11849.7	5.99555	629786	5.97192	654616
	5.94916	12003	6.00329	639004	5.97955	624139
	5.95558	11744.5	6.01095	635320	5.98952	605260
	5.96278	11188.5	6.01877	632116	5.99572	599786
	5.96922	10528.6	6.02876	640244	6.00399	598515
	5.97648	9666.85	6.03678	652587	6.0125	588507
	5.98326	9109.57	6.04592	651415	6.02054	572945
	5.99005	9541.47	6.0541	635129	6.02935	565021
	5.99712	10209.8	6.06204	618126	6.03831	565661
	6.00436	9769.31	6.07123	611011	6.04799	565505
	6.01117	8755.33	6.08025	610984	6.05718	564039
	6.01776	8433.59	6.08863	613117	6.06413	564118
	6.02624	8936.51	6.09657	610449	6.07301	559814
	6.03334	10149.6	6.10633	593832	6.08285	551649
	6.04016	11622.2	6.11666	564528	6.09334	545402
	6.04829	12475.2	6.12671	529171	6.10115	536887
	6.05465	12310.9	6.13426	490772	6.11023	515510
	6.06298	11421.9	6.14225	448861	6.12022	479872
	6.0699	10418.3	6.14996	404234	6.12845	437294
	6.07717	9379.59	6.15896	364481	6.13534	392106
	6.08384	7930.38	6.16965	337315	6.14271	351489
	6.09063	7105	6.17895	320479	6.15182	325307
	6.09682	8128.95	6.18853	307299	6.15936	311830
	6.10361	9539.1	6.19566	295972	6.16988	302319
	6.11067	10262.7	6.2028	285852	6.17905	289434
	6.11781	11296.9	6.21172	277907	6.18841	271798
	6.12483	13181.4	6.21889	274992	6.1963	254191
	6.13201	14406.5	6.22737	271834	6.20351	240563
	6.13869	13792.2	6.2351	264482	6.21229	227392
	6.14543	12777.3	6.24298	261261	6.22092	212850
	6.15206	12311.1	6.25091	264880	6.22806	203619
	6.16078	12529	6.25831	265449	6.23538	201593
	6.16709	13142.8	6.26723	259419	6.24221	200574
	6.17391	12876.6	6.27482	253596	6.25048	198537
	6.18138	11524.2	6.28273	251665	6.25832	197040
	6.18941	10000.3	6.29029	247984	6.26585	194141
	6.19591	9630.36	6.29755	240278	6.27325	186995
	6.20435	9963.18	6.30741	232875	6.28043	179497
	6.21127	9582.48	6.31484	227100	6.2884	176904
	6.21798	8676.91	6.32364	224400	6.29629	177771
	6.22428	8181.5	6.33146	225495	6.30343	178135
	6.23088	8776.97	6.33829	225423	6.31184	177664
	6.23763	9695.91	6.34555	222780	6.32093	178038
	6.24604	8888.68	6.35279	222281	6.32847	179657
	6.25308	7096.27	6.36004	227281	6.33624	181060
	6.25944	6800.48	6.36816	232144	6.34343	179869
	6.2666	7886.87	6.3758	228860	6.35208	175648
	6.27402	9155.64	6.38317	219320	6.36028	169613
	6.28044	10338.6	6.39148	209090	6.36746	162977
	6.28722	10939.2	6.39796	200242	6.37622	157539
	6.29399	11179.3	6.40555	198187	6.38321	154645
	6.3008	12250.7	6.4129	206486	6.39041	154692
	6.3075	14073.1	6.42414	218346	6.39759	157495
	6.31368	14306.4	6.43317	220322	6.40524	161567
	6.32068	12013.4	6.44659	209974	6.41263	163838
	6.32884	9823.48	6.45518	200570	6.41919	162580
	6.336	9084.21	6.46375	197089	6.42728	158772
	6.34447	8886.77	6.47189	193237	6.43619	155472
	6.35139	9419.32	6.48116	186937	6.44339	153343
	6.3582	10318.4	6.48839	178030	6.45167	148506
	6.36481	10813.4	6.49551	169567	6.46035	141231
	6.37148	10982.5	6.50267	167744	6.46755	137401
	6.37847	10503.2	6.51246	172421	6.47668	137929
	6.38717	8918.65	6.52	174657	6.48384	137095
	6.3937	7587.48	6.52729	169410	6.49892	131857
	6.40021	7872.09	6.53736	161425	6.50971	125748
	6.4065	8356.9	6.54567	157546	6.51829	121455
	6.41382	9103.84	6.55587	157252	6.52744	117260
	6.42073	11066.4	6.5634	156510	6.5375	113868
	6.42713	12302.5	6.57068	156996	6.54654	114503
	6.43391	12031.2	6.57899	159875	6.55369	118166
	6.44027	11844.9	6.58717	163176	6.56028	121345
	6.44639	11321	6.59529	166128	6.56792	123056
	6.45317	10268.4	6.60322	169963	6.57499	124679
	6.4601	10691.8	6.61059	177561	6.58335	126870
	6.46848	11548.2	6.62124	185581	6.59206	129400
	6.47497	10657.2	6.63058	188865	6.60039	131957
	6.48104	9219.39	6.63772	187383	6.60824	132810
	6.48775	8773.4	6.64495	183621	6.6215	130863
	6.49402	9080.67	6.65202	182327	6.62879	130240
	6.50128	9683.76	6.65956	186457	6.63589	135051
	6.508	10523.9	6.66747	192756	6.64361	141696
	6.5142	11166	6.67557	196160	6.65047	145102
	6.5211	11626.5	6.68245	197441	6.65747	147059
	6.52807	12603.9	6.68976	199959	6.66472	149212
	6.53469	14403.8	6.6968	200840	6.67209	147262
	6.54197	15265.4	6.70423	199212	6.67943	142880
	6.55247	13551.8	6.71158	197810	6.68698	145035
	6.56147	11438	6.7187	196326	6.69408	151593
	6.56998	11025.7	6.72619	196545	6.7008	150917
	6.57924	11185.4	6.73423	197061	6.70932	139401
	6.58643	10717.8	6.74204	191695	6.71605	122847
	6.5933	9709.78	6.74918	181280	6.72374	107242
	6.60092	8217.04	6.75679	170463	6.73057	95040.8
	6.60956	6891.81	6.7637	158468	6.7386	87188
	6.61688	6486.04	6.77118	143018	6.74603	81681.9
	6.62338	6813.31	6.7783	128463	6.75314	75310.6
	6.6298	7717.95	6.78532	119338	6.76042	71035.6
	6.63715	9403.59	6.79339	113491	6.76756	71232.2
	6.6436	11456.9	6.80036	108231	6.77446	72803.7
	6.64988	12568.1	6.80841	104063	6.78196	74406
	6.65663	12113.7	6.81525	103119	6.78897	76073.9
	6.66318	11232.2	6.82252	105910	6.79643	75821.4
	6.6707	10749.2	6.82959	110898	6.80363	72938.4
	6.67773	10300.9	6.83752	116014	6.81143	69528.3
	6.68516	10191.3	6.84476	116222	6.81903	67171.9
	6.69197	10617.4	6.85134	110495	6.82591	66864
	6.6992	10784.8	6.85788	105323	6.83268	71618.9
	6.70581	10790.3	6.86494	103603	6.83985	79346.1
	6.71273	10580.8	6.87255	104769	6.84624	82990.3
	6.71943	9572.49	6.88029	109055	6.85238	81601.9
	6.72599	8128.27	6.88696	112881	6.85907	79228.1
	6.73252	6588.97	6.89354	112681	6.86625	78865
	6.73997	6010.99	6.90089	111957	6.87272	79889
	6.74734	7470.5	6.90808	114712	6.88023	79638.6
	6.75462	9306.61	6.91543	115247	6.88675	77556.5
	6.76191	9736.71	6.922	109605	6.89339	75062.6
	6.77071	9160.66	6.92973	104194	6.9009	75976.8
	6.77756	8831.79	6.93742	101729	6.90821	81950
	6.7841	8810.89	6.94384	100378	6.91483	87499.3
	6.79064	8200.66	6.95089	101246	6.92283	86713.2
	6.79691	6978.84	6.95826	103410	6.93008	82285.6
	6.80345	6529.94	6.9658	106271	6.93794	80362
	6.81038	7567.72	6.97328	109781	6.94514	79750.7
	6.8174	8989.82	6.98158	111046	6.95203	77303.8
	6.82427	10219.9	6.98872	110520	6.95964	74715.9
	6.83124	11351.9	6.99534	112607	6.96658	74685.9
	6.8381	12293	7.00354	115797	6.97374	78550.2
	6.84535	13400.9	7.01254	117484	6.98146	84129
	6.8534	14438.4	7.02003	120354	6.98813	86727.5
	6.8606	15047.9	7.02707	125495	6.99458	86348
	6.86715	14103.1	7.03385	127253	7.00132	86382.9
	6.87357	11049.4	7.04045	121807	7.00903	85404.1
	6.88088	8405.38	7.04715	116025	7.01578	80925.2
	6.88716	7905.22	7.05483	114753	7.02315	77546.9
	6.89493	8530.26	7.06213	114267	7.03024	79093.1
	6.90198	9047.84	7.07418	114825	7.03692	83097.5
	6.90846	8979.78	7.08387	117689	7.04389	88068.4
	6.91596	9147.94	7.09389	120570	7.05129	92128.9
	6.92303	10174.3	7.10279	123620	7.05816	92092.5
	6.93011	10995.5	7.11074	129389	7.06503	90167
	6.93689	11533.1	7.11762	136312	7.07233	90074.9
	6.94341	12981.6	7.12471	139706	7.08033	91377
	6.95024	14634.2	7.13168	138507	7.08921	92291.7
	6.95719	14736.6	7.13955	137151	7.0969	90771.1
	6.96403	13572	7.14669	136957	7.10413	86722.4
	6.97112	12398.2	7.15551	135812	7.11197	85315.3
	6.97822	11035.1	7.16334	134309	7.12011	88719.1
	6.9851	9731.38	7.17011	133176	7.12749	90843.8
	6.99163	9610.02	7.17714	132802	7.13422	88814.1
	6.99851	10658	7.18409	134286	7.14111	87126.2
	7.00505	11638.8	7.19125	135953	7.14842	89301.8
	7.01195	11050.8	7.1984	135033	7.1554	94973.7
	7.01944	9956.04	7.20633	132885	7.167	100080
	7.02611	10331.6	7.21377	132463	7.17502	101693
	7.03313	11235.6	7.22248	132788	7.18377	101621
	7.041	11345.5	7.22923	133419	7.19404	100040
	7.04741	11416	7.23738	134538	7.20125	97230.1
	7.05443	12461.9	7.24527	134689	7.20902	97002.2
	7.06099	14416.3	7.25296	134299	7.21655	98774.7
	7.06977	14890.9	7.25967	136148	7.22349	98944.8
	7.07842	12496.8	7.26675	139838	7.23138	99830.2
	7.0855	10317.9	7.27379	142738	7.23917	103805
	7.09248	10483.8	7.28077	145096	7.24731	106203
	7.09914	11518.9	7.28853	148177	7.25461	104418
	7.10789	12546.4	7.29623	150232	7.26273	102391
	7.1141	13173.5	7.30438	149507	7.27127	102107
	7.12158	11982.7	7.31186	148336	7.27775	101274
	7.12857	10182.6	7.31871	148806	7.28471	98871.8
	7.13527	9974.6	7.32573	148827	7.29149	97380.2
	7.14176	9758.89	7.33327	148117	7.2985	96527
	7.14858	8835.86	7.3402	148343	7.30547	93865.2
	7.15537	8932.47	7.34768	147400	7.31282	91231.6
	7.16233	10349.1	7.3544	143251	7.31987	91898.3
	7.16926	11448.4	7.36258	139412	7.32738	95813.2
	7.17693	11129.7	7.36935	139637	7.335	99572.1
	7.1833	9703.22	7.37764	141476	7.34185	100163
	7.1894	8594.84	7.38557	144935	7.34963	99780.4
	7.19648	9043.48	7.39324	152814	7.35708	102753
	7.20342	10169.8	7.40073	158224	7.36386	108550
	7.21172	11035.5	7.40774	154557	7.37215	113174
	7.21848	11452.7	7.41476	149376	7.37884	115040
	7.22532	10886.6	7.42186	148953	7.38616	114485
	7.23273	9975.36	7.42953	148359	7.39342	114638
	7.23918	10031.2	7.43691	146186	7.40216	118021
	7.24615	10599.1	7.44411	146457	7.41055	120191
	7.25315	10311.4	7.45139	146935	7.41803	115931
	7.2606	10453.2	7.45925	145442	7.42486	107421
	7.26713	11789.5	7.46612	145449	7.43178	101536
	7.27384	13184.1	7.47326	150874	7.43906	101060
	7.28023	13696.8	7.48046	161291	7.44603	101763
	7.28725	12518.3	7.4868	170949	7.45351	99392.6
	7.29452	10611.9	7.49634	170510	7.46067	94768.3
	7.30128	9867.12	7.50265	156204	7.46748	92928.9
	7.30845	10162.7	7.51131	132546	7.47517	95975.9
	7.31926	10312.5	7.51863	108501	7.48185	105328
	7.32618	10277.5	7.52652	87815.9	7.48909	125565
	7.33534	10554.5	7.5345	76245.2	7.49832	147040
	7.34599	10719.7	7.54235	78780.3	7.50665	147138
	7.35477	10817.9	7.54958	77117.2	7.51318	126744
	7.36189	10873.5	7.55886	64601.6	7.52104	108391
	7.36928	10640.1	7.56638	49905.3	7.53009	98319.8
	7.37635	10515.4	7.57256	29052.4	7.53789	84526
	7.38352	10730.9	7.58087	12051.2	7.54542	60573.2
	7.39079	10963.2	7.58967	15876.2	7.55432	38304.5
	7.39819	11067.9	7.59668	45870.7	7.56275	37872.7
	7.40477	11667.3	7.60439	89412.6	7.5688	50899.7
	7.41167	12642.9	7.61146	115229	7.5762	60378.8
	7.41813	12928.5	7.61955	131146	7.5824	67326.4
	7.42531	12031	7.62743	159406	7.59074	78573.7
	7.43308	11040.2	7.63537	176200	7.59849	95478.5
	7.43964	11911.1	7.64439	164871	7.60487	96684.8
	7.44629	13804.8	7.65144	143809	7.61277	81256.2
	7.45391	14632.4	7.65839	132659	7.6203	81019.9
	7.46073	14021.8	7.66648	140668	7.62771	98437
	7.46705	12424.6	7.6737	157687	7.63675	120632
	7.47365	11011.6	7.68118	169521	7.6435	138976
	7.48116	10253.1	7.68839	177251	7.65226	147352
	7.48865	9934.59	7.69624	186134	7.66018	152926
	7.49529	10232	7.70411	196317	7.66836	162855
	7.50239	10795.9	7.71117	206236	7.67585	168661
	7.51008	10489	7.7192	217852	7.68367	164071
	7.51716	9202.72	7.72629	232296	7.69115	157040
	7.52465	8284.18	7.73252	237974	7.69766	158064
	7.53205	8226.57	7.74012	234712	7.70375	162875
	7.53927	8325.01	7.74725	236519	7.71149	159844
	7.54641	8534.52	7.7548	244866	7.71936	151412
	7.55319	9367.68	7.76164	246919	7.72595	145898
	7.55964	10291.7	7.76836	237082	7.73401	144931
	7.56716	10540	7.77654	225040	7.74125	149320
	7.5748	10266.3	7.78512	213687	7.74801	156839
	7.58148	9575.62	7.79205	204175	7.75532	164222
	7.58804	9498.65	7.79901	207184	7.76251	168900
	7.59492	11411.1	7.80552	223316	7.77001	169969
	7.60138	14114.2	7.81217	236488	7.77684	173417
	7.60984	15003.5	7.81842	242690	7.78432	182898
	7.61634	14047.6	7.82582	243002	7.79045	189582
	7.62338	12949.3	7.83232	231326	7.79705	185953
	7.63041	11821.1	7.83999	222468	7.80419	171245
	7.63714	10076.6	7.8478	225578	7.81077	149449
	7.64368	8176.65	7.85613	230374	7.81792	137739
	7.65003	7905.12	7.86409	234322	7.82491	146448
	7.65648	9690.27	7.87058	235275	7.83259	158773
	7.66441	11964.3	7.87738	227783	7.83944	162524
	7.67156	14502	7.88412	214472	7.84791	163950
	7.67891	16495.4	7.89095	207072	7.85401	163207
	7.68567	16848.6	7.89719	207987	7.86057	157394
	7.69239	17059.3	7.90469	212340	7.86725	151511
	7.70141	17518.1	7.91175	218947	7.87439	151617
	7.70835	16282	7.92007	221996	7.88096	159246
	7.716	14015.2	7.92652	219472	7.88791	168666
	7.7222	13865.1	7.93412	216927	7.89425	169625
	7.7283	16251.2	7.94185	213165	7.90058	161536
	7.73508	18130	7.94829	206219	7.9091	157607
	7.74134	17140	7.95582	202920	7.91587	163558
	7.7474	14958.4	7.96265	205611	7.9261	165599
	7.754	14370.9	7.9689	206749	7.93562	155591
	7.76154	15613.2	7.9761	202321	7.94729	146631
	7.76834	16495.3	7.98229	198849	7.95547	147969
	7.77477	15346.9	7.98905	200992	7.96199	149803
	7.78178	13968.7	7.99562	202818	7.96847	146118
	7.78871	13726.4	8.0025	198926	7.97563	144697
	7.79577	13477.6	8.0096	194396	7.98233	147301
	7.80294	12845	8.01638	190977	7.98937	148853
	7.81059	12381.2	8.02333	189063	7.99607	147743
	7.8184	11701.9	8.03034	193621	8.003	145977
	7.82571	10451.3	8.0369	201904	8.00993	144753
	7.833	9014.83	8.04461	209070	8.01707	145363
	7.83969	8567.54	8.0523	213637	8.02447	149548
	7.84651	9898.56	8.06051	211759	8.03101	152423
	7.85433	11642.2	8.06809	204664	8.0377	153059
	7.86098	12526.4	8.07595	198907	8.04432	155439
	7.8676	12864	8.08365	198040	8.05159	156934
	7.87443	13077.6	8.09039	198778	8.05944	155562
	7.88099	12761.7	8.09761	200193	8.06624	154993
	7.8873	11682.5	8.10492	201742	8.07404	156638
	7.89377	11339.8	8.11172	199416	8.08143	156607
	7.90133	11777.7	8.11958	197874	8.08905	154841
	7.9097	11527.5	8.12687	199834	8.09625	154120
	7.91642	11180.4	8.13346	198084	8.10318	152156
	7.92354	12043.5	8.1408	194381	8.10982	150772
	7.93029	13290.9	8.14791	193637	8.11766	154751
	7.93731	13662.7	8.15503	193232	8.12436	160136
	7.94443	13035.3	8.16232	192020	8.13081	162110
	7.95173	12030.6	8.16937	191027	8.13865	160134
	7.95983	11289.6	8.17621	191771	8.14626	156013
	7.96777	10904.2	8.18367	195195	8.15277	155327
	7.97487	10788.1	8.19167	197738	8.16008	157612
	7.98122	10911.7	8.19844	197900	8.16715	156515
	7.98896	11171.1	8.20523	197319	8.17395	151914
	7.99694	11365	8.21244	196342	8.18088	147624
	8.00405	11555.6	8.22011	194667	8.18821	144783
	8.01054	12033.5	8.2273	191967	8.196	142066
	8.01723	12171.7	8.23467	188500	8.20303	139714
	8.02391	11682.4	8.24144	184067	8.21035	141301
	8.03272	11488.3	8.24861	180373	8.21879	146284
	8.0392	12404.3	8.25656	180059	8.22604	148419
	8.04631	14265.8	8.26284	182583	8.23354	148513
	8.05303	16630.3	8.27019	185738	8.2405	147520
	8.05926	18241.6	8.27839	188516	8.24755	143545
	8.06583	17733.8	8.28523	190124	8.25541	142147
	8.07238	16300.9	8.29235	189494	8.26237	144552
	8.07937	15759.3	8.29994	188115	8.26959	145756
	8.08874	16548	8.30701	188287	8.27658	147187
	8.09742	18182.7	8.31399	189175	8.28531	149548
	8.10648	19147	8.32175	190009	8.29306	149457
	8.11738	18791.1	8.33008	192388	8.29951	146976
	8.12551	17141.6	8.33768	193968	8.30675	144416
	8.13291	14799.4	8.3447	191570	8.31356	141734
	8.14051	13248	8.35115	187649	8.32056	138647
	8.14797	12656.5	8.35882	185278	8.32829	137236
	8.15703	12681.1	8.36602	185048	8.3358	139328
	8.16421	13350.1	8.37273	185445	8.34311	142266
	8.17043	13851.5	8.37977	183725	8.35044	142340
	8.17704	13717	8.38657	182266	8.35893	141048
	8.18453	13946.2	8.39439	184818	8.3662	142162
	8.19314	15063.5	8.4019	187812	8.37381	145297
	8.20062	15454	8.40797	188157	8.38081	149001
	8.20751	13986.2	8.41532	189453	8.38804	150725
	8.21399	12463.4	8.42268	193486	8.39593	146531
	8.22047	12775.4	8.42971	196946	8.40263	141769
	8.22721	13996.2	8.43705	194153	8.40982	142578
	8.23432	14951.7	8.44413	187229	8.41702	144338
	8.24115	15948	8.45114	185040	8.42396	144075
	8.24808	16418.3	8.45937	188945	8.43019	142774
	8.25512	15799.8	8.46657	192960	8.43694	140356
	8.26355	15079.4	8.47467	192595	8.44484	138500
	8.26999	15223.1	8.4819	189795	8.45152	138432
	8.27746	15261.2	8.48886	187987	8.45846	138720
	8.28386	13983.8	8.49555	187455	8.46606	139101
	8.29108	12774.9	8.50312	191860	8.47337	139762
	8.29764	13039.8	8.50986	198725	8.48037	139694
	8.30483	13559.9	8.51685	199513	8.4877	138520
	8.31188	13193.9	8.52358	194390	8.49605	137626
	8.31839	12240.8	8.5315	188239	8.50365	138918
	8.32599	10882.7	8.53906	183762	8.51125	141850
	8.33273	9690.19	8.54561	182187	8.51835	144350
	8.33985	9968.24	8.55558	182243	8.52559	145723
	8.34666	11342	8.56508	180119	8.53319	145243
	8.3539	12557.2	8.57405	175328	8.54004	143637
	8.36045	13518.6	8.584	173574	8.54743	144505
	8.3673	13628	8.59163	176799	8.55457	150385
	8.3737	12198.4	8.59908	179769	8.56167	155201
	8.38014	10037.9	8.60654	180094	8.56878	151063
	8.38676	9405.87	8.61452	183018	8.5757	143253
	8.39325	11952.2	8.62155	190268	8.58351	139990
	8.40097	15567.8	8.62887	196143	8.59035	141471
	8.40819	17846.2	8.6357	199219	8.59712	143898
	8.41552	18957.9	8.64256	200795	8.60346	143647
	8.42199	19151.6	8.64937	203661	8.61093	141903
	8.42885	18520.9	8.65651	216674	8.61789	140876
	8.4354	17073.6	8.66317	242184	8.62516	142065
	8.44251	15124.5	8.67126	274279	8.63357	148230
	8.44953	14103.7	8.67916	313283	8.64093	157078
	8.45601	15354.8	8.68653	367318	8.65195	166011
	8.46356	18903.3	8.69338	446150	8.66041	181357
	8.47041	22940.7	8.70099	558159	8.6698	214270
	8.47727	24921.6	8.7088	716254	8.67996	269659
	8.48588	24627.9	8.71577	933678	8.68708	340603
	8.49345	23915.9	8.72312	1.23292e+06	8.6945	427094
	8.50054	23913.9	8.73047	1.66086e+06	8.70157	549084
	8.50735	25322.9	8.73796	2.25872e+06	8.70868	726593
	8.51428	26780.8	8.74535	3.04371e+06	8.71649	978843
	8.52098	26039.1	8.75314	4.04519e+06	8.72436	1.32357e+06
	8.52826	25086	8.76047	5.36857e+06	8.73145	1.77304e+06
	8.53548	26526.6	8.76833	7.11527e+06	8.7384	2.34679e+06
	8.5427	28874.7	8.77557	9.32272e+06	8.74539	3.06822e+06
	8.54989	30294.3	8.78204	1.21794e+07	8.75288	4.01025e+06
	8.55736	30737.4	8.78906	1.62088e+07	8.75974	5.3325e+06
	8.56385	31304.8	8.79605	2.19153e+07	8.76703	7.23606e+06
	8.57173	31700.6	8.80289	2.96234e+07	8.7758	9.88905e+06
	8.58043	31252.5	8.81045	3.97934e+07	8.78312	1.348e+07
	8.58776	31513.2	8.81782	5.33838e+07	8.791	1.81965e+07
	8.59378	32278.2	8.82545	7.06632e+07	8.79776	2.42314e+07
	8.60092	32206.7	8.83156	9.02047e+07	8.80458	3.19988e+07
	8.60775	31839.4	8.83895	1.10466e+08	8.81184	4.25236e+07
	8.61454	30844	8.8452	1.3452e+08	8.8192	5.68911e+07
	8.62092	28875.6	8.85184	1.66191e+08	8.82538	7.45616e+07
	8.62806	26805.6	8.85872	2.04366e+08	8.83354	9.49092e+07
	8.63613	25406.6	8.8684	2.49213e+08	8.84098	1.20527e+08
	8.64313	25305	8.87889	3.00943e+08	8.85142	1.52172e+08
	8.65031	26420	8.88638	3.57784e+08	8.85806	1.90486e+08
	8.65694	27966.3	8.894	4.20638e+08	8.86518	2.4198e+08
	8.66469	29422.4	8.90354	4.7646e+08	8.87577	3.05065e+08
	8.67146	29906.4	8.91051	5.13842e+08	8.88623	3.60201e+08
	8.67826	29262.5	8.92125	5.50184e+08	8.89264	4.01077e+08
	8.68548	29718.2	8.92817	5.95947e+08	8.90075	4.47042e+08
	8.69226	33751.7	8.93641	6.36597e+08	8.91291	4.99079e+08
	8.6998	41464.2	8.9439	6.59764e+08	8.92035	5.37825e+08
	8.70771	51199.5	8.95067	6.61792e+08	8.92833	5.6441e+08
	8.71568	63667.4	8.95721	6.52063e+08	8.93641	5.99029e+08
	8.72238	84623.5	8.96469	6.51411e+08	8.94538	6.41472e+08
	8.72941	121058	8.97309	6.64357e+08	8.95355	6.66856e+08
	8.73589	174727	8.98197	6.73771e+08	8.96097	6.76378e+08
	8.74338	245083	8.991	6.71123e+08	8.96908	6.84313e+08
	8.75046	330449	8.99785	6.60709e+08	8.97964	6.80846e+08
	8.75721	445555	9.00565	6.40917e+08	8.98735	6.63687e+08
	8.76425	632503	9.01269	6.1019e+08	8.99471	6.42225e+08
	8.77073	905439	9.02032	5.78346e+08	9.00256	6.23808e+08
	8.77782	1.21521e+06	9.02818	5.51568e+08	9.01126	6.06971e+08
	8.78449	1.56855e+06	9.03591	5.24198e+08	9.02026	5.82068e+08
	8.7916	2.08831e+06	9.04493	4.8628e+08	9.02737	5.51987e+08
	8.79883	2.93084e+06	9.05495	4.36218e+08	9.03401	5.18567e+08
	8.806	4.00625e+06	9.06638	3.82657e+08	9.0426	4.76104e+08
	8.81364	5.16328e+06	9.07875	3.33438e+08	9.05382	4.33642e+08
	8.82139	6.57455e+06	9.08633	2.92722e+08	9.06037	3.98525e+08
	8.82853	8.51759e+06	9.09339	2.60221e+08	9.06809	3.63207e+08
	8.83577	1.14861e+07	9.10144	2.32614e+08	9.07527	3.25085e+08
	8.84678	1.63443e+07	9.10762	2.07562e+08	9.08529	2.88387e+08
	8.85821	2.38255e+07	9.11546	1.85078e+08	9.09221	2.53994e+08
	8.86863	3.3661e+07	9.12185	1.65911e+08	9.10242	2.22637e+08
	8.87503	4.44644e+07	9.13155	1.47142e+08	9.10989	1.95046e+08
	8.88142	5.62865e+07	9.13828	1.28217e+08	9.1195	1.71524e+08
	8.88801	7.33895e+07	9.14765	1.11521e+08	9.12598	1.52158e+08
	8.89478	9.62515e+07	9.15498	9.67125e+07	9.13357	1.36268e+08
	8.90221	1.17434e+08	9.16849	8.31835e+07	9.1397	1.22542e+08
	8.90864	1.34794e+08	9.17772	7.20984e+07	9.1499	1.09537e+08
	8.91668	1.56149e+08	9.18513	6.42822e+07	9.15686	9.6222e+07
	8.92291	1.82867e+08	9.19182	5.85995e+07	9.163	8.33485e+07
	8.92923	2.05501e+08	9.19782	5.33135e+07	9.17253	7.28752e+07
	8.9357	2.30646e+08	9.20435	4.82568e+07	9.17915	6.50678e+07
	8.94244	2.78856e+08	9.2115	4.4058e+07	9.18568	5.9261e+07
	8.95022	3.417e+08	9.21832	4.04699e+07	9.19321	5.47724e+07
	8.96284	3.92194e+08	9.22583	3.72218e+07	9.20002	4.98679e+07
	8.96981	4.26865e+08	9.23303	3.42733e+07	9.20922	4.37771e+07
	8.97773	4.56528e+08	9.23952	3.13812e+07	9.21925	3.81864e+07
	8.98468	4.8438e+08	9.24622	2.86227e+07	9.22739	3.40998e+07
	8.99524	5.09778e+08	9.25285	2.64427e+07	9.2369	3.09703e+07
	9.00208	5.31014e+08	9.25974	2.47234e+07	9.24429	2.85389e+07
	9.00902	5.4681e+08	9.26671	2.31347e+07	9.2511	2.63207e+07
	9.01792	5.58856e+08	9.2736	2.16567e+07	9.25837	2.39998e+07
	9.02694	5.67694e+08	9.2803	2.02214e+07	9.26473	2.19336e+07
	9.0361	5.61655e+08	9.28768	1.89069e+07	9.27337	2.02434e+07
	9.04382	5.34236e+08	9.29457	1.77691e+07	9.28186	1.87991e+07
	9.0519	5.01586e+08	9.30143	1.68572e+07	9.28903	1.76326e+07
	9.05981	4.78062e+08	9.30867	1.62795e+07	9.29595	1.68563e+07
	9.07189	4.638e+08	9.31664	1.58427e+07	9.3031	1.62804e+07
	9.08135	4.48308e+08	9.3251	1.52349e+07	9.31022	1.56126e+07
	9.09038	4.22913e+08	9.33343	1.44101e+07	9.31751	1.48654e+07
	9.0976	3.88619e+08	9.34003	1.35494e+07	9.32461	1.42317e+07
	9.10678	3.46802e+08	9.34741	1.2815e+07	9.33168	1.36953e+07
	9.1145	3.0689e+08	9.35537	1.22896e+07	9.33982	1.3134e+07
	9.12555	2.76409e+08	9.36294	1.19215e+07	9.34681	1.26456e+07
	9.13269	2.4838e+08	9.37023	1.15603e+07	9.35448	1.23411e+07
	9.14115	2.18622e+08	9.37694	1.11969e+07	9.36215	1.20707e+07
	9.14965	1.88563e+08	9.38392	1.08841e+07	9.36907	1.17096e+07
	9.15955	1.59423e+08	9.39098	1.06294e+07	9.3757	1.12941e+07
	9.16591	1.37596e+08	9.3981	1.05182e+07	9.38276	1.0899e+07
	9.17241	1.24805e+08	9.40528	1.05152e+07	9.3897	1.06467e+07
	9.18085	1.13673e+08	9.41175	1.03716e+07	9.39723	1.05991e+07
	9.18756	1.00672e+08	9.4187	1.00391e+07	9.40399	1.05281e+07
	9.19551	8.58307e+07	9.4264	9.69302e+06	9.41119	1.01611e+07
	9.20412	7.21225e+07	9.43341	9.46689e+06	9.42083	9.61108e+06
	9.21116	6.3203e+07	9.44028	9.29768e+06	9.429	9.13342e+06
	9.21786	5.76292e+07	9.44789	9.01252e+06	9.43608	8.81108e+06
	9.22402	5.31252e+07	9.45551	8.66459e+06	9.44296	8.63404e+06
	9.23052	4.85825e+07	9.46229	8.41939e+06	9.45002	8.49402e+06
	9.23717	4.35224e+07	9.47175	8.30123e+06	9.45696	8.32546e+06
	9.24381	3.82074e+07	9.47979	8.28132e+06	9.46343	8.22399e+06
	9.25113	3.3152e+07	9.48642	8.26828e+06	9.47065	8.17569e+06
	9.25764	2.90931e+07	9.49374	8.10038e+06	9.47863	8.039e+06
	9.26399	2.60799e+07	9.50129	7.85153e+06	9.48556	7.79234e+06
	9.27152	2.34317e+07	9.50838	7.74495e+06	9.49286	7.53875e+06
	9.27824	2.11842e+07	9.5159	7.73621e+06	9.50048	7.36232e+06
	9.28562	1.94447e+07	9.52298	7.60605e+06	9.50759	7.26334e+06
	9.29299	1.79413e+07	9.53003	7.34072e+06	9.515	7.17483e+06
	9.29965	1.65873e+07	9.53712	7.11396e+06	9.52228	7.04455e+06
	9.30623	1.54042e+07	9.54433	6.98079e+06	9.5294	6.9131e+06
	9.31345	1.44016e+07	9.55086	6.94369e+06	9.53698	6.83914e+06
	9.32006	1.347e+07	9.55785	7.08465e+06	9.54386	6.78412e+06
	9.327	1.26026e+07	9.56541	7.19256e+06	9.55087	6.69572e+06
	9.33395	1.18584e+07	9.57241	7.02017e+06	9.55813	6.5534e+06
	9.34305	1.11487e+07	9.57983	6.71543e+06	9.56802	6.36684e+06
	9.35132	1.04357e+07	9.58664	6.44257e+06	9.57579	6.22806e+06
	9.35851	9.83185e+06	9.59411	6.19367e+06	9.5828	6.17569e+06
	9.36541	9.33956e+06	9.60073	5.983e+06	9.59007	6.10071e+06
	9.3724	8.82555e+06	9.60725	5.88336e+06	9.59698	5.9694e+06
	9.37937	8.24894e+06	9.61534	5.85787e+06	9.60342	5.86888e+06
	9.38654	7.69148e+06	9.6253	5.81768e+06	9.61058	5.82509e+06
	9.3948	7.26045e+06	9.63215	5.80284e+06	9.61842	5.81752e+06
	9.40275	6.95795e+06	9.6403	5.77944e+06	9.62549	5.80823e+06
	9.41007	6.66928e+06	9.64727	5.67128e+06	9.63289	5.77448e+06
	9.41957	6.30522e+06	9.65471	5.54792e+06	9.63957	5.7269e+06
	9.42743	5.87244e+06	9.66185	5.47191e+06	9.64693	5.62624e+06
	9.43545	5.47935e+06	9.66878	5.44956e+06	9.65419	5.49287e+06
	9.44446	5.2466e+06	9.67587	5.49139e+06	9.66143	5.41958e+06
	9.45368	5.15335e+06	9.68299	5.52312e+06	9.66817	5.38511e+06
	9.46064	5.04479e+06	9.68957	5.42699e+06	9.67584	5.34754e+06
	9.46726	4.83191e+06	9.69759	5.24846e+06	9.68262	5.30112e+06
	9.47489	4.56836e+06	9.70481	5.1209e+06	9.69012	5.24586e+06
	9.4815	4.30452e+06	9.71182	5.04215e+06	9.69752	5.16398e+06
	9.49119	4.06443e+06	9.71877	4.99461e+06	9.70461	5.03083e+06
	9.499	3.91673e+06	9.7258	4.97274e+06	9.7116	4.88351e+06
	9.50552	3.85433e+06	9.73311	4.88776e+06	9.72159	4.76453e+06
	9.51221	3.76262e+06	9.74016	4.75111e+06	9.72869	4.68944e+06
	9.51921	3.64032e+06	9.74689	4.6708e+06	9.73643	4.66539e+06
	9.52631	3.56341e+06	9.75416	4.64974e+06	9.74324	4.67184e+06
	9.53376	3.48682e+06	9.76185	4.62158e+06	9.74986	4.69036e+06
	9.54214	3.3632e+06	9.76867	4.6056e+06	9.75674	4.70405e+06
	9.54971	3.2253e+06	9.77558	4.62769e+06	9.76376	4.65132e+06
	9.5571	3.10179e+06	9.7854	4.62374e+06	9.77104	4.47806e+06
	9.56406	3.01277e+06	9.79333	4.59111e+06	9.77827	4.29793e+06
	9.57091	2.95405e+06	9.80039	4.51986e+06	9.78566	4.26556e+06
	9.57819	2.90559e+06	9.80742	4.40104e+06	9.79315	4.3436e+06
	9.5847	2.84486e+06	9.8146	4.34154e+06	9.80039	4.36344e+06
	9.59217	2.75362e+06	9.82185	4.35058e+06	9.80735	4.27006e+06
	9.59902	2.64941e+06	9.8283	4.33598e+06	9.81463	4.21577e+06
	9.6055	2.56162e+06	9.83554	4.27225e+06	9.82149	4.29611e+06
	9.61294	2.49611e+06	9.84292	4.2064e+06	9.82962	4.37344e+06
	9.61991	2.44373e+06	9.84989	4.22046e+06	9.83728	4.2993e+06
	9.6267	2.39883e+06	9.85706	4.28234e+06	9.84421	4.11258e+06
	9.63367	2.34904e+06	9.86818	4.28852e+06	9.85117	3.95552e+06
	9.64235	2.28756e+06	9.87655	4.23155e+06	9.85795	3.88873e+06
	9.65035	2.23453e+06	9.88616	4.13302e+06	9.86488	3.88053e+06
	9.65677	2.19663e+06	9.89575	3.98956e+06	9.87192	3.88083e+06
	9.66389	2.16747e+06	9.90415	3.85792e+06	9.88167	3.84288e+06
	9.67091	2.14312e+06	9.91134	3.7936e+06	9.88826	3.79632e+06
	9.67869	2.09488e+06	9.91844	3.75674e+06	9.89515	3.78276e+06
	9.68627	2.01487e+06	9.92502	3.69822e+06	9.90207	3.77122e+06
	9.69389	1.95075e+06	9.93486	3.63937e+06	9.90977	3.7477e+06
	9.70135	1.93843e+06	9.94219	3.62043e+06	9.91682	3.72931e+06
	9.70815	1.97943e+06	9.94903	3.64644e+06	9.92786	3.70955e+06
	9.71536	1.99718e+06	9.95633	3.67004e+06	9.93748	3.6662e+06
	9.72149	1.92267e+06	9.96332	3.65294e+06	9.94645	3.63267e+06
	9.72834	1.81856e+06	9.96979	3.6022e+06	9.95755	3.64106e+06
	9.73562	1.7432e+06	9.97751	3.53278e+06	9.96465	3.61144e+06
	9.74309	1.68971e+06	9.98493	3.48271e+06	9.97207	3.51764e+06
	9.74966	1.64814e+06	9.99193	3.48392e+06	9.97914	3.44331e+06
	9.75633	1.61269e+06	9.99867	3.4993e+06	9.987	3.41411e+06
	9.76409	1.61176e+06	10.0062	3.49122e+06	9.99404	3.38625e+06
	9.77112	1.68369e+06	10.0136	3.47028e+06	10.001	3.34322e+06
	9.7783	1.77191e+06	10.0211	3.45337e+06	10.0085	3.33095e+06
	9.7873	1.74235e+06	10.0281	3.46867e+06	10.0156	3.38e+06
	9.79625	1.59953e+06	10.0352	3.48777e+06	10.0227	3.40192e+06
	9.80278	1.47621e+06	10.0425	3.42515e+06	10.0293	3.32427e+06
	9.80974	1.41734e+06	10.05	3.31881e+06	10.0362	3.24567e+06
	9.81636	1.39032e+06	10.057	3.26798e+06	10.0435	3.22835e+06
	9.82477	1.37213e+06	10.0641	3.28009e+06	10.0522	3.20733e+06
	9.83225	1.34874e+06	10.0706	3.33494e+06	10.0606	3.16144e+06
	9.83933	1.32219e+06	10.0775	3.43066e+06	10.0679	3.09953e+06
	9.84672	1.30099e+06	10.0844	3.49309e+06	10.0755	3.03937e+06
	9.85403	1.28201e+06	10.0915	3.41628e+06	10.0827	2.99227e+06
	9.86062	1.25573e+06	10.0987	3.23806e+06	10.0904	2.9532e+06
	9.86764	1.22066e+06	10.1057	3.09488e+06	10.0974	2.95284e+06
	9.87491	1.18841e+06	10.1122	3.0633e+06	10.1044	2.98985e+06
	9.88148	1.17182e+06	10.1221	3.10511e+06	10.1117	2.99874e+06
	9.88806	1.17201e+06	10.1296	3.11073e+06	10.1189	2.98205e+06
	9.89575	1.1776e+06	10.1368	3.08026e+06	10.126	2.98562e+06
	9.90261	1.17633e+06	10.1436	3.09218e+06	10.1331	2.9987e+06
	9.90925	1.1643e+06	10.1509	3.11478e+06	10.1399	3.00924e+06
	9.91621	1.14925e+06	10.1586	3.09967e+06	10.1474	3.00798e+06
	9.92556	1.13793e+06	10.1662	3.06915e+06	10.1546	2.96736e+06
	9.93311	1.12253e+06	10.1736	3.04502e+06	10.162	2.89408e+06
	9.94057	1.09555e+06	10.1811	3.02842e+06	10.1684	2.82694e+06
	9.94746	1.06289e+06	10.1881	3.01139e+06	10.1753	2.78082e+06
	9.95452	1.03376e+06	10.1951	2.98733e+06	10.1827	2.73489e+06
	9.96218	1.01983e+06	10.2024	2.93619e+06	10.1901	2.72471e+06
	9.96963	1.01934e+06	10.2093	2.87326e+06	10.1974	2.76319e+06
	9.97657	1.01307e+06	10.2167	2.8427e+06	10.2046	2.76798e+06
	9.98376	1.00466e+06	10.2236	2.83079e+06	10.2118	2.72209e+06
	9.99152	1.00197e+06	10.2306	2.7946e+06	10.222	2.69033e+06
	9.99802	989940	10.2379	2.73969e+06	10.2292	2.70121e+06
	10.0055	974630	10.2448	2.709e+06	10.2368	2.73257e+06
	10.0129	987640	10.2512	2.71382e+06	10.244	2.74508e+06
	10.0198	1.00281e+06	10.2584	2.7227e+06	10.2509	2.72809e+06
	10.0279	976168	10.2654	2.73616e+06	10.2581	2.68448e+06
	10.0347	936940	10.273	2.72868e+06	10.2653	2.62644e+06
	10.0412	917038	10.2801	2.65923e+06	10.2722	2.57945e+06
	10.0477	901985	10.2869	2.60807e+06	10.2792	2.544e+06
	10.0546	879117	10.2942	2.62148e+06	10.2866	2.51725e+06
	10.0637	862019	10.3014	2.62905e+06	10.2937	2.49762e+06
	10.0703	876182	10.3115	2.63885e+06	10.3011	2.47746e+06
	10.0781	890887	10.3185	2.67479e+06	10.3075	2.47101e+06
	10.085	860789	10.3261	2.7016e+06	10.3144	2.48985e+06
	10.0924	815355	10.3333	2.71895e+06	10.3211	2.52826e+06
	10.0992	793023	10.3404	2.72121e+06	10.3284	2.55481e+06
	10.1069	787016	10.3473	2.66729e+06	10.3353	2.55974e+06
	10.1139	791557	10.3545	2.58753e+06	10.3421	2.56805e+06
	10.1209	802060	10.3616	2.55852e+06	10.3492	2.55751e+06
	10.129	809737	10.3685	2.56794e+06	10.3592	2.51313e+06
	10.1364	809857	10.3758	2.56908e+06	10.3669	2.46111e+06
	10.1429	811761	10.3828	2.5623e+06	10.3742	2.40791e+06
	10.1505	842119	10.3893	2.54159e+06	10.3814	2.3467e+06
	10.1575	889692	10.3965	2.5273e+06	10.3886	2.29954e+06
	10.1637	898391	10.4041	2.54037e+06	10.3961	2.29387e+06
	10.1729	854319	10.4121	2.53434e+06	10.4033	2.34073e+06
	10.1814	803834	10.4195	2.50088e+06	10.4101	2.41247e+06
	10.1888	769573	10.4266	2.47694e+06	10.4175	2.43308e+06
	10.1967	736640	10.4338	2.46646e+06	10.4255	2.39788e+06
	10.2091	717474	10.4409	2.46875e+06	10.4332	2.36265e+06
	10.2158	727928	10.4476	2.49095e+06	10.4402	2.33421e+06
	10.2228	732859	10.4542	2.482e+06	10.4467	2.29235e+06
	10.23	704917	10.4613	2.40942e+06	10.4537	2.239e+06
	10.2365	672892	10.469	2.3627e+06	10.4608	2.20642e+06
	10.2442	672477	10.4763	2.37846e+06	10.4674	2.17369e+06
	10.2514	709349	10.4835	2.38567e+06	10.4746	2.11813e+06
	10.2584	748875	10.4905	2.3595e+06	10.4816	2.09474e+06
	10.2649	741143	10.4973	2.31946e+06	10.4887	2.1348e+06
	10.2726	697535	10.5045	2.29968e+06	10.496	2.17597e+06
	10.2804	669244	10.5114	2.30734e+06	10.5034	2.17412e+06
	10.287	664776	10.5186	2.30612e+06	10.5125	2.15847e+06
	10.294	670842	10.5257	2.2813e+06	10.5197	2.14154e+06
	10.3009	678032	10.5322	2.25856e+06	10.5279	2.14067e+06
	10.3088	680971	10.5393	2.24425e+06	10.5351	2.15712e+06
	10.3154	670907	10.5495	2.20273e+06	10.5423	2.14659e+06
	10.3222	634552	10.5571	2.13619e+06	10.5489	2.11976e+06
	10.3295	590597	10.5645	2.06753e+06	10.5562	2.10173e+06
	10.3365	570556	10.5712	2.00184e+06	10.5641	2.08929e+06
	10.3452	584397	10.5785	1.9836e+06	10.5715	2.09636e+06
	10.352	605226	10.586	2.02331e+06	10.579	2.10799e+06
	10.358	595726	10.5925	2.07721e+06	10.5855	2.07999e+06
	10.3645	578245	10.5997	2.13417e+06	10.5928	2.03193e+06
	10.3719	591133	10.6072	2.17744e+06	10.5995	2.00739e+06
	10.3785	611023	10.6184	2.17603e+06	10.6065	1.99738e+06
	10.3856	595403	10.6273	2.14812e+06	10.6137	1.97836e+06
	10.3927	559606	10.6356	2.12683e+06	10.6209	1.95233e+06
	10.3998	538901	10.6452	2.1159e+06	10.6279	1.9418e+06
	10.4069	537771	10.6529	2.11091e+06	10.6347	1.95887e+06
	10.4139	556312	10.6604	2.09543e+06	10.6422	1.96226e+06
	10.4221	570247	10.6675	2.06032e+06	10.6493	1.92811e+06
	10.4281	551099	10.674	2.04265e+06	10.656	1.89952e+06
	10.4356	516792	10.681	2.04747e+06	10.6693	1.89214e+06
	10.4425	498494	10.6912	2.01757e+06	10.6811	1.90687e+06
	10.4491	503077	10.6988	1.9593e+06	10.6912	1.94203e+06
	10.4558	515576	10.7064	1.93418e+06	10.6987	1.94548e+06
	10.463	521323	10.7134	1.94601e+06	10.706	1.8967e+06
	10.4703	528176	10.7207	1.98008e+06	10.713	1.8407e+06
	10.4771	547795	10.7286	2.00513e+06	10.7205	1.81174e+06
	10.4855	560920	10.7354	1.98205e+06	10.727	1.80223e+06
	10.4934	542377	10.7425	1.94937e+06	10.7341	1.80295e+06
	10.5005	512946	10.7499	1.94658e+06	10.7409	1.81253e+06
	10.5079	500245	10.7572	1.93969e+06	10.7482	1.82014e+06
	10.5146	500351	10.765	1.92059e+06	10.7553	1.8095e+06
	10.5211	502897	10.7724	1.92189e+06	10.7625	1.78716e+06
	10.5283	513000	10.7794	1.92295e+06	10.7695	1.78728e+06
	10.5354	527268	10.7864	1.90163e+06	10.7764	1.80864e+06
	10.542	532667	10.7934	1.88975e+06	10.7838	1.81318e+06
	10.549	524195	10.8006	1.89435e+06	10.7913	1.7943e+06
	10.5555	498201	10.8076	1.89219e+06	10.7989	1.77273e+06
	10.5635	472230	10.8141	1.87089e+06	10.8056	1.7495e+06
	10.57	468591	10.8211	1.842e+06	10.8129	1.71467e+06
	10.5775	481883	10.831	1.83362e+06	10.8229	1.67539e+06
	10.5843	486422	10.8379	1.8377e+06	10.8298	1.6421e+06
	10.5905	466200	10.8455	1.82686e+06	10.837	1.61508e+06
	10.598	441113	10.8526	1.79089e+06	10.8444	1.59099e+06
	10.6052	432648	10.8598	1.74796e+06	10.8516	1.57495e+06
	10.6128	441491	10.867	1.72959e+06	10.8585	1.59265e+06
	10.6198	460056	10.8737	1.73175e+06	10.8649	1.63723e+06
	10.6284	469270	10.8811	1.74359e+06	10.8721	1.65939e+06
	10.6364	455527	10.8882	1.75806e+06	10.8786	1.66215e+06
	10.6433	433219	10.8955	1.75137e+06	10.8856	1.67703e+06
	10.6503	419461	10.9039	1.73416e+06	10.8929	1.6888e+06
	10.6571	413212	10.9112	1.71837e+06	10.9	1.67874e+06
	10.665	412590	10.9187	1.70016e+06	10.907	1.66498e+06
	10.6715	421549	10.9258	1.69039e+06	10.9139	1.67792e+06
	10.6782	437063	10.9328	1.69249e+06	10.9214	1.69826e+06
	10.6848	441242	10.94	1.7073e+06	10.9291	1.69491e+06
	10.6914	422521	10.947	1.72084e+06	10.9372	1.69094e+06
	10.6985	394669	10.9535	1.69865e+06	10.9443	1.70714e+06
	10.7057	380878	10.9604	1.65386e+06	10.9515	1.70607e+06
	10.7123	393753	10.9705	1.63309e+06	10.9615	1.67409e+06
	10.7198	418236	10.9776	1.64957e+06	10.9682	1.65691e+06
	10.7261	418832	10.9853	1.67937e+06	10.9752	1.67094e+06
	10.7348	392997	10.9924	1.70193e+06	10.9823	1.68344e+06
	10.7426	374067	10.9997	1.70937e+06	10.9897	1.68101e+06
	10.7502	380448	11.007	1.70609e+06	10.9969	1.68247e+06
	10.7579	390075	11.0141	1.70234e+06	11.0033	1.6703e+06
	10.7656	377108	11.0217	1.6937e+06	11.0105	1.63407e+06
	10.773	358233	11.0287	1.6641e+06	11.0172	1.61462e+06
	10.7797	361982	11.0361	1.60891e+06	11.0242	1.60478e+06
	10.7866	380661	11.044	1.55512e+06	11.0316	1.57017e+06
	10.7951	380251	11.0514	1.54704e+06	11.0387	1.52377e+06
	10.8019	355712	11.059	1.60276e+06	11.0457	1.50308e+06
	10.8092	338587	11.0663	1.65512e+06	11.0533	1.50824e+06
	10.8156	333275	11.0731	1.61636e+06	11.0602	1.52392e+06
	10.8221	326109	11.0804	1.52861e+06	11.0678	1.55649e+06
	10.8294	324497	11.0875	1.48555e+06	11.0762	1.56904e+06
	10.8364	335727	11.0939	1.49362e+06	11.0833	1.5399e+06
	10.8434	344440	11.1009	1.51293e+06	11.0905	1.49698e+06
	10.8496	337825	11.111	1.52791e+06	11.1004	1.45764e+06
	10.8572	327905	11.1192	1.54468e+06	11.108	1.4476e+06
	10.8641	327434	11.127	1.55408e+06	11.1151	1.46347e+06
	10.8706	337167	11.1341	1.53439e+06	11.1223	1.46576e+06
	10.8771	348637	11.142	1.48278e+06	11.1292	1.43936e+06
	10.8835	352180	11.1488	1.43181e+06	11.1372	1.39119e+06
	10.8918	347567	11.1564	1.41801e+06	11.1437	1.34994e+06
	10.8992	341456	11.1639	1.44277e+06	11.1509	1.33888e+06
	10.9063	339298	11.1709	1.46957e+06	11.1576	1.35884e+06
	10.9142	339134	11.1784	1.47416e+06	11.1647	1.39765e+06
	10.9222	346480	11.1856	1.4605e+06	11.1721	1.42736e+06
	10.9327	357459	11.1929	1.42434e+06	11.1792	1.44345e+06
	10.9403	356660	11.2003	1.38555e+06	11.1863	1.4597e+06
	10.9492	353684	11.2075	1.3887e+06	11.1935	1.48084e+06
	10.9583	356665	11.2145	1.42135e+06	11.2004	1.50873e+06
	10.966	354381	11.2218	1.42809e+06	11.2083	1.50846e+06
	10.9731	347346	11.2288	1.4011e+06	11.2161	1.46071e+06
	10.9802	349705	11.2353	1.37823e+06	11.2232	1.40539e+06
	10.9868	367527	11.2422	1.36811e+06	11.2306	1.37324e+06
	10.9944	379825	11.2523	1.3588e+06	11.2405	1.35642e+06
	11.001	368229	11.2599	1.36542e+06	11.2477	1.34318e+06
	11.0082	353299	11.2683	1.40839e+06	11.2547	1.34095e+06
	11.0147	354192	11.2753	1.45212e+06	11.2619	1.36326e+06
	11.0213	364936	11.283	1.43983e+06	11.2689	1.39973e+06
	11.0291	377714	11.2901	1.38412e+06	11.2766	1.41656e+06
	11.0367	386570	11.2974	1.34946e+06	11.2831	1.40335e+06
	11.0442	391717	11.3049	1.35753e+06	11.2904	1.37517e+06
	11.0512	398494	11.3118	1.35906e+06	11.2968	1.33699e+06
	11.0594	399581	11.3193	1.32797e+06	11.3041	1.29675e+06
	11.0671	389239	11.3316	1.29854e+06	11.3116	1.26948e+06
	11.0742	383210	11.3397	1.29914e+06	11.3187	1.27347e+06
	11.081	388494	11.3492	1.31108e+06	11.3258	1.3104e+06
	11.0883	394160	11.3589	1.29776e+06	11.3334	1.34506e+06
	11.0953	394462	11.3664	1.26813e+06	11.3405	1.34204e+06
	11.1023	392516	11.3733	1.26149e+06	11.3481	1.31988e+06
	11.1094	394501	11.3803	1.29054e+06	11.3563	1.32022e+06
	11.116	398628	11.3902	1.33741e+06	11.363	1.3525e+06
	11.1229	401148	11.3968	1.37144e+06	11.3704	1.37596e+06
	11.1295	404725	11.4043	1.37299e+06	11.3802	1.35998e+06
	11.1371	417673	11.4127	1.34701e+06	11.3873	1.33708e+06
	11.144	438810	11.4202	1.31361e+06	11.3946	1.33192e+06
	11.1507	440808	11.427	1.292e+06	11.4056	1.31547e+06
	11.1573	411656	11.4346	1.27829e+06	11.4142	1.28055e+06
	11.164	377213	11.4423	1.27045e+06	11.4248	1.26525e+06
	11.1713	355922	11.4491	1.28007e+06	11.4328	1.27275e+06
	11.1794	346165	11.4566	1.28385e+06	11.4401	1.26679e+06
	11.1867	343861	11.4642	1.2685e+06	11.4472	1.23978e+06
	11.1932	344898	11.4718	1.26106e+06	11.4543	1.21522e+06
	11.2001	347797	11.4785	1.28308e+06	11.4612	1.21448e+06
	11.2073	351340	11.4858	1.30586e+06	11.4684	1.22092e+06
	11.2157	350042	11.4929	1.28345e+06	11.4759	1.22269e+06
	11.2224	342153	11.4997	1.24529e+06	11.4828	1.2534e+06
	11.2297	331116	11.507	1.24042e+06	11.4906	1.29675e+06
	11.2368	319593	11.5143	1.25517e+06	11.4989	1.29628e+06
	11.2439	309724	11.5215	1.26643e+06	11.5063	1.25279e+06
	11.2512	301700	11.5314	1.27129e+06	11.5136	1.20687e+06
	11.2578	295360	11.5379	1.26876e+06	11.5235	1.19141e+06
	11.2647	288437	11.5451	1.25057e+06	11.5302	1.21732e+06
	11.2712	280170	11.553	1.22479e+06	11.5372	1.24874e+06
	11.2787	274971	11.5605	1.20287e+06	11.5443	1.23908e+06
	11.2857	272497	11.5675	1.18276e+06	11.5513	1.19729e+06
	11.2927	266433	11.5751	1.16992e+06	11.5589	1.16041e+06
	11.3	257024	11.5822	1.17044e+06	11.5658	1.14324e+06
	11.3065	249512	11.5892	1.18366e+06	11.5722	1.14671e+06
	11.314	246418	11.5964	1.21461e+06	11.5793	1.15731e+06
	11.3211	252292	11.6038	1.252e+06	11.5865	1.17286e+06
	11.3295	266075	11.6107	1.26369e+06	11.5938	1.18978e+06
	11.3374	271211	11.6183	1.24331e+06	11.6009	1.19241e+06
	11.3456	263960	11.6254	1.21219e+06	11.608	1.18652e+06
	11.3531	257148	11.6328	1.17464e+06	11.6151	1.18071e+06
	11.3605	257280	11.6398	1.14156e+06	11.622	1.16425e+06
	11.368	255926	11.6471	1.13462e+06	11.629	1.14654e+06
	11.3747	241190	11.6544	1.14611e+06	11.6373	1.15425e+06
	11.3818	220685	11.6616	1.154e+06	11.6441	1.17591e+06
	11.3887	209305	11.6712	1.15714e+06	11.6519	1.18575e+06
	11.3954	208929	11.6776	1.16702e+06	11.6607	1.19213e+06
	11.4027	210484	11.6847	1.17944e+06	11.6694	1.20335e+06
	11.4093	208351	11.6929	1.19458e+06	11.6761	1.20905e+06
	11.4169	209591	11.7	1.20889e+06	11.6831	1.20587e+06
	11.4239	221478	11.7069	1.20428e+06	11.6903	1.2055e+06
	11.4309	232904	11.7146	1.19195e+06	11.6977	1.20026e+06
	11.4374	225459	11.7217	1.19009e+06	11.7047	1.17954e+06
	11.444	206025	11.7287	1.18573e+06	11.7112	1.16917e+06
	11.4515	193895	11.7362	1.18135e+06	11.7183	1.1682e+06
	11.4587	190925	11.7431	1.2006e+06	11.7256	1.15792e+06
	11.4667	192264	11.7506	1.24132e+06	11.7327	1.15258e+06
	11.4746	197301	11.7582	1.26803e+06	11.74	1.1679e+06
	11.4813	207371	11.7651	1.2583e+06	11.747	1.20087e+06
	11.4878	214412	11.7727	1.23885e+06	11.7543	1.23994e+06
	11.4943	211232	11.7798	1.23236e+06	11.7611	1.26717e+06
	11.5021	206985	11.7871	1.22692e+06	11.7684	1.28134e+06
	11.5098	206749	11.7946	1.22903e+06	11.7767	1.30401e+06
	11.5183	205807	11.8017	1.24293e+06	11.7838	1.31859e+06
	11.5254	209389	11.8117	1.25816e+06	11.7906	1.29916e+06
	11.5319	219391	11.8182	1.28136e+06	11.7978	1.28122e+06
	11.5394	228302	11.8251	1.30006e+06	11.8069	1.29362e+06
	11.5461	235656	11.8333	1.30362e+06	11.8155	1.31492e+06
	11.5527	248535	11.8404	1.31454e+06	11.8226	1.31611e+06
	11.5602	273364	11.8474	1.34211e+06	11.8297	1.30145e+06
	11.5672	305076	11.855	1.38213e+06	11.8368	1.2993e+06
	11.5738	336751	11.8621	1.43083e+06	11.8438	1.32076e+06
	11.5814	370683	11.8691	1.46388e+06	11.8504	1.34619e+06
	11.5876	410508	11.8765	1.46013e+06	11.8577	1.35094e+06
	11.5946	468700	11.8834	1.44155e+06	11.8649	1.3424e+06
	11.6019	560321	11.8908	1.44483e+06	11.8724	1.33424e+06
	11.6086	700439	11.8979	1.47138e+06	11.8794	1.33582e+06
	11.6171	890122	11.9051	1.49501e+06	11.8865	1.3622e+06
	11.6244	1.10879e+06	11.9121	1.50487e+06	11.8934	1.40009e+06
	11.6309	1.31801e+06	11.9189	1.50835e+06	11.9004	1.43288e+06
	11.6399	1.50516e+06	11.9261	1.50385e+06	11.9078	1.45783e+06
	11.6474	1.73939e+06	11.9334	1.49979e+06	11.9162	1.46634e+06
	11.6551	2.07332e+06	11.9405	1.50604e+06	11.9236	1.4619e+06
	11.6619	2.49834e+06	11.9505	1.51397e+06	11.9306	1.45746e+06
	11.669	3.02226e+06	11.958	1.52144e+06	11.9381	1.46081e+06
	11.6754	3.69182e+06	11.965	1.51593e+06	11.9447	1.46491e+06
	11.6831	4.55469e+06	11.9719	1.49674e+06	11.954	1.46504e+06
	11.6924	5.60829e+06	11.9799	1.49445e+06	11.9621	1.47811e+06
	11.7015	6.83547e+06	11.9872	1.50418e+06	11.9691	1.4976e+06
	11.7092	8.3362e+06	11.9946	1.49386e+06	11.9764	1.4921e+06
	11.7177	1.02577e+07	12.0017	1.45898e+06	11.9842	1.45487e+06
	11.7268	1.26422e+07	12.0089	1.42378e+06	11.9908	1.40044e+06
	11.7344	1.52769e+07	12.0163	1.40139e+06	11.998	1.34974e+06
	11.7412	1.82184e+07	12.0234	1.38333e+06	12.0052	1.32559e+06
	11.7483	2.18208e+07	12.031	1.3731e+06	12.0127	1.33145e+06
	11.7551	2.5783e+07	12.0379	1.36638e+06	12.0201	1.34882e+06
	11.7633	3.02817e+07	12.0487	1.34912e+06	12.0272	1.35354e+06
	11.7704	3.5906e+07	12.0572	1.33459e+06	12.0341	1.33092e+06
	11.7774	4.21982e+07	12.0657	1.32118e+06	12.0411	1.28256e+06
	11.7844	4.94164e+07	12.0756	1.29127e+06	12.0482	1.23776e+06
	11.7909	5.9492e+07	12.0844	1.26678e+06	12.0568	1.22203e+06
	11.7977	7.32088e+07	12.0943	1.25823e+06	12.0636	1.21791e+06
	11.8077	8.74464e+07	12.1015	1.24358e+06	12.071	1.2063e+06
	11.8143	9.94316e+07	12.1086	1.22241e+06	12.0784	1.19968e+06
	11.8207	1.09786e+08	12.1151	1.20563e+06	12.0854	1.20579e+06
	11.8293	1.21301e+08	12.1231	1.19136e+06	12.0919	1.21174e+06
	11.8359	1.37122e+08	12.1301	1.17936e+06	12.1015	1.20556e+06
	11.8426	1.53714e+08	12.1379	1.17143e+06	12.1085	1.18807e+06
	11.8503	1.69999e+08	12.1451	1.1747e+06	12.1157	1.15857e+06
	11.8564	1.94757e+08	12.1522	1.19417e+06	12.1234	1.11122e+06
	11.8644	2.28201e+08	12.1597	1.18479e+06	12.1299	1.05995e+06
	11.8708	2.60115e+08	12.1671	1.12677e+06	12.1405	1.03486e+06
	11.8803	2.83438e+08	12.1741	1.08171e+06	12.1488	1.04091e+06
	11.8881	3.00903e+08	12.1819	1.07479e+06	12.1574	1.05392e+06
	11.8949	3.20381e+08	12.1888	1.07911e+06	12.1672	1.05602e+06
	11.9031	3.49167e+08	12.1959	1.08539e+06	12.1762	1.04902e+06
	11.9145	3.89369e+08	12.2027	1.08949e+06	12.1835	1.04326e+06
	11.9225	4.28797e+08	12.2101	1.08866e+06	12.1907	1.04183e+06
	11.9311	4.54731e+08	12.2175	1.08365e+06	12.1991	1.04412e+06
	11.9376	4.71947e+08	12.2248	1.05839e+06	12.206	1.05156e+06
	11.9471	4.90331e+08	12.2343	1.01735e+06	12.2134	1.05799e+06
	11.9542	5.06128e+08	12.2413	992672	12.2208	1.05627e+06
	11.9669	5.20677e+08	12.2488	991653	12.2282	1.04466e+06
	11.9758	5.51758e+08	12.2552	1.00443e+06	12.2351	1.01934e+06
	11.9881	5.88633e+08	12.2631	1.03001e+06	12.2451	985320
	11.9951	6.13614e+08	12.2701	1.0544e+06	12.2522	951838
	12.0037	6.32593e+08	12.2779	1.05242e+06	12.2595	932756
	12.0119	6.37157e+08	12.2848	1.02963e+06	12.2666	936528
	12.0198	6.24101e+08	12.292	1.01483e+06	12.274	940234
	12.027	6.16977e+08	12.2994	1.00101e+06	12.2806	931415
	12.0359	6.24049e+08	12.3066	981735	12.2879	925912
	12.0432	6.33811e+08	12.3138	981128	12.2955	929763
	12.0514	6.38996e+08	12.3214	998848	12.3025	937412
	12.0609	6.30791e+08	12.3283	1.01271e+06	12.3097	944613
	12.0692	6.11355e+08	12.3348	1.00285e+06	12.3167	943098
	12.0767	5.8612e+08	12.3417	972419	12.3236	931150
	12.0852	5.56359e+08	12.349	952536	12.3308	928300
	12.0925	5.42066e+08	12.3558	951677	12.3391	951233
	12.0997	5.41184e+08	12.3631	963054	12.346	977206
	12.1093	5.32886e+08	12.3724	978071	12.3531	974643
	12.1184	5.17362e+08	12.3797	978460	12.3605	949151
	12.1246	4.90218e+08	12.3868	962885	12.3675	925128
	12.1316	4.56891e+08	12.3933	945006	12.3747	914503
	12.1396	4.3304e+08	12.401	929513	12.3842	928379
	12.1473	4.12504e+08	12.4079	925019	12.391	958649
	12.1598	3.89662e+08	12.4158	929075	12.3981	973711
	12.167	3.66792e+08	12.4227	924461	12.4054	959452
	12.1762	3.4238e+08	12.4299	922507	12.4127	936237
	12.1843	3.18355e+08	12.4373	920285	12.4193	922323
	12.1922	2.98423e+08	12.4447	899712	12.4265	905473
	12.199	2.85606e+08	12.4519	888885	12.434	877175
	12.2072	2.73523e+08	12.4599	905505	12.4417	858640
	12.214	2.53228e+08	12.4676	924487	12.4482	857855
	12.2216	2.30187e+08	12.4744	927806	12.4554	856941
	12.23	2.12115e+08	12.4813	915147	12.4623	860687
	12.2371	1.97329e+08	12.4884	902159	12.4695	876573
	12.247	1.81062e+08	12.4958	908677	12.4776	882747
	12.2542	1.63762e+08	12.5031	924100	12.4844	867571
	12.2618	1.49722e+08	12.5125	916853	12.4914	841094
	12.2707	1.38464e+08	12.5199	886334	12.4988	825509
	12.2774	1.26e+08	12.527	864316	12.5062	826738
	12.2859	1.14818e+08	12.5335	872151	12.5133	828756
	12.2924	1.0713e+08	12.5414	889920	12.5228	834787
	12.3014	9.88323e+07	12.5485	889107	12.5296	848033
	12.3099	8.90848e+07	12.5563	886333	12.5365	850930
	12.3163	7.99512e+07	12.5634	893441	12.5436	841878
	12.3239	7.18832e+07	12.5706	890102	12.551	837611
	12.3317	6.47113e+07	12.5781	874007	12.5575	848087
	12.3384	5.83001e+07	12.5852	859517	12.5647	870847
	12.3446	5.37424e+07	12.5925	853720	12.5716	887952
	12.3514	5.0273e+07	12.6003	852477	12.5792	878055
	12.3579	4.64937e+07	12.6083	847822	12.5867	854506
	12.3653	4.25452e+07	12.6152	846010	12.5938	856420
	12.3744	3.85567e+07	12.6222	858816	12.6008	875087
	12.382	3.54604e+07	12.6292	877787	12.608	866958
	12.3889	3.35163e+07	12.6364	879400	12.616	832724
	12.3953	3.16354e+07	12.6438	861314	12.6231	805710
	12.4016	2.93851e+07	12.6533	852758	12.6304	803865
	12.408	2.70021e+07	12.6606	865512	12.6378	813048
	12.4144	2.46488e+07	12.6678	883610	12.6452	816327
	12.4208	2.24709e+07	12.6743	905543	12.6522	817606
	12.4276	2.08011e+07	12.6821	920487	12.6616	825971
	12.4348	1.96344e+07	12.6891	910915	12.6686	835495
	12.4416	1.87079e+07	12.6967	888079	12.6758	832698
	12.448	1.78578e+07	12.7036	878890	12.683	814302
	12.4552	1.69973e+07	12.7104	889529	12.69	796995
	12.4628	1.60289e+07	12.7179	889479	12.6965	799221
	12.47	1.51052e+07	12.7249	858014	12.7039	819756
	12.4773	1.43991e+07	12.7321	821437	12.7109	845316
	12.4847	1.37746e+07	12.7398	813721	12.7177	854118
	12.4917	1.30965e+07	12.7469	838969	12.726	833796
	12.4986	1.24569e+07	12.7548	879791	12.733	804325
	12.5066	1.19262e+07	12.7617	906543	12.7398	785424
	12.5136	1.14986e+07	12.7687	909229	12.747	774878
	12.5226	1.11419e+07	12.7797	908916	12.7553	768663
	12.531	1.07718e+07	12.7888	905745	12.7622	765084
	12.538	1.03775e+07	12.8027	881646	12.7694	762083
	12.5444	1.00281e+07	12.81	841282	12.7767	773182
	12.5509	9.71977e+06	12.8165	816022	12.7843	801409
	12.5576	9.3737e+06	12.8235	822304	12.7916	825026
	12.5645	8.99056e+06	12.8315	843743	12.801	834770
	12.5716	8.6327e+06	12.8389	858603	12.8081	832360
	12.5786	8.33616e+06	12.8468	863901	12.8153	825059
	12.5851	8.09179e+06	12.8534	867932	12.8226	823666
	12.5919	7.84136e+06	12.861	861899	12.8297	819625
	12.5989	7.53176e+06	12.868	844583	12.8363	804310
	12.6062	7.22061e+06	12.8751	834834	12.8434	788223
	12.6131	7.01892e+06	12.8831	834365	12.8506	779109
	12.62	6.89561e+06	12.8906	841738	12.8576	768406
	12.6265	6.73958e+06	12.8978	858182	12.8657	756169
	12.6335	6.55188e+06	12.905	874462	12.8727	752195
	12.6411	6.3704e+06	12.9114	881662	12.8824	753910
	12.6495	6.19824e+06	12.9186	874440	12.8911	759008
	12.6566	6.04416e+06	12.9261	849924	12.9023	765404
	12.6635	5.91259e+06	12.9354	820900	12.9106	764274
	12.6731	5.79128e+06	12.9428	800603	12.9195	757816
	12.6802	5.68751e+06	12.9499	786866	12.9269	751165
	12.6868	5.58064e+06	12.9564	783789	12.9339	742139
	12.6945	5.42085e+06	12.9633	790951	12.9433	736849
	12.7017	5.23975e+06	12.9711	790951	12.9505	741567
	12.709	5.10342e+06	12.9785	784225	12.9578	747948
	12.7162	5.00503e+06	12.9859	785072	12.9651	749118
	12.7226	4.91924e+06	12.993	797976	12.9721	743079
	12.7295	4.81797e+06	13.0005	820460	12.9786	733634
	12.7369	4.67656e+06	13.0075	847262	12.9858	732826
	12.7446	4.52295e+06	13.0147	856822	12.9931	747395
	12.7516	4.40837e+06	13.0228	836986	13.0003	768268
	12.7585	4.34017e+06	13.0302	811551	13.0085	770518
	12.7652	4.28473e+06	13.037	803416	13.0155	749204
	12.7721	4.21383e+06	13.0441	804149	13.0225	733863
	12.7791	4.11853e+06	13.0511	803753	13.0296	738653
	12.7877	4.02763e+06	13.0582	799212	13.0379	752539
	12.7963	3.96447e+06	13.0655	778672	13.0443	756831
	12.8034	3.88914e+06	13.0747	755128	13.0511	747206
	12.8105	3.79109e+06	13.0815	756560	13.0587	735389
	12.8175	3.70777e+06	13.0886	773988	13.0655	727658
	12.8242	3.63839e+06	13.0951	785371	13.0727	721680
	12.8339	3.56498e+06	13.1021	788992	13.0821	710978
	12.8408	3.49028e+06	13.1097	788696	13.0892	707230
	12.8487	3.42758e+06	13.1174	776988	13.0966	719901
	12.8558	3.39259e+06	13.1245	756378	13.1038	735476
	12.8623	3.36574e+06	13.1317	747664	13.111	741394
	12.8694	3.34343e+06	13.139	765403	13.1176	725959
	12.877	3.39529e+06	13.1458	796846	13.1248	697167
	12.8847	3.44328e+06	13.1529	810164	13.1319	678574
	12.891	3.3649e+06	13.161	798747	13.1391	682863
	12.8981	3.29975e+06	13.1686	788784	13.1473	714917
	12.9047	3.27907e+06	13.1756	790920	13.1545	755175
	12.9112	3.16868e+06	13.1827	790712	13.1614	770055
	12.9183	3.03124e+06	13.1895	786640	13.1686	756988
	12.9265	2.95776e+06	13.1968	787385	13.1767	730912
	12.9337	2.92829e+06	13.2042	784601	13.1836	707769
	12.9401	2.9147e+06	13.2135	774366	13.1902	694493
	12.9471	2.94329e+06	13.2206	766724	13.1975	685019
	12.9539	2.99458e+06	13.2277	773164	13.2044	684862
	12.9604	3.02496e+06	13.2343	799917	13.2117	698269
	12.9671	2.99232e+06	13.2409	823193	13.2209	718536
	12.9749	2.82264e+06	13.2486	818435	13.2277	731800
	12.9816	2.6016e+06	13.2561	801240	13.2345	727501
	12.9943	2.46182e+06	13.2632	785924	13.2418	719713
	13.0055	2.3967e+06	13.2705	765514	13.2491	716566
	13.0156	2.38406e+06	13.2781	748229	13.2557	718534
	13.0232	2.38962e+06	13.2849	750414	13.2628	725709
	13.0306	2.37127e+06	13.292	756924	13.2701	724798
	13.0376	2.32101e+06	13.3004	743059	13.2773	718472
	13.0445	2.27141e+06	13.3076	720282	13.2855	724622
	13.0514	2.24381e+06	13.3144	716204	13.2926	738055
	13.0589	2.2239e+06	13.3216	732322	13.2994	738276
	13.0669	2.18384e+06	13.3285	746546	13.3067	725632
	13.0746	2.12613e+06	13.3357	743304	13.3149	710926
	13.0821	2.10104e+06	13.3432	736541	13.3222	698882
	13.0894	2.14633e+06	13.3524	740706	13.3294	694488
	13.0961	2.19199e+06	13.36	749489	13.3369	694119
	13.1026	2.1829e+06	13.3673	760337	13.3438	690917
	13.1092	2.22038e+06	13.3741	773496	13.3511	680861
	13.1156	2.30462e+06	13.3807	772121	13.3604	662724
	13.1235	2.26494e+06	13.3885	753915	13.367	648158
	13.1301	2.11331e+06	13.3963	738656	13.3739	650771
	13.1371	1.99228e+06	13.4035	734314	13.3811	667345
	13.147	1.9199e+06	13.4106	733931	13.3885	677627
	13.1542	1.86374e+06	13.4181	732704	13.395	673700
	13.1613	1.83114e+06	13.4252	731762	13.4021	670014
	13.1687	1.82114e+06	13.4324	727109	13.4092	673983
	13.1756	1.80765e+06	13.4406	716203	13.4166	679493
	13.1821	1.77479e+06	13.4478	713023	13.4249	682610
	13.189	1.75562e+06	13.4549	720333	13.4319	680097
	13.1965	1.80436e+06	13.4621	727281	13.4389	670610
	13.2035	1.89073e+06	13.469	733183	13.4461	662825
	13.2102	1.88943e+06	13.4759	739166	13.4542	664489
	13.2166	1.78406e+06	13.4833	742594	13.4614	664649
	13.2245	1.69174e+06	13.4927	748042	13.4682	659836
	13.2322	1.66419e+06	13.4996	753214	13.4756	658791
	13.2389	1.69045e+06	13.5107	754790	13.4828	659622
	13.2462	1.78037e+06	13.519	756676	13.4901	657050
	13.2526	1.86079e+06	13.5266	750335	13.4993	652673
	13.2587	1.85334e+06	13.5363	728341	13.506	652785
	13.2659	1.77657e+06	13.5447	704649	13.5129	663096
	13.2732	1.66097e+06	13.5525	701191	13.5201	679614
	13.2797	1.5628e+06	13.5602	715318	13.527	687807
	13.2891	1.51907e+06	13.5679	729586	13.5334	685954
	13.2963	1.48689e+06	13.575	740998	13.5405	687546
	13.3028	1.44975e+06	13.5833	745939	13.5479	690626
	13.3101	1.43834e+06	13.5908	737655	13.5548	676557
	13.3171	1.46483e+06	13.598	714310	13.563	644777
	13.3236	1.48356e+06	13.6055	687827	13.57	622297
	13.3306	1.46377e+06	13.6124	673744	13.577	624616
	13.3381	1.4414e+06	13.6194	667684	13.5843	645151
	13.3451	1.4738e+06	13.6269	667888	13.5923	675851
	13.3515	1.5141e+06	13.6361	683374	13.5994	699836
	13.36	1.47617e+06	13.6433	709904	13.606	699626
	13.3674	1.39869e+06	13.6506	730336	13.6135	685901
	13.3758	1.34899e+06	13.6577	737685	13.6207	675679
	13.383	1.33708e+06	13.6642	730773	13.6313	666925
	13.3902	1.34978e+06	13.6713	709908	13.6438	654089
	13.3968	1.35108e+06	13.6781	693740	13.6534	634716
	13.4037	1.32488e+06	13.6851	691111	13.6613	612527
	13.4107	1.28248e+06	13.6929	693362	13.6683	599722
	13.4179	1.24126e+06	13.7004	693651	13.6749	604851
	13.4274	1.23408e+06	13.7078	688015	13.6819	620941
	13.4347	1.30025e+06	13.7145	681422	13.6894	636432
	13.4417	1.40439e+06	13.7226	685374	13.6963	648096
	13.4484	1.46241e+06	13.7298	698677	13.7046	653371
	13.455	1.4278e+06	13.7368	706735	13.7116	650977
	13.4637	1.31894e+06	13.7441	702071	13.7186	639888
	13.4706	1.21534e+06	13.7514	689441	13.7258	627431
	13.4778	1.16332e+06	13.7585	679988	13.734	624339
	13.4848	1.13835e+06	13.7659	686228	13.7412	622933
	13.4913	1.12144e+06	13.775	702899	13.7478	614308
	13.4988	1.10867e+06	13.7817	703497	13.7553	602438
	13.5056	1.09734e+06	13.7891	685963	13.7624	592216
	13.514	1.09901e+06	13.7961	678521	13.7694	589629
	13.5211	1.13179e+06	13.8026	686589	13.7787	594272
	13.5288	1.15805e+06	13.8097	697112	13.7857	600900
	13.535	1.13681e+06	13.8166	697360	13.7925	613614
	13.5419	1.105e+06	13.8238	682086	13.7997	638988
	13.5491	1.09021e+06	13.8312	666942	13.8066	667533
	13.5558	1.06935e+06	13.8387	673317	13.8131	681962
	13.565	1.03838e+06	13.846	691319	13.8202	670394
	13.5718	1.01487e+06	13.8526	699514	13.8275	642946
	13.5791	1.01363e+06	13.8609	698014	13.8348	626421
	13.5864	1.0283e+06	13.8682	688334	13.8427	623372
	13.5933	1.04464e+06	13.8756	675396	13.8498	622004
	13.6	1.08054e+06	13.8824	666508	13.8568	629099
	13.6066	1.10366e+06	13.8897	660378	13.864	643440
	13.6128	1.05737e+06	13.8968	656982	13.8721	644306
	13.6199	990392	13.9041	653887	13.8793	628579
	13.6268	961870	13.9133	655530	13.8859	620387
	13.634	961687	13.9205	668494	13.8934	633526
	13.6413	970362	13.9275	680744	13.9003	655933
	13.6477	979455	13.9347	674857	13.9073	664922
	13.6557	1.00469e+06	13.9411	651556	13.9162	651853
	13.6631	1.02384e+06	13.9482	625080	13.9234	632581
	13.6718	1.00192e+06	13.9554	611463	13.9302	623977
	13.6784	981041	13.9624	611524	13.9376	624061
	13.6853	976797	13.9701	611955	13.9444	622495
	13.6924	952597	13.9775	609948	13.9511	612314
	13.6997	924188	13.9849	614165	13.9582	597711
	13.7089	908208	13.9918	634626	13.9655	590834
	13.7163	895755	13.9999	664207	13.9729	590097
	13.7237	887014	14.0075	675060	13.9809	592771
	13.7308	879432	14.0146	660693	13.988	606616
	13.7373	865299	14.0216	647711	13.995	622813
	13.747	845411	14.0286	654681	14.0022	632125
	13.7548	832943	14.036	668704	14.0104	636630
	13.7636	837034	14.0434	672749	14.0177	630526
	13.7726	840539	14.0526	666076	14.0245	621316
	13.7825	827879	14.0595	658210	14.0319	617028
	13.7898	816277	14.0668	658350	14.0386	606102
	13.7974	829774	14.0741	663263	14.0457	586986
	13.8052	874090	14.0806	672276	14.0548	570413
	13.8116	916956	14.0879	680951	14.0623	563768
	13.8201	936469	14.0949	671846	14.0691	568976
	13.8271	950918	14.102	648121	14.0765	580909
	13.8339	934323	14.1085	633038	14.0835	591885
	13.8408	871938	14.1158	644733	14.09	596590
	13.85	828333	14.1241	665409	14.0973	597900
	13.8574	849301	14.1309	664644	14.1044	601478
	13.8649	910114	14.1391	644613	14.1113	608094
	13.8714	936161	14.1468	622152	14.1196	607160
	13.88	882794	14.1541	616415	14.1266	591315
	13.8865	791499	14.1611	629801	14.1337	573328
	13.8931	729921	14.1681	640835	14.1409	569947
	13.9004	718607	14.1753	643075	14.1491	576400
	13.9076	729817	14.183	639407	14.1564	576383
	13.9146	745640	14.192	628843	14.1636	570315
	13.9219	749813	14.1992	615761	14.171	568859
	13.9304	725661	14.2064	605912	14.1777	566054
	13.938	702626	14.2135	613709	14.1848	557219
	13.945	716770	14.22	634635	14.1938	552465
	13.9525	753254	14.2271	645456	14.2009	558663
	13.9586	767472	14.2338	641723	14.2079	567317
	13.9651	752224	14.2408	633707	14.2152	568513
	13.9734	728151	14.2475	631902	14.2222	564953
	13.9802	706857	14.2571	632757	14.2286	562297
	13.989	717835	14.2673	627761	14.2358	560726
	13.9961	757110	14.2759	629387	14.2429	559902
	14.0032	785485	14.288	643908	14.2499	557293
	14.0098	783284	14.2957	658911	14.258	554391
	14.0159	762443	14.3028	666780	14.2652	550674
	14.0232	745999	14.3096	664086	14.2725	542795
	14.0296	736682	14.3168	647809	14.2795	535920
	14.036	724521	14.3242	622861	14.2869	536806
	14.0427	701522	14.3332	598072	14.2947	540495
	14.0492	675660	14.3401	589634	14.302	548284
	14.0563	665735	14.3474	603415	14.3094	570834
	14.0633	659152	14.3546	625227	14.3164	596429
	14.0719	643630	14.3611	638746	14.323	602510
	14.0796	626003	14.3681	630238	14.3319	597401
	14.0862	612268	14.3756	605236	14.3394	589896
	14.0936	608220	14.3827	593889	14.3464	572386
	14.1002	613770	14.3893	602512	14.3537	549614
	14.1071	615105	14.3968	609978	14.3607	534133
	14.1155	609049	14.4048	608073	14.3675	528602
	14.1228	600114	14.4121	604123	14.3784	529521
	14.1316	589631	14.4188	603549	14.3873	533036
	14.1394	579776	14.427	602400	14.396	538591
	14.1469	568269	14.4339	597359	14.4072	544898
	14.1536	551507	14.441	598467	14.4145	547893
	14.1617	538458	14.4484	607589	14.4217	547851
	14.1696	537196	14.4554	611496	14.4288	544329
	14.1763	544079	14.4629	610044	14.4367	538157
	14.1834	554663	14.4718	612963	14.4439	536987
	14.1899	569707	14.4786	611468	14.4515	541269
	14.1969	575443	14.4857	601176	14.4587	543222
	14.2031	562852	14.493	594000	14.4656	531363
	14.2105	550892	14.4995	597424	14.4744	509335
	14.2173	549921	14.5066	609431	14.4814	498182
	14.2241	562659	14.514	622820	14.4886	504334
	14.2317	585203	14.5211	633164	14.4958	522022
	14.2381	585243	14.5279	637660	14.5028	535553
	14.2443	554607	14.5353	628614	14.5093	531589
	14.2524	530124	14.5433	610736	14.5164	521083
	14.2595	537460	14.5505	600346	14.5237	518726
	14.2669	560437	14.5575	604794	14.5309	519829
	14.2753	577890	14.5658	609471	14.5377	512762
	14.2833	578688	14.5728	600108	14.5459	499789
	14.2903	557948	14.5799	587189	14.5528	491569
	14.2972	536841	14.5873	582273	14.5597	500403
	14.304	535907	14.5943	580220	14.5666	524163
	14.3123	539131	14.6018	584724	14.574	538283
	14.3192	533590	14.6107	593130	14.5806	542589
	14.3258	526776	14.6173	586156	14.5886	553627
	14.3327	527022	14.6245	563086	14.596	570814
	14.3397	530263	14.6315	545153	14.6032	576182
	14.3463	523285	14.638	549428	14.6122	562216
	14.354	511486	14.6449	569873	14.6188	551906
	14.3604	513364	14.6523	584328	14.6257	556812
	14.368	533376	14.6594	589169	14.6328	561002
	14.3748	563921	14.6663	597509	14.6397	552938
	14.3817	576770	14.6737	610467	14.6468	543722
	14.3878	564653	14.681	612918	14.6534	547767
	14.3947	545217	14.6884	600489	14.6604	551574
	14.4019	524448	14.695	591620	14.6677	539619
	14.4092	516729	14.7033	601115	14.6747	518836
	14.4179	527488	14.7111	618046	14.6822	508931
	14.4251	528112	14.7183	619756	14.6898	516157
	14.4322	503758	14.7252	605229	14.6968	525662
	14.4391	480006	14.7324	596482	14.7034	524850
	14.4467	489620	14.7398	601546	14.7104	516670
	14.4534	530011	14.7487	605006	14.7178	509324
	14.4613	551782	14.7552	595448	14.7246	507961
	14.4675	526165	14.7625	579180	14.7312	509085
	14.4744	486597	14.7696	569291	14.7385	506568
	14.4846	464269	14.7761	568085	14.7457	509785
	14.4933	472234	14.7832	571355	14.7548	525361
	14.5008	506501	14.79	576127	14.762	534763
	14.5102	527198	14.7971	570147	14.7689	528263
	14.5179	519926	14.8043	552831	14.7761	519760
	14.5257	514189	14.8117	541958	14.7829	517962
[truncated: 767 more rows]
